# Supplementary material for: AKR1C3 and Its Transcription Factor HOXB4 Are Promising Diagnostic Biomarkers for Acute Myocardial Infarction
Source: Front Cardiovasc Med. 2021 Sep 9;8:694238. doi: 10.3389/fcvm.2021.694238 (PMC8458746; doi:10.3389/fcvm.2021.694238)
Supplement: Supplementary Table 1 — The differentially expressed genes after combining GSE48060 and GSE97320. [file Table_1.XLS]

gene	logFC	AveExpr	t	P.Value	adj.P.Val	B
LINC00865	-1.161611833	4.562109966	-18.27875377	2.91E-26	5.96E-22	49.05055694
ZNF17	-0.59140863	3.785184724	-17.16058579	7.14E-25	6.65E-21	45.98838265
SLC35G1	-0.60879112	4.362800655	-17.05461299	9.74E-25	6.65E-21	45.69035388
TAF10	-0.422538466	6.720003121	-15.04530222	4.51E-22	2.31E-18	39.77129354
TPPP3	-0.832332929	6.108855155	-14.75346238	1.15E-21	4.69E-18	38.86792868
PAQR7	-0.730489963	5.439328121	-14.56746379	2.09E-21	7.12E-18	38.28625923
HSPA2	-0.663479395	3.744795845	-14.38443439	3.78E-21	1.11E-17	37.70934787
ZNF618	-0.555032797	4.824114155	-14.29754399	5.02E-21	1.19E-17	37.43389107
FRMD6-AS1	-0.677684047	3.295753897	-14.28522769	5.23E-21	1.19E-17	37.39476407
SNHG22	-0.826912252	4.378579793	-13.96908096	1.48E-20	3.03E-17	36.38340394
LINC00905	-0.582007475	5.167360121	-13.86163206	2.11E-20	3.94E-17	36.03659352
ZFYVE27	-0.495941522	7.007054534	-13.79686006	2.62E-20	4.48E-17	35.82677429
FLJ33360	-0.572164544	3.478573448	-13.55306992	5.94E-20	9.35E-17	35.03194771
CCDC77	-0.775823814	4.963565397	-13.25380698	1.63E-19	2.39E-16	34.0452251
LSM11	-0.577988483	5.038614707	-13.12073457	2.57E-19	3.34E-16	33.60255377
ASAH2B	-0.607287559	4.004206845	-13.0967447	2.79E-19	3.34E-16	33.52249461
STK19	-0.386738346	6.98039819	-13.09371997	2.82E-19	3.34E-16	33.51239491
KIAA0391	-0.782307267	5.357614793	-13.0732152	3.03E-19	3.34E-16	33.44389588
PRSS30P	-0.775290824	6.421290672	-13.06671736	3.10E-19	3.34E-16	33.42217706
KIAA1024	-0.463147032	3.065271724	-12.97278935	4.28E-19	4.38E-16	33.10758573
RAD54B	-0.875354708	4.193175241	-12.78338569	8.22E-19	8.01E-16	32.46958373
LOC100507377	-0.506150578	3.420199707	-12.6475397	1.32E-18	1.17E-15	32.00900212
PATE2	-0.736295941	3.875538241	-12.64730091	1.32E-18	1.17E-15	32.00819032
ARHGEF5	-0.450284174	4.874869603	-12.51195556	2.11E-18	1.80E-15	31.54682727
SMUG1	-0.445958775	5.118622224	-12.45672891	2.57E-18	2.07E-15	31.35786381
ZCCHC14	-0.460999615	5.101881638	-12.4502395	2.62E-18	2.07E-15	31.33563277
SLC28A2	-0.609269772	4.544543483	-12.39194316	3.22E-18	2.43E-15	31.13567127
LOC102724561	-0.716769968	5.923334793	-12.38275819	3.33E-18	2.43E-15	31.1041245
IL31RA	-0.52213276	3.161570259	-12.3535908	3.69E-18	2.60E-15	31.00387107
SLC35C2	-0.449054728	5.934983897	-12.34053854	3.86E-18	2.63E-15	30.95897129
KCNRG	-0.685396703	4.226830517	-12.16053018	7.29E-18	4.81E-15	30.33742337
SPG7	-0.537176877	3.690652793	-12.06546456	1.02E-17	6.53E-15	30.00743397
MNX1	-0.579993252	4.646125914	-11.96725446	1.45E-17	8.99E-15	29.66527379
OR7A17	-0.646971292	4.581775259	-11.86779345	2.07E-17	1.24E-14	29.31746074
ERVV-1	-0.522443294	3.982120138	-11.83382374	2.33E-17	1.37E-14	29.19837204
ZNF19	-0.378888863	4.420147069	-11.73145305	3.37E-17	1.92E-14	28.83857622
LOC100505938	-0.625680453	3.595067345	-11.66342804	4.31E-17	2.38E-14	28.59873892
HIST1H2AK	-0.48966837	4.010587983	-11.61821651	5.07E-17	2.73E-14	28.439004
ZNF8	-0.442684664	6.719969655	-11.51766636	7.30E-17	3.83E-14	28.08280979
LNX1	-0.540386961	4.377687103	-11.44528584	9.49E-17	4.73E-14	27.82560243
NBPF3	-0.607639542	5.426477552	-11.43743507	9.76E-17	4.73E-14	27.79766414
PIGG	-0.352212755	5.387679121	-11.43428774	9.87E-17	4.73E-14	27.78646165
TAF6	0.694042463	7.418791103	11.43282765	9.93E-17	4.73E-14	27.78126422
KIAA1107	-0.47815652	3.564831517	-11.38431328	1.18E-16	5.51E-14	27.60841529
PTK2	-0.516493958	4.307863138	-11.37444742	1.23E-16	5.54E-14	27.57322822
F11-AS1	-0.453305426	3.656651483	-11.37065403	1.24E-16	5.54E-14	27.55969563
SYN3	-0.609442547	4.368077034	-11.36004107	1.29E-16	5.63E-14	27.52182516
ZNF626	-0.498274066	5.575247931	-11.26469132	1.83E-16	7.81E-14	27.18094805
KRTAP13-1	-0.562265517	4.966825534	-11.23772915	2.02E-16	8.45E-14	27.0843503
SARM1	-0.353762873	5.238790431	-11.22234975	2.14E-16	8.76E-14	27.02920949
LRRC39	-0.446358314	3.527439345	-11.19348108	2.38E-16	9.54E-14	26.92562487
FITM2	-0.37654023	5.451814103	-11.16374477	2.65E-16	1.04E-13	26.81881829
LTK	-0.588882108	5.281423914	-11.14984012	2.79E-16	1.08E-13	26.76883797
KRT37	-0.640786875	4.78509469	-11.08615328	3.52E-16	1.34E-13	26.53960878
ABHD6	-0.341142169	4.611882483	-11.02807303	4.36E-16	1.60E-13	26.33012294
DCAF8	-0.313630706	5.675684517	-11.02669863	4.39E-16	1.60E-13	26.32516068
LOC283692	0.39517611	3.712776586	11.01746241	4.54E-16	1.63E-13	26.29180739
IL12RB2	-0.690450956	4.296356138	-11.00985635	4.67E-16	1.65E-13	26.26433298
CCDC51	-0.576170434	5.772846793	-10.99825179	4.87E-16	1.69E-13	26.22240165
LOC101927620	-0.677753767	4.727419276	-10.98123393	5.19E-16	1.77E-13	26.16088043
RAB3GAP2	-0.657123593	3.975635034	-10.97157436	5.37E-16	1.80E-13	26.12594441
ZFYVE20	-0.381920765	6.113540914	-10.95973078	5.61E-16	1.85E-13	26.08309387
CCL19	0.669717527	4.297111241	10.89734159	7.07E-16	2.30E-13	25.85708598
ARRDC3-AS1	-0.589719098	4.870455931	-10.88420527	7.42E-16	2.37E-13	25.80943892
TMCO4	-0.347145365	5.698722034	-10.8795159	7.55E-16	2.38E-13	25.79242494
ZBED3	-0.570040613	5.163079345	-10.86817815	7.87E-16	2.40E-13	25.75127838
MRGPRF	-0.726105431	4.330276155	-10.86611848	7.93E-16	2.40E-13	25.74380181
LOC100505622	-0.393352118	6.200800276	-10.86484113	7.97E-16	2.40E-13	25.73916482
FBXL14	-0.416485637	5.212083414	-10.83749175	8.82E-16	2.62E-13	25.63983469
LMAN1	-0.594172132	5.836491448	-10.75825909	1.18E-15	3.46E-13	25.35156421
YES1	-0.778952213	4.248690466	-10.75071752	1.22E-15	3.51E-13	25.32408687
MKL1	-0.286779336	5.400785517	-10.73587963	1.29E-15	3.66E-13	25.27000608
LINC00477	-0.423125463	3.35593931	-10.72518974	1.34E-15	3.75E-13	25.23102762
PLXDC1	-0.608764892	5.694407155	-10.70803176	1.43E-15	3.95E-13	25.16843641
LOC101929460	-0.582902147	4.301943241	-10.69479804	1.50E-15	4.09E-13	25.12013689
LOC728024	-0.519049564	3.737809983	-10.67428093	1.62E-15	4.36E-13	25.04521423
LINC01114	-0.443699922	4.516771379	-10.66904301	1.65E-15	4.38E-13	25.02607889
LOC100128185	-0.722893074	4.077104845	-10.66421046	1.68E-15	4.41E-13	25.0084216
THAP6	-0.497812877	5.851457241	-10.62190356	1.97E-15	5.09E-13	24.85372298
TAB1	-0.428648346	5.079949259	-10.60755961	2.07E-15	5.31E-13	24.8012257
KCNN1	-0.623844412	5.543129603	-10.60251855	2.11E-15	5.34E-13	24.78277028
LINC00161	-0.444989145	3.303810086	-10.59292237	2.19E-15	5.47E-13	24.74763036
NCR3LG1 /// RP1-239B22.5	-0.4883765	4.609915828	-10.52836483	2.79E-15	6.88E-13	24.51095201
LANCL3	-0.637928608	3.896941517	-10.5228119	2.85E-15	6.94E-13	24.49057164
C7orf33	-0.409732225	3.29001981	-10.48974941	3.22E-15	7.68E-13	24.36915236
SNX29P2	-0.848075066	5.216182172	-10.48936404	3.23E-15	7.68E-13	24.36773639
LINC00954	-0.754894047	5.715229362	-10.42395596	4.12E-15	9.70E-13	24.12716042
RPAIN	-0.363496223	5.150680966	-10.3902751	4.68E-15	1.09E-12	24.00309065
SFTPD	-0.607243493	4.505080052	-10.3873971	4.73E-15	1.09E-12	23.99248308
LOC100506679	-0.619826664	4.458296293	-10.3625545	5.19E-15	1.18E-12	23.90088094
FKBP14	-0.479871265	4.404075155	-10.35192662	5.40E-15	1.22E-12	23.86167166
CLINT1	-0.481181137	7.001137966	-10.34834529	5.47E-15	1.22E-12	23.84845628
ERICH4	-0.464919949	4.794139345	-10.3311072	5.84E-15	1.29E-12	23.78482634
REG3A	-0.403290902	3.909069759	-10.31940381	6.10E-15	1.33E-12	23.7416075
PSKH2	-0.648200319	6.048468086	-10.3110075	6.30E-15	1.36E-12	23.71059181
SSBP3-AS1	-0.739605216	5.986623655	-10.28379025	6.98E-15	1.49E-12	23.60999857
AGAP1	-0.654644922	4.764640966	-10.24734887	8.01E-15	1.69E-12	23.47518576
HOTAIR	-0.343290297	2.876541569	-10.23636875	8.35E-15	1.74E-12	23.43453683
NEDD4	-0.732793123	5.009648034	-10.20972284	9.23E-15	1.90E-12	23.33583778
PEX26	-0.360467681	5.110895276	-10.20878692	9.26E-15	1.90E-12	23.33236963
HIC1	-0.461835453	4.005658914	-10.19103696	9.90E-15	2.01E-12	23.26657738
GTPBP3	-0.494659529	5.914333672	-10.18796757	1.00E-14	2.01E-12	23.25519688
LOC654841	0.598337098	4.0289545	10.15688507	1.13E-14	2.24E-12	23.13989362
ELOVL6	-0.655573953	4.280858569	-10.15417185	1.14E-14	2.24E-12	23.12982376
SLC27A2	-0.370189436	3.595184983	-10.10079591	1.39E-14	2.72E-12	22.93156347
HIGD2A	-0.552822125	7.113021983	-10.07224458	1.55E-14	2.98E-12	22.8253875
TBC1D8B	-0.379760081	3.675236897	-10.07110162	1.56E-14	2.98E-12	22.82113528
C9orf156	-0.276623716	5.745084103	-10.06529982	1.59E-14	3.02E-12	22.79954843
PPM1L	-0.47205	4.935140034	-10.05789295	1.64E-14	3.03E-12	22.77198443
TTC22	-0.362037051	4.542233759	-10.05756052	1.64E-14	3.03E-12	22.77074722
RDH5	-0.603097176	5.664516776	-10.05709977	1.64E-14	3.03E-12	22.76903233
C1orf145	-0.375222348	3.106477655	-10.04497857	1.72E-14	3.15E-12	22.72391093
SAYSD1	-0.428235517	5.461253345	-10.02878281	1.83E-14	3.31E-12	22.66359777
RPA4	-0.600837213	4.330504207	-10.00402076	2.01E-14	3.61E-12	22.57133069
GPR124	-0.437532221	4.665069345	-9.998819008	2.05E-14	3.65E-12	22.55194006
MSX2	-0.345702	3.796233103	-9.982033766	2.19E-14	3.86E-12	22.48935037
SEPT11	-0.523978353	5.318939776	-9.970461468	2.28E-14	3.99E-12	22.44618199
SHROOM4	-0.405367963	4.871541879	-9.964089159	2.34E-14	4.06E-12	22.42240533
KIAA0895L	-0.647448843	4.32851469	-9.961992762	2.36E-14	4.06E-12	22.41458224
SFRP5	-0.583443694	5.153721241	-9.944146024	2.52E-14	4.30E-12	22.34796554
GAN	-0.328083409	4.542300034	-9.928041906	2.68E-14	4.54E-12	22.28782549
MIR34A	0.491316123	4.417913483	9.918931859	2.78E-14	4.66E-12	22.25379271
C2orf44	-0.725872652	5.192422862	-9.898283075	3.00E-14	5.00E-12	22.17662291
TTC33	-0.43701189	5.629842741	-9.894661689	3.05E-14	5.01E-12	22.16308439
SPAG5	-0.466766605	5.302246655	-9.893522069	3.06E-14	5.01E-12	22.15882366
SOGA1	-0.333909755	4.106718466	-9.887031848	3.14E-14	5.09E-12	22.13455596
OR12D3	-0.526291199	3.942494345	-9.873821675	3.30E-14	5.32E-12	22.08514842
NCR1	-0.545447005	5.794490621	-9.865148926	3.41E-14	5.45E-12	22.05270178
KIAA0226	-0.274424397	6.009254776	-9.863384964	3.43E-14	5.45E-12	22.04610149
LINC01004	-0.331682017	5.341025172	-9.844151553	3.69E-14	5.81E-12	21.97411474
MKL2	-0.3065349	4.563632586	-9.830917879	3.88E-14	6.07E-12	21.92456229
ERVH48-1	-0.609542789	5.019206897	-9.82297385	4.00E-14	6.21E-12	21.8948081
GDAP1	-0.505506873	4.613414552	-9.815071127	4.12E-14	6.35E-12	21.8652024
MIRLET7D	-0.490418561	7.589659466	-9.799878855	4.37E-14	6.68E-12	21.80827068
ME3	-0.397013363	4.915818862	-9.771413814	4.87E-14	7.39E-12	21.70153905
ASB1	-0.416070591	5.218439259	-9.763290502	5.03E-14	7.57E-12	21.67106552
RRAGB	-0.455931466	5.411262414	-9.744816058	5.39E-14	8.06E-12	21.60173706
C1orf192	-0.454534897	3.547665259	-9.741560518	5.46E-14	8.10E-12	21.58951664
ARNTL2-AS1	-0.278333733	2.642590138	-9.736473857	5.57E-14	8.20E-12	21.57042063
LOC100130872	-0.535453598	6.118630741	-9.719490031	5.94E-14	8.64E-12	21.50664287
APOBEC3C	-0.618281189	7.139539845	-9.718955605	5.95E-14	8.64E-12	21.50463554
BCAR3	-0.437780846	3.153012724	-9.702526177	6.34E-14	9.14E-12	21.44291226
TOM1L1	-0.356515615	3.145136879	-9.696433853	6.49E-14	9.25E-12	21.42001756
SPINK13	-0.466412951	3.641539345	-9.695714489	6.51E-14	9.25E-12	21.41731398
PPP1R32	-0.514370936	4.641260793	-9.684841301	6.78E-14	9.58E-12	21.37644339
RNF139-AS1	-0.524244853	3.948986552	-9.635804518	8.18E-14	1.15E-11	21.19198174
RPUSD3	-0.304663069	5.893641741	-9.612267582	8.96E-14	1.25E-11	21.10336206
CPSF3L	-0.309130446	5.611115517	-9.58086208	1.01E-13	1.40E-11	20.98503544
ERVW-1	-0.415880838	3.890667534	-9.579570007	1.02E-13	1.40E-11	20.98016532
FAM92A1	-0.397574971	3.77338931	-9.575392572	1.03E-13	1.40E-11	20.96441857
GTF2I	-0.55321361	3.882506241	-9.574861812	1.03E-13	1.40E-11	20.96241777
NPC1	-0.384598365	5.049831328	-9.564542892	1.08E-13	1.45E-11	20.9235134
AHI1	-0.476854615	3.804616828	-9.562093827	1.09E-13	1.45E-11	20.91427849
IFT46	-0.46330138	5.751300828	-9.557775387	1.10E-13	1.47E-11	20.89799322
ATP8B3	-0.366536951	4.594010845	-9.549132157	1.14E-13	1.51E-11	20.86539359
TMEM220	-0.525847304	4.668754517	-9.534929503	1.21E-13	1.58E-11	20.81181061
SUZ12P /// SUZ12P1	-1.070997064	3.940779552	-9.530979931	1.22E-13	1.60E-11	20.79690661
CYP4F8	-0.579829912	3.385184207	-9.518435384	1.28E-13	1.66E-11	20.7495594
SEC14L1P1	-0.663622434	5.610065328	-9.517073186	1.29E-13	1.66E-11	20.74441715
ABI2	-0.285610164	5.87717531	-9.500418186	1.38E-13	1.75E-11	20.68153161
LOC101927282	-0.359673919	3.291038293	-9.500121702	1.38E-13	1.75E-11	20.68041192
HPS4	-0.388200044	6.225289207	-9.493175475	1.41E-13	1.79E-11	20.65417693
LINC00674	-0.563556071	6.277357086	-9.49018341	1.43E-13	1.80E-11	20.64287495
STARD5	-0.545728527	5.115889966	-9.488291123	1.44E-13	1.80E-11	20.63572677
ANXA9	-0.389897657	4.214719638	-9.470166617	1.55E-13	1.92E-11	20.56724448
JRK	-0.287559015	5.571737172	-9.460824061	1.60E-13	1.98E-11	20.53193276
WRNIP1	-0.280665478	5.859428086	-9.457450301	1.62E-13	1.99E-11	20.51917916
TAF8	-0.27640451	5.196975603	-9.455162163	1.64E-13	2.00E-11	20.51052889
IRAK2	-0.277591551	4.564212293	-9.449301965	1.67E-13	2.03E-11	20.48837239
LOC100130741	-0.470994738	5.139498845	-9.442268579	1.72E-13	2.07E-11	20.46177622
LOC100133039	-0.443789456	4.64824681	-9.434169371	1.78E-13	2.13E-11	20.43114431
INVS	-0.348879846	4.166963603	-9.405145616	1.99E-13	2.36E-11	20.32132652
MRGPRX1	-0.592778672	4.083498638	-9.399798539	2.03E-13	2.40E-11	20.30108662
LOC652993	-0.36289086	3.114489	-9.393290357	2.08E-13	2.44E-11	20.27644832
TCEA1	-0.324080816	6.685240466	-9.378450868	2.20E-13	2.57E-11	20.22025608
LOC102724718	-0.376178125	3.236560414	-9.363987809	2.33E-13	2.71E-11	20.16547094
PDE8A	-0.379082409	5.730293569	-9.35609357	2.40E-13	2.77E-11	20.13556047
LOC100506585	-0.47172337	5.051187466	-9.341210369	2.54E-13	2.92E-11	20.07915503
PSMD5	-0.294145596	5.544612948	-9.338168532	2.57E-13	2.94E-11	20.06762452
AMELX	-0.464271794	3.032618172	-9.334292093	2.61E-13	2.97E-11	20.05292921
KDELC1	-0.497777191	4.115849828	-9.330647724	2.65E-13	2.99E-11	20.03911248
NFS1	-0.38540674	4.805688328	-9.321885421	2.74E-13	3.08E-11	20.00588777
PARD6B	-0.423669113	3.700867328	-9.320439792	2.75E-13	3.08E-11	20.00040564
SYT17	-0.549788336	4.756850328	-9.301421404	2.96E-13	3.30E-11	19.9282675
LINC00883	-0.352107824	3.378678966	-9.293002937	3.06E-13	3.39E-11	19.89632593
ZNF385C	0.587975387	4.63230481	9.282402867	3.19E-13	3.51E-11	19.85609844
SLC2A1-AS1	-0.341388578	4.818851828	-9.269002289	3.36E-13	3.67E-11	19.80522959
DHRS4-AS1	-0.4224685	5.231147052	-9.262151034	3.45E-13	3.75E-11	19.77921635
CARNS1	-0.632000963	5.527941052	-9.257252284	3.51E-13	3.80E-11	19.76061411
DUSP19	-0.316614885	3.355635379	-9.251971896	3.58E-13	3.86E-11	19.74056045
POU5F1P4	-0.444681262	4.414536069	-9.246176308	3.67E-13	3.93E-11	19.71854754
LOC100506258	-0.402277201	4.387977414	-9.239993089	3.75E-13	4.00E-11	19.69505929
CCDC117	-0.430101225	6.857873862	-9.224894479	3.98E-13	4.21E-11	19.63769095
ZBTB39	-0.483786863	6.084939638	-9.224036693	3.99E-13	4.21E-11	19.63443117
TATDN2	-0.299982426	6.218485983	-9.220480739	4.05E-13	4.24E-11	19.6209171
RBBP9	-0.31043524	4.366758138	-9.2198177	4.06E-13	4.24E-11	19.61839716
NOC2L	-0.402840301	6.125819362	-9.192328057	4.51E-13	4.69E-11	19.51388939
AMOT	-0.584602248	3.363685172	-9.166277884	4.99E-13	5.16E-11	19.4147982
HAO1	-0.616128216	4.112461224	-9.163477714	5.05E-13	5.19E-11	19.40414354
SERPINB7	-0.481026319	4.141852138	-9.161207836	5.09E-13	5.21E-11	19.39550619
USP31	-0.436411196	4.770120914	-9.159122062	5.13E-13	5.21E-11	19.38756903
MBNL2	-0.466246926	5.813896086	-9.158930228	5.14E-13	5.21E-11	19.38683901
HYKK	-0.552704846	4.263568483	-9.150394891	5.31E-13	5.33E-11	19.35435513
LMBR1	-0.275236811	4.337543741	-9.150278635	5.31E-13	5.33E-11	19.35391264
UNK	-0.350908623	6.315821862	-9.149309979	5.33E-13	5.33E-11	19.35022575
CLIP2	-0.533995044	5.313903172	-9.147471318	5.37E-13	5.34E-11	19.34322725
PNLIPRP2	-0.370726498	2.954037862	-9.128475694	5.78E-13	5.72E-11	19.27090863
C8G	-0.461951098	3.997461914	-9.090204328	6.71E-13	6.60E-11	19.12511997
LOC101929988	-0.54351075	4.2744425	-9.072050095	7.19E-13	7.05E-11	19.05592508
ZBED8	-0.443325877	3.165062897	-9.066862428	7.34E-13	7.16E-11	19.03614769
ZSCAN32	-0.287894843	6.509613224	-9.061145761	7.51E-13	7.27E-11	19.01435119
GRIA1	-0.452091738	3.290994414	-9.060183073	7.53E-13	7.27E-11	19.01068041
MYH7B	-0.383461669	4.4278225	-9.053722174	7.72E-13	7.42E-11	18.98604288
PMS2P3	-0.487536248	6.855801431	-9.050967751	7.81E-13	7.47E-11	18.9755384
D21S2090E	-0.624174287	4.412662603	-9.048208413	7.89E-13	7.51E-11	18.96501461
KIAA1654	-0.512673206	4.981641931	-9.047246083	7.92E-13	7.51E-11	18.96134427
SNPH	-0.543897716	6.007095241	-9.041818921	8.09E-13	7.63E-11	18.94064366
LRFN3	-0.496174605	5.325245483	-9.03739068	8.23E-13	7.73E-11	18.92375158
BOLL	-0.503803797	4.252991948	-9.007877237	9.23E-13	8.63E-11	18.81113173
ANKRD23	-0.527508358	5.217865379	-9.00471907	9.34E-13	8.69E-11	18.79907673
CLDN16	-0.539353684	5.890801276	-9.002893119	9.41E-13	8.72E-11	18.79210659
AXIN2	-0.308340042	5.701539983	-8.991373735	9.84E-13	9.07E-11	18.74812842
MAFK	-0.356020735	5.86195719	-8.987332833	1.00E-12	9.18E-11	18.73269897
CSRNP2	-0.383307718	5.445520414	-8.970068701	1.07E-12	9.74E-11	18.66676571
ZKSCAN5	-0.415848017	5.878365983	-8.969805105	1.07E-12	9.74E-11	18.66575885
TTC9C	-0.61827337	5.773733345	-8.968305038	1.08E-12	9.75E-11	18.66002892
HELB	-0.558531593	5.614977845	-8.964245547	1.09E-12	9.86E-11	18.64452173
AOC1	0.470997203	3.851030017	8.95876769	1.12E-12	1.00E-10	18.62359455
TUBGCP4	-0.400087539	6.173432259	-8.954688347	1.13E-12	1.01E-10	18.60800875
DYNC2LI1	-0.465902605	3.754051638	-8.935972697	1.22E-12	1.09E-10	18.53648741
RPL39L	-0.590951294	4.990005776	-8.918176918	1.31E-12	1.16E-10	18.46845845
COX17	-0.583587684	4.8769815	-8.916676617	1.32E-12	1.16E-10	18.46272215
PBLD	-0.379887061	4.176768793	-8.912271634	1.34E-12	1.18E-10	18.44587909
ZNF286A	-0.467295936	4.643724483	-8.902418381	1.39E-12	1.22E-10	18.40819895
LOC284373	-0.432842164	5.291371897	-8.891559828	1.45E-12	1.26E-10	18.36666665
GK5	-0.690763213	4.468552966	-8.888491717	1.47E-12	1.27E-10	18.35493013
EPHA1-AS1	-0.856861275	5.015186345	-8.875949427	1.54E-12	1.33E-10	18.30694509
LOC101928100	-0.559672385	5.763417397	-8.872959997	1.56E-12	1.34E-10	18.29550638
KRTAP2-1	-0.401378782	3.260262448	-8.872764608	1.56E-12	1.34E-10	18.29475872
MUC16	-0.488232775	3.464358914	-8.870735792	1.57E-12	1.34E-10	18.28699531
CRHBP	-0.684249561	3.845335397	-8.863996277	1.61E-12	1.37E-10	18.26120408
PDZD4	-0.467670152	6.257504948	-8.861266771	1.63E-12	1.38E-10	18.25075775
MAPRE2	-0.358236944	6.446214241	-8.86107065	1.63E-12	1.38E-10	18.25000714
EFNB2	-0.397076419	3.60518369	-8.851641744	1.69E-12	1.42E-10	18.21391697
VWA9	-0.389326701	5.238873586	-8.827605635	1.86E-12	1.55E-10	18.12188929
SFT2D3	-0.303821287	5.926096241	-8.815434299	1.95E-12	1.62E-10	18.07527401
TRPM4	-0.498560735	4.405347759	-8.810761102	1.99E-12	1.65E-10	18.05737344
AKAP5	-0.383254022	3.633208724	-8.806582854	2.02E-12	1.67E-10	18.04136756
TH	-0.423989593	3.454107793	-8.79971496	2.07E-12	1.71E-10	18.01505581
NCOA6	-0.350462848	5.798997845	-8.797379062	2.09E-12	1.71E-10	18.006106
GGT7	-0.409789218	5.362232276	-8.794666639	2.12E-12	1.73E-10	17.99571313
LLGL2	-0.316929877	5.608816603	-8.788603871	2.17E-12	1.76E-10	17.9724814
KRT2	-0.444756213	4.068051466	-8.767897116	2.35E-12	1.90E-10	17.89311811
C1QTNF3	-0.344538189	5.243418379	-8.76705755	2.36E-12	1.90E-10	17.8898997
EMP1	-0.341190174	3.613205259	-8.751196201	2.51E-12	2.01E-10	17.82908827
GPR3	-0.361759907	3.752316431	-8.750274142	2.52E-12	2.01E-10	17.82555266
RHOBTB3	-0.465750811	4.443000121	-8.746358995	2.55E-12	2.03E-10	17.81053957
LOC339874	-0.357700963	3.705878603	-8.728058024	2.74E-12	2.18E-10	17.74034969
IMPAD1	-0.350918833	5.492438793	-8.715449754	2.88E-12	2.28E-10	17.69198105
PDE12	-0.39029602	5.251055948	-8.694034232	3.13E-12	2.47E-10	17.60980326
LINC01097	-0.320280167	3.253263724	-8.688723138	3.20E-12	2.51E-10	17.58941871
UBE2T	-0.532867377	4.948802052	-8.682331067	3.28E-12	2.56E-10	17.56488301
LOC286059	-0.375014301	3.900280655	-8.681698701	3.29E-12	2.56E-10	17.56245557
GALT	-0.347561836	5.828644897	-8.68063707	3.30E-12	2.56E-10	17.55838026
ZNRF2	-0.405602353	4.999562103	-8.677883137	3.34E-12	2.58E-10	17.54780838
FOXE3	0.497123458	3.962846741	8.676194919	3.36E-12	2.59E-10	17.54132737
PRO1082	-0.584772096	3.81647569	-8.675191581	3.37E-12	2.59E-10	17.53747551
UBE3D	-0.388719865	3.317344276	-8.673140457	3.40E-12	2.60E-10	17.52960097
FASLG	-0.666648392	5.533009448	-8.662220333	3.55E-12	2.70E-10	17.48767296
LRRC14	-0.416751738	5.575637966	-8.651797774	3.69E-12	2.80E-10	17.44764883
BTBD9	-0.234207319	5.069851138	-8.650426805	3.71E-12	2.81E-10	17.44238364
HOXD8	-0.463260091	3.425215448	-8.646410857	3.77E-12	2.84E-10	17.42695981
ZNF510	-0.514617054	5.143478517	-8.644608097	3.80E-12	2.84E-10	17.42003574
LOC101928560	-0.440654174	3.802332276	-8.644308261	3.80E-12	2.84E-10	17.41888411
SHPK	-0.539001333	5.012077034	-8.643473185	3.82E-12	2.84E-10	17.41567666
TMEM39A	-0.365889213	5.777330845	-8.629552451	4.03E-12	2.99E-10	17.36220248
SPEF2	-0.305147096	4.504459793	-8.603654217	4.46E-12	3.30E-10	17.26268931
LINC00624	-0.247191493	2.624213517	-8.587676197	4.75E-12	3.50E-10	17.20127545
OCM2	-0.632282931	4.459355052	-8.586352639	4.77E-12	3.50E-10	17.19618753
IQCJ-SCHIP1-AS1	-0.551413613	5.111910121	-8.570107138	5.09E-12	3.72E-10	17.13372992
PI4K2A	-0.30152576	6.074659103	-8.5659841	5.17E-12	3.76E-10	17.11787615
FAM122C	-0.332968473	4.655323793	-8.543304581	5.65E-12	4.10E-10	17.03065323
UPK2	-0.390387593	3.862284517	-8.536175397	5.81E-12	4.20E-10	17.00322949
HSD11B1	0.464131267	4.714672241	8.531855404	5.91E-12	4.26E-10	16.98661052
VKORC1L1	-0.486476941	4.815648862	-8.522717039	6.12E-12	4.40E-10	16.9514521
MLC1	-0.654595819	5.5798855	-8.520078681	6.18E-12	4.43E-10	16.94130062
RNFT2	-0.36206424	4.740930362	-8.50580398	6.54E-12	4.67E-10	16.88637028
PLEKHF1	-0.603057191	7.281019466	-8.504610921	6.57E-12	4.67E-10	16.8817788
USP30	-0.536838951	5.741967138	-8.478443272	7.28E-12	5.15E-10	16.78105465
LINC00703	-0.486315723	3.404161328	-8.477874847	7.30E-12	5.15E-10	16.77886629
LINC00294	-0.597910483	6.458203793	-8.449674609	8.15E-12	5.72E-10	16.67027917
LIMS1	-0.762633985	5.079265448	-8.449183339	8.16E-12	5.72E-10	16.66838715
LDLRAD4-AS1	-0.404750225	4.009077293	-8.448250816	8.19E-12	5.73E-10	16.66479571
TMEM133	-0.329539625	3.020332224	-8.438364385	8.52E-12	5.93E-10	16.62671737
CCDC138	-0.4833596	3.98415781	-8.419064408	9.19E-12	6.38E-10	16.55236854
LOC101929734	-0.745404194	5.738802379	-8.405406116	9.69E-12	6.70E-10	16.49974241
C6orf57	-0.752199929	5.428986672	-8.404603495	9.72E-12	6.70E-10	16.4966496
UQCC1	-0.344651456	5.33829919	-8.38684905	1.04E-11	7.16E-10	16.42822718
LOC286382	-0.389567865	3.113867672	-8.36785172	1.12E-11	7.69E-10	16.35499903
N6AMT2	-0.472500458	5.789582931	-8.360187884	1.16E-11	7.90E-10	16.32545302
LOC286161	-0.386031863	6.132774293	-8.358562845	1.16E-11	7.92E-10	16.31918775
TSC1	-0.600861439	7.840074172	-8.357813054	1.17E-11	7.92E-10	16.31629693
ZNF800	-0.462809637	6.558817466	-8.352422818	1.19E-11	8.06E-10	16.2955141
ADSS	-0.318263505	5.858719155	-8.344831347	1.23E-11	8.28E-10	16.26624194
ZGRF1	-0.268564755	3.827838155	-8.329103731	1.31E-11	8.75E-10	16.20558947
WDR60	-0.296118218	4.9450835	-8.329083071	1.31E-11	8.75E-10	16.20550979
CTTNBP2NL	-0.304606417	3.655688534	-8.325125702	1.33E-11	8.86E-10	16.1902468
LOC101926962	-0.534916025	3.879226121	-8.312738483	1.39E-11	9.27E-10	16.14246685
C11orf95	-0.351329691	5.343458862	-8.311473421	1.40E-11	9.28E-10	16.1375869
PLK4	-0.256884811	3.22548131	-8.308722077	1.42E-11	9.34E-10	16.1269734
SYMPK	-0.321699657	5.753989776	-8.30826115	1.42E-11	9.34E-10	16.12519532
LOC101929719	-0.530892836	4.1298265	-8.273959746	1.62E-11	1.07E-09	15.99284872
TFDP2	-0.460166809	5.880748793	-8.26876058	1.66E-11	1.08E-09	15.97278444
C15orf27	-0.413448233	4.273809586	-8.266292894	1.67E-11	1.09E-09	15.96326093
EXPH5	-0.367826203	4.398196034	-8.265796615	1.68E-11	1.09E-09	15.96134561
ZNF197	-0.369425779	4.33457481	-8.265280885	1.68E-11	1.09E-09	15.95935522
CNNM2	-0.235371944	5.146259552	-8.262280675	1.70E-11	1.10E-09	15.94777611
TRIM62	-0.254749784	5.822290586	-8.260382542	1.71E-11	1.10E-09	15.94045021
PTPN2	-0.28854823	5.580916121	-8.257111006	1.73E-11	1.11E-09	15.92782329
LGR4	-0.278390743	4.211912552	-8.254007333	1.76E-11	1.12E-09	15.91584388
AUTS2	-0.465095718	5.502229724	-8.249302689	1.79E-11	1.14E-09	15.89768441
CCL28	-0.421515113	5.275764017	-8.248210109	1.80E-11	1.14E-09	15.89346704
EPM2A	-0.404626326	4.940230966	-8.247964144	1.80E-11	1.14E-09	15.8925176
AP4E1	-0.25303576	4.375315276	-8.242386859	1.84E-11	1.16E-09	15.87098844
LPHN1	-0.387131772	5.69197481	-8.236674926	1.88E-11	1.18E-09	15.84893828
OPN5	-0.443223951	4.931249897	-8.234501711	1.90E-11	1.19E-09	15.84054856
C5orf63	-0.488801007	4.971042103	-8.234265161	1.90E-11	1.19E-09	15.83963534
LINC00445	-0.457430647	4.651301	-8.231816825	1.92E-11	1.19E-09	15.83018327
KIAA0556	-0.46250374	6.748222534	-8.231769631	1.92E-11	1.19E-09	15.83000107
BSDC1	-0.381728289	6.373907328	-8.229609121	1.93E-11	1.20E-09	15.82166
LRP6	-0.448025897	4.634170379	-8.229342552	1.93E-11	1.20E-09	15.82063084
RARS2	-0.283388716	5.220852414	-8.227722363	1.95E-11	1.20E-09	15.81437565
FMNL2	-0.580319422	4.511076086	-8.22549645	1.96E-11	1.20E-09	15.80578174
B4GALT4	-0.533332953	6.125051586	-8.225308728	1.97E-11	1.20E-09	15.80505696
DNTT	-0.278425949	3.932758914	-8.222990439	1.98E-11	1.21E-09	15.79610619
DGKE	-0.407876056	4.393280534	-8.219335234	2.01E-11	1.22E-09	15.78199325
CCNA2	-0.536931061	4.372812517	-8.219288872	2.01E-11	1.22E-09	15.78181424
LOC100506302	-0.487327061	6.354073224	-8.211984317	2.07E-11	1.25E-09	15.75360951
RBM11	-0.503970708	3.280440603	-8.209005892	2.10E-11	1.27E-09	15.7421085
ZFAND4	-0.444156936	4.255075224	-8.205908966	2.12E-11	1.28E-09	15.73014957
SP140L	-0.403527225	5.721374224	-8.205157603	2.13E-11	1.28E-09	15.72724809
AZGP1	-0.338890208	3.006541931	-8.203270316	2.14E-11	1.28E-09	15.71996002
PCDHGA10	-0.378221865	4.050190776	-8.200535815	2.17E-11	1.29E-09	15.70940007
OSBPL5	-0.509683902	6.184246448	-8.192485461	2.24E-11	1.33E-09	15.67831008
KCNMB1	-0.43931936	4.452100086	-8.188568741	2.27E-11	1.35E-09	15.66318311
MIER3	-0.530955118	4.683515948	-8.166836264	2.47E-11	1.46E-09	15.57923933
ZNF681	-0.401100806	4.106468983	-8.161581116	2.52E-11	1.49E-09	15.5589384
HESX1	-0.36817765	3.903651931	-8.153784291	2.60E-11	1.53E-09	15.52881713
BTRC	-0.240119794	5.174280621	-8.135312869	2.80E-11	1.64E-09	15.45744899
XIRP2	-0.60473836	3.477405828	-8.134616878	2.81E-11	1.64E-09	15.45475967
FAM106A	-0.608967767	4.258318103	-8.133333347	2.82E-11	1.65E-09	15.44980004
TEX36	-0.437345493	3.717367431	-8.123354981	2.93E-11	1.70E-09	15.41124138
CYB5D2	-0.430614343	6.421174569	-8.122924043	2.94E-11	1.70E-09	15.40957607
ZFYVE28	-0.359395816	5.426483569	-8.102598114	3.18E-11	1.84E-09	15.33102221
ZNF850	-0.693954439	3.758643414	-8.099165506	3.23E-11	1.86E-09	15.31775493
GALK2	-0.488242319	5.615850569	-8.098154579	3.24E-11	1.86E-09	15.31384756
HOXC10	-0.557020076	3.832692948	-8.084803869	3.41E-11	1.96E-09	15.26224234
KIAA0020	-0.332723049	5.917955121	-8.070726311	3.61E-11	2.06E-09	15.20782199
IFT81	-0.300378402	4.644552776	-8.064244444	3.70E-11	2.11E-09	15.18276279
DTHD1	-1.072996765	4.455818397	-8.058371256	3.79E-11	2.15E-09	15.16005577
MBTD1	-0.659327137	6.810357552	-8.055775619	3.83E-11	2.17E-09	15.15002016
TOB1-AS1	-0.376822904	3.75634069	-8.050971011	3.90E-11	2.21E-09	15.13144345
DNASE1	-0.295500157	5.749782103	-8.050226534	3.91E-11	2.21E-09	15.12856492
ZNF449	-0.37118189	5.915869741	-8.046056371	3.98E-11	2.24E-09	15.11244066
DSCC1	-0.365054998	5.207087034	-8.037647602	4.11E-11	2.31E-09	15.07992607
DNAJB4	-0.53115963	4.763500603	-8.03217873	4.20E-11	2.35E-09	15.05877832
OSMR	-0.308746213	4.112030966	-8.031023308	4.22E-11	2.35E-09	15.05431028
TRIO	-0.233622071	5.153504672	-8.010121872	4.58E-11	2.55E-09	14.97347815
LOC101928865	-0.371847941	3.393490172	-8.007001166	4.64E-11	2.57E-09	14.9614085
AVPR1A	-0.469781299	4.660193379	-8.001886995	4.73E-11	2.62E-09	14.94162841
CRIP3	-0.399427292	5.338432759	-8.000586346	4.76E-11	2.62E-09	14.93659778
CARD11	-0.352284051	6.463616534	-7.998567744	4.79E-11	2.64E-09	14.92879019
HOMEZ	-0.397307843	4.130988069	-7.998017444	4.80E-11	2.64E-09	14.92666171
GTF2IRD2	-0.41013387	6.371654655	-7.995146925	4.86E-11	2.66E-09	14.91555885
MORN3	-0.391092123	5.532281017	-7.991280196	4.93E-11	2.69E-09	14.90060244
GRIP1	-0.431276755	4.295340259	-7.989714228	4.96E-11	2.70E-09	14.89454522
DCUN1D3	-0.372148319	6.244063172	-7.981144965	5.13E-11	2.79E-09	14.86139797
YIPF4	-0.485629674	5.387028328	-7.975882725	5.24E-11	2.83E-09	14.84104195
CRYZL1	-0.576269429	5.855813345	-7.975860076	5.24E-11	2.83E-09	14.84095434
SPDYE2	-0.754103525	6.145695897	-7.970791621	5.35E-11	2.88E-09	14.82134735
RPF1	-0.226272706	5.212209379	-7.962434651	5.53E-11	2.97E-09	14.7890177
GNG2	-0.298273449	6.644191672	-7.960969032	5.56E-11	2.97E-09	14.78334768
ATP8A1	-0.413225005	5.800536569	-7.960946204	5.56E-11	2.97E-09	14.78325936
LINC01019	-0.427979696	3.834263517	-7.950910563	5.78E-11	3.08E-09	14.74443329
LOC101060691	-0.612012819	6.155711448	-7.949416794	5.82E-11	3.09E-09	14.73865399
GATA5	-0.292103963	3.640550517	-7.944083951	5.94E-11	3.15E-09	14.71802115
METTL2B	-0.45042925	4.408206517	-7.942499892	5.98E-11	3.16E-09	14.71189229
LOC101927499	-0.396440895	3.258863155	-7.939265153	6.05E-11	3.19E-09	14.69937665
GPRC6A	-0.548896907	4.849744931	-7.928214565	6.32E-11	3.33E-09	14.65661882
ZNF540	-0.645840767	5.054984897	-7.926823046	6.36E-11	3.34E-09	14.65123447
HIBADH	-0.320385686	5.052561534	-7.924147897	6.43E-11	3.36E-09	14.64088313
PRDM11	-0.267867199	4.568019776	-7.915230642	6.66E-11	3.48E-09	14.60637729
RBM19	-0.361879963	5.641388345	-7.912331643	6.73E-11	3.51E-09	14.59515912
NDFIP2	-0.395008125	4.567384638	-7.911086485	6.77E-11	3.51E-09	14.59034072
FAM160B2	-0.252553115	6.473723414	-7.910482697	6.78E-11	3.51E-09	14.58800422
CTAGE5	-0.382736826	5.760897741	-7.909856046	6.80E-11	3.51E-09	14.58557925
FAM171A2	-0.660230044	3.924679345	-7.904210462	6.95E-11	3.58E-09	14.56373198
MMP21	-0.35507589	3.21112319	-7.898924817	7.10E-11	3.65E-09	14.54327707
EIF4EBP2	-0.208609203	6.625287138	-7.892515745	7.28E-11	3.73E-09	14.51847394
SLC25A5-AS1	-0.39563412	4.641929259	-7.885123857	7.49E-11	3.83E-09	14.48986641
TPT1-AS1	-0.310715752	4.859924241	-7.884813126	7.50E-11	3.83E-09	14.48866383
RNF168	-0.404500537	5.748960621	-7.883477581	7.54E-11	3.84E-09	14.48349499
UGT1A6	-0.395166257	3.34086119	-7.878930806	7.68E-11	3.90E-09	14.46589781
ZNF26	-0.616739434	5.895331966	-7.87682653	7.74E-11	3.92E-09	14.45775361
CEP44	-0.46302335	5.29273481	-7.87546347	7.78E-11	3.93E-09	14.4524781
NT5DC4	0.318641032	3.812412862	7.870970785	7.92E-11	4.00E-09	14.43508967
PHTF2	-0.541979944	5.997087328	-7.869924809	7.96E-11	4.00E-09	14.43104128
ICK	-0.400342115	3.847851483	-7.868838753	7.99E-11	4.01E-09	14.42683776
MKRN3	-0.467220556	4.081775879	-7.866595744	8.06E-11	4.03E-09	14.41815624
VPS41	-0.550202294	6.088284121	-7.863827704	8.15E-11	4.07E-09	14.40744249
KLHL20	-0.543258772	6.000315086	-7.852789397	8.51E-11	4.24E-09	14.36471733
BNC2	-0.419096083	4.017623569	-7.846973504	8.71E-11	4.33E-09	14.34220543
OTUD3	-0.716333914	6.087994328	-7.838720819	9.00E-11	4.46E-09	14.31026046
LOC101929172	-0.506633412	4.718208	-7.836876106	9.06E-11	4.48E-09	14.3031197
WHAMMP2	-0.824262983	8.404775397	-7.835730069	9.10E-11	4.49E-09	14.29868345
FRS3	-0.434754248	5.611136603	-7.834805722	9.14E-11	4.49E-09	14.29510533
PDZRN3	-0.308851108	3.342254017	-7.834517292	9.15E-11	4.49E-09	14.29398883
SERPINH1	-0.355757127	5.055369552	-7.827189084	9.42E-11	4.61E-09	14.26562113
P2RY1	-0.540165355	3.599562552	-7.825973501	9.46E-11	4.61E-09	14.2609155
SNHG4	-0.353373502	3.845433724	-7.825435427	9.48E-11	4.61E-09	14.25883256
TMEM184C	-0.486357637	7.988907466	-7.825269603	9.49E-11	4.61E-09	14.25819064
LRRC52	-0.385015679	5.475835862	-7.824030702	9.53E-11	4.62E-09	14.25339472
CCDC78	-0.425908336	4.173757138	-7.817261894	9.79E-11	4.74E-09	14.22719155
CFHR2	-0.477806544	3.625163259	-7.812236975	9.99E-11	4.82E-09	14.20773887
YPEL2	-0.373741235	7.32736681	-7.81127562	1.00E-10	4.82E-09	14.2040172
ZFP41	-0.274338681	5.40067769	-7.811185713	1.00E-10	4.82E-09	14.20366915
R3HDM1	-0.416316382	6.233493966	-7.808187281	1.01E-10	4.87E-09	14.1920613
ATXN2L	-0.411176821	5.569807103	-7.801809791	1.04E-10	4.98E-09	14.16737173
PLEKHG4	-0.350031292	6.542378534	-7.79921679	1.05E-10	5.02E-09	14.15733315
DUSP7	-0.321370272	6.456366655	-7.793183156	1.08E-10	5.13E-09	14.13397414
KLHL34	-0.368121684	3.673233655	-7.789305419	1.09E-10	5.19E-09	14.11896139
PTCD2	-0.566913495	5.437169483	-7.788119313	1.10E-10	5.20E-09	14.11436932
CACTIN	-0.222688919	5.153104845	-7.782524209	1.12E-10	5.31E-09	14.09270739
IL26	-0.267291225	2.696949207	-7.775533638	1.15E-10	5.44E-09	14.06564232
ACOX3	-0.317600007	5.79365781	-7.773191218	1.16E-10	5.48E-09	14.05657316
GDPD1	-0.452390581	4.477835897	-7.770957181	1.18E-10	5.52E-09	14.04792359
TRAV8-3	-0.618534181	4.441617914	-7.765876491	1.20E-10	5.62E-09	14.02825237
CD6	-0.364999836	5.309931121	-7.765200126	1.20E-10	5.62E-09	14.02563363
C19orf68	-0.475382529	6.377143983	-7.763775044	1.21E-10	5.64E-09	14.02011599
C14orf64	-0.483641279	5.430518897	-7.76288287	1.21E-10	5.64E-09	14.01666167
LOC100506098	-0.384307426	4.966927086	-7.762100117	1.22E-10	5.65E-09	14.01363099
ZNF426	-0.559469392	5.087750517	-7.76030124	1.23E-10	5.68E-09	14.00666604
VPS26A	-0.469800147	6.603559914	-7.759132951	1.23E-10	5.69E-09	14.00214261
C5orf34	-0.654872289	3.957007431	-7.753454607	1.26E-10	5.81E-09	13.98015678
GSTA4	-0.432580346	4.941692793	-7.749374198	1.28E-10	5.89E-09	13.96435777
MYO19	-0.321396625	6.398921707	-7.74768507	1.29E-10	5.91E-09	13.95781757
COX6A1	-0.280806657	7.982298534	-7.746507123	1.29E-10	5.93E-09	13.95325661
DNAL4	-0.382931615	6.161628138	-7.743068486	1.31E-10	5.99E-09	13.9399423
ROPN1B	-0.347101846	4.768764879	-7.742027324	1.32E-10	6.01E-09	13.93591093
CKAP2L	-0.328164493	5.429918586	-7.738165199	1.34E-10	6.08E-09	13.92095675
NEO1	-0.336881569	4.753082034	-7.72043112	1.43E-10	6.51E-09	13.85228879
RPE	-0.432159368	5.661338948	-7.718000135	1.45E-10	6.56E-09	13.84287563
ICA1L	-0.265378456	4.730689069	-7.711834636	1.48E-10	6.70E-09	13.81900166
CASC5	-0.284239412	3.478337897	-7.706879792	1.51E-10	6.82E-09	13.79981541
LOC101060424	-0.446691096	5.287500224	-7.705310006	1.52E-10	6.85E-09	13.79373682
ZC3HAV1L	-0.452977002	4.103899966	-7.703785707	1.53E-10	6.87E-09	13.78783436
FLJ35934	-0.581048088	4.602584603	-7.70341585	1.53E-10	6.87E-09	13.78640218
ZNF441	-0.715843157	4.026387638	-7.694243494	1.59E-10	7.11E-09	13.75088426
CARF	-0.520495211	3.971857534	-7.691702992	1.61E-10	7.16E-09	13.74104666
TULP3	-0.264666328	6.60490819	-7.680678514	1.68E-10	7.47E-09	13.69835616
LINC00641	-0.601793998	4.671626	-7.67958828	1.68E-10	7.48E-09	13.69413438
PGAP3	-0.317296904	6.693110241	-7.673985486	1.72E-10	7.63E-09	13.67243827
ARL13B	-0.59700614	5.771826259	-7.673082485	1.73E-10	7.64E-09	13.66894149
LINC01085	-0.336907314	2.742765776	-7.672420673	1.73E-10	7.65E-09	13.6663787
ABCB8	-0.330596233	5.7664665	-7.668959676	1.76E-10	7.73E-09	13.65297635
ZNF407	-0.196959667	4.318917052	-7.666135926	1.78E-10	7.80E-09	13.64204165
BRIP1	-0.38412239	3.780792931	-7.665709739	1.78E-10	7.80E-09	13.64039128
C16orf62	-0.24370538	5.033863517	-7.662850571	1.80E-10	7.87E-09	13.62931939
OK/SW-CL.36	-0.347889605	3.165026172	-7.659447017	1.82E-10	7.96E-09	13.61613939
DNAH17	-0.36977965	4.191367828	-7.654501517	1.86E-10	8.09E-09	13.59698827
INTS9	-0.277973647	6.602445931	-7.654170761	1.86E-10	8.09E-09	13.59570744
STX6	-0.276076125	6.015661897	-7.653089268	1.87E-10	8.11E-09	13.59151942
PITRM1-AS1	-0.423409922	3.508511017	-7.652012413	1.88E-10	8.13E-09	13.58734936
LOC100506272	-0.418988956	3.927484034	-7.651373535	1.88E-10	8.13E-09	13.58487534
C11orf45	-0.330428498	3.411211328	-7.65041259	1.89E-10	8.15E-09	13.58115413
LINC01365	-0.373356042	4.648819655	-7.647231578	1.91E-10	8.23E-09	13.56883582
LINC00928	-0.565344672	4.226357138	-7.645511844	1.93E-10	8.27E-09	13.56217623
TNN	0.767155814	4.934973862	7.638968851	1.98E-10	8.47E-09	13.53683876
KIAA0907	-0.571088191	6.965324414	-7.636740329	1.99E-10	8.53E-09	13.52820888
FAM155A	-0.253570865	3.510600552	-7.635096119	2.01E-10	8.56E-09	13.52184173
DLG5	-0.562737566	4.772087483	-7.630420784	2.05E-10	8.70E-09	13.50373664
PRM1	-0.335080961	4.929260897	-7.627677741	2.07E-10	8.78E-09	13.49311429
SERPINA4	-0.559549184	5.599785534	-7.622603052	2.11E-10	8.94E-09	13.4734627
LOC101060004	-0.474116426	4.623924431	-7.621361179	2.12E-10	8.96E-09	13.46865358
SLC32A1	0.476503245	4.404432655	7.61679364	2.16E-10	9.11E-09	13.45096592
SGCB	-0.382505922	4.455055224	-7.616321238	2.16E-10	9.11E-09	13.44913655
CDK2	-0.270781169	5.235270086	-7.61267582	2.19E-10	9.22E-09	13.43501979
ARNT2	-0.404921537	4.160356828	-7.61010558	2.22E-10	9.29E-09	13.42506662
LIN54	-0.489522164	4.67044219	-7.606674997	2.25E-10	9.39E-09	13.41178181
DPY19L1	-0.246540821	4.300708862	-7.606552109	2.25E-10	9.39E-09	13.41130593
CYP4F22	-0.466627963	5.327268845	-7.60514122	2.26E-10	9.42E-09	13.40584232
AEBP2	-0.56750087	5.727058534	-7.603352434	2.28E-10	9.47E-09	13.39891532
LOC101927722	-0.416567924	4.773320052	-7.599601122	2.31E-10	9.59E-09	13.38438853
MAGI3	-0.321011618	3.806983276	-7.586275989	2.43E-10	1.01E-08	13.33278777
DCLK3	-0.326277721	2.9981755	-7.573984396	2.55E-10	1.06E-08	13.28518973
HOMER1	-0.474918373	4.618933741	-7.571340288	2.58E-10	1.06E-08	13.27495073
PTS	-0.472184674	6.569717879	-7.571268434	2.58E-10	1.06E-08	13.27467248
BICC1	-0.276926502	3.182700483	-7.569226729	2.60E-10	1.07E-08	13.26676624
MPC1	-0.43825614	6.437702103	-7.565410283	2.64E-10	1.08E-08	13.25198758
ADAMTS1	-0.545489544	4.358341517	-7.56422586	2.66E-10	1.09E-08	13.24740108
HOXA3	-0.290217483	4.261077552	-7.559330049	2.71E-10	1.11E-08	13.22844284
POU6F1	-0.311969468	5.565430138	-7.549899577	2.81E-10	1.15E-08	13.19192516
KIAA2026	-0.215803775	6.375911172	-7.546153032	2.85E-10	1.16E-08	13.17741752
TFB2M	-0.223366426	5.08797931	-7.544923118	2.87E-10	1.16E-08	13.17265497
C20orf85	-0.330734885	3.335380638	-7.542792565	2.89E-10	1.17E-08	13.16440493
PATZ1	-0.224711836	5.831247914	-7.537147315	2.95E-10	1.19E-08	13.14254523
RAB40B	-0.252207353	4.69272931	-7.536764856	2.96E-10	1.19E-08	13.14106427
SUZ12	-0.436585034	6.366856759	-7.535565191	2.97E-10	1.20E-08	13.13641893
FANCM	-0.423862365	4.4249485	-7.535434202	2.97E-10	1.20E-08	13.13591171
WNT1	0.387241081	4.090046517	7.533540089	3.00E-10	1.20E-08	13.12857733
TAF1L	-0.388855331	5.005246948	-7.530924977	3.03E-10	1.21E-08	13.11845115
SP3P	-0.427226319	3.145982069	-7.527911424	3.06E-10	1.23E-08	13.10678218
NPCDR1	-0.636612417	5.533163828	-7.525661595	3.09E-10	1.23E-08	13.09807052
NHLRC2	-0.36495213	4.651962586	-7.525214314	3.10E-10	1.23E-08	13.09633858
HECTD4	-0.2931014	5.103644397	-7.515786142	3.21E-10	1.28E-08	13.05983175
SSX2IP	-0.537409902	5.682983276	-7.505797607	3.34E-10	1.33E-08	13.02115588
ADAM12	-0.37131924	4.425472517	-7.504405901	3.36E-10	1.33E-08	13.01576722
FER	-0.339096635	5.487610672	-7.50054842	3.41E-10	1.35E-08	13.00083122
HOXB4	-0.546758145	6.551992397	-7.489067667	3.57E-10	1.41E-08	12.956379
ZC3H12B	-0.305686483	4.171364017	-7.488285667	3.58E-10	1.41E-08	12.95335123
LOC101927044	-0.462011108	4.472007069	-7.482717093	3.66E-10	1.44E-08	12.93179081
DBP	-0.267096586	5.646811931	-7.482166525	3.67E-10	1.44E-08	12.92965913
TUBGCP2	-0.238166944	6.643182103	-7.477754766	3.73E-10	1.46E-08	12.91257791
C5orf22	-0.340891091	4.9900195	-7.473994504	3.79E-10	1.48E-08	12.89801929
LOC90246	-0.329029885	4.298560621	-7.47347052	3.80E-10	1.48E-08	12.89599059
DLGAP2-AS1	-0.554646108	3.825981793	-7.471777611	3.82E-10	1.49E-08	12.8894362
LOC100129361	-0.336987975	6.462789741	-7.469405836	3.86E-10	1.50E-08	12.88025352
LINC01057	-0.344396958	3.379942086	-7.467730503	3.88E-10	1.51E-08	12.87376726
FAM168B	-0.353224909	7.017571414	-7.465554528	3.92E-10	1.52E-08	12.86534274
FAM78B	-0.411813081	3.979310207	-7.457013575	4.05E-10	1.57E-08	12.83227606
NCAPD3	-0.53720325	7.30766	-7.451296869	4.14E-10	1.60E-08	12.81014406
CD2AP	-0.440733613	6.4725305	-7.448754965	4.19E-10	1.61E-08	12.80030331
RAB11B-AS1	-0.312235037	5.065404293	-7.448405483	4.19E-10	1.61E-08	12.79895032
CCDC14	-0.305786196	4.38108269	-7.441089683	4.31E-10	1.65E-08	12.77062835
ENGASE	-0.409881216	7.434232638	-7.440845704	4.32E-10	1.65E-08	12.76968383
LOC101927599	-0.397430297	3.923639328	-7.433437542	4.45E-10	1.70E-08	12.74100503
FAM135A	-0.391157475	4.250146707	-7.42550251	4.59E-10	1.75E-08	12.71028741
LIMD1	-0.262055194	5.403161897	-7.416007674	4.76E-10	1.81E-08	12.67353275
FCRLB	-0.574181765	5.39445319	-7.41481167	4.79E-10	1.82E-08	12.66890309
IVD	-0.267247576	5.871624086	-7.410562754	4.87E-10	1.85E-08	12.65245597
PRRT2	-0.540993679	4.613914483	-7.402505147	5.02E-10	1.90E-08	12.62126657
SERPINA7	0.470542076	4.645447052	7.401742155	5.04E-10	1.90E-08	12.61831324
PEG3	-0.312649181	2.99904281	-7.400116782	5.07E-10	1.91E-08	12.61202188
CRNDE	-0.343780635	3.361607879	-7.392268012	5.23E-10	1.97E-08	12.58164215
ANKLE1	-0.415357784	4.006258069	-7.389545732	5.29E-10	1.99E-08	12.57110543
PIGL	-0.540112235	5.146741983	-7.38824874	5.31E-10	1.99E-08	12.5660854
TRIM2	-0.309878238	3.962707948	-7.387802896	5.32E-10	1.99E-08	12.56435976
LOC101929289	-0.382065397	5.309407379	-7.387530521	5.33E-10	1.99E-08	12.56330554
GNAS-AS1	-0.430295887	3.3874375	-7.384978764	5.38E-10	2.01E-08	12.55342904
CDK20	-0.425610439	5.764353517	-7.383985273	5.40E-10	2.01E-08	12.54958379
ZBTB44	-0.397888971	7.769446741	-7.373952422	5.62E-10	2.09E-08	12.51075322
PHLDA1	-0.298508436	4.799882879	-7.373324621	5.64E-10	2.09E-08	12.50832347
RBP1	-0.395453137	5.05713231	-7.372653472	5.65E-10	2.09E-08	12.50572596
LINC01398	-0.352344532	3.566277414	-7.368151747	5.75E-10	2.13E-08	12.48830344
ATG16L1	-0.366952853	5.315854707	-7.366177924	5.80E-10	2.14E-08	12.48066449
SLC45A3	-0.301493115	4.767180948	-7.362986417	5.87E-10	2.16E-08	12.4683131
SLC35D2	-0.32353723	6.464068828	-7.362775443	5.88E-10	2.16E-08	12.46749661
LOC100507283	-0.303852539	3.912540879	-7.360958246	5.92E-10	2.17E-08	12.46046401
SULT2B1	0.411334466	5.294149517	7.354441028	6.07E-10	2.22E-08	12.4352427
LOC101928306	-0.34359375	3.402187224	-7.35362655	6.09E-10	2.23E-08	12.43209077
KCNK13	-0.356966863	3.813391397	-7.352567455	6.12E-10	2.23E-08	12.42799222
DBT	-0.422065353	5.978713379	-7.34621609	6.27E-10	2.28E-08	12.40341379
LMO7	-0.302442387	4.273507603	-7.341348128	6.39E-10	2.32E-08	12.38457636
WEE1	-0.439341784	5.971744983	-7.339768574	6.43E-10	2.34E-08	12.3784641
EBP	-0.237823	6.174589017	-7.331774426	6.64E-10	2.41E-08	12.34753067
SLC39A2	-0.471488275	5.595177655	-7.331026658	6.66E-10	2.41E-08	12.34463725
CYP2U1	-0.301283777	4.622672414	-7.327834723	6.74E-10	2.43E-08	12.33228646
MSTO1	-0.402077581	5.913992724	-7.32771204	6.75E-10	2.43E-08	12.33181176
XKR6	-0.306265632	4.640662724	-7.326716084	6.77E-10	2.44E-08	12.32795808
C15orf54	-1.019543789	4.922295483	-7.308676996	7.27E-10	2.61E-08	12.25816274
SYNGR3	-0.428655304	4.323855638	-7.30536655	7.37E-10	2.63E-08	12.24535505
IL12RB1	-0.283531949	6.058190241	-7.305277503	7.37E-10	2.63E-08	12.24501053
DTD1	-0.282139623	6.337140224	-7.30516144	7.37E-10	2.63E-08	12.24456151
CEP104	-0.534169971	5.804801879	-7.304955458	7.38E-10	2.63E-08	12.2437646
UTRN	-0.425255544	6.992710517	-7.304653369	7.39E-10	2.63E-08	12.24259587
CTPS2	-0.401666346	4.318145793	-7.300497342	7.51E-10	2.67E-08	12.22651715
LINC00923	-0.412528039	3.986370052	-7.293682889	7.72E-10	2.74E-08	12.20015449
VHL	-0.257595647	5.297172655	-7.293067969	7.73E-10	2.74E-08	12.19777564
CRYAB	-0.363762968	4.601884431	-7.287304843	7.91E-10	2.80E-08	12.17548114
FATE1	-0.351616412	4.873905034	-7.286564965	7.94E-10	2.80E-08	12.172619
ARMCX1	-0.655452676	4.871370621	-7.280730266	8.12E-10	2.86E-08	12.15004857
CCNT2-AS1	-0.444255216	3.520313862	-7.277095129	8.24E-10	2.90E-08	12.13598717
LOC102724905	-0.319738426	3.291984879	-7.273969897	8.34E-10	2.93E-08	12.12389844
CA8	-0.258663995	3.477638466	-7.27202895	8.40E-10	2.94E-08	12.11639078
INTS10	-0.376918733	5.722611431	-7.271661599	8.42E-10	2.94E-08	12.11496986
RHBDD1	-0.193318027	6.067815931	-7.271582084	8.42E-10	2.94E-08	12.11466229
NDUFAF7	-0.535908956	6.142925224	-7.269043413	8.50E-10	2.97E-08	12.10484279
TTC39B	-0.662661132	5.837213224	-7.268414674	8.52E-10	2.97E-08	12.10241087
GPATCH2	-0.421027841	4.105906034	-7.268076003	8.53E-10	2.97E-08	12.10110092
DNAJC27-AS1	-0.314766218	3.584053414	-7.26348458	8.69E-10	3.02E-08	12.08334197
ZNF826P	-0.394905157	3.476040207	-7.262087931	8.74E-10	3.02E-08	12.07794006
NANS	-0.285032451	6.587197845	-7.261760494	8.75E-10	3.02E-08	12.07667361
TRMT2B	-0.232259142	5.757988672	-7.261473658	8.76E-10	3.02E-08	12.0755642
GNPTAB	-0.29133315	6.964404207	-7.259593505	8.83E-10	3.04E-08	12.06829231
PORCN	-0.365591983	5.460836	-7.25773581	8.89E-10	3.06E-08	12.06110738
DPP10-AS1	0.422681809	4.717119241	7.255677918	8.96E-10	3.07E-08	12.05314826
NPNT	-0.352179574	3.428172655	-7.255547057	8.97E-10	3.07E-08	12.05264214
RRNAD1	-0.349980973	5.021641448	-7.255389715	8.97E-10	3.07E-08	12.05203361
OR10H2	-0.420955284	3.665015276	-7.254430316	9.01E-10	3.08E-08	12.04832307
ZDHHC8	-0.30818435	5.870526	-7.253806396	9.03E-10	3.08E-08	12.04591004
KIF14	-0.275997098	3.180607931	-7.250816279	9.14E-10	3.11E-08	12.03434579
CRCP	-0.262382429	7.123906069	-7.246819248	9.28E-10	3.16E-08	12.01888771
CABLES2	-0.329715051	6.123021138	-7.24598262	9.31E-10	3.16E-08	12.01565219
ATP5S	-0.340054983	6.053844466	-7.241002002	9.50E-10	3.22E-08	11.99639093
ATAD2	-0.541032735	5.703021879	-7.236527564	9.67E-10	3.27E-08	11.97908779
RALGAPA1	-0.341988216	5.181742983	-7.235491731	9.70E-10	3.28E-08	11.97508219
SLC51B	-0.357711647	4.017030966	-7.235247436	9.71E-10	3.28E-08	11.9741375
FBXO32	-0.45201127	5.168203793	-7.232688898	9.81E-10	3.30E-08	11.9642437
LINC01260	-0.326563277	4.940999897	-7.228823833	9.96E-10	3.35E-08	11.94929797
SPRY2	-0.433367799	3.976910724	-7.227726684	1.00E-09	3.36E-08	11.94505551
MBD1	-0.169605074	6.286264586	-7.225584246	1.01E-09	3.38E-08	11.93677122
LOC102723932	-0.406472105	4.905149707	-7.2221499	1.02E-09	3.42E-08	11.92349172
CNOT4	-0.35109813	5.184360897	-7.221662227	1.02E-09	3.42E-08	11.92160607
PLEKHH2	-0.276032083	3.116054672	-7.210738796	1.07E-09	3.57E-08	11.87937123
GMEB1	-0.274536483	6.642191362	-7.208281245	1.08E-09	3.60E-08	11.86986975
HOXA1	-0.564574544	4.650327259	-7.207500962	1.08E-09	3.60E-08	11.86685303
NUP205	-0.6007125	6.31857469	-7.207144752	1.09E-09	3.60E-08	11.86547586
PASD1	-0.400038623	3.895047017	-7.204893231	1.09E-09	3.63E-08	11.85677118
LINC00557	-0.369168804	3.893186534	-7.201231705	1.11E-09	3.67E-08	11.84261558
ARMC2	-0.436582078	4.558692241	-7.200152991	1.12E-09	3.68E-08	11.83844531
ADAT2	-0.54859237	5.326170328	-7.199793685	1.12E-09	3.68E-08	11.83705625
METTL20	-0.284986598	3.820046724	-7.199526013	1.12E-09	3.68E-08	11.83602145
NOMO3	-0.455644054	6.768124897	-7.196628566	1.13E-09	3.72E-08	11.82482026
DEFB129	-0.367649341	2.977354879	-7.195673823	1.14E-09	3.72E-08	11.8211294
KCNE1L	-0.473927632	3.855557103	-7.19561412	1.14E-09	3.72E-08	11.8208986
SLC24A1	-0.238228446	4.980726759	-7.193950314	1.14E-09	3.74E-08	11.8144667
GTF3C2	-0.333163289	6.970317966	-7.193188312	1.15E-09	3.74E-08	11.811521
BAG2	-0.403187081	4.632033328	-7.192916175	1.15E-09	3.74E-08	11.81046899
ANO6	-0.457214809	6.620246276	-7.191656586	1.15E-09	3.75E-08	11.8055998
CEP97	-0.387902811	5.120504655	-7.188662037	1.17E-09	3.79E-08	11.79402399
CUZD1	-0.651897865	4.763891017	-7.187121806	1.17E-09	3.81E-08	11.78807015
PTCH2	-0.376247478	5.098827259	-7.184971185	1.18E-09	3.83E-08	11.77975694
GPR83	-0.385241978	3.538930621	-7.184839267	1.18E-09	3.83E-08	11.77924701
NBAS	-0.28151564	5.269609466	-7.180292277	1.21E-09	3.89E-08	11.76167117
KANSL3	-0.229544262	5.585561862	-7.176953046	1.22E-09	3.94E-08	11.74876422
LOC101930067	-0.227001294	2.813387276	-7.172192166	1.25E-09	4.01E-08	11.73036289
LOC101927865	-0.473426662	4.001911276	-7.170503805	1.25E-09	4.03E-08	11.72383737
RGS3	-0.267453216	6.127284914	-7.169420499	1.26E-09	4.04E-08	11.71965044
LOC102724809	-0.378156718	3.492901966	-7.16812889	1.27E-09	4.05E-08	11.71465848
COX19	-0.353530797	6.292158517	-7.162844927	1.29E-09	4.13E-08	11.69423701
TTLL4	-0.263780267	5.616464897	-7.162239237	1.30E-09	4.14E-08	11.6918962
ARHGEF9	-0.545061507	5.43852581	-7.157761082	1.32E-09	4.20E-08	11.67458987
LOC100996455	-0.400364679	4.166277172	-7.154088938	1.34E-09	4.25E-08	11.66039898
MMP7	-0.364937576	4.589950534	-7.15361461	1.34E-09	4.25E-08	11.65856599
CPO	-0.35277611	3.966759586	-7.153532879	1.34E-09	4.25E-08	11.65825015
SYNJ2	-0.2479956	5.35208081	-7.153155175	1.34E-09	4.25E-08	11.65679056
FAM161A	-0.376382782	3.894223776	-7.152854852	1.34E-09	4.25E-08	11.65563
CDIP1	-0.270386801	6.855626517	-7.151137089	1.35E-09	4.27E-08	11.648992
CDNF	-0.334222939	2.818516	-7.146614452	1.38E-09	4.34E-08	11.63151554
TBRG4	-0.482599449	4.9499555	-7.14113435	1.41E-09	4.43E-08	11.61034022
LOC101930657	-0.430784409	3.8660645	-7.14086314	1.41E-09	4.43E-08	11.60929228
RERE	-0.24239835	5.099443707	-7.139422158	1.42E-09	4.45E-08	11.60372447
ZNF235	-0.376463137	4.655499379	-7.135380321	1.44E-09	4.51E-08	11.58810761
LOC101927592	-0.375423382	4.849249724	-7.134416925	1.45E-09	4.52E-08	11.58438533
LRRC41	-0.212458605	4.792348759	-7.117333402	1.55E-09	4.83E-08	11.51838533
MAN1A2	-0.324882103	5.745040621	-7.115107687	1.56E-09	4.87E-08	11.50978738
TUSC7	-0.288318828	3.392402931	-7.112902047	1.57E-09	4.90E-08	11.50126718
DOHH	-0.419985664	5.370999466	-7.112707986	1.57E-09	4.90E-08	11.50051754
CASP8	-0.3371589	7.490658086	-7.110603123	1.59E-09	4.93E-08	11.49238682
CCDC64	-0.365124627	6.005905259	-7.11049313	1.59E-09	4.93E-08	11.49196194
LYSMD4	-0.485644169	5.638357414	-7.109509652	1.59E-09	4.94E-08	11.48816299
MTA3	-0.344295944	5.200430552	-7.106719589	1.61E-09	4.98E-08	11.47738585
SLC38A10	-0.190359846	5.553993121	-7.104159749	1.63E-09	5.03E-08	11.46749825
HIST1H4L	-0.31114577	4.696114621	-7.103399478	1.63E-09	5.03E-08	11.46456169
LOC102725383	-0.434915262	4.950645966	-7.101893043	1.64E-09	5.06E-08	11.45874312
NKD1	-0.467370047	5.463035914	-7.099848315	1.66E-09	5.09E-08	11.45084556
URGCP	-0.436775333	6.659575121	-7.098343056	1.67E-09	5.11E-08	11.44503174
LARS2	-0.452243159	5.878206483	-7.095037702	1.69E-09	5.17E-08	11.43226569
C17orf80	-0.273592137	5.258435569	-7.094885805	1.69E-09	5.17E-08	11.43167903
GLCCI1	-0.350086397	6.40765669	-7.091087448	1.71E-09	5.24E-08	11.41700945
HTRA4	-0.324367571	4.623390034	-7.087937185	1.74E-09	5.29E-08	11.4048433
LOC101929715	-0.307688605	4.839947276	-7.087771796	1.74E-09	5.29E-08	11.40420459
COG8	-0.285564436	5.997618741	-7.086354649	1.75E-09	5.31E-08	11.39873178
EIF3C	-0.749797069	3.946371121	-7.083772406	1.76E-09	5.36E-08	11.38875977
ENTPD1-AS1	-0.37151936	6.055345414	-7.079149581	1.80E-09	5.45E-08	11.3709082
RGSL1	-0.511140686	4.771264638	-7.077982962	1.80E-09	5.47E-08	11.3664033
MAMDC4	-0.46561135	5.125544207	-7.076259787	1.82E-09	5.49E-08	11.35974938
CHCHD3	-0.302434904	5.407574448	-7.074047293	1.83E-09	5.53E-08	11.35120616
LOC101929592	-0.389713172	4.158491534	-7.073632614	1.84E-09	5.54E-08	11.34960496
IFNG	-0.956934505	5.02408081	-7.073267865	1.84E-09	5.54E-08	11.34819656
CREM	-0.274767483	5.531145448	-7.070581717	1.86E-09	5.59E-08	11.33782476
LOC100505915	-0.527661355	5.917826483	-7.065334493	1.90E-09	5.69E-08	11.31756498
ALKBH4	-0.327384498	5.359755741	-7.064928375	1.90E-09	5.69E-08	11.31599698
C18orf8	-0.236921735	5.919461845	-7.061707711	1.92E-09	5.75E-08	11.30356248
LINC00996	-0.429734206	3.565393345	-7.061695275	1.92E-09	5.75E-08	11.30351447
SYCP3	-0.442246566	3.363477638	-7.059613848	1.94E-09	5.79E-08	11.29547863
BC015774 /// SEPT7P2	-0.360311814	5.094999397	-7.058659503	1.95E-09	5.80E-08	11.29179422
POLE2	-0.441755194	4.799141017	-7.057767571	1.95E-09	5.82E-08	11.2883508
DESI2	-0.209842449	5.163788534	-7.055712319	1.97E-09	5.85E-08	11.28041636
BC052775 /// FNTB	-0.580545858	3.882264431	-7.054165044	1.98E-09	5.88E-08	11.27444313
GPR19	-0.608517809	4.325041414	-7.052388156	2.00E-09	5.91E-08	11.2675836
SPG20	-0.228668988	5.737677621	-7.051900287	2.00E-09	5.92E-08	11.26570025
KIR2DL5A	-0.535895534	6.997739759	-7.051223571	2.01E-09	5.92E-08	11.2630879
MPV17L	-0.453296725	6.28194	-7.037030863	2.12E-09	6.26E-08	11.20830391
SLC9B2	-0.432638775	4.6210315	-7.035795959	2.13E-09	6.28E-08	11.2035376
CEP85L	-0.394680473	6.502921293	-7.035219773	2.14E-09	6.28E-08	11.20131374
NT5DC2	-0.321883098	4.467171741	-7.03357348	2.15E-09	6.31E-08	11.19495975
TRAPPC13	-0.541239762	5.24737931	-7.033119854	2.15E-09	6.32E-08	11.19320897
CCDC90B	-0.283886968	6.598896793	-7.032257794	2.16E-09	6.33E-08	11.18988185
GANC	-0.294137145	5.171281069	-7.029636685	2.18E-09	6.38E-08	11.17976591
RQCD1	-0.24585874	5.623218328	-7.028380952	2.19E-09	6.41E-08	11.17491962
PYHIN1	-0.887392404	7.452591828	-7.027643562	2.20E-09	6.42E-08	11.17207383
C1orf109	-0.836754267	5.699675086	-7.018848682	2.28E-09	6.63E-08	11.13813386
PUS10	-0.325931811	4.858851483	-7.017545189	2.29E-09	6.66E-08	11.13310391
DBF4B	-0.267571895	4.476180552	-7.016451427	2.30E-09	6.68E-08	11.12888333
ZG16B	-0.41556586	5.040136552	-7.014355949	2.32E-09	6.72E-08	11.12079752
FUNDC2	-0.375552105	7.777313724	-7.008341791	2.37E-09	6.86E-08	11.09759188
INPP5F	-0.363844113	5.505108655	-7.008211848	2.38E-09	6.86E-08	11.09709051
DDR2	-0.31990113	4.364596293	-7.008024612	2.38E-09	6.86E-08	11.09636809
SF3B2	-0.238138583	7.579202603	-7.006992437	2.39E-09	6.88E-08	11.09238563
PRR7-AS1	-0.429377725	4.098260483	-7.005353233	2.40E-09	6.91E-08	11.08606116
MEIS3P1	-0.653743238	4.422053414	-7.005125676	2.40E-09	6.91E-08	11.0851832
NREP	-0.244629341	5.029692052	-7.004103248	2.41E-09	6.93E-08	11.08123848
ZNF627	-0.313760809	5.761991	-6.998364885	2.47E-09	7.08E-08	11.05909977
SLFN13	-0.543509341	3.856301034	-6.997075373	2.48E-09	7.10E-08	11.05412503
MRPS27	-0.330222794	5.428123621	-6.987953308	2.57E-09	7.35E-08	11.0189358
OPN1SW	-0.313641145	3.75317119	-6.985244369	2.60E-09	7.42E-08	11.0084866
C10orf71-AS1	-0.492383404	4.303436328	-6.98405083	2.61E-09	7.45E-08	11.00388287
ITGA10	-0.30467973	5.875387224	-6.977789617	2.68E-09	7.62E-08	10.97973325
CXorf24	-0.433245431	4.727278707	-6.975834584	2.70E-09	7.66E-08	10.97219305
HAX1	-0.329398801	6.999898776	-6.975831644	2.70E-09	7.66E-08	10.97218171
PHC3	-0.490778272	6.316377017	-6.973952628	2.72E-09	7.71E-08	10.96493488
SYNPO	-0.277834887	5.27657469	-6.972834054	2.73E-09	7.73E-08	10.96062094
PITPNC1	-0.294359015	6.412240966	-6.971988048	2.74E-09	7.74E-08	10.95735824
TNKS2	-0.394437782	6.32658681	-6.971692227	2.74E-09	7.74E-08	10.95621739
RNASEH1	-0.407938529	6.615288621	-6.970534587	2.75E-09	7.77E-08	10.95175292
AGAP11	-0.267856218	4.398525879	-6.969521063	2.77E-09	7.79E-08	10.9478443
DHX35	-0.245254078	4.332554034	-6.968487616	2.78E-09	7.81E-08	10.94385889
SDHB	-0.33676889	6.239247379	-6.965135215	2.81E-09	7.90E-08	10.93093101
WDR65	-0.561983757	4.357817121	-6.964765277	2.82E-09	7.90E-08	10.92950445
PHLDB3	-0.386171453	4.697955172	-6.960520184	2.87E-09	8.02E-08	10.91313498
TAF5L	-0.343515797	5.819774379	-6.958362244	2.89E-09	8.08E-08	10.90481412
GFM2	-0.308287304	4.49062519	-6.957600631	2.90E-09	8.09E-08	10.90187746
RARRES1	-0.304994	3.377223914	-6.953924712	2.94E-09	8.20E-08	10.88770409
MTBP	-0.232226436	3.142755345	-6.951773216	2.97E-09	8.26E-08	10.87940882
ZKSCAN8	-0.475975191	4.82640831	-6.946511421	3.03E-09	8.42E-08	10.85912257
ATE1	-0.268931958	5.51635519	-6.945059223	3.04E-09	8.46E-08	10.85352405
TNFAIP8L1	-0.518493275	6.582829	-6.942571969	3.07E-09	8.52E-08	10.84393543
ABHD17B	-0.253215914	6.296942293	-6.942452671	3.08E-09	8.52E-08	10.84347553
LDHD	0.314215537	3.76912869	6.940675627	3.10E-09	8.57E-08	10.83662505
MSANTD4	-0.38646789	4.610109983	-6.93644203	3.15E-09	8.70E-08	10.82030529
USP30-AS1	-0.341798164	6.017646017	-6.936232263	3.15E-09	8.70E-08	10.8194967
SLC35F4	-0.408444505	3.285512431	-6.935467572	3.16E-09	8.71E-08	10.81654906
IGF2BP3	-0.584923262	5.026221741	-6.935249787	3.16E-09	8.71E-08	10.81570958
RGAG4	-0.36718427	5.487286466	-6.932779352	3.20E-09	8.78E-08	10.80618709
KLHL18	-0.235066461	6.309066086	-6.930668852	3.22E-09	8.84E-08	10.79805227
TMEM225	-0.328880228	3.888362517	-6.928357252	3.25E-09	8.90E-08	10.7891426
MRAS	-0.360290176	5.416719914	-6.928197036	3.25E-09	8.90E-08	10.78852508
KCNIP4	-0.286826218	4.147986034	-6.927608594	3.26E-09	8.91E-08	10.78625708
SNX19	-0.239649738	5.570409379	-6.926409345	3.28E-09	8.94E-08	10.78163494
RIC8B	-0.349968885	6.181142534	-6.926109732	3.28E-09	8.94E-08	10.78048019
PDE4DIP	-0.266152765	3.851948914	-6.923571118	3.31E-09	9.02E-08	10.77069618
ZNF10	-0.515449703	4.778524621	-6.922751516	3.32E-09	9.03E-08	10.76753744
SZT2	-0.182465843	4.863222931	-6.922631313	3.33E-09	9.03E-08	10.76707418
SLC30A8	-0.330539654	4.0650695	-6.921033011	3.35E-09	9.07E-08	10.76091447
C1orf21	-0.350702993	5.160434362	-6.920225399	3.36E-09	9.09E-08	10.75780206
RMDN1	-0.552032412	5.974350793	-6.917218763	3.40E-09	9.19E-08	10.74621527
DNAH7	-0.436117542	4.670475931	-6.916112579	3.41E-09	9.21E-08	10.74195245
RRP12	-0.258323434	5.980467397	-6.915608733	3.42E-09	9.22E-08	10.74001085
L3MBTL1	-0.248980578	5.009914034	-6.914665787	3.43E-09	9.24E-08	10.73637716
ZNF276	-0.303308186	6.661309983	-6.91391659	3.44E-09	9.25E-08	10.73349014
C20orf96	-0.376953255	3.786844069	-6.913760281	3.44E-09	9.25E-08	10.73288781
SLC6A16	-0.634588049	5.170082276	-6.913445046	3.45E-09	9.25E-08	10.73167307
CRB2	-0.323636419	3.821785724	-6.913061826	3.45E-09	9.25E-08	10.73019635
PROX1-AS1	-0.337135775	3.050859017	-6.91208278	3.47E-09	9.28E-08	10.7264237
ELP6	-0.249023716	6.567305914	-6.909203436	3.51E-09	9.37E-08	10.71532876
LOC100506282	-0.3178981	5.125651983	-6.908470862	3.52E-09	9.38E-08	10.71250602
ZMYM6	-0.44963011	5.296535103	-6.9063255	3.55E-09	9.45E-08	10.70423972
CELSR2	-0.413109181	4.992905966	-6.905553401	3.56E-09	9.47E-08	10.7012648
SLC4A4	-0.348144022	4.319616448	-6.904851454	3.57E-09	9.48E-08	10.69856021
CDK12	-0.289098289	6.091660172	-6.90143532	3.61E-09	9.60E-08	10.68539832
GALNT3	-0.41685385	6.24450769	-6.899327044	3.64E-09	9.66E-08	10.67727575
PDE3A	-0.326555949	4.303754776	-6.896967439	3.68E-09	9.74E-08	10.66818519
LOC441601	-0.42608112	4.331156517	-6.895229293	3.70E-09	9.80E-08	10.66148905
FBXO42	-0.301670809	6.588756741	-6.88822875	3.81E-09	1.01E-07	10.63452151
RPRD1B	-0.272272228	6.491536017	-6.886778103	3.83E-09	1.01E-07	10.62893367
RBM24	-0.331874578	2.7485975	-6.886109583	3.84E-09	1.01E-07	10.6263586
DRICH1	-0.275559184	5.381277931	-6.883978002	3.87E-09	1.02E-07	10.61814813
SEMA3G	-0.465467684	4.351308259	-6.883199006	3.88E-09	1.02E-07	10.61514765
OTUD6B	-0.916491436	6.157550983	-6.882909834	3.89E-09	1.02E-07	10.61403385
COG2	-0.375347929	5.779749414	-6.881427434	3.91E-09	1.02E-07	10.60832416
RNF115	-0.382506228	6.992231586	-6.879751235	3.94E-09	1.03E-07	10.60186818
CXorf56	-0.317292566	5.047015534	-6.878586113	3.95E-09	1.03E-07	10.59738075
SENP8	-0.310326331	3.88236769	-6.878027225	3.96E-09	1.03E-07	10.59522824
LOC101927286	-0.364377473	3.205719621	-6.873703979	4.03E-09	1.05E-07	10.57857822
XPO5	-0.293646706	5.942979276	-6.868280514	4.12E-09	1.07E-07	10.55769253
TTC23L	-0.338782096	4.190444724	-6.868155171	4.12E-09	1.07E-07	10.55720985
CCDC148	-0.35432852	3.347822845	-6.864977381	4.17E-09	1.08E-07	10.54497307
OR2K2	-0.303860157	3.589391414	-6.864658773	4.18E-09	1.08E-07	10.54374623
MAGEB3	-0.284924824	3.180468603	-6.864333987	4.18E-09	1.08E-07	10.54249561
ANGPT2	-0.237567968	3.32025281	-6.863136819	4.20E-09	1.09E-07	10.53788586
LOC100505716	-0.460386297	3.683780086	-6.861445373	4.23E-09	1.09E-07	10.53137301
ZNF530	-0.347518025	4.643416121	-6.857995867	4.29E-09	1.11E-07	10.51809135
ZNF550	-0.4165914	5.389684707	-6.855660015	4.33E-09	1.12E-07	10.50909801
TLDC1	-0.196746456	4.875924621	-6.854953785	4.34E-09	1.12E-07	10.506379
IL13RA2	-0.34578777	3.154876241	-6.853793131	4.36E-09	1.12E-07	10.5019105
KDM4A	-0.27890111	7.040809621	-6.853319841	4.37E-09	1.12E-07	10.50008837
FSCB	-0.306895561	2.893062914	-6.85121645	4.40E-09	1.13E-07	10.49199063
TNFRSF21	-0.305446733	4.38777481	-6.845858089	4.50E-09	1.15E-07	10.47136297
GINS3	-0.257064137	4.469600897	-6.84556621	4.50E-09	1.15E-07	10.4702394
NF2	-0.182285713	4.435626983	-6.843899327	4.53E-09	1.16E-07	10.46382292
SERHL2	-0.310711926	4.802561776	-6.843105285	4.55E-09	1.16E-07	10.46076641
LINC00665	-0.215361179	3.4651435	-6.840011012	4.60E-09	1.17E-07	10.44885597
NDC1	-0.474272922	6.005175776	-6.839381311	4.61E-09	1.17E-07	10.44643221
FAM66D	-0.358000672	5.684185621	-6.83935241	4.61E-09	1.17E-07	10.44632097
TMEM87A	-0.399837654	6.239079534	-6.839049939	4.62E-09	1.17E-07	10.44515674
NDNF	-0.435456125	4.599011241	-6.837295976	4.65E-09	1.18E-07	10.43840578
CCNA1	-0.42138613	3.338934086	-6.832535225	4.74E-09	1.20E-07	10.42008274
LINC00708	-0.35796513	3.398169414	-6.832263267	4.74E-09	1.20E-07	10.41903608
C20orf173	-0.57384265	4.65805119	-6.831502228	4.76E-09	1.20E-07	10.41610717
TMEM155	-0.324164159	4.193446776	-6.828632905	4.81E-09	1.21E-07	10.40506468
COMMD5	-0.262573049	6.380087534	-6.828627876	4.81E-09	1.21E-07	10.40504533
MC3R	-0.312492995	4.101971534	-6.825831894	4.86E-09	1.22E-07	10.3942856
PWWP2A	-0.271458748	6.871580052	-6.825357726	4.87E-09	1.22E-07	10.39246091
LOC100132167	-0.42980873	6.118034241	-6.825295225	4.87E-09	1.22E-07	10.3922204
TRIM61	-0.408345199	5.384396603	-6.82409405	4.90E-09	1.23E-07	10.38759813
KLHDC3	-0.23899064	7.086044914	-6.823153059	4.92E-09	1.23E-07	10.38397715
QSOX2	-0.247308654	6.466396586	-6.822009347	4.94E-09	1.24E-07	10.37957617
PALMD	-0.296130924	3.648218552	-6.818547477	5.01E-09	1.25E-07	10.36625545
NIPA1	-0.401069235	4.944541948	-6.815243646	5.07E-09	1.27E-07	10.35354357
RNASEH2A	-0.468558728	5.636978017	-6.814835676	5.08E-09	1.27E-07	10.35197391
BRD7P3	-0.314843091	3.403399017	-6.812890506	5.12E-09	1.27E-07	10.34449001
FBXO39	-0.403574257	4.047474362	-6.81152952	5.15E-09	1.28E-07	10.33925388
BCR	-0.36193051	6.155769172	-6.809571582	5.18E-09	1.29E-07	10.33172128
B3GALT4	-0.287543211	6.271927103	-6.808256333	5.21E-09	1.29E-07	10.32666139
MCCC2	-0.277490176	5.055734345	-6.807215949	5.23E-09	1.30E-07	10.32265901
CCDC18	-0.437425002	5.683580655	-6.806975423	5.24E-09	1.30E-07	10.32173371
IFNA7	0.496139792	4.175116276	6.80526195	5.27E-09	1.30E-07	10.31514213
ACAT1	-0.281993069	5.162948552	-6.805116115	5.28E-09	1.30E-07	10.31458112
LMLN	-0.281786547	5.005337741	-6.802139196	5.34E-09	1.32E-07	10.30312965
NSD1	-0.227284875	5.955738914	-6.801203164	5.36E-09	1.32E-07	10.29952909
CDR2L	-0.357625855	4.096526466	-6.796065272	5.47E-09	1.35E-07	10.27976659
SLC25A53	-0.486094206	4.013375724	-6.79553778	5.48E-09	1.35E-07	10.27773774
SYTL3	-0.401565907	4.801833379	-6.792841775	5.54E-09	1.36E-07	10.26736857
RFTN1	-0.284920206	6.07204431	-6.788840508	5.62E-09	1.38E-07	10.25198009
C5orf42	-0.227803787	3.183441224	-6.784410312	5.72E-09	1.40E-07	10.23494326
CHD6	-0.400332184	5.172195138	-6.783062465	5.75E-09	1.41E-07	10.22976022
PCOLCE	-0.439876931	4.949969776	-6.782134096	5.77E-09	1.41E-07	10.22619032
LOC155060	-0.341756074	6.705875983	-6.781705095	5.78E-09	1.41E-07	10.22454068
TMEM161B-AS1	-0.304268993	5.063723293	-6.781335525	5.79E-09	1.41E-07	10.22311959
LOC285819	0.455595012	4.534846397	6.780227681	5.82E-09	1.42E-07	10.21885968
IL13	-0.467888547	4.759926466	-6.779034808	5.84E-09	1.42E-07	10.21427292
MTHFSD	-0.173001051	4.304439966	-6.775271757	5.93E-09	1.44E-07	10.19980409
CEP70	-0.393095699	4.099868966	-6.774700467	5.95E-09	1.44E-07	10.19760758
ATP9B	-0.222364554	5.320648948	-6.772599617	5.99E-09	1.45E-07	10.18953037
LOC102723479	-0.325072615	4.527547483	-6.770450277	6.05E-09	1.46E-07	10.18126705
FBXL17	-0.358143434	5.089785724	-6.769252574	6.07E-09	1.47E-07	10.17666252
LOC101928433	-0.466379277	3.987004293	-6.765914102	6.15E-09	1.49E-07	10.16382839
BLZF1	-0.432628118	4.668127914	-6.763879781	6.20E-09	1.50E-07	10.1560082
LOC285423	-0.361055108	3.301511672	-6.762610013	6.23E-09	1.50E-07	10.15112719
EIF5A2	-0.585878047	4.750229207	-6.761151704	6.27E-09	1.51E-07	10.14552158
TSC22D1	-0.345504297	5.917514207	-6.76064335	6.28E-09	1.51E-07	10.14356754
NUP153 /// RP11-500C11.3	-0.393037363	6.590815621	-6.760157883	6.29E-09	1.51E-07	10.1417015
SYTL2	-0.901295468	6.425159172	-6.759289104	6.32E-09	1.51E-07	10.13836211
LOC100505874	-0.729585561	4.031879621	-6.757030997	6.37E-09	1.53E-07	10.12968273
NEK10	-0.420187574	3.966817397	-6.756470345	6.39E-09	1.53E-07	10.12752783
BTNL3	0.809999208	6.896426914	6.754428837	6.44E-09	1.54E-07	10.11968136
KCNA7	-0.365772059	4.626394397	-6.752773684	6.48E-09	1.55E-07	10.11332006
IPPK	-0.21564411	6.51526331	-6.751688337	6.51E-09	1.55E-07	10.10914881
CPED1	-0.440994708	5.616252069	-6.749425537	6.56E-09	1.56E-07	10.1004526
TIMELESS	-0.293085113	4.865055569	-6.74748703	6.62E-09	1.57E-07	10.09300297
MED13	-0.415131877	7.482875914	-6.741217677	6.78E-09	1.61E-07	10.06891187
DEFB123	-0.453731328	5.249120483	-6.740816526	6.79E-09	1.61E-07	10.06737047
LARP7	-0.376266189	6.048186207	-6.739418447	6.83E-09	1.62E-07	10.06199853
COLEC11	-0.445473272	5.047253121	-6.738790343	6.84E-09	1.62E-07	10.05958517
POM121	-0.398488387	5.925094776	-6.737087671	6.89E-09	1.63E-07	10.05304313
ZNF518B	-0.28826987	5.140760172	-6.735331365	6.94E-09	1.64E-07	10.04629524
LOC646482	-0.464342488	4.68887069	-6.734925151	6.95E-09	1.64E-07	10.04473456
HIST1H4G	-0.391183605	3.965106431	-6.734157122	6.97E-09	1.64E-07	10.04178382
RAMP3	0.453492221	5.249708517	6.732686221	7.01E-09	1.65E-07	10.03613278
TRMT10A	-0.408344686	4.037624862	-6.728800127	7.12E-09	1.67E-07	10.02120359
DICER1-AS1	-0.266545855	4.56377619	-6.727941784	7.14E-09	1.68E-07	10.01790625
SPRR2B	0.396292777	4.801829517	6.723365848	7.27E-09	1.71E-07	10.00032859
WNT8B	-0.506177998	5.120045259	-6.722439353	7.30E-09	1.71E-07	9.996769812
KNSTRN	-0.495841578	6.474085414	-6.722413678	7.30E-09	1.71E-07	9.996671193
CLDN12	-0.398590841	3.937399259	-6.722303022	7.30E-09	1.71E-07	9.996246151
PSEN2	-0.216954975	4.850762414	-6.721367792	7.33E-09	1.71E-07	9.992653895
CROCC	-0.278432926	5.292125948	-6.719558696	7.38E-09	1.72E-07	9.985705262
SMKR1	-0.561486696	5.136561293	-6.715068853	7.51E-09	1.75E-07	9.96846108
PLA2G16	-0.399881963	6.19266831	-6.711923364	7.60E-09	1.77E-07	9.956381063
CST6	-0.337548174	4.673029724	-6.711720731	7.61E-09	1.77E-07	9.955602891
SLC25A25	-0.345015596	6.016874103	-6.710731909	7.64E-09	1.77E-07	9.951805562
SEMA4C	-0.339740684	7.331514293	-6.710395163	7.65E-09	1.77E-07	9.950512384
SOHLH2	-0.34427213	3.701496345	-6.709614988	7.67E-09	1.78E-07	9.947516384
LCMT2	-0.366472988	5.182975966	-6.70618233	7.78E-09	1.80E-07	9.934334951
UTP6	-0.232947613	5.707779586	-6.702790045	7.88E-09	1.82E-07	9.921309423
VN1R5	-0.323244843	3.50629731	-6.697470915	8.05E-09	1.86E-07	9.900887034
WISP3	-0.345854971	3.441233931	-6.696922409	8.07E-09	1.86E-07	9.898781214
KRT84	-0.354819012	3.62622519	-6.696660307	8.07E-09	1.86E-07	9.897774958
PP2D1	-0.269961306	2.869890362	-6.696139512	8.09E-09	1.86E-07	9.895775553
CIDECP	-0.330611544	4.324839483	-6.695725896	8.10E-09	1.86E-07	9.894187639
NUAK1	-0.577734777	4.735677431	-6.695676349	8.10E-09	1.86E-07	9.893997425
HIST1H2BO	-0.797970848	3.964593569	-6.695578196	8.11E-09	1.86E-07	9.893620608
FEZ1	-0.494599939	4.703606897	-6.69117663	8.25E-09	1.89E-07	9.876723398
ZBTB22	-0.293382042	6.635364466	-6.688667484	8.33E-09	1.91E-07	9.867091677
VANGL1	-0.277747076	4.792318707	-6.687990948	8.35E-09	1.91E-07	9.864494781
GAL3ST3	-0.273002968	5.167906069	-6.686575901	8.40E-09	1.92E-07	9.859063205
GLIS3	-0.331005167	3.166969155	-6.686076129	8.42E-09	1.92E-07	9.857144894
KRTAP5-2	-0.305840804	5.435186845	-6.681351613	8.57E-09	1.95E-07	9.839011419
DUSP28	-0.345912392	7.990259603	-6.679825161	8.62E-09	1.96E-07	9.833153009
NWD2	-0.313843306	3.209712931	-6.677082129	8.72E-09	1.98E-07	9.822625918
ZNF141	-0.567638233	4.352061345	-6.67690568	8.72E-09	1.98E-07	9.821948767
SGPP1	-0.605545615	7.201710276	-6.676783027	8.73E-09	1.98E-07	9.821478071
LIM2	-0.530942522	4.100992707	-6.672524989	8.87E-09	2.01E-07	9.805138013
VPS53	-0.225822463	5.33029719	-6.669309614	8.99E-09	2.03E-07	9.792800076
APCS	-0.34008139	6.142572569	-6.666820592	9.07E-09	2.05E-07	9.783249835
LARP4	-0.348044583	5.483693948	-6.666785483	9.08E-09	2.05E-07	9.783115129
ZNF793	-0.406171716	5.486666172	-6.666327635	9.09E-09	2.05E-07	9.781358442
DNMT3B	-0.299595211	5.039617638	-6.664678494	9.15E-09	2.06E-07	9.775031115
HPCAL4	-0.400366907	5.148575741	-6.663845807	9.18E-09	2.07E-07	9.77183639
NIFK	-0.433278189	7.315013379	-6.662837326	9.22E-09	2.07E-07	9.767967281
BRCA2	-0.219712831	3.348242448	-6.660362511	9.31E-09	2.09E-07	9.75847282
PGAM2	0.400129635	4.784203793	6.659830021	9.33E-09	2.09E-07	9.756430019
CXorf67	-0.400490968	4.634196224	-6.657581545	9.41E-09	2.11E-07	9.747804409
MARC2	-0.295507015	4.1643635	-6.654092386	9.54E-09	2.13E-07	9.734420086
ENPP4	-0.840383551	6.406937741	-6.652166408	9.61E-09	2.15E-07	9.727032503
CCT6B	-0.373202713	4.656167621	-6.650199233	9.69E-09	2.16E-07	9.719487207
KIAA1328	-0.290506093	4.835938741	-6.646487261	9.83E-09	2.19E-07	9.705250415
C19orf45	-0.422675475	5.303700638	-6.642977807	9.96E-09	2.22E-07	9.691791379
METTL6	-0.226057191	4.691984466	-6.639622123	1.01E-08	2.25E-07	9.678923003
DIP2C	-0.341193926	5.021860017	-6.637626087	1.02E-08	2.26E-07	9.671269036
GSG2	-0.36691674	4.260483793	-6.636262508	1.02E-08	2.27E-07	9.666040469
LINC00566	-0.293406275	3.004031552	-6.633774594	1.03E-08	2.29E-07	9.656501092
BREA2	-0.42116289	5.363448534	-6.63303744	1.04E-08	2.30E-07	9.653674731
MYO1A	-0.430467373	4.888696724	-6.629761932	1.05E-08	2.32E-07	9.641116466
SNTB2	-0.291302542	5.445393983	-6.629619073	1.05E-08	2.32E-07	9.640568767
HLA-DOA	-0.205691206	5.747816897	-6.62762038	1.06E-08	2.34E-07	9.632906255
RAPGEFL1	-0.309937488	5.725305966	-6.621201301	1.08E-08	2.39E-07	9.608299285
CRYBB2	0.512913765	6.969611586	6.620719647	1.09E-08	2.40E-07	9.606453047
LINC00086	-0.36449575	3.275022328	-6.619783083	1.09E-08	2.40E-07	9.602863135
PRR5L	-0.379214137	5.340400224	-6.619669847	1.09E-08	2.40E-07	9.602429097
KCNU1	-0.537008887	3.512817103	-6.619062588	1.09E-08	2.40E-07	9.600101479
BICD1	-0.371190458	4.625346052	-6.612377032	1.12E-08	2.46E-07	9.574477845
LINC00561	-0.354187218	3.127580052	-6.611835334	1.13E-08	2.47E-07	9.572401853
NRF1	-0.282983167	5.819253483	-6.611450729	1.13E-08	2.47E-07	9.570927912
FAM98A	-0.45488	6.189046207	-6.609667149	1.14E-08	2.48E-07	9.564092789
SLC4A5	-0.227732255	4.275236948	-6.606993069	1.15E-08	2.51E-07	9.553845546
RHPN1-AS1	-0.476279275	5.874953638	-6.60666079	1.15E-08	2.51E-07	9.552572272
C1orf61	-0.315939005	5.419520793	-6.604117481	1.16E-08	2.53E-07	9.542826789
COPZ2	-0.354887699	5.474612259	-6.603731112	1.16E-08	2.53E-07	9.54134634
AACS	-0.408895547	6.362822569	-6.602736023	1.17E-08	2.54E-07	9.537533528
ZSCAN9	-0.277667265	5.428830034	-6.599574936	1.18E-08	2.57E-07	9.525421972
LY6H	-0.303449083	4.435018638	-6.599415448	1.18E-08	2.57E-07	9.524810923
BTG3	-0.32969677	5.083140897	-6.598450825	1.19E-08	2.57E-07	9.521115199
ERVK13-1	-0.354272441	5.259183552	-6.596957782	1.19E-08	2.58E-07	9.515395116
PBRM1	-0.344819233	5.903007879	-6.593607881	1.21E-08	2.61E-07	9.502561813
HDAC2	-0.268981056	6.820179741	-6.593449631	1.21E-08	2.61E-07	9.501955591
PGM3	-0.466213385	5.042033707	-6.592619804	1.21E-08	2.62E-07	9.498776726
ZNF3	-0.19125949	4.815534534	-6.591409784	1.22E-08	2.63E-07	9.49414154
PSEN1	-0.240127963	5.726318207	-6.591010957	1.22E-08	2.63E-07	9.492613793
LOC101929762	-0.369606814	3.025029603	-6.586558128	1.24E-08	2.67E-07	9.475557725
IL5RA	-0.325108412	3.940660707	-6.586376079	1.24E-08	2.67E-07	9.474860444
PDGFD	-0.715154218	5.646463207	-6.581795722	1.27E-08	2.72E-07	9.457317762
ZNF225	-0.423313248	4.387927897	-6.577250227	1.29E-08	2.77E-07	9.439910409
MAGEA11	-0.332450799	3.199128966	-6.575247549	1.30E-08	2.78E-07	9.432241563
BCL9L	-0.371525081	6.27999831	-6.574156525	1.30E-08	2.79E-07	9.428063858
PROSER3	-0.316077728	5.934904431	-6.573197653	1.31E-08	2.80E-07	9.424392272
MED11	-0.343668047	7.781197879	-6.569443454	1.33E-08	2.84E-07	9.41001796
ZC2HC1A	-0.462798551	4.921862672	-6.56919298	1.33E-08	2.84E-07	9.409058974
KCNJ3	-0.233445909	3.01850819	-6.568946094	1.33E-08	2.84E-07	9.408113733
ITIH2	-0.416927868	3.747301759	-6.564479368	1.35E-08	2.89E-07	9.39101308
C1orf220	-0.45069065	3.900677741	-6.56224095	1.37E-08	2.91E-07	9.382444068
MZF1	-0.25503602	6.846741293	-6.561729594	1.37E-08	2.91E-07	9.38048658
FAM115A	-0.522296946	4.075200845	-6.555105892	1.41E-08	2.98E-07	9.355132946
LOC101929765	-0.275121123	3.747950517	-6.55010113	1.43E-08	3.04E-07	9.335978769
HCFC2	-0.609847985	6.296476655	-6.549380766	1.44E-08	3.05E-07	9.333221983
KLRB1	-0.923120654	10.16198093	-6.544876906	1.46E-08	3.10E-07	9.315987082
RAD51AP1	-0.553359294	4.774155466	-6.544691122	1.46E-08	3.10E-07	9.315276185
TMEM92	-0.33534901	4.768081431	-6.541551948	1.48E-08	3.13E-07	9.303264667
ZNF747	-0.196287243	5.65969319	-6.539964502	1.49E-08	3.15E-07	9.297190915
KRT80	-0.371224941	3.674951379	-6.53642117	1.51E-08	3.19E-07	9.28363455
KLHL23	-0.314343473	4.061671397	-6.530482303	1.55E-08	3.26E-07	9.260915745
TRNAU1AP	-0.265522086	5.010378414	-6.528886166	1.56E-08	3.28E-07	9.254810369
CLDN15	-0.304261944	6.769488259	-6.52598494	1.57E-08	3.31E-07	9.243713502
DHODH	-0.243457025	4.968170897	-6.52438232	1.58E-08	3.33E-07	9.237583995
ZC3H12C	-0.413002591	3.457202241	-6.524155011	1.59E-08	3.33E-07	9.236714629
ZNF354B	-0.561833922	5.449560414	-6.523649618	1.59E-08	3.33E-07	9.234781723
SLC41A1	-0.49382574	7.329512862	-6.52237521	1.60E-08	3.34E-07	9.229907778
CD84	-0.235382828	6.717634379	-6.519256726	1.62E-08	3.38E-07	9.217981847
ZNF37BP	-0.602258142	5.506731207	-6.518155678	1.62E-08	3.39E-07	9.213771359
LOC389906	-0.330191022	4.548927121	-6.517738043	1.63E-08	3.39E-07	9.21217432
GABBR2	-0.25618688	4.106808276	-6.515436426	1.64E-08	3.42E-07	9.203373224
ZBTB32	0.481842983	4.714710638	6.514745109	1.65E-08	3.42E-07	9.200729811
TRUB1	-0.227804299	4.507124466	-6.514729535	1.65E-08	3.42E-07	9.20067026
LOC101927263	-0.342428221	3.115026466	-6.513519055	1.65E-08	3.44E-07	9.196041814
EXTL2	-0.631922137	5.773303552	-6.507291512	1.69E-08	3.52E-07	9.172232089
GTF3C4	-0.2813526	6.041165707	-6.505325659	1.71E-08	3.54E-07	9.164716818
ZNF829	-0.350226985	4.302264276	-6.505109895	1.71E-08	3.54E-07	9.163891993
CENPU	-0.381733142	4.686662983	-6.504513622	1.71E-08	3.54E-07	9.161612584
GON4L	-0.391187022	6.358654845	-6.502785211	1.72E-08	3.56E-07	9.155005467
ZBTB6	-0.884935319	4.754284397	-6.500715261	1.74E-08	3.59E-07	9.147093141
SMC5	-0.581885995	6.532288	-6.499717798	1.74E-08	3.60E-07	9.143280514
APBA1	-0.29562948	4.462326793	-6.499336987	1.75E-08	3.60E-07	9.141824953
SNX8	-0.386297939	6.040429276	-6.499023985	1.75E-08	3.60E-07	9.14062859
PCYT1B	-0.323052056	4.158581948	-6.497149311	1.76E-08	3.63E-07	9.133463356
MCFD2	-0.359247542	5.990796655	-6.496032682	1.77E-08	3.64E-07	9.129195622
LINC00867	-0.270709005	3.227681431	-6.492220312	1.80E-08	3.69E-07	9.114625728
PTPRO	-0.354844297	6.932542534	-6.489587802	1.81E-08	3.72E-07	9.104565771
PLD6	-0.255197395	5.243254569	-6.489505809	1.82E-08	3.72E-07	9.104252453
GBP1P1	-0.454283233	4.284213828	-6.488644512	1.82E-08	3.73E-07	9.100961215
C18orf54	-0.284689556	3.58328681	-6.486464143	1.84E-08	3.76E-07	9.092629789
LOC401312	-0.233503586	3.652612879	-6.485645788	1.84E-08	3.77E-07	9.089502888
COQ10A	-0.418763382	6.763544517	-6.482488653	1.87E-08	3.81E-07	9.0774402
CYP4V2	-0.370187118	5.601447759	-6.482096861	1.87E-08	3.81E-07	9.075943324
HOPX	-0.335101919	5.341574069	-6.480946908	1.88E-08	3.82E-07	9.0715499
LIG3	-0.227530934	5.543425672	-6.480640737	1.88E-08	3.82E-07	9.070380191
MEX3C	-0.260948821	5.331023793	-6.478860256	1.89E-08	3.85E-07	9.063578131
TMEM171	-0.322755603	3.75679769	-6.478164703	1.90E-08	3.85E-07	9.060920958
C5orf56	-0.50221439	7.261122586	-6.477523368	1.90E-08	3.86E-07	9.058470957
PSTK	-0.254263326	3.956329793	-6.477120919	1.91E-08	3.86E-07	9.056933554
AIG1	-0.353317446	5.048614793	-6.47413977	1.93E-08	3.90E-07	9.045545727
CEP72	-0.387597583	5.517625207	-6.472237818	1.94E-08	3.93E-07	9.038280828
ACSF2	-0.386716208	5.657015	-6.470410027	1.96E-08	3.95E-07	9.031299539
TTC30B	-0.442433733	3.679496586	-6.469792357	1.96E-08	3.96E-07	9.028940409
DTYMK	-0.159025127	5.307472207	-6.469343053	1.96E-08	3.96E-07	9.027224361
CLN8	-0.362567623	5.822078776	-6.467729548	1.98E-08	3.98E-07	9.021061984
UST	-0.413066235	4.533777724	-6.46711596	1.98E-08	3.99E-07	9.018718608
NBR2	-0.255599174	5.618574293	-6.459195805	2.04E-08	4.11E-07	8.988473796
CENPO	-0.300784907	5.014532897	-6.45826844	2.05E-08	4.12E-07	8.984932863
SPATA6L	-0.19873652	3.278500948	-6.457341963	2.06E-08	4.13E-07	8.981395405
DKFZp434L192	-0.344895412	3.599202431	-6.455571092	2.07E-08	4.16E-07	8.974634139
TSC22D2	-0.2704226	4.694139448	-6.454036951	2.09E-08	4.18E-07	8.968776968
LINC01128	-0.294177691	5.090985259	-6.453414403	2.09E-08	4.18E-07	8.96640022
CALU	-0.210402336	6.146835741	-6.450851692	2.11E-08	4.22E-07	8.956616781
FRS2	-0.258886387	5.294824431	-6.450764938	2.11E-08	4.22E-07	8.956285601
EP400NL	-0.303830664	5.230497828	-6.45063451	2.11E-08	4.22E-07	8.955787696
LOC100130642	-0.284508828	3.035422379	-6.448511117	2.13E-08	4.25E-07	8.947681948
INSIG1	-0.476283191	7.406050759	-6.445139778	2.16E-08	4.30E-07	8.934813285
FAM122A	-0.249838789	5.925168362	-6.444544688	2.16E-08	4.30E-07	8.932541896
THRA	-0.234238841	5.842759534	-6.443702381	2.17E-08	4.31E-07	8.929326975
GCSAML	-0.498230208	3.307200224	-6.442386418	2.18E-08	4.33E-07	8.924304344
OBP2B	0.324833978	5.726826293	6.441257733	2.19E-08	4.35E-07	8.91999664
CCDC11	-0.247671961	3.204888655	-6.439365327	2.21E-08	4.38E-07	8.912774426
PER2	-0.288551184	5.831262931	-6.437419107	2.22E-08	4.40E-07	8.905347216
LINC01010	-0.363822998	5.500327241	-6.436754455	2.23E-08	4.41E-07	8.902810845
SRFBP1	-0.657814892	4.942782707	-6.436212367	2.24E-08	4.42E-07	8.900742224
ZNF665	-0.575937618	5.842624897	-6.433807602	2.26E-08	4.45E-07	8.891565934
CCL20	-0.345002066	3.729597034	-6.433294538	2.26E-08	4.46E-07	8.88960822
C9orf131	-0.426525086	5.419017345	-6.431577141	2.28E-08	4.48E-07	8.883055296
SYNE1	-0.367545728	5.197167534	-6.43120714	2.28E-08	4.49E-07	8.881643554
FGD2	-0.280281458	6.484189534	-6.431048501	2.28E-08	4.49E-07	8.881038274
ZNF326	-0.437044309	5.433292362	-6.427025977	2.32E-08	4.54E-07	8.865691278
MAP3K13	-0.202678684	5.087923983	-6.426964364	2.32E-08	4.54E-07	8.865456223
LOC103344931	-0.438470794	5.469590397	-6.426950352	2.32E-08	4.54E-07	8.865402764
DET1	-0.450692189	5.582943172	-6.425700285	2.33E-08	4.56E-07	8.860633779
ZNF780B	-0.400707162	4.319407948	-6.424656515	2.34E-08	4.58E-07	8.856651936
ZNF625	-0.253728988	3.746561776	-6.416874982	2.41E-08	4.71E-07	8.826969978
ZMAT5	-0.271380539	6.14510219	-6.415755396	2.42E-08	4.73E-07	8.822699938
CC2D1B	-0.341111635	5.805516466	-6.414943784	2.43E-08	4.74E-07	8.819604574
MUSK	-0.262649684	3.375381569	-6.41411751	2.44E-08	4.75E-07	8.816453361
SLC23A2	-0.209263216	5.269158293	-6.412684953	2.45E-08	4.77E-07	8.810990101
ATF6B	-0.232835588	5.568679172	-6.411921934	2.46E-08	4.78E-07	8.808080309
RPH3AL	-0.295706669	4.735554086	-6.409070753	2.48E-08	4.83E-07	8.797207791
PRUNE	-0.307578939	6.330650397	-6.405175512	2.52E-08	4.90E-07	8.782355294
RAB30-AS1	-0.49950713	6.061478517	-6.405050072	2.52E-08	4.90E-07	8.781877022
ADRA1B	0.364655733	4.056464414	6.403990196	2.53E-08	4.91E-07	8.777836022
LOC100506699	-0.487237284	4.38398281	-6.401110728	2.56E-08	4.96E-07	8.766858043
CSPP1	-0.376256429	5.678214345	-6.401055777	2.56E-08	4.96E-07	8.766648551
DIS3	-0.408392203	6.258948466	-6.40103433	2.56E-08	4.96E-07	8.766566787
FAM47E	-0.312527422	2.945120103	-6.398699159	2.59E-08	4.99E-07	8.757664606
PLEKHA7	-0.445176841	3.872340724	-6.398652266	2.59E-08	4.99E-07	8.757485846
TTYH1	-0.304683728	3.520500672	-6.396138278	2.61E-08	5.04E-07	8.747902633
UCHL5	-0.30633785	5.541205931	-6.395272577	2.62E-08	5.05E-07	8.744602776
REST	-0.362192103	7.189113741	-6.394625318	2.63E-08	5.06E-07	8.742135619
H2BFM	-0.431246279	3.824393207	-6.393430851	2.64E-08	5.08E-07	8.737582792
SIGMAR1	-0.319287934	5.574759086	-6.388826216	2.69E-08	5.16E-07	8.720033202
PLAGL2	-0.300928623	6.521406983	-6.387527695	2.70E-08	5.18E-07	8.715084573
VWA3B	-0.230945914	3.786790121	-6.385387148	2.72E-08	5.22E-07	8.706927404
SCIN	-0.205539885	3.24788981	-6.382719307	2.75E-08	5.27E-07	8.696761517
SEC23IP	-0.396177554	6.605078569	-6.382385379	2.76E-08	5.27E-07	8.695489129
UBQLNL	-0.39182149	4.570218207	-6.380444258	2.78E-08	5.31E-07	8.688092983
LIX1L	-0.401479853	6.888873741	-6.378569423	2.80E-08	5.34E-07	8.680949788
KIAA1586	-0.617959414	4.837117138	-6.373286966	2.86E-08	5.45E-07	8.66082547
C1orf213	-0.431819848	5.03482531	-6.372344931	2.87E-08	5.46E-07	8.657236964
TBC1D8	-0.470629007	6.305163655	-6.371850907	2.87E-08	5.47E-07	8.655355109
SAMD3	-0.513698262	6.115715828	-6.369716696	2.90E-08	5.51E-07	8.647225706
KIR2DS4	-0.413602777	5.057156241	-6.367703512	2.92E-08	5.55E-07	8.639557759
GPR68	-0.277765076	5.287448155	-6.366483601	2.93E-08	5.57E-07	8.634911495
INTS4	-0.153154047	4.367503	-6.365861817	2.94E-08	5.57E-07	8.632543378
METTL21B	-0.550346221	4.7132245	-6.36580005	2.94E-08	5.57E-07	8.632308134
ZNF451	-0.384170576	6.292483517	-6.365350616	2.95E-08	5.58E-07	8.630596456
IL21R	-0.31361425	6.264673414	-6.360611135	3.00E-08	5.68E-07	8.612547387
EFCAB4B	-0.230866199	5.403677517	-6.358885242	3.02E-08	5.71E-07	8.605975391
LMOD2	-0.425214672	3.89060531	-6.356591472	3.05E-08	5.76E-07	8.597241494
ZNF606	-0.42161812	5.827835259	-6.354825568	3.07E-08	5.79E-07	8.59051793
GRAMD3	-0.590093	4.317601914	-6.353088254	3.09E-08	5.82E-07	8.583903555
EQTN	-0.207613917	2.889215707	-6.350068334	3.13E-08	5.89E-07	8.57240679
SNORA65	-0.306169745	4.621325017	-6.349498225	3.13E-08	5.90E-07	8.57023651
ALDH16A1	-0.333698635	6.631344017	-6.347423004	3.16E-08	5.94E-07	8.562336909
PANX1	-0.318617373	5.797163466	-6.344913279	3.19E-08	5.99E-07	8.552783958
MST4	-0.501904493	7.6411405	-6.340100027	3.25E-08	6.10E-07	8.53446489
PDCD5	-0.441415618	6.392574121	-6.338127037	3.28E-08	6.14E-07	8.526956508
LOC101927824	-0.332664662	5.134253931	-6.337580019	3.28E-08	6.15E-07	8.524874862
CD99L2	-0.203475132	4.974918724	-6.336917929	3.29E-08	6.16E-07	8.522355364
PDZK1	-0.372449978	3.951330879	-6.336376563	3.30E-08	6.17E-07	8.5202953
GPR180	-0.383951917	4.064732655	-6.335723876	3.31E-08	6.18E-07	8.517811671
P4HA1	-0.244547809	5.028109138	-6.331830142	3.36E-08	6.26E-07	8.502996079
ZNF367	-0.708976674	6.140796276	-6.33173161	3.36E-08	6.26E-07	8.50262119
PSMB2	-0.26182985	6.206777328	-6.331240538	3.36E-08	6.27E-07	8.500752797
RABGAP1L	-0.320814593	7.30206669	-6.32994444	3.38E-08	6.29E-07	8.495821632
ZNF252P	-0.278972855	5.573316897	-6.329228195	3.39E-08	6.30E-07	8.493096674
ENO3	-0.218880696	4.049270293	-6.327297256	3.42E-08	6.35E-07	8.485750692
IPP	-0.385614632	4.710688793	-6.324791646	3.45E-08	6.40E-07	8.476219087
TSEN54	-0.361487662	7.20576869	-6.322602616	3.48E-08	6.45E-07	8.467892371
FAM111A	-0.411138654	6.99343081	-6.320569748	3.51E-08	6.50E-07	8.460160163
NPR2	-0.331966574	4.452706155	-6.320277795	3.51E-08	6.50E-07	8.459049731
ASB5	-0.230211949	2.552840793	-6.315060344	3.58E-08	6.63E-07	8.439206991
EXOSC10	-0.375826635	5.926625293	-6.314353003	3.59E-08	6.64E-07	8.43651711
BARX1-AS1	-0.247949225	5.068445621	-6.314087186	3.60E-08	6.64E-07	8.435506274
DKFZp564H213	-0.308405725	4.080717103	-6.313574526	3.60E-08	6.65E-07	8.433556781
ELFN1	0.305073451	5.220941828	6.311799563	3.63E-08	6.69E-07	8.426807348
MLLT6	-0.300086564	6.474505103	-6.309401095	3.66E-08	6.73E-07	8.417687574
LINC00838	-0.435233029	3.669253897	-6.30933083	3.66E-08	6.73E-07	8.417420412
SPRED1	-0.411088713	3.647693086	-6.30925544	3.66E-08	6.73E-07	8.417133766
FARP2	-0.210659333	5.528365879	-6.307903467	3.68E-08	6.76E-07	8.41199343
IFNA17	-0.430932735	5.485122259	-6.306197806	3.71E-08	6.80E-07	8.405508638
SPRED2	-0.211962539	3.531758431	-6.304577695	3.73E-08	6.84E-07	8.399349412
ST7L	-0.234373755	4.715248655	-6.301031191	3.78E-08	6.93E-07	8.385867626
COX7A1	-0.435709946	4.818385241	-6.298336665	3.82E-08	6.99E-07	8.375625553
LRR1	-0.341238181	6.251278741	-6.295115024	3.87E-08	7.08E-07	8.363380999
ENPP2	-0.426848358	4.044701966	-6.29421953	3.88E-08	7.09E-07	8.359977689
PTPN11	-0.277921632	5.907469172	-6.293104834	3.90E-08	7.12E-07	8.355741444
BTBD18	-0.603127968	4.979969517	-6.289672036	3.95E-08	7.21E-07	8.342696489
GSDMB	-0.366630821	5.834457776	-6.289418916	3.96E-08	7.21E-07	8.341734664
ZNF507	-0.331781174	5.746831879	-6.288987948	3.96E-08	7.21E-07	8.340097055
MIER1	-0.344928483	6.562887086	-6.287187511	3.99E-08	7.26E-07	8.333255923
SBF1	-0.187725255	6.093533328	-6.284703548	4.03E-08	7.32E-07	8.323818226
TAS1R1	-0.329551169	5.467421207	-6.282717011	4.06E-08	7.37E-07	8.316270996
S1PR5	-0.414236159	5.928339948	-6.28243447	4.07E-08	7.37E-07	8.315197609
C12orf73	-0.381215025	6.305888707	-6.281211555	4.09E-08	7.40E-07	8.310551801
LOC100996634	-0.352563926	3.725231845	-6.281091429	4.09E-08	7.40E-07	8.310095456
DNAJC21	-0.35527476	4.868806569	-6.280865083	4.09E-08	7.40E-07	8.309235598
GALNS	-0.290620032	6.120055741	-6.280678671	4.09E-08	7.40E-07	8.308527447
PKP4	-0.263953897	5.438109655	-6.278120311	4.14E-08	7.47E-07	8.298809069
PCNXL4	-0.279400132	4.428379966	-6.276512832	4.16E-08	7.51E-07	8.292703174
ZNF232	-0.565947544	6.169892897	-6.274779395	4.19E-08	7.55E-07	8.286119183
OXR1	-0.356574255	6.153425879	-6.273281959	4.21E-08	7.58E-07	8.280431867
PNPLA4	-0.359019762	4.979609931	-6.273222149	4.22E-08	7.58E-07	8.28020471
PIH1D2	-0.21028964	2.765795638	-6.270779048	4.26E-08	7.65E-07	8.27092632
WARS2	-0.286107434	4.466097724	-6.269048645	4.28E-08	7.69E-07	8.264355039
LOC100507630	-0.392512363	5.301837379	-6.267752402	4.31E-08	7.73E-07	8.259432737
NUDT13	-0.538818973	4.61776931	-6.266993656	4.32E-08	7.74E-07	8.256551597
PNLIPRP1	-0.367260993	4.409920948	-6.265090419	4.35E-08	7.79E-07	8.249324861
CCDC158	-0.259658091	3.339587345	-6.264106899	4.37E-08	7.81E-07	8.245590527
NUMA1	-0.386402012	5.155222017	-6.26297116	4.39E-08	7.84E-07	8.241278384
GNL1	-0.170299078	5.356204172	-6.256810669	4.49E-08	8.03E-07	8.217891097
TMEM63A	-0.258525517	6.530820517	-6.250534965	4.60E-08	8.22E-07	8.194071162
PEX11A	-0.23792187	5.054190017	-6.250262285	4.61E-08	8.22E-07	8.193036293
TUBB4A	-0.344262049	4.943242379	-6.24954697	4.62E-08	8.23E-07	8.190321586
CCNJ	-0.422362858	4.958137397	-6.246679816	4.67E-08	8.32E-07	8.179441021
INTS7	-0.354442385	4.404331138	-6.246441544	4.68E-08	8.32E-07	8.178536846
ZNF548	-0.516371105	5.612036155	-6.24449622	4.71E-08	8.37E-07	8.171155166
PXMP4	-0.241251961	6.433478603	-6.243301332	4.73E-08	8.41E-07	8.166621302
GOPC	-0.414957958	6.341390241	-6.241690117	4.76E-08	8.45E-07	8.160508009
LOC101927292	-0.212450314	2.869283328	-6.239932525	4.80E-08	8.50E-07	8.1538397
PKD2	-0.765617895	5.420276552	-6.239005522	4.81E-08	8.53E-07	8.150322798
PTGDR	-0.619980373	5.954780897	-6.238398994	4.83E-08	8.53E-07	8.148021787
PPP1R14D	-0.379331289	4.855255466	-6.238325351	4.83E-08	8.53E-07	8.147742405
TTC5	-0.392554958	4.660059034	-6.235966569	4.87E-08	8.60E-07	8.138794243
PFDN4	-0.342651993	6.690342414	-6.234999451	4.89E-08	8.63E-07	8.13512563
RAD51	-0.236548539	3.974931948	-6.234635218	4.90E-08	8.63E-07	8.133743998
IL17D	-0.345222529	4.783521672	-6.234430157	4.90E-08	8.63E-07	8.132966156
RAD51B	-0.244985662	4.250439966	-6.231189721	4.96E-08	8.73E-07	8.120675134
IFT43	-0.25437398	5.746382552	-6.230872203	4.97E-08	8.74E-07	8.119470851
AADACL2	-0.320172588	2.851378621	-6.230652597	4.97E-08	8.74E-07	8.118637938
PIF1	-0.3025866	3.59122719	-6.225973121	5.06E-08	8.89E-07	8.100891232
ZNF675	-0.580396772	5.245101034	-6.22352383	5.11E-08	8.97E-07	8.091603494
CBLB	-0.547319221	5.951363948	-6.223164679	5.12E-08	8.97E-07	8.090241653
CYP11A1	-0.278579245	3.986429759	-6.221785759	5.15E-08	9.01E-07	8.085013166
AAGAB	-0.263429853	5.768826603	-6.221613159	5.15E-08	9.01E-07	8.084358731
WEE2-AS1	-0.333576353	3.934479741	-6.218897182	5.20E-08	9.10E-07	8.074061243
ZMYND12	-0.582105047	4.244331466	-6.218666513	5.21E-08	9.10E-07	8.073186717
STX5	-0.247688194	5.319217431	-6.217635047	5.23E-08	9.12E-07	8.06927624
DRAXIN	-0.330148042	4.080928483	-6.217630066	5.23E-08	9.12E-07	8.069257354
TWSG1	-0.407711931	5.874689121	-6.215319962	5.28E-08	9.19E-07	8.060499811
LOC101927641	-0.405940458	4.402737362	-6.214938771	5.29E-08	9.20E-07	8.059054792
SNX5	-0.339002255	6.874557707	-6.214709802	5.29E-08	9.20E-07	8.058186825
AFF4	-0.254550412	5.187619293	-6.214437134	5.30E-08	9.20E-07	8.05715321
AP4B1	-0.302256539	5.038732466	-6.213416621	5.32E-08	9.22E-07	8.053284803
KNTC1	-0.369294801	5.583175966	-6.213406484	5.32E-08	9.22E-07	8.053246379
ETV2	-0.389231086	4.047811845	-6.213366217	5.32E-08	9.22E-07	8.053093743
ZNF711	-0.553942422	3.808727466	-6.21015785	5.38E-08	9.32E-07	8.040932818
NCOR1	-0.304900093	6.372243379	-6.209555015	5.40E-08	9.34E-07	8.038647987
ZNRF3	-0.327345402	3.545141534	-6.208040569	5.43E-08	9.39E-07	8.032908234
SNTB1	-0.240154647	5.00897869	-6.207762142	5.43E-08	9.39E-07	8.031853024
AZU1	-0.481334309	3.948791759	-6.206846497	5.45E-08	9.41E-07	8.028382903
COLEC10	-0.352718382	4.410946052	-6.203116034	5.53E-08	9.54E-07	8.014246243
LPAR3	-0.333685647	3.994163172	-6.202294434	5.55E-08	9.57E-07	8.011133014
RFPL2	-0.334606838	6.148690414	-6.200447076	5.59E-08	9.63E-07	8.004133263
UGGT2	-0.21118614	3.507774603	-6.196970022	5.67E-08	9.75E-07	7.990959683
LARP4B	-0.247154534	6.065756224	-6.194326853	5.72E-08	9.84E-07	7.980946496
SLC35D1	-0.39235664	6.067296207	-6.193982008	5.73E-08	9.85E-07	7.979640176
C9orf24	-0.361060419	4.619941517	-6.192860779	5.76E-08	9.88E-07	7.975392915
LOC101927653	-0.396801468	4.305190534	-6.189623974	5.83E-08	1.00E-06	7.963132676
GGTLC2	-0.391777637	5.821908914	-6.186538002	5.90E-08	1.01E-06	7.95144501
TSPAN6	-0.319109355	3.979459603	-6.186164832	5.91E-08	1.01E-06	7.950031765
NAV1	-0.255669919	4.857479655	-6.185443511	5.93E-08	1.01E-06	7.947300082
ZNF519	-0.301423576	3.759001379	-6.185038209	5.93E-08	1.01E-06	7.945765206
DDX31	-0.315680694	5.391274259	-6.184146462	5.96E-08	1.02E-06	7.94238825
STIL	-0.264253892	4.181210879	-6.183394224	5.97E-08	1.02E-06	7.939539677
KLKB1	-0.398742723	5.408157724	-6.183352752	5.97E-08	1.02E-06	7.939382633
LOC339593	-0.304011203	3.390094828	-6.183102758	5.98E-08	1.02E-06	7.938435975
THBS2	-0.363940179	3.934662466	-6.183099987	5.98E-08	1.02E-06	7.938425481
SENP7	-0.573581939	6.358522103	-6.181630567	6.01E-08	1.02E-06	7.932861358
TOX2	-0.376583488	4.055077121	-6.179839508	6.06E-08	1.03E-06	7.926079688
EHD3	-0.450823784	5.754334155	-6.176850659	6.13E-08	1.04E-06	7.914763637
PDXDC1	-0.278200995	4.049255741	-6.176281078	6.14E-08	1.04E-06	7.912607281
CACNB3	-0.267495338	5.428212138	-6.174583794	6.18E-08	1.05E-06	7.906181854
PCSK1	-0.250570598	2.890209621	-6.173327271	6.21E-08	1.05E-06	7.901425265
PYROXD2	-0.338360282	5.570831328	-6.171063172	6.26E-08	1.06E-06	7.892854996
C11orf63	-0.345122757	4.224671534	-6.169322426	6.31E-08	1.07E-06	7.886266229
CCNC	-0.553725167	6.729639655	-6.169187846	6.31E-08	1.07E-06	7.885756858
HAVCR2	-0.238112174	5.833700793	-6.167975828	6.34E-08	1.07E-06	7.881169594
TOP3A	-0.195190277	5.305904655	-6.166213118	6.38E-08	1.08E-06	7.874498411
RBM33	-0.217792664	5.870985897	-6.165656549	6.40E-08	1.08E-06	7.872392093
CCDC132	-0.310785591	5.112911052	-6.162840266	6.47E-08	1.09E-06	7.861734593
WDR52	-0.492947397	4.094813586	-6.162484907	6.48E-08	1.09E-06	7.860389899
MTMR12	-0.299775025	6.601208897	-6.162052909	6.49E-08	1.09E-06	7.858755229
LOC101928989	-0.302020044	3.600960517	-6.159645713	6.55E-08	1.10E-06	7.849646888
LOC101927340	-0.278785549	4.684589655	-6.157649164	6.60E-08	1.11E-06	7.842092938
LRP4	0.311399429	3.429478034	6.157318749	6.61E-08	1.11E-06	7.840842863
CLTC	-0.365622142	6.282998362	-6.151395319	6.76E-08	1.13E-06	7.818434914
LOC102723559	-0.282140463	4.44372419	-6.151353718	6.76E-08	1.13E-06	7.818277556
STARD9	-0.448694752	5.3117895	-6.150801438	6.78E-08	1.13E-06	7.816188558
DPCR1	-0.241743645	4.354483	-6.15067642	6.78E-08	1.13E-06	7.815715683
UNKL	-0.265915983	6.593101759	-6.149648144	6.81E-08	1.14E-06	7.811826356
KIAA1429	-0.371010064	5.544400759	-6.149181697	6.82E-08	1.14E-06	7.810062126
MCHR1	-0.29820989	4.125952431	-6.147313178	6.87E-08	1.14E-06	7.802995162
DBIL5P2	-0.338032745	4.308246707	-6.146822567	6.88E-08	1.15E-06	7.801139688
FAM73A	-0.658357681	6.279257103	-6.14538618	6.92E-08	1.15E-06	7.795707512
LRCH3	-0.45388488	5.719238845	-6.145237079	6.92E-08	1.15E-06	7.795143651
HIATL2	-0.274256574	7.064009655	-6.143512262	6.97E-08	1.16E-06	7.78862108
RAB9B	-0.305869824	5.1414765	-6.142166126	7.01E-08	1.16E-06	7.783530807
MIR302B	-0.450809674	5.035834552	-6.138100413	7.12E-08	1.18E-06	7.768158213
SCARNA2	-0.343507694	4.887315879	-6.13802283	7.12E-08	1.18E-06	7.767864888
LOC101928666	-0.420958868	3.957889259	-6.136837614	7.15E-08	1.18E-06	7.763383979
KLHL3	-0.30233012	4.819421207	-6.135624945	7.19E-08	1.19E-06	7.758799479
XRN1	-0.57258735	7.121440638	-6.133984071	7.23E-08	1.20E-06	7.752596459
FAM45A	-0.269052689	3.457597	-6.133942677	7.23E-08	1.20E-06	7.752439982
KCNQ5	-0.334742782	3.921213431	-6.130972258	7.32E-08	1.21E-06	7.741211809
RERGL	-0.263109801	3.070287345	-6.130391884	7.33E-08	1.21E-06	7.739018135
ARV1	-0.299011498	5.55836769	-6.130050893	7.34E-08	1.21E-06	7.737729296
SMIM7	-0.329654586	6.6883405	-6.128233113	7.39E-08	1.22E-06	7.730858908
LOC102723661	-0.370099142	4.883535414	-6.127988334	7.40E-08	1.22E-06	7.729933792
GABRA6	-0.338028444	3.002135603	-6.127922638	7.40E-08	1.22E-06	7.7296855
EXO1	-0.619879765	4.628102707	-6.126798375	7.44E-08	1.22E-06	7.725436566
LOC100996255	-0.604834686	7.747055569	-6.125423411	7.48E-08	1.23E-06	7.720240394
PPP2R2B	-0.387659373	4.676361069	-6.121983055	7.58E-08	1.24E-06	7.707239952
PHKA1	-0.31677923	4.422735414	-6.12061988	7.62E-08	1.25E-06	7.702089225
SAR1A	-0.360397377	7.207831155	-6.120383609	7.62E-08	1.25E-06	7.701196507
LOC81691	-0.388314297	4.34559519	-6.120128292	7.63E-08	1.25E-06	7.700231832
CIART	-0.341132458	5.076515259	-6.119998025	7.63E-08	1.25E-06	7.699739642
GPR133	-0.473809821	4.853749707	-6.119373975	7.65E-08	1.25E-06	7.697381822
ARHGAP44	-0.294967664	4.176746379	-6.118481123	7.68E-08	1.25E-06	7.694008488
ARHGAP22	-0.28868351	3.575038069	-6.117834521	7.70E-08	1.26E-06	7.691565597
METTL15	-0.205753304	4.023753328	-6.114367192	7.80E-08	1.27E-06	7.67846684
HEATR9	-0.375884569	3.978600707	-6.113622519	7.82E-08	1.27E-06	7.675653855
HCG18	-0.341061333	6.102156828	-6.109750834	7.94E-08	1.29E-06	7.661029884
C11orf24	-0.272484243	6.337522983	-6.108661719	7.98E-08	1.30E-06	7.656916499
LOC283112	-0.200496074	2.739634069	-6.108183564	7.99E-08	1.30E-06	7.655110644
H1FOO	-0.454657064	4.55911831	-6.107067965	8.02E-08	1.30E-06	7.650897476
LOC101927093	-0.568964539	4.949978897	-6.106973549	8.03E-08	1.30E-06	7.650540913
ZDHHC24	-0.20202536	6.184930466	-6.106897077	8.03E-08	1.30E-06	7.650252115
ZSCAN12	-0.2507821	4.031108845	-6.106676613	8.04E-08	1.30E-06	7.649419536
CDKL3	-0.272182265	4.575625879	-6.105467735	8.07E-08	1.31E-06	7.644854349
RRM2	-0.567661748	5.71687531	-6.103940545	8.12E-08	1.31E-06	7.639087387
HSPB8	-0.367482877	5.019568086	-6.102510129	8.17E-08	1.32E-06	7.63368615
TG	-0.46436576	4.952558672	-6.102031703	8.18E-08	1.32E-06	7.631879683
B3GAT1	-0.371521248	6.074823724	-6.100622114	8.23E-08	1.33E-06	7.626557461
TCAIM	-0.270429571	5.074456862	-6.099084912	8.28E-08	1.33E-06	7.620753725
WRAP73	-0.396039838	6.106372966	-6.099014476	8.28E-08	1.33E-06	7.6204878
SEC22A	-0.537698007	5.137755345	-6.098281032	8.30E-08	1.34E-06	7.617718793
STAU2	-0.259730779	5.115844276	-6.096656757	8.35E-08	1.34E-06	7.611586847
KRT33A	-0.375527407	4.064964328	-6.093413267	8.46E-08	1.36E-06	7.599343167
CAPN11	-0.347082983	4.820370603	-6.093151454	8.47E-08	1.36E-06	7.598354928
ACSS3	-0.283714252	3.337619207	-6.093011236	8.47E-08	1.36E-06	7.597825662
PAN3-AS1	-0.587025324	5.566749707	-6.092082786	8.50E-08	1.36E-06	7.59432123
MCF2	-0.254398098	3.490016414	-6.091969325	8.51E-08	1.36E-06	7.593892981
KRT17P5	-0.487758375	5.162270052	-6.091761758	8.51E-08	1.36E-06	7.593109539
ISM1-AS1	0.307284471	3.713668776	6.084752517	8.75E-08	1.40E-06	7.566657376
GUSBP2	-0.488094304	5.633505586	-6.084249633	8.76E-08	1.40E-06	7.564759811
PRKCH	-0.370249689	7.079293621	-6.084174823	8.77E-08	1.40E-06	7.564477527
CASC17	-0.439398125	4.039602914	-6.083477391	8.79E-08	1.40E-06	7.561845925
LSM14B	-0.184166066	5.607699707	-6.082978324	8.81E-08	1.40E-06	7.55996285
ZDHHC13	-0.353878137	6.607608362	-6.082052038	8.84E-08	1.41E-06	7.556467891
SYS1	-0.229374669	6.707917862	-6.080050022	8.91E-08	1.42E-06	7.548914521
TMTC3	-0.621968353	5.136015362	-6.079892818	8.91E-08	1.42E-06	7.548321433
DTX2P1-UPK3BP1-PMS2P11	-0.234210978	7.770408034	-6.078256338	8.97E-08	1.43E-06	7.542147642
TAPBPL	-0.393268301	6.883067034	-6.077915108	8.98E-08	1.43E-06	7.540860364
CEP89	-0.228308882	5.321101759	-6.076746786	9.02E-08	1.43E-06	7.536453039
SPATA4	-0.361199963	5.664760466	-6.075794652	9.06E-08	1.44E-06	7.532861395
DDHD1	-0.494643806	6.046825931	-6.073896809	9.12E-08	1.45E-06	7.525702725
FOXD2	-0.242786441	3.670024414	-6.072069772	9.19E-08	1.45E-06	7.518811619
CD200R1	-0.376866483	4.59586331	-6.071024719	9.22E-08	1.46E-06	7.514870166
USP54	-0.374239676	4.671799621	-6.070903246	9.23E-08	1.46E-06	7.514412037
IFT172	-0.355442652	5.375513483	-6.068551521	9.31E-08	1.47E-06	7.50554304
PHF12	-0.263368946	5.161362224	-6.064956135	9.44E-08	1.49E-06	7.491985381
CDK9	-0.269633221	5.630386397	-6.063659226	9.49E-08	1.50E-06	7.487095387
TPH1	-0.251041069	3.541373328	-6.063246507	9.51E-08	1.50E-06	7.48553928
ADAMTSL3	-0.290328331	4.404304655	-6.060341001	9.61E-08	1.51E-06	7.474585118
PCSK6	-0.282471566	4.208616345	-6.059833532	9.63E-08	1.52E-06	7.472672014
MEPE	-0.432697953	4.698677517	-6.058311355	9.69E-08	1.52E-06	7.466933792
C11orf57	-0.336397064	5.427401638	-6.057732786	9.71E-08	1.52E-06	7.464752822
TOX	-0.540307446	5.840687966	-6.057617312	9.71E-08	1.52E-06	7.464317538
RCL1	-0.197658382	5.526299293	-6.057529884	9.72E-08	1.52E-06	7.463987973
API5	-0.339567431	5.884679897	-6.057190019	9.73E-08	1.53E-06	7.462706853
DHX57	-0.404314199	4.686991103	-6.056003643	9.77E-08	1.53E-06	7.45823494
CBX8	-0.293230225	5.189245086	-6.054640705	9.83E-08	1.54E-06	7.453097743
C12orf76	-0.224808365	6.108042828	-6.052812149	9.90E-08	1.55E-06	7.446205959
ADIRF	-0.390801931	4.139637879	-6.051846952	9.93E-08	1.55E-06	7.442568352
MAPKBP1	-0.228437444	5.388788603	-6.051112336	9.96E-08	1.56E-06	7.439799841
COX10	-0.25319352	6.491552379	-6.050448212	9.99E-08	1.56E-06	7.437297056
CHEK1	-0.225191306	3.949671345	-6.050213668	1.00E-07	1.56E-06	7.43641318
CYP1B1-AS1	-0.287869208	4.091764293	-6.049861687	1.00E-07	1.56E-06	7.435086761
METAP1D	-0.265367429	3.896219241	-6.049536134	1.00E-07	1.56E-06	7.43385995
PDLIM5	-0.160102843	5.404245776	-6.049245465	1.00E-07	1.56E-06	7.432764608
DTWD1	-0.247658917	4.573770552	-6.048991076	1.00E-07	1.56E-06	7.43180599
LOC100133315	-0.445593549	6.398008655	-6.047943391	1.01E-07	1.57E-06	7.427858089
FAM24A	-0.257767042	3.698233224	-6.044179333	1.02E-07	1.59E-06	7.41367563
TACC2	-0.298019946	3.981987569	-6.043270351	1.03E-07	1.59E-06	7.410251015
ABCB10	-0.533582463	7.880089655	-6.042694661	1.03E-07	1.59E-06	7.408082153
GBP4	-0.695436083	6.616795155	-6.042481961	1.03E-07	1.59E-06	7.407280837
CTSK	-0.535480848	6.336133017	-6.041581803	1.03E-07	1.60E-06	7.403889691
FAM63B	-0.454488887	5.895709897	-6.040713267	1.04E-07	1.60E-06	7.400617786
FGFR1OP2	-0.301297559	7.169029293	-6.039838365	1.04E-07	1.61E-06	7.397322013
TPBG	-0.269603402	4.021718793	-6.039494672	1.04E-07	1.61E-06	7.396027346
DDX54	-0.205906265	6.098239828	-6.039077049	1.04E-07	1.61E-06	7.394454209
LOC100506639	-0.467899782	4.690833379	-6.035518729	1.06E-07	1.63E-06	7.381051495
GRIK5	-0.30469551	5.511978724	-6.034788721	1.06E-07	1.63E-06	7.37830209
SLC25A4	-0.229294475	5.677091414	-6.034031403	1.06E-07	1.64E-06	7.375449908
GUCA1C	-0.225966174	3.225116362	-6.032055206	1.07E-07	1.65E-06	7.368007625
ZNHIT2	-0.253242892	4.399724103	-6.03194254	1.07E-07	1.65E-06	7.367583347
AGPAT4	-0.41164048	5.798425345	-6.031932369	1.07E-07	1.65E-06	7.367545047
ENPP5	-0.724156995	4.265480759	-6.031903541	1.07E-07	1.65E-06	7.367436483
PIK3IP1	-0.375242118	7.366007483	-6.030290904	1.08E-07	1.65E-06	7.361363818
SEC11C	-0.336456206	6.511949552	-6.030159117	1.08E-07	1.65E-06	7.36086757
AGFG2	-0.211293502	5.4063435	-6.029521152	1.08E-07	1.66E-06	7.358465317
ARNT	-0.243363074	5.838949638	-6.028933203	1.09E-07	1.66E-06	7.356251458
MUC13	-0.291789841	4.001052241	-6.02347461	1.11E-07	1.69E-06	7.335700114
LINC01119	0.482267353	4.607852448	6.022514151	1.11E-07	1.70E-06	7.332084487
ZNF624	-0.574648549	4.652040724	-6.020662143	1.12E-07	1.71E-06	7.325113028
LOC101928483	-0.388956664	5.713764379	-6.018244083	1.13E-07	1.72E-06	7.316011567
LOC100129917	-0.584776946	4.211231138	-6.018099871	1.13E-07	1.72E-06	7.315468787
CBLN1	-0.423178179	3.417389241	-6.016785819	1.14E-07	1.73E-06	7.310523153
FSD1L	-0.355180316	3.566387224	-6.015413786	1.14E-07	1.74E-06	7.30535957
ZNF320	-0.687624145	5.453213276	-6.014554268	1.15E-07	1.74E-06	7.302124958
RAD9A	-0.343630549	6.758799569	-6.012158402	1.16E-07	1.76E-06	7.293109209
GAS1	-0.322955733	4.085149414	-6.011265054	1.16E-07	1.76E-06	7.289747721
HILPDA	-0.21336198	6.024237569	-6.008651966	1.17E-07	1.78E-06	7.279915883
HEATR6	-0.290472642	6.534048517	-6.008139521	1.18E-07	1.78E-06	7.277987909
LOC100287210	-0.408990343	4.471597707	-6.00756432	1.18E-07	1.79E-06	7.275823876
RSPH3	-0.324081159	5.986052931	-6.006424204	1.18E-07	1.79E-06	7.271534655
HIST1H4D	0.485190821	4.787732914	6.004350458	1.19E-07	1.80E-06	7.263733534
PSD3	-0.40082402	4.437577862	-6.001695214	1.21E-07	1.82E-06	7.25374585
MUC17	-0.313640199	5.025308328	-6.000680545	1.21E-07	1.83E-06	7.249929459
ARHGAP32	-0.30355436	4.497046466	-5.999644391	1.21E-07	1.83E-06	7.246032419
TMEM161B	-0.458019922	6.149306897	-5.998531765	1.22E-07	1.84E-06	7.241847942
RCN1	-0.613092841	6.013511707	-5.997917961	1.22E-07	1.84E-06	7.239539567
ATP6V1H	-0.37919626	6.079931621	-5.995708019	1.23E-07	1.86E-06	7.23122895
NEK1	-0.283247191	5.700233293	-5.995385501	1.23E-07	1.86E-06	7.230016166
EGFLAM-AS2	0.285601581	3.713066741	5.994399258	1.24E-07	1.86E-06	7.226307631
BC031864 /// LOC100507330 /// RP11-588H23.3	-0.370789794	4.326776966	-5.993496312	1.24E-07	1.87E-06	7.222912441
TMEM41A	-0.35503515	6.742208155	-5.991583648	1.25E-07	1.88E-06	7.215720996
SLPI	1.129766203	7.863012948	5.98946286	1.26E-07	1.90E-06	7.207747678
CSMD2	-0.230449252	4.032352517	-5.988558512	1.27E-07	1.90E-06	7.204347896
LPAL2	-0.250498287	3.840101552	-5.987939492	1.27E-07	1.90E-06	7.20202084
KIFAP3	-0.42480548	7.257587931	-5.987837213	1.27E-07	1.90E-06	7.201636353
LOC101928797	-0.240091076	3.111223414	-5.987769244	1.27E-07	1.90E-06	7.201380843
ARL6	-0.394369409	3.566394224	-5.986872793	1.28E-07	1.91E-06	7.198010981
HAR1A	-0.331099926	6.69504169	-5.986603617	1.28E-07	1.91E-06	7.19699914
CNNM4	-0.260798272	5.593934879	-5.986109072	1.28E-07	1.91E-06	7.195140162
ZNF496	-0.282935225	5.139164086	-5.985684654	1.28E-07	1.91E-06	7.193544818
CCDC85C	-0.20836998	5.466264914	-5.984764651	1.29E-07	1.92E-06	7.190086713
CNN2	0.393168081	8.790978466	5.98344601	1.29E-07	1.93E-06	7.185130438
SSBP2	-0.344754397	5.304519845	-5.982593877	1.30E-07	1.93E-06	7.18192773
FTHL17	-0.282610012	3.170945603	-5.981933827	1.30E-07	1.93E-06	7.179447037
RNF216	-0.225456667	6.171365914	-5.981597332	1.30E-07	1.94E-06	7.178182399
LOC100130815	-0.306194794	4.49539	-5.979291716	1.31E-07	1.95E-06	7.169517744
PDZRN3-AS1	-0.321568431	3.830866034	-5.974900227	1.34E-07	1.98E-06	7.153016504
LOC101927482	-0.869875336	4.182798621	-5.97408303	1.34E-07	1.99E-06	7.149946172
HTR1D	-0.361883169	3.922646466	-5.972788194	1.35E-07	2.00E-06	7.145081489
SEPN1	-0.250150591	5.586463207	-5.971506207	1.35E-07	2.01E-06	7.140265334
FAM221B	-0.310082502	4.070283207	-5.970171522	1.36E-07	2.01E-06	7.135251473
FANCI	-0.328897576	4.727887931	-5.969854931	1.36E-07	2.02E-06	7.134062213
PRC1	-0.308404914	4.155568121	-5.969677989	1.36E-07	2.02E-06	7.133397543
LOC100506314	-0.364833029	3.880876862	-5.968517618	1.37E-07	2.02E-06	7.129038819
ID2B	-0.255961343	3.469241362	-5.965993973	1.38E-07	2.04E-06	7.119559927
OMP	-0.669539412	5.336197379	-5.964997831	1.39E-07	2.05E-06	7.115818657
MYSM1	-0.353038941	5.259910638	-5.964836336	1.39E-07	2.05E-06	7.115212136
ERP44	-0.26175398	6.963703345	-5.962931546	1.40E-07	2.06E-06	7.108058677
LOC100996251	-0.213418436	2.824406724	-5.962638425	1.40E-07	2.06E-06	7.106957909
FAM65C	-0.408580848	5.137852672	-5.961572371	1.41E-07	2.07E-06	7.102954627
TAS2R16	-0.342526975	3.369951241	-5.960515714	1.41E-07	2.08E-06	7.098986805
ZNF786	-0.411324208	6.552180121	-5.959387527	1.42E-07	2.08E-06	7.09475058
SIRT4	-0.33635489	4.030965569	-5.958547535	1.42E-07	2.09E-06	7.091596624
FEZ2	-0.308626978	6.888926862	-5.958199161	1.42E-07	2.09E-06	7.090288598
SMG6	-0.333302145	5.315305776	-5.957959637	1.43E-07	2.09E-06	7.089389282
CYP4F12	-0.430907176	4.777771241	-5.956395237	1.43E-07	2.10E-06	7.083515796
LOC646778	-0.229716985	3.497629569	-5.953916685	1.45E-07	2.12E-06	7.074210938
FITM1	-0.319486539	4.866109121	-5.951464597	1.46E-07	2.14E-06	7.065006378
DECR2	-0.327125703	7.332110448	-5.948754913	1.48E-07	2.16E-06	7.054835957
FLJ38773	-0.220688708	2.921591466	-5.945440511	1.50E-07	2.19E-06	7.04239738
LINC00929	-0.436455397	4.759106586	-5.94451313	1.50E-07	2.19E-06	7.038917335
C22orf15	-0.272814213	5.597240052	-5.944412792	1.50E-07	2.19E-06	7.038540816
PTBP2	-0.481439699	5.370691603	-5.942375674	1.51E-07	2.21E-06	7.030896932
MSC	-0.395028664	4.261585931	-5.94219419	1.52E-07	2.21E-06	7.03021598
NCALD	-0.265131074	4.647204586	-5.94042767	1.53E-07	2.22E-06	7.023588043
LOC101927126	-0.320989348	4.346025414	-5.938682939	1.54E-07	2.23E-06	7.017042341
HAUS5	-0.299840044	6.078155948	-5.938648604	1.54E-07	2.23E-06	7.016913531
BHLHB9	-0.311675377	4.915473828	-5.938345142	1.54E-07	2.23E-06	7.015775086
SULF1	-0.27642285	4.01255881	-5.937882657	1.54E-07	2.24E-06	7.014040084
SENP1	-0.350928529	5.758042276	-5.937547475	1.54E-07	2.24E-06	7.012782682
CCDC174	-0.363452517	6.262408586	-5.937300878	1.54E-07	2.24E-06	7.011857607
LINC00460	-0.386677255	3.951466793	-5.937002748	1.55E-07	2.24E-06	7.010739227
ADCY9	-0.25342738	5.298596914	-5.935480687	1.55E-07	2.25E-06	7.005029716
RNF133	-0.379382	4.037253155	-5.934284247	1.56E-07	2.26E-06	7.000541921
TSEN15	-0.351519995	6.790582638	-5.933128174	1.57E-07	2.27E-06	6.996205758
AFAP1-AS1	-0.351581887	4.30838469	-5.932338466	1.57E-07	2.27E-06	6.993243864
CEP170B	-0.2959825	6.362046517	-5.930611373	1.58E-07	2.28E-06	6.986766551
ZHX3	-0.231858772	5.792998414	-5.930511023	1.58E-07	2.28E-06	6.98639021
GNGT2	-0.322237949	6.214539517	-5.930283545	1.59E-07	2.29E-06	6.985537114
INO80D	-0.242761958	6.520763224	-5.929371125	1.59E-07	2.29E-06	6.982115397
FAM215A	-0.277118627	4.092675983	-5.924921348	1.62E-07	2.33E-06	6.965429958
DYNLL1-AS1	-0.294814635	4.702318086	-5.924566499	1.62E-07	2.33E-06	6.964099509
ARHGEF10	-0.27324573	4.317248552	-5.922509378	1.63E-07	2.35E-06	6.956387058
ERCC4	-0.416846017	5.618857948	-5.921623253	1.64E-07	2.35E-06	6.953065055
PNKP	-0.409529966	6.308781293	-5.917591639	1.67E-07	2.39E-06	6.937952478
RIPK2	-0.379217125	6.822816431	-5.91694785	1.67E-07	2.39E-06	6.935539465
EXD2	-0.270330762	5.454442534	-5.916753002	1.67E-07	2.39E-06	6.934809161
UBE3C	-0.216524627	4.442889103	-5.916680183	1.67E-07	2.39E-06	6.934536234
IRF4	-0.205824931	4.906673672	-5.916431398	1.67E-07	2.39E-06	6.933603782
AKR1C3	-1.045544779	6.80448769	-5.915114403	1.68E-07	2.40E-06	6.928667812
EMC3-AS1	-0.350354074	4.962682776	-5.911945038	1.70E-07	2.43E-06	6.916790495
TSPAN31	-0.376285159	7.587687586	-5.911501133	1.70E-07	2.43E-06	6.915127072
AK024134 /// PPM1H	-0.254938292	4.529245707	-5.910155772	1.71E-07	2.44E-06	6.910085866
CASP16	-0.356096564	4.183752655	-5.909627295	1.72E-07	2.45E-06	6.908105689
PTPMT1	-0.344060135	5.755804534	-5.908077233	1.73E-07	2.46E-06	6.902297945
GPN2	-0.292075436	5.918169948	-5.907815017	1.73E-07	2.46E-06	6.901315517
ZNF397	-0.284038409	5.168771517	-5.907762084	1.73E-07	2.46E-06	6.901117197
MAP4	-0.205737449	6.533661414	-5.906007266	1.74E-07	2.47E-06	6.894542834
TOLLIP-AS1	-0.355195245	4.244146931	-5.905945648	1.74E-07	2.47E-06	6.894311995
KBTBD4	-0.250044172	4.845743966	-5.905364522	1.75E-07	2.48E-06	6.892134944
ZNF671	-0.290101858	6.308584707	-5.903869354	1.76E-07	2.49E-06	6.886533901
CYB5R1	-0.211627777	6.235176379	-5.901529194	1.77E-07	2.51E-06	6.877768167
OTUD6B-AS1	-0.482488566	6.266661	-5.901266456	1.77E-07	2.51E-06	6.876784062
CSTF2	-0.319585414	5.450079534	-5.901054713	1.77E-07	2.51E-06	6.875990972
SLC5A3	-0.414025755	6.563073414	-5.900416069	1.78E-07	2.52E-06	6.873598952
INHBA-AS1	-0.258287659	3.828463534	-5.900000084	1.78E-07	2.52E-06	6.872040929
FBXO22	-0.304152826	4.960500724	-5.897173717	1.80E-07	2.54E-06	6.861455865
C14orf28	-0.420473723	5.725381862	-5.897073314	1.80E-07	2.54E-06	6.861079867
CD163L1	0.418772728	5.516487086	5.896713102	1.80E-07	2.55E-06	6.859730931
KLF8	-0.364270252	4.254293724	-5.893883785	1.82E-07	2.57E-06	6.849136339
CDCA4	-0.388503282	6.796256155	-5.893878235	1.82E-07	2.57E-06	6.849115557
ENTHD2	-0.244054525	6.162572638	-5.889273807	1.86E-07	2.61E-06	6.83187673
NDUFA7	-0.242073066	6.873828224	-5.888765081	1.86E-07	2.62E-06	6.829972293
RHBDL2	-0.238550708	4.209335138	-5.887504619	1.87E-07	2.63E-06	6.825253875
GHRHR	-0.322782686	4.735966897	-5.887297961	1.87E-07	2.63E-06	6.824480296
MAML1	-0.348226277	8.869666397	-5.885573861	1.88E-07	2.64E-06	6.81802678
ARHGEF7	-0.20832688	4.847246138	-5.884874269	1.89E-07	2.65E-06	6.815408263
VN1R1	-0.390288162	3.476883638	-5.884815876	1.89E-07	2.65E-06	6.815189707
TMEM207	-0.372066118	3.891410276	-5.884586618	1.89E-07	2.65E-06	6.814331628
LINC00938	-0.337167436	5.970042207	-5.882999273	1.90E-07	2.66E-06	6.808390694
NAA30	-0.232625574	4.346013534	-5.88225476	1.91E-07	2.67E-06	6.805604362
STAT4	-0.595324424	8.433410759	-5.881527033	1.91E-07	2.67E-06	6.802880936
PLCB4	-0.226906782	3.087889138	-5.881438173	1.91E-07	2.67E-06	6.802548392
GATM	-0.246505358	4.012447776	-5.881193842	1.92E-07	2.67E-06	6.801634041
MYCT1	-0.349430051	4.530197069	-5.880275369	1.92E-07	2.68E-06	6.798196949
CYP1A1	-0.351871743	5.699427483	-5.878938488	1.93E-07	2.69E-06	6.793194346
FABP4	-0.325779527	3.684674086	-5.877852196	1.94E-07	2.70E-06	6.789129667
DNM3	-0.425355284	4.820564966	-5.874690433	1.96E-07	2.73E-06	6.777300115
C5orf49	-0.344973596	2.961571724	-5.874535684	1.96E-07	2.73E-06	6.776721173
BCAP29	-0.206268336	5.837995621	-5.873660399	1.97E-07	2.74E-06	6.77344666
HNF4A-AS1	-0.256991995	2.925394103	-5.871536941	1.99E-07	2.76E-06	6.765503161
LOC102723809	-0.247379162	3.110642379	-5.871376922	1.99E-07	2.76E-06	6.764904587
C17orf58	-0.36095399	6.022377448	-5.870792911	1.99E-07	2.77E-06	6.762720047
LANCL2	-0.204727667	5.948493897	-5.869483957	2.00E-07	2.78E-06	6.757824011
LINC00993	-0.421195059	3.367923552	-5.869428461	2.00E-07	2.78E-06	6.757616436
IFT22	-0.239742105	4.687466983	-5.869025865	2.01E-07	2.78E-06	6.75611062
ZFR2	-0.288013716	4.812072207	-5.867279779	2.02E-07	2.80E-06	6.749580102
RALGPS1	-0.177446873	4.825035086	-5.866368093	2.03E-07	2.80E-06	6.746170515
ULK4	-0.2845771	4.665723983	-5.865992165	2.03E-07	2.81E-06	6.744764634
LOC100288310	-0.431847483	4.476741569	-5.86341052	2.05E-07	2.83E-06	6.735110537
RUFY2	-0.234138456	4.214344672	-5.863305451	2.05E-07	2.83E-06	6.734717655
TMPRSS4	-0.450737069	4.363558655	-5.863279117	2.05E-07	2.83E-06	6.734619185
SPDL1	-0.534146897	5.768136155	-5.862967386	2.05E-07	2.83E-06	6.733453546
DEFA5	-0.371798142	3.988865448	-5.862371651	2.06E-07	2.84E-06	6.731225988
SPATA5	-0.322267113	3.608152379	-5.860446588	2.07E-07	2.86E-06	6.724028252
TENM2	-0.286612919	3.646149155	-5.860075866	2.08E-07	2.86E-06	6.722642207
ZNF57	-0.608541662	5.271492431	-5.859309446	2.08E-07	2.86E-06	6.719776812
STEAP3	-0.258756532	4.804558845	-5.856594241	2.10E-07	2.89E-06	6.709626345
PDE3B	-0.449573534	7.37606531	-5.85554665	2.11E-07	2.90E-06	6.70571038
CELSR1	-0.190330429	4.261885948	-5.854436862	2.12E-07	2.91E-06	6.701562122
POP1	-0.382821819	4.788140293	-5.850547676	2.15E-07	2.95E-06	6.687026445
SPIRE1	-0.248806674	4.246570603	-5.849447179	2.16E-07	2.96E-06	6.682913846
SNX25	-0.246193279	4.687812052	-5.848911261	2.17E-07	2.97E-06	6.680911171
PCMTD2	-0.536694426	7.219481776	-5.848081854	2.17E-07	2.97E-06	6.677811859
CENPJ	-0.382029181	4.609785776	-5.848040958	2.17E-07	2.97E-06	6.677659042
CYAT1	-0.318800221	4.936993862	-5.847676325	2.18E-07	2.98E-06	6.676296524
FOXD1	-0.349645235	4.130289052	-5.844657861	2.20E-07	3.01E-06	6.665018365
MFSD6	-0.530196336	7.112037793	-5.843433207	2.21E-07	3.02E-06	6.660443025
LOC101928185	-0.315050748	4.802916121	-5.841726997	2.23E-07	3.04E-06	6.654068998
DYNC1H1	-0.151005488	5.692515	-5.839564853	2.25E-07	3.06E-06	6.645992414
RAD51D	-0.27388264	4.884680983	-5.839404066	2.25E-07	3.06E-06	6.645391835
JPH1	-0.265868846	3.705716724	-5.838306184	2.26E-07	3.07E-06	6.641291083
DNAJC24	-0.405084387	6.203911155	-5.837940066	2.26E-07	3.08E-06	6.639923625
ZRANB3	-0.272176799	3.9318395	-5.836235386	2.28E-07	3.09E-06	6.633556912
RRN3	-0.635628939	7.407474724	-5.835420008	2.28E-07	3.10E-06	6.630511777
LOC100506286	-0.277387627	3.848215793	-5.835298694	2.28E-07	3.10E-06	6.630058725
UBE3A	-0.30598477	5.980063034	-5.835024249	2.29E-07	3.10E-06	6.629033806
OLFM2	-0.322615583	5.232273603	-5.834877565	2.29E-07	3.10E-06	6.628486019
SLAIN2	-0.278002206	7.01912819	-5.83408344	2.29E-07	3.11E-06	6.625520438
BCOR	-0.536008968	5.654503138	-5.832787181	2.31E-07	3.12E-06	6.620679921
PNPLA1	-0.267254755	3.883711586	-5.828139796	2.35E-07	3.18E-06	6.603327938
FAM219B	-0.222601593	6.026882328	-5.827755865	2.35E-07	3.18E-06	6.601894614
CNOT1	-0.217297409	6.579025052	-5.826492523	2.36E-07	3.19E-06	6.597178389
PPP1R16A	-0.377089292	4.989665948	-5.824460188	2.38E-07	3.21E-06	6.58959198
IGF2BP1	-0.36365586	4.648750052	-5.823984366	2.38E-07	3.22E-06	6.58781591
TAP2	-0.288946076	6.607738776	-5.823442305	2.39E-07	3.22E-06	6.585792643
PIGM	-0.386988556	5.942702931	-5.823383407	2.39E-07	3.22E-06	6.585572806
STAU2-AS1	-0.515222081	4.340413138	-5.822821168	2.40E-07	3.23E-06	6.58347428
RABGGTB	-0.599967681	6.941598724	-5.822480758	2.40E-07	3.23E-06	6.582203745
GEMIN2	-0.4674951	5.54224569	-5.820804258	2.41E-07	3.25E-06	6.575946727
GTF3C3	-0.518716809	5.265387879	-5.820618924	2.42E-07	3.25E-06	6.575255056
ATP10A	-0.254688066	6.065025224	-5.819533927	2.43E-07	3.26E-06	6.571205934
XRRA1	-0.305226194	4.911837759	-5.817857754	2.44E-07	3.28E-06	6.564950988
LOC102724030	-0.37521888	3.545662897	-5.817630451	2.44E-07	3.28E-06	6.564102804
TRAF4	-0.219398757	5.58885781	-5.814868927	2.47E-07	3.31E-06	6.553798849
IRGQ	-0.170550257	5.349830638	-5.814452281	2.47E-07	3.31E-06	6.552244348
ARL15	-0.453997696	6.257482586	-5.814175615	2.48E-07	3.32E-06	6.55121213
MBLAC2	-0.43010248	4.839284793	-5.812359653	2.49E-07	3.34E-06	6.544437246
PPP3R2	-0.244514042	3.250165224	-5.811820959	2.50E-07	3.34E-06	6.542427631
ZNF160	-0.310497294	5.677321345	-5.810856958	2.51E-07	3.35E-06	6.538831517
FAM173B	-0.330738696	5.350159862	-5.809294168	2.52E-07	3.37E-06	6.533002022
TCP11L1	-0.218871074	4.555427517	-5.809217972	2.52E-07	3.37E-06	6.532717809
IFT122	-0.255630895	4.941618448	-5.808652841	2.53E-07	3.37E-06	6.530609876
CCDC134	-0.262856157	5.823579741	-5.807403495	2.54E-07	3.39E-06	6.525950032
SLC2A4RG	-0.218525691	5.720340483	-5.805893553	2.56E-07	3.40E-06	6.520318573
CEP128	-0.291915586	4.756063862	-5.805885644	2.56E-07	3.40E-06	6.520289078
MYBPC3	0.336987772	6.734750931	5.805667275	2.56E-07	3.40E-06	6.519474683
FOXN1	-0.308190275	4.174957069	-5.804722269	2.57E-07	3.41E-06	6.515950441
ZNF280A	0.273680495	4.33476181	5.802511855	2.59E-07	3.44E-06	6.507707682
C21orf88	-0.265930468	3.739431517	-5.802023359	2.59E-07	3.44E-06	6.50588617
RBM43	-0.613911581	6.262372672	-5.801984259	2.59E-07	3.44E-06	6.505740375
APOBEC3F	-0.310131044	5.544443793	-5.80192968	2.59E-07	3.44E-06	6.505536862
AGAP3	-0.227272365	6.195208914	-5.800485277	2.61E-07	3.46E-06	6.50015121
BOLA3-AS1	-0.25766562	3.889506845	-5.799041388	2.62E-07	3.47E-06	6.494767844
ECSCR	-0.240975547	4.480708431	-5.798532632	2.63E-07	3.48E-06	6.492871093
NDUFB1	-0.338700755	8.524965948	-5.798453504	2.63E-07	3.48E-06	6.492576091
ACSM3	-0.367658679	4.566834655	-5.798273972	2.63E-07	3.48E-06	6.491906771
ZNF284	-0.508430395	6.365650138	-5.797223914	2.64E-07	3.49E-06	6.487992127
CLPS	-0.294890463	5.772329052	-5.796950753	2.64E-07	3.49E-06	6.486973806
TBL2	-0.265522694	5.723058724	-5.795662917	2.66E-07	3.51E-06	6.482173043
RAB7B	-0.328262115	4.480100276	-5.795307074	2.66E-07	3.51E-06	6.480846594
EPG5	-0.308438306	5.792338879	-5.794656323	2.67E-07	3.51E-06	6.478420894
MCC	-0.465736917	4.086067724	-5.793995083	2.67E-07	3.52E-06	6.47595617
LMBRD2	-0.302299561	5.054064121	-5.793937217	2.68E-07	3.52E-06	6.475740481
SECISBP2L	-0.417755223	7.659157466	-5.791795552	2.70E-07	3.55E-06	6.467758136
CASQ2	-0.412070873	4.520244879	-5.79166429	2.70E-07	3.55E-06	6.467268927
IGSF11-AS1	-0.245856162	2.624460172	-5.789534007	2.72E-07	3.57E-06	6.459329859
ZNF585A	-0.440997059	5.141456983	-5.788259159	2.73E-07	3.59E-06	6.45457918
ENTPD7	-0.344994314	5.107332621	-5.788061338	2.74E-07	3.59E-06	6.453842031
TMEM218	-0.278258875	5.386993103	-5.786662153	2.75E-07	3.61E-06	6.448628395
IAH1	-0.30138074	6.863630948	-5.786250556	2.75E-07	3.61E-06	6.447094772
ADD3-AS1	-0.227291248	4.134914845	-5.785039594	2.77E-07	3.62E-06	6.44258286
NFATC1	-0.214582066	6.495160138	-5.784432092	2.77E-07	3.63E-06	6.440319471
LOC101927157	-0.449375902	5.165132414	-5.782993002	2.79E-07	3.65E-06	6.434958071
MAP3K12	-0.271493708	5.688823724	-5.7811096	2.81E-07	3.67E-06	6.427941922
TPM2	-0.214005811	4.986376276	-5.779821247	2.82E-07	3.69E-06	6.423142846
SOCS6	-0.291842343	3.435103172	-5.779316093	2.83E-07	3.69E-06	6.421261242
NLK	-0.384799319	6.933552069	-5.779276188	2.83E-07	3.69E-06	6.421112604
NLRP4	-0.270835436	3.725202483	-5.778182933	2.84E-07	3.70E-06	6.417040601
ANKRD26	-0.31943101	4.438612672	-5.777889155	2.84E-07	3.70E-06	6.415946412
CLUAP1	-0.396270392	5.561711897	-5.775662014	2.87E-07	3.73E-06	6.40765184
LOC338667	-0.227995463	3.572346862	-5.773373973	2.89E-07	3.76E-06	6.399131381
ANAPC2	-0.301163706	5.933709759	-5.772215058	2.91E-07	3.78E-06	6.394816043
PAPD4	-0.515509414	7.525795034	-5.770365776	2.93E-07	3.80E-06	6.387930549
CUL7	-0.170758022	5.445864345	-5.770279511	2.93E-07	3.80E-06	6.387609374
MLLT4	-0.205861248	4.053467759	-5.769638825	2.94E-07	3.81E-06	6.385224038
TAS2R4	-0.416887049	4.746692603	-5.766939703	2.97E-07	3.85E-06	6.375175758
C19orf54	-0.417948162	5.907766155	-5.765406798	2.98E-07	3.87E-06	6.369469653
KCTD10	-0.265447493	7.465918724	-5.76466073	2.99E-07	3.87E-06	6.366692628
TADA1	-0.461028115	5.097889931	-5.762979289	3.01E-07	3.90E-06	6.36043432
TOB2	-0.30361977	5.985612414	-5.762681524	3.01E-07	3.90E-06	6.359326096
SH2D1B	-0.71719325	6.528804621	-5.761612049	3.03E-07	3.91E-06	6.355345842
LRP5L	-0.475461836	4.814966034	-5.761161934	3.03E-07	3.92E-06	6.353670715
TXNRD2	-0.312737311	5.58299119	-5.760387919	3.04E-07	3.93E-06	6.350790263
FAM20B	-0.433231458	6.84028719	-5.759115248	3.06E-07	3.94E-06	6.346054326
ATL2	-0.24822936	4.861415362	-5.758864968	3.06E-07	3.94E-06	6.345123001
PMPCB	-0.238004961	6.781036017	-5.757132875	3.08E-07	3.96E-06	6.338677988
MYLK-AS1	-0.35344739	5.612274328	-5.757109982	3.08E-07	3.96E-06	6.338592806
ZNF678	-0.377315625	4.605194103	-5.756773461	3.08E-07	3.97E-06	6.337340696
PTPN18	-0.2854811	6.308525052	-5.7544132	3.11E-07	4.00E-06	6.328559333
ZNF311	-0.217882005	3.277773983	-5.753930795	3.12E-07	4.00E-06	6.326764665
DCX	-0.279124294	3.466619914	-5.753846488	3.12E-07	4.00E-06	6.326451026
PRDM16	-0.213495145	3.646453466	-5.752116196	3.14E-07	4.03E-06	6.320014283
SLC33A1	-0.341939691	6.595836345	-5.751893691	3.14E-07	4.03E-06	6.319186596
BCAS4	-0.260399679	5.469188121	-5.750911158	3.15E-07	4.04E-06	6.315531827
PTPN22	-0.410066912	6.206119448	-5.750188701	3.16E-07	4.05E-06	6.31284458
TRPM7	-0.256540897	5.824355207	-5.749338634	3.17E-07	4.06E-06	6.309682802
RDH13	-0.277850647	5.592902534	-5.747269606	3.20E-07	4.09E-06	6.301987707
CTSF	-0.266513417	6.492124914	-5.744478587	3.23E-07	4.13E-06	6.291608635
RPS8	-0.219579831	4.260104414	-5.742914037	3.25E-07	4.15E-06	6.285791103
RFXAP	-0.344097176	6.094423362	-5.742435837	3.26E-07	4.16E-06	6.284013083
PPFIA4	-0.347346363	3.7604285	-5.741692696	3.27E-07	4.17E-06	6.28125005
TWISTNB	-0.48699164	5.668144017	-5.741508581	3.27E-07	4.17E-06	6.280565518
DDX49	-0.219888301	6.251527586	-5.740402202	3.28E-07	4.18E-06	6.276452179
CENPL	-0.518191794	4.801245397	-5.739665557	3.29E-07	4.19E-06	6.273713574
USP45	-0.432754978	4.426913172	-5.737815499	3.31E-07	4.22E-06	6.266836102
DPH6	-0.452941225	4.074239397	-5.730160167	3.41E-07	4.34E-06	6.238384581
ZXDB	-0.34368588	4.785111259	-5.729538257	3.42E-07	4.35E-06	6.236073685
JARID2	-0.266061098	7.205951483	-5.725486044	3.47E-07	4.41E-06	6.221018219
ERC2-IT1	-0.361668377	3.558773586	-5.722783765	3.51E-07	4.46E-06	6.210979943
ZNF470	-0.40628987	3.891310034	-5.721837625	3.52E-07	4.47E-06	6.207465591
DLL1	-0.312442277	4.518604724	-5.721703106	3.52E-07	4.47E-06	6.206965948
BOLA1	-0.473982365	4.87747531	-5.720017803	3.55E-07	4.50E-06	6.200706499
ZNF563	-0.5517969	4.80994381	-5.717005755	3.59E-07	4.55E-06	6.18952065
MYOF	-0.516368172	6.0050275	-5.716074118	3.60E-07	4.56E-06	6.186061172
NOA1	-0.348924017	7.879678293	-5.715348849	3.61E-07	4.57E-06	6.183368118
SMAD2	-0.230941515	7.178944241	-5.714817522	3.62E-07	4.57E-06	6.181395267
ZNF500	-0.303206203	5.609542724	-5.714815301	3.62E-07	4.57E-06	6.181387021
STON2	-0.521166904	5.470495741	-5.713960032	3.63E-07	4.58E-06	6.178211462
ATG10	-0.243596275	4.859716017	-5.712826182	3.65E-07	4.60E-06	6.174001763
NADK2	-0.436465426	5.003261207	-5.712730637	3.65E-07	4.60E-06	6.173647039
HJURP	-0.425474949	4.649885276	-5.712078878	3.66E-07	4.61E-06	6.17122734
CHN2	-0.291810324	5.354769276	-5.711973775	3.66E-07	4.61E-06	6.170837145
TMEM194B	-0.262944809	4.82978469	-5.711278491	3.67E-07	4.62E-06	6.168255962
LOC101929607	-0.177240944	2.593832845	-5.709501545	3.69E-07	4.65E-06	6.161659603
AASS	-0.418585998	3.775183793	-5.708053646	3.71E-07	4.67E-06	6.156285167
MIRLET7BHG	-0.286899461	5.474000224	-5.70743898	3.72E-07	4.68E-06	6.154003716
LINC00577	-0.378282272	5.768389448	-5.706502373	3.73E-07	4.69E-06	6.150527452
CMTM7	-0.364973377	7.892154172	-5.705271793	3.75E-07	4.71E-06	6.145960348
LOC100131763	-0.284279461	3.556874086	-5.705123017	3.75E-07	4.71E-06	6.145408208
MAG	-0.25558564	4.36960481	-5.703867412	3.77E-07	4.73E-06	6.14074855
FBXW2	-0.247537637	5.637733897	-5.702644514	3.79E-07	4.75E-06	6.136210558
CCDC153	-0.353627248	4.93745231	-5.702529866	3.79E-07	4.75E-06	6.135785131
SLC17A3	-0.353305176	4.573666569	-5.702500334	3.79E-07	4.75E-06	6.135675547
NXPE1	-0.263469282	4.632915948	-5.700691328	3.82E-07	4.78E-06	6.12896316
ZNF257	-0.422730873	3.435102414	-5.700112872	3.83E-07	4.78E-06	6.126816906
LOC101928702	-0.313489049	3.025437724	-5.699663705	3.83E-07	4.79E-06	6.125150399
ZCCHC4	-0.201838382	4.161345948	-5.699108892	3.84E-07	4.79E-06	6.123091973
LOC101929757	0.327926895	3.780108466	5.699088071	3.84E-07	4.79E-06	6.123014726
AX748417 /// CAMK1	-0.301394978	5.47038181	-5.69769037	3.86E-07	4.82E-06	6.117829344
KLK10	-0.268812966	3.829651569	-5.696242192	3.88E-07	4.84E-06	6.112457089
LRP12	-0.389054627	3.771468828	-5.696063843	3.89E-07	4.84E-06	6.111795498
TRMT44	-0.208528841	4.671651914	-5.692235648	3.94E-07	4.91E-06	6.097596208
ZNF480	-0.604710792	4.459308655	-5.69049908	3.97E-07	4.94E-06	6.091155955
RHBDD3	-0.209595752	6.144335483	-5.689714025	3.98E-07	4.95E-06	6.08824468
TMEM64	-0.376674223	5.870326931	-5.689302088	3.99E-07	4.95E-06	6.086717113
LCAT	-0.246125733	5.39480269	-5.68777192	4.01E-07	4.98E-06	6.081043141
ATAD3C	-0.489073728	5.006731983	-5.687676496	4.01E-07	4.98E-06	6.080689316
WNK4	-0.290168449	4.828884379	-5.686302445	4.03E-07	5.00E-06	6.07559464
LOC101928207	-0.254041995	4.126933414	-5.685507986	4.05E-07	5.01E-06	6.072649126
LINC00102	-0.159168924	2.531575621	-5.685151066	4.05E-07	5.02E-06	6.071325857
PRL	-0.334747172	4.066404483	-5.684192856	4.07E-07	5.03E-06	6.067773451
TBC1D12	-0.299136309	4.076483483	-5.6840874	4.07E-07	5.03E-06	6.067382497
C5orf15	-0.266199826	6.529277534	-5.682510967	4.09E-07	5.06E-06	6.061538541
SLC23A1	-0.236725583	3.322510414	-5.681056681	4.11E-07	5.08E-06	6.056147813
YAF2	-0.35785636	4.837115259	-5.680348793	4.13E-07	5.09E-06	6.053523966
CHTF18	-0.246448081	6.70512031	-5.678533042	4.15E-07	5.13E-06	6.046794177
ZNF408	-0.237651306	8.190020707	-5.67790217	4.16E-07	5.14E-06	6.044456097
SYT11	-0.35309549	5.592620155	-5.677091046	4.18E-07	5.15E-06	6.041450095
EPHA1	-0.254200176	4.771775603	-5.676180947	4.19E-07	5.16E-06	6.038077447
LOC100133131	-0.311949478	3.16999019	-5.675703216	4.20E-07	5.17E-06	6.036307131
PGPEP1	-0.220668694	5.987310448	-5.674641106	4.22E-07	5.19E-06	6.032371459
LOC644794	-0.294567105	4.76664819	-5.673284978	4.24E-07	5.21E-06	6.027346607
FEN1	-0.236377005	6.681450086	-5.673224117	4.24E-07	5.21E-06	6.027121105
NUP160	-0.379817456	5.557225138	-5.67280183	4.25E-07	5.21E-06	6.025556485
FANCF	-0.482660341	6.560243138	-5.672788081	4.25E-07	5.21E-06	6.025505547
THADA	-0.203926676	4.569278776	-5.672649609	4.25E-07	5.21E-06	6.024992499
KRT72	-0.416870946	5.288084293	-5.672430859	4.25E-07	5.21E-06	6.024182027
WDR49	-0.333893926	3.253522828	-5.672300189	4.25E-07	5.21E-06	6.023697895
LOC440354 /// SMG1P5	-0.608170409	7.798584603	-5.671890529	4.26E-07	5.22E-06	6.022180133
KLHL9	-0.249196936	6.187470121	-5.670178903	4.29E-07	5.25E-06	6.015839019
MCM10	-0.21485663	3.222767603	-5.669181545	4.30E-07	5.26E-06	6.012144334
DCST1	-0.478518105	4.738277345	-5.666892142	4.34E-07	5.31E-06	6.003664032
CCNB2	-0.230933586	4.807802431	-5.666683441	4.35E-07	5.31E-06	6.00289102
LOC101928833	-0.27595738	2.888541672	-5.665480922	4.37E-07	5.33E-06	5.998437159
IL12A	-0.342845002	4.342496603	-5.662719247	4.41E-07	5.38E-06	5.98820958
PLA2G4D	-0.268955311	4.702001	-5.662310128	4.42E-07	5.39E-06	5.986694576
G6PC2	-0.352609392	4.986341276	-5.659252535	4.47E-07	5.45E-06	5.975373058
CDK13	-0.276620292	6.773526069	-5.656959526	4.51E-07	5.49E-06	5.966883795
LHFPL5	-0.370585789	3.412063138	-5.656079665	4.52E-07	5.51E-06	5.963626614
C8orf34	-0.204330691	2.96400219	-5.655775545	4.53E-07	5.51E-06	5.962500818
ALDH3B2	-0.242087292	3.225859552	-5.654466287	4.55E-07	5.53E-06	5.957654393
NFX1	-0.390926358	5.79214169	-5.654147606	4.56E-07	5.54E-06	5.956474793
IL22	-0.348908002	3.904055431	-5.653164432	4.58E-07	5.56E-06	5.952835699
DYNC2H1	-0.198784248	3.717200345	-5.652659775	4.58E-07	5.56E-06	5.950967847
MDM1	-0.550872588	6.36114719	-5.652259192	4.59E-07	5.57E-06	5.949485234
SEPT4	-0.276816414	4.708924017	-5.651563394	4.60E-07	5.58E-06	5.946910059
RORA	-0.508834292	6.451333621	-5.649731618	4.64E-07	5.61E-06	5.940131044
TMEM246	-0.337486287	4.546883086	-5.649639174	4.64E-07	5.61E-06	5.939788945
KIF25-AS1	-0.259404392	4.19451969	-5.648720933	4.65E-07	5.63E-06	5.936390992
NAF1	-0.622455645	5.5256245	-5.647801425	4.67E-07	5.64E-06	5.932988518
RELN	-0.368588627	5.171542638	-5.647793561	4.67E-07	5.64E-06	5.932959416
MPP7	-0.395537664	5.907172552	-5.647158301	4.68E-07	5.65E-06	5.930608846
TNPO1	-0.334789056	7.186619638	-5.645216975	4.72E-07	5.69E-06	5.9234261
POLR3K	-0.324641873	4.955378862	-5.644935716	4.72E-07	5.69E-06	5.922385524
TRAPPC11	-0.439599336	6.071691379	-5.643464347	4.75E-07	5.72E-06	5.916942149
C1orf112	-0.324575301	4.067415345	-5.643299275	4.75E-07	5.72E-06	5.916331489
IRAK1BP1	-0.639592973	3.790549897	-5.642900416	4.76E-07	5.73E-06	5.914855982
CROT	-0.363544723	4.544390534	-5.6422018	4.77E-07	5.74E-06	5.912271657
IFNA2	-0.211920392	3.188514138	-5.641636225	4.78E-07	5.75E-06	5.910179547
ENTPD5	-0.315248946	5.67601231	-5.641223476	4.79E-07	5.75E-06	5.908652793
FGFBP3	-0.364040703	3.833374121	-5.63761905	4.85E-07	5.83E-06	5.895321486
ZNF688	-0.194449922	5.116770948	-5.637019834	4.86E-07	5.84E-06	5.893105473
DUSP5	-0.593458574	6.406959741	-5.636689959	4.87E-07	5.84E-06	5.891885567
LOC101929076	-0.440182365	4.970616603	-5.63578406	4.89E-07	5.86E-06	5.888535581
ZNRD1-AS1	-0.258406789	4.481616241	-5.635499035	4.89E-07	5.86E-06	5.887481598
TXNL4B	-0.297366382	6.234600276	-5.635497807	4.89E-07	5.86E-06	5.887477058
COQ7	-0.233232159	5.289410741	-5.634716739	4.91E-07	5.87E-06	5.884588869
TBC1D15	-0.422718529	6.929325483	-5.633896405	4.92E-07	5.89E-06	5.881555611
ZIK1	-0.216823725	5.204681103	-5.633518921	4.93E-07	5.89E-06	5.880159874
PDS5B	-0.220086654	4.77726881	-5.631893297	4.96E-07	5.93E-06	5.874149497
GLE1	-0.209552904	5.962021517	-5.631589253	4.97E-07	5.93E-06	5.87302542
SYNE3	-0.342593135	5.087485	-5.630827465	4.98E-07	5.94E-06	5.870209108
EARS2	-0.255440223	5.406086638	-5.629230597	5.01E-07	5.98E-06	5.864305892
LPP	-0.251366721	6.611722345	-5.626804024	5.06E-07	6.03E-06	5.855336432
ZNF696	-0.255893971	5.78333319	-5.626589074	5.06E-07	6.03E-06	5.854541959
GALNT8	-0.423617738	4.812105569	-5.626304119	5.07E-07	6.03E-06	5.853488753
LOC101928196	-0.318270821	3.079581241	-5.625540895	5.08E-07	6.05E-06	5.850667926
CDO1	-0.269831042	3.986195224	-5.625464145	5.08E-07	6.05E-06	5.850384272
TNPO2	-0.205466591	6.202000776	-5.62324846	5.13E-07	6.09E-06	5.842195932
AGR2	-0.361773816	4.560011569	-5.622441226	5.14E-07	6.11E-06	5.83921294
ZNF573	-0.41575665	5.638576293	-5.622423594	5.14E-07	6.11E-06	5.839147786
ZSWIM5	-0.409112654	4.621398966	-5.620329128	5.18E-07	6.15E-06	5.831408669
WDR7	-0.243981044	5.211647879	-5.619061995	5.21E-07	6.18E-06	5.826726991
LOC101929464	-0.352317233	5.3674975	-5.618095904	5.23E-07	6.20E-06	5.823157794
PLP1	-0.250470436	2.919141086	-5.61397634	5.31E-07	6.29E-06	5.807940245
HYAL1	-0.437946316	4.628037724	-5.613936646	5.31E-07	6.29E-06	5.807793633
ZFP69B	-0.510693346	4.165775914	-5.613545671	5.32E-07	6.29E-06	5.806349564
TMEM245	-0.362765208	7.265509241	-5.612765628	5.33E-07	6.31E-06	5.803468554
BRD8	-0.211224605	6.272067138	-5.612206937	5.34E-07	6.32E-06	5.801405163
CDYL	-0.280092532	6.887400034	-5.60943733	5.40E-07	6.38E-06	5.791177201
C4orf26	-0.258054333	2.918582103	-5.608400655	5.42E-07	6.40E-06	5.787349227
CRYL1	-0.335944154	6.846053845	-5.605042626	5.49E-07	6.48E-06	5.774951019
KDM5B	-0.248618471	5.329700138	-5.60469299	5.50E-07	6.48E-06	5.773660257
WDR12	-0.273179674	5.058089483	-5.604598976	5.50E-07	6.48E-06	5.773313187
NDUFS4	-0.320027238	5.657213034	-5.604423527	5.50E-07	6.48E-06	5.772665489
SIN3B	-0.296074701	6.150589052	-5.603646619	5.52E-07	6.50E-06	5.769797476
KLHL7	-0.436679191	5.865463897	-5.603361693	5.53E-07	6.50E-06	5.768745686
A2ML1	-0.238539365	3.558782621	-5.60237589	5.55E-07	6.52E-06	5.765106754
ERICH5	-0.187893047	2.853986759	-5.602248445	5.55E-07	6.52E-06	5.764636329
ANGPT1	-0.367899191	4.630784207	-5.601231765	5.57E-07	6.54E-06	5.760883653
DKFZP434L187	-0.2384106	3.608168603	-5.59971733	5.60E-07	6.58E-06	5.755294095
SRY	-0.27636574	4.539350414	-5.597220759	5.66E-07	6.63E-06	5.74608063
HIC2	-0.299123515	5.782457983	-5.597173746	5.66E-07	6.63E-06	5.745907142
MTHFD2L	-0.230236877	4.273692638	-5.595518954	5.69E-07	6.67E-06	5.739800925
AGAP4	-0.567065544	6.461606017	-5.594399743	5.72E-07	6.70E-06	5.735671328
GART	-0.287142338	4.941252931	-5.594002968	5.73E-07	6.70E-06	5.734207392
LOC101928850	-0.288906924	3.61475931	-5.593863632	5.73E-07	6.70E-06	5.733693307
AHDC1	-0.265202637	4.914786052	-5.593234209	5.74E-07	6.71E-06	5.731371077
CDC37L1	-0.4897119	5.811630466	-5.591806386	5.77E-07	6.75E-06	5.726103484
LOC54944	-0.26842087	3.764531793	-5.59111725	5.79E-07	6.76E-06	5.723561241
XPR1	-0.229395554	5.888066328	-5.589421473	5.83E-07	6.80E-06	5.717305874
CNTD1	-0.376772848	4.270444741	-5.587172397	5.88E-07	6.86E-06	5.7090104
IPO5P1	-0.199662846	3.891452638	-5.584344649	5.94E-07	6.92E-06	5.698582021
MON2	-0.494207907	5.999738	-5.584261026	5.94E-07	6.92E-06	5.698273654
LOC100128751	-0.462433022	7.242302448	-5.584159976	5.94E-07	6.92E-06	5.697901024
SMCR8	-0.20248065	6.395760155	-5.583303241	5.96E-07	6.94E-06	5.694741847
SNHG10	-0.249721836	3.371676379	-5.582995419	5.97E-07	6.94E-06	5.693606802
ADCY7	-0.30075998	7.727740759	-5.582746323	5.98E-07	6.95E-06	5.692688312
GTPBP8	-0.398071022	6.511427397	-5.582212211	5.99E-07	6.95E-06	5.69071893
LOC100507530	-0.26916699	4.254638121	-5.582089722	5.99E-07	6.95E-06	5.690267294
ANKZF1	-0.237055681	7.810647741	-5.581788711	6.00E-07	6.95E-06	5.689157438
PRDM4	-0.474108922	6.654378914	-5.581785459	6.00E-07	6.95E-06	5.689145447
ZNF512B	-0.468761206	4.456363448	-5.581669478	6.00E-07	6.95E-06	5.68871782
CTD-2297D10.2	-0.4256321	4.265164569	-5.581503726	6.00E-07	6.95E-06	5.688106687
DNM1	-0.37404286	4.276941121	-5.581474737	6.01E-07	6.95E-06	5.687999807
CALM1	-0.298393605	6.803263069	-5.581318709	6.01E-07	6.95E-06	5.687424533
NUF2	-0.385036056	3.510697	-5.57970616	6.05E-07	6.99E-06	5.681479376
KIAA0485	-0.245230831	4.573251121	-5.576798625	6.11E-07	7.07E-06	5.670761199
CALCOCO2	-0.178479588	6.576308534	-5.575388893	6.15E-07	7.10E-06	5.665565062
CLHC1	-0.679671772	4.108823345	-5.575304433	6.15E-07	7.10E-06	5.665253761
LOC286114	-0.286171708	4.048937379	-5.574942955	6.16E-07	7.10E-06	5.663921462
UBL4A	-0.308740306	7.709525845	-5.574606493	6.16E-07	7.11E-06	5.662681386
LINC00644	-0.244409444	2.792910707	-5.5724593	6.21E-07	7.16E-06	5.654768164
LAX1	-0.619288096	7.440733172	-5.569674053	6.28E-07	7.23E-06	5.644504881
OMD	-0.217469569	2.890690672	-5.569633068	6.28E-07	7.23E-06	5.644353866
TMC8	-0.532283262	7.519401172	-5.569320663	6.29E-07	7.24E-06	5.643202797
CTH	-0.275136525	3.522317655	-5.568690374	6.30E-07	7.25E-06	5.640880528
ODF2	-0.334709956	5.548156466	-5.56842641	6.31E-07	7.25E-06	5.639907991
B3GALNT1	-0.169189725	3.114792983	-5.566360188	6.36E-07	7.30E-06	5.632295782
PRR32	-0.253718578	3.732695586	-5.565612629	6.38E-07	7.32E-06	5.629541903
GPR114	-0.241310027	5.94829019	-5.565307426	6.38E-07	7.33E-06	5.62841762
ALDOB	-0.189845453	3.876584828	-5.564779299	6.40E-07	7.34E-06	5.626472193
PLEKHA3	-0.230010654	6.019423793	-5.564287356	6.41E-07	7.35E-06	5.624660107
C14orf80	0.270627385	6.881770931	5.562978598	6.44E-07	7.38E-06	5.619839501
ADAMTS5	-0.423276498	3.93305069	-5.562057705	6.46E-07	7.40E-06	5.616447746
RMDN3	-0.241531199	7.337012621	-5.56106301	6.49E-07	7.42E-06	5.612784369
LOC101929340	-0.251761819	3.246626069	-5.55955457	6.52E-07	7.46E-06	5.607229301
SLC30A4	-0.252633926	4.499234	-5.558877151	6.54E-07	7.48E-06	5.604734753
SMIM4	-0.173204115	5.258794345	-5.557377017	6.58E-07	7.52E-06	5.599210951
ACKR3	-0.279519833	4.746135379	-5.557009947	6.59E-07	7.52E-06	5.597859394
LOC400541	-0.250810708	3.031843241	-5.556683317	6.60E-07	7.53E-06	5.59665676
PAEP	-0.361484527	4.090256069	-5.555915901	6.62E-07	7.54E-06	5.593831266
ZNF431	-0.660576422	5.349191879	-5.555373877	6.63E-07	7.56E-06	5.591835701
STX18-AS1	-0.345662456	3.726217534	-5.552047711	6.71E-07	7.64E-06	5.579591119
TTF2	-0.348088277	4.283031293	-5.552041366	6.71E-07	7.64E-06	5.579567762
YTHDF3-AS1	-0.270929363	5.844695672	-5.550295614	6.76E-07	7.69E-06	5.573142064
LOC101929747	-0.277086297	5.61432481	-5.549540889	6.78E-07	7.71E-06	5.570364297
DEXI	-0.345719172	6.782583121	-5.54815081	6.81E-07	7.74E-06	5.56524842
BUB1B	-0.304859664	5.003729621	-5.547969369	6.82E-07	7.74E-06	5.564580694
ZFP57	-0.400695002	4.870317534	-5.547653246	6.83E-07	7.74E-06	5.563417344
PLCG1-AS1	-0.32728462	3.289893207	-5.547476148	6.83E-07	7.74E-06	5.56276562
CNKSR1	-0.321501199	5.408537655	-5.54743451	6.83E-07	7.74E-06	5.562612393
LRRC8D	-0.439429076	8.130783103	-5.547356301	6.83E-07	7.74E-06	5.562324584
HMX2	-0.357801576	3.731595207	-5.547036121	6.84E-07	7.74E-06	5.561146343
CIAPIN1	-0.309942012	6.146338897	-5.546961462	6.84E-07	7.74E-06	5.560871605
RAPGEF4-AS1	-0.278587841	3.386784845	-5.546835917	6.85E-07	7.74E-06	5.560409617
LINC00163	0.294603868	4.703194569	5.546802681	6.85E-07	7.74E-06	5.560287313
PTPN4	-0.64543877	6.689025759	-5.546335432	6.86E-07	7.75E-06	5.558567929
TTC8	-0.40809849	4.630297017	-5.545487503	6.88E-07	7.77E-06	5.555447831
FBF1	-0.26270612	5.496127069	-5.544260075	6.91E-07	7.81E-06	5.55093157
FBXO5	-0.498344944	6.354217466	-5.543906928	6.92E-07	7.81E-06	5.549632244
BOLA2	-0.272102277	5.05694581	-5.543459992	6.93E-07	7.82E-06	5.547987876
LRRC8B	-0.330924858	4.509588483	-5.542792438	6.95E-07	7.84E-06	5.545531887
BAZ2A	-0.171447054	5.968083638	-5.54016347	7.02E-07	7.91E-06	5.535860596
SUSD2	-0.223299939	5.090117328	-5.53770587	7.09E-07	7.98E-06	5.526821031
SLC11A2	-0.350464319	5.626687983	-5.537420341	7.09E-07	7.98E-06	5.525770877
ADCK1	-0.284867637	6.026958793	-5.536833287	7.11E-07	8.00E-06	5.523611795
TGFB1	-0.266850951	6.625278966	-5.536209783	7.13E-07	8.01E-06	5.521318732
TEX19	-0.288553047	4.631298672	-5.535858002	7.14E-07	8.02E-06	5.520025024
LZTFL1	-0.318783831	4.880117845	-5.535408646	7.15E-07	8.03E-06	5.518372509
BRF1	-0.207970328	5.208008276	-5.534390535	7.18E-07	8.05E-06	5.514628547
LOC101927112	-0.255200096	2.914036069	-5.53336129	7.20E-07	8.08E-06	5.510843865
RHNO1	-0.503288042	5.878115621	-5.53239867	7.23E-07	8.11E-06	5.507304372
CLMP	-0.270249297	3.383478207	-5.53105237	7.27E-07	8.14E-06	5.502354438
PDP2	-0.408279392	4.547445138	-5.530531627	7.28E-07	8.15E-06	5.500439931
GLIDR	-0.323910885	6.412848914	-5.529004341	7.32E-07	8.20E-06	5.494825196
SSX2B	-0.26835215	3.642122828	-5.528221003	7.35E-07	8.22E-06	5.491945618
LOC100129098	0.339484007	4.798086241	5.525853269	7.41E-07	8.29E-06	5.483242526
SH2D1A	-0.46199187	7.253712638	-5.524996115	7.44E-07	8.31E-06	5.480092174
NSL1	-0.200148659	6.285489017	-5.523917018	7.47E-07	8.34E-06	5.476126323
MRPS26	-0.227665564	6.088407293	-5.522451825	7.51E-07	8.38E-06	5.470741898
WDR3	-0.307556142	5.123484552	-5.522082482	7.52E-07	8.39E-06	5.469384676
CYTH3	-0.218681132	5.338562862	-5.521287966	7.54E-07	8.41E-06	5.466465169
LAMTOR5-AS1	-0.293859488	3.965808	-5.520243628	7.57E-07	8.44E-06	5.462627878
ZNF226	-0.321381571	4.907551948	-5.520127631	7.57E-07	8.44E-06	5.462201676
FUT8	-0.381519029	5.863595414	-5.518522523	7.62E-07	8.48E-06	5.456304396
SLC15A2	-0.46088186	4.9664545	-5.515620272	7.70E-07	8.57E-06	5.445642709
LOC101927085	-0.316561157	4.1401895	-5.51521103	7.72E-07	8.58E-06	5.444139463
TRMT10B	-0.322483169	5.809569017	-5.515046419	7.72E-07	8.58E-06	5.443534817
GALNT12	-0.588137051	5.235532879	-5.514943754	7.72E-07	8.58E-06	5.443157714
MTNR1A	-0.251824627	3.284537	-5.51342226	7.77E-07	8.62E-06	5.437569299
FABP2	-0.326297561	3.445395828	-5.513214131	7.77E-07	8.63E-06	5.436804887
TP53	-0.239707721	4.429916431	-5.51177087	7.82E-07	8.67E-06	5.431504339
KLHL29	-0.22202975	3.884868879	-5.511476475	7.82E-07	8.67E-06	5.430423195
NUP43	-0.455049164	6.3861785	-5.510884713	7.84E-07	8.69E-06	5.428250043
PKD2L2	-0.226979228	2.934308086	-5.507326489	7.95E-07	8.80E-06	5.415184621
MFAP3	-0.253267591	5.6682675	-5.506762886	7.97E-07	8.81E-06	5.413115377
MIR142	-0.337844091	7.148313172	-5.506436875	7.97E-07	8.82E-06	5.411918473
CXCL3	-0.430081853	4.466947552	-5.505307927	8.01E-07	8.85E-06	5.407773876
MYBL1	-0.496602211	7.741497776	-5.504898854	8.02E-07	8.86E-06	5.406272153
RELA	-0.228885412	6.623928793	-5.504363728	8.04E-07	8.88E-06	5.404307741
N4BP2L1	-0.190492255	5.451180793	-5.501855944	8.11E-07	8.95E-06	5.395102639
IL2RB	-0.584280429	9.903247241	-5.498791666	8.21E-07	9.05E-06	5.3838567
PYROXD1	-0.608810814	7.025444069	-5.498752891	8.21E-07	9.05E-06	5.38371441
PLCH1	-0.221699789	3.266776638	-5.496707761	8.27E-07	9.11E-06	5.376209893
LINC00922	0.385988735	4.817002259	5.496495475	8.28E-07	9.11E-06	5.375430971
LOC100506526	-0.384492831	4.629229276	-5.496481939	8.28E-07	9.11E-06	5.375381305
PAXIP1-AS1	-0.731364608	6.23375169	-5.496089323	8.29E-07	9.12E-06	5.373940741
CCDC8	-0.294106556	4.230369	-5.495936175	8.30E-07	9.12E-06	5.373378829
MICAL3	-0.187593674	4.962637586	-5.495422288	8.31E-07	9.14E-06	5.371493369
KRT14	-0.3174789	3.718955138	-5.493524434	8.37E-07	9.19E-06	5.36453061
PMS2P1	-0.336596804	7.183517966	-5.493508216	8.37E-07	9.19E-06	5.364471116
GPNMB	-0.268008743	3.136467552	-5.492758543	8.40E-07	9.21E-06	5.361720965
LINC00910	-0.284383527	3.801540707	-5.491582452	8.43E-07	9.25E-06	5.357406764
GLI1	-0.255698728	6.021105517	-5.491220241	8.45E-07	9.26E-06	5.356078142
C5orf24	-0.407402012	6.351195172	-5.490950243	8.45E-07	9.26E-06	5.355087783
PQLC3	-0.283562591	7.958292362	-5.490768374	8.46E-07	9.26E-06	5.35442069
ATRN	-0.297667368	5.952879086	-5.490709764	8.46E-07	9.26E-06	5.354205711
PTCHD4	-0.367907902	4.786477517	-5.489951137	8.49E-07	9.28E-06	5.351423175
TFAP2E	-0.238499561	6.550805621	-5.489644537	8.50E-07	9.29E-06	5.350298646
MAGEA1	-0.350019431	3.832202362	-5.487910526	8.55E-07	9.34E-06	5.343939121
MCM9	-0.282100132	5.314532707	-5.487184721	8.58E-07	9.36E-06	5.341277407
CA10	-0.243373086	3.30919131	-5.486301116	8.60E-07	9.39E-06	5.338037155
SPC25	-0.258343789	2.922645672	-5.486092679	8.61E-07	9.39E-06	5.337272825
MRPS18C	-0.227883157	5.343834155	-5.485723191	8.62E-07	9.40E-06	5.335917947
CHGA	-0.311397502	3.673355845	-5.485283539	8.64E-07	9.41E-06	5.334305825
IRS4	0.358677429	4.487612724	5.484435425	8.66E-07	9.44E-06	5.331196069
C3orf36	-0.409427032	3.994360259	-5.484041442	8.68E-07	9.44E-06	5.329751513
AGBL3	-0.308636061	3.081907621	-5.483330723	8.70E-07	9.46E-06	5.32714572
STRN3	-0.398742431	6.540595103	-5.482356385	8.73E-07	9.49E-06	5.323573566
AKAP8L	-0.165884473	6.655082086	-5.482191045	8.74E-07	9.50E-06	5.322967414
ZNF503-AS1	-0.365014515	4.735895224	-5.481593886	8.76E-07	9.51E-06	5.320778212
PAPLN	-0.235091358	4.887562241	-5.480861576	8.78E-07	9.53E-06	5.318093647
NUDT11	-0.457192777	4.812379483	-5.478958	8.85E-07	9.60E-06	5.311115901
LOC101929125	-0.469334456	4.596298655	-5.478062911	8.88E-07	9.62E-06	5.307835138
CHST4	-0.355331762	3.869412362	-5.477940786	8.88E-07	9.62E-06	5.307387527
SLC35F5	-0.277719676	4.60825981	-5.47783642	8.88E-07	9.62E-06	5.307005009
BRPF3	-0.164420529	4.958654552	-5.476033149	8.94E-07	9.68E-06	5.300396111
GOLGA1	-0.359493395	6.527188034	-5.475675407	8.96E-07	9.69E-06	5.29908509
WDR89	-0.394216066	6.366279448	-5.475406188	8.96E-07	9.70E-06	5.298098497
MACROD1	-0.193959542	4.344324621	-5.474288398	9.00E-07	9.73E-06	5.294002361
D2HGDH	-0.32669765	7.270519293	-5.473689508	9.02E-07	9.75E-06	5.291807845
HLA-DQB2	0.380101042	5.40211831	5.472350133	9.07E-07	9.79E-06	5.286900248
RC3H2	-0.263672882	6.421507638	-5.470742376	9.12E-07	9.84E-06	5.281009791
GCC2	-0.272590064	6.871454741	-5.470659309	9.13E-07	9.84E-06	5.280705468
HOXB7	-0.196173311	4.21667931	-5.469892709	9.15E-07	9.86E-06	5.277897034
CTD-3222D19.5 /// MED26	-0.197919502	6.304004931	-5.469853706	9.15E-07	9.86E-06	5.277754151
COL4A3	-0.192082868	3.817879948	-5.468900488	9.19E-07	9.89E-06	5.27426223
BCDIN3D-AS1	-0.261798772	4.520886879	-5.468107239	9.21E-07	9.92E-06	5.271356474
RDH11	-0.284874051	6.728313741	-5.465676987	9.30E-07	1.00E-05	5.262455061
TP73-AS1	-0.202206414	5.967220914	-5.464727808	9.33E-07	1.00E-05	5.258978805
FARSA	-0.226902551	6.379712534	-5.463973989	9.36E-07	1.01E-05	5.256218172
WDPCP	-0.33514765	6.331626345	-5.463303426	9.38E-07	1.01E-05	5.253762547
PFKP	-0.261049289	5.82423519	-5.461734372	9.44E-07	1.01E-05	5.248016996
LOC151121	0.419232255	3.780566172	5.460709986	9.48E-07	1.02E-05	5.2442662
THRB	-0.270755218	4.118498966	-5.46015658	9.49E-07	1.02E-05	5.242239996
OR4C1P	-0.360957466	4.017113328	-5.459105783	9.53E-07	1.02E-05	5.238392867
LINC00839	-0.349020186	4.538235793	-5.457610963	9.59E-07	1.03E-05	5.232920517
SH3BGR	0.424937865	5.078141466	5.456713472	9.62E-07	1.03E-05	5.229635154
PLCXD1	-0.262766547	6.364388897	-5.456465641	9.63E-07	1.03E-05	5.228727972
KANK4	-0.243105123	3.739568517	-5.456410905	9.63E-07	1.03E-05	5.228527611
ASCL2	-0.226372635	4.697208759	-5.454159627	9.71E-07	1.04E-05	5.220287491
ZSCAN16-AS1	-0.216451216	4.959208638	-5.454027299	9.72E-07	1.04E-05	5.219803183
C3orf22	-0.292893998	4.45816881	-5.453084428	9.75E-07	1.04E-05	5.216352448
SHB	-0.237748968	5.237407207	-5.452530144	9.77E-07	1.04E-05	5.214323963
CAPSL	-0.239780809	2.986434586	-5.449616307	9.88E-07	1.05E-05	5.203661466
LRRC69	-0.577931309	6.126773931	-5.4494254	9.89E-07	1.05E-05	5.202962953
HIPK2	-0.206380272	6.628237586	-5.449237117	9.89E-07	1.05E-05	5.202274048
NAPEPLD	-0.470764824	5.718626914	-5.448585486	9.92E-07	1.06E-05	5.199889873
GNL3L	-0.253925453	5.73612669	-5.448228799	9.93E-07	1.06E-05	5.198584872
CLTC-IT1	-0.364803914	4.188415638	-5.447487346	9.96E-07	1.06E-05	5.195872228
SENP3	-0.28248148	6.003216741	-5.446866896	9.98E-07	1.06E-05	5.193602374
ESM1	0.265859395	3.771121069	5.445914921	1.00E-06	1.06E-05	5.190119836
CFL2	-0.439283289	4.97083669	-5.445453132	1.00E-06	1.07E-05	5.188430581
ARID5B	-0.198315083	4.653796414	-5.444109628	1.01E-06	1.07E-05	5.183516221
LRRC1	-0.290739522	4.161382362	-5.443511572	1.01E-06	1.07E-05	5.181328743
LINC00920	-0.372031784	5.728452569	-5.442843965	1.01E-06	1.07E-05	5.178886962
PRSS23	-0.544550922	5.609204328	-5.442107395	1.02E-06	1.08E-05	5.176193065
CLCC1	-0.383817174	5.380731517	-5.439167065	1.03E-06	1.09E-05	5.165440448
DENND4C	-0.38228787	6.934539172	-5.438655152	1.03E-06	1.09E-05	5.163568606
SMC2	-0.451362466	5.400612793	-5.438534955	1.03E-06	1.09E-05	5.163129109
MTFR1	-0.299965858	4.462223862	-5.437527554	1.03E-06	1.09E-05	5.159445686
CTSO	-0.404491551	7.453943138	-5.436638255	1.04E-06	1.10E-05	5.156194276
FOXD3	-0.265699064	3.540170793	-5.43641124	1.04E-06	1.10E-05	5.155364305
GPR112	-0.335732216	3.724361793	-5.435821069	1.04E-06	1.10E-05	5.153206678
QDPR	-0.265897314	6.326024328	-5.434315437	1.05E-06	1.10E-05	5.147702542
TIRAP	-0.157364446	5.370335793	-5.43327646	1.05E-06	1.11E-05	5.143904651
SMAD3	-0.190165581	6.443467	-5.432362883	1.05E-06	1.11E-05	5.140565348
FAM83D	-0.399417225	4.028721534	-5.431896724	1.06E-06	1.11E-05	5.13886152
STK24	-0.176295456	6.944663638	-5.431126044	1.06E-06	1.12E-05	5.136044759
ZNF415	-0.387877091	3.237339483	-5.430316031	1.06E-06	1.12E-05	5.133084385
CEP76	-0.612924978	5.394235776	-5.429238013	1.07E-06	1.12E-05	5.129144756
DGUOK	-0.308233958	6.490728086	-5.428516526	1.07E-06	1.13E-05	5.12650822
SNIP1	-0.31432376	6.085431828	-5.428156622	1.07E-06	1.13E-05	5.125193062
ENSA	-0.220845034	7.070333534	-5.42769193	1.07E-06	1.13E-05	5.123495033
FBRSL1	-0.189496882	6.125532621	-5.427465424	1.07E-06	1.13E-05	5.122667376
ELK3	-0.275750632	7.146646828	-5.427347533	1.07E-06	1.13E-05	5.122236603
TCEANC	-0.28434977	5.132535621	-5.426777149	1.08E-06	1.13E-05	5.120152479
DNAJC13	-0.28059202	5.66795419	-5.426134598	1.08E-06	1.13E-05	5.117804749
MYH10	-0.255539525	3.994743552	-5.425990968	1.08E-06	1.13E-05	5.11727997
CHST10	-0.3098054	5.378818897	-5.425709521	1.08E-06	1.13E-05	5.116251665
GJA3	-0.179689723	4.548503603	-5.425012113	1.08E-06	1.13E-05	5.113703674
PRKG2	-0.389412331	3.820154431	-5.422674589	1.09E-06	1.14E-05	5.105164285
MUC12	0.262492637	4.355351828	5.421138781	1.10E-06	1.15E-05	5.099554379
TNKS1BP1	0.315336417	4.172747966	5.418078145	1.11E-06	1.16E-05	5.088376257
ALG1	-0.19407087	5.495751276	-5.417581902	1.11E-06	1.16E-05	5.08656407
NOG	-1.166934292	5.992590362	-5.417200548	1.12E-06	1.17E-05	5.08517147
SART1	-0.23070173	6.042243138	-5.41551601	1.12E-06	1.17E-05	5.079020406
ETNK1	-0.341301811	5.964524483	-5.411757796	1.14E-06	1.19E-05	5.065299658
SP2	-0.172663064	4.641392138	-5.411436086	1.14E-06	1.19E-05	5.064125289
ZMYM3	-0.218346069	5.837321362	-5.408301427	1.15E-06	1.20E-05	5.052683743
NEK8	-0.343587728	5.915956879	-5.407686862	1.16E-06	1.20E-05	5.050440835
AAK1	-0.249585047	6.175808983	-5.407421657	1.16E-06	1.21E-05	5.049472972
ASPA	-0.293426453	3.878547931	-5.407179329	1.16E-06	1.21E-05	5.048588614
SLC2A4	-0.400145297	4.389223776	-5.406883764	1.16E-06	1.21E-05	5.04750999
SMAD5-AS1	-0.36622688	4.769806069	-5.406692971	1.16E-06	1.21E-05	5.046813725
APOL5	-0.406621694	4.626903017	-5.406252455	1.16E-06	1.21E-05	5.045206175
WBSCR28	-0.304636694	3.678936328	-5.404932594	1.17E-06	1.21E-05	5.040389953
ITPRIPL2	-0.339742846	6.142217776	-5.404398746	1.17E-06	1.22E-05	5.038442032
VIT	-0.383507738	4.800588828	-5.403680834	1.17E-06	1.22E-05	5.035822598
EBF2	-0.169712721	3.229673483	-5.403590521	1.17E-06	1.22E-05	5.035493081
FGD6	-0.258464819	3.897333724	-5.402719848	1.18E-06	1.22E-05	5.032316446
TUNAR	-0.353154397	4.199295707	-5.400296435	1.19E-06	1.23E-05	5.023475577
ITFG1	-0.272596723	5.888926879	-5.399053961	1.19E-06	1.24E-05	5.018943422
RASA3	-0.266388363	6.221778138	-5.398494853	1.20E-06	1.24E-05	5.016904085
ALK	-0.262545292	4.739588431	-5.398073875	1.20E-06	1.24E-05	5.015368622
SCML1	-0.659279343	6.327895069	-5.396772243	1.20E-06	1.25E-05	5.010621345
TDP1	-0.195849186	5.23567469	-5.395770858	1.21E-06	1.25E-05	5.006969386
PTGFRN	-0.246445723	4.591870776	-5.39552217	1.21E-06	1.25E-05	5.006062481
TCF20	-0.210015127	6.518237017	-5.393616956	1.22E-06	1.26E-05	4.999115083
POPDC2	-0.280177532	4.295526207	-5.393418216	1.22E-06	1.26E-05	4.998390423
DCAF13	-0.305717152	5.540764914	-5.392828398	1.22E-06	1.26E-05	4.996239836
METTL14	-0.42612663	6.234370672	-5.392678845	1.22E-06	1.26E-05	4.995694551
EPHX2	-0.579418922	6.065286966	-5.392615704	1.22E-06	1.26E-05	4.995464335
RPS15	-0.254102652	8.73588219	-5.390771153	1.23E-06	1.27E-05	4.988739367
CCDC26	-0.267167498	2.916183362	-5.390644142	1.23E-06	1.27E-05	4.988276332
FYTTD1	-0.362164402	8.223087397	-5.388984566	1.24E-06	1.28E-05	4.982226471
GTF2H2B	-0.868132439	7.273845069	-5.388894409	1.24E-06	1.28E-05	4.981897831
FSCN3	-0.31830564	5.025522914	-5.388660735	1.24E-06	1.28E-05	4.981046044
MASP2	-0.248656777	5.206623724	-5.387808281	1.25E-06	1.28E-05	4.977938798
LOC100507201	-0.233919243	2.793926552	-5.38571077	1.26E-06	1.29E-05	4.970293957
ATG4A	-0.3048474	6.74263481	-5.384924015	1.26E-06	1.29E-05	4.967426717
CD38	-0.406558059	6.346533862	-5.384232517	1.26E-06	1.30E-05	4.964906747
SCRN1	-0.515659821	6.707899948	-5.38353122	1.27E-06	1.30E-05	4.96235118
OSBP	-0.304309596	6.591769241	-5.383512522	1.27E-06	1.30E-05	4.962283047
MIEF1	-0.343307125	6.939636121	-5.380829519	1.28E-06	1.31E-05	4.952507094
[truncated: 18,473 more rows]
