# Supplementary material for: AKR1C3 and Its Transcription Factor HOXB4 Are Promising Diagnostic Biomarkers for Acute Myocardial Infarction
Source: Front Cardiovasc Med. 2021 Sep 9;8:694238. doi: 10.3389/fcvm.2021.694238 (PMC8458746; doi:10.3389/fcvm.2021.694238)
Supplement: Supplementary Table 2 — The predicted transcription factors. [file Table_2.XLS]

## Sheet: result
seqname	source	feature	start	end	score	strand	frame	attributes
AKR1C3|NM_003739	TFBS	TFBS	876	881	1	+	.	TF=ZNF354C;class=C2H2 zinc finger factors;sequence=ATCCAC
AKR1C3|NM_003739	TFBS	TFBS	311	318	1	+	.	TF=SHOX;class=Homeo domain factors;sequence=TTAATTGG
AKR1C3|NM_003739	TFBS	TFBS	1149	1156	1	+	.	TF=NKX6-1;class=Homeo domain factors;sequence=GTAATTAA
AKR1C3|NM_003739	TFBS	TFBS	311	318	1	-	.	TF=MSX2;class=Homeo domain factors;sequence=CCAATTAA
AKR1C3|NM_003739	TFBS	TFBS	311	318	1	-	.	TF=RAX2;class=Homeo domain factors;sequence=CCAATTAA
AKR1C3|NM_003739	TFBS	TFBS	399	405	1	-	.	TF=MEIS1;class=Homeo domain factors;sequence=TTGACAG
AKR1C3|NM_003739	TFBS	TFBS	1698	1707	1	-	.	TF=BHLHE22;class=Basic helix-loop-helix factors (bHLH);sequence=ACCATATGTT
AKR1C3|NM_003739	TFBS	TFBS	1698	1707	1	-	.	TF=OLIG3;class=Basic helix-loop-helix factors (bHLH);sequence=ACCATATGTT
AKR1C3|NM_003739	TFBS	TFBS	311	318	1	-	.	TF=BSX;class=Homeo domain factors;sequence=CCAATTAA
AKR1C3|NM_003739	TFBS	TFBS	1149	1156	1	-	.	TF=HOXB6;class=Homeo domain factors;sequence=TTAATTAC
AKR1C3|NM_003739	TFBS	TFBS	1149	1156	1	+	.	TF=LHX5;class=Homeo domain factors;sequence=GTAATTAA
AKR1C3|NM_001253909	TFBS	TFBS	876	881	1	+	.	TF=ZNF354C;class=C2H2 zinc finger factors;sequence=ATCCAC
AKR1C3|NM_001253909	TFBS	TFBS	311	318	1	+	.	TF=SHOX;class=Homeo domain factors;sequence=TTAATTGG
AKR1C3|NM_001253909	TFBS	TFBS	1149	1156	1	+	.	TF=NKX6-1;class=Homeo domain factors;sequence=GTAATTAA
AKR1C3|NM_001253909	TFBS	TFBS	311	318	1	-	.	TF=MSX2;class=Homeo domain factors;sequence=CCAATTAA
AKR1C3|NM_001253909	TFBS	TFBS	311	318	1	-	.	TF=RAX2;class=Homeo domain factors;sequence=CCAATTAA
AKR1C3|NM_001253909	TFBS	TFBS	399	405	1	-	.	TF=MEIS1;class=Homeo domain factors;sequence=TTGACAG
AKR1C3|NM_001253909	TFBS	TFBS	1698	1707	1	-	.	TF=BHLHE22;class=Basic helix-loop-helix factors (bHLH);sequence=ACCATATGTT
AKR1C3|NM_001253909	TFBS	TFBS	1698	1707	1	-	.	TF=OLIG3;class=Basic helix-loop-helix factors (bHLH);sequence=ACCATATGTT
AKR1C3|NM_001253909	TFBS	TFBS	311	318	1	-	.	TF=BSX;class=Homeo domain factors;sequence=CCAATTAA
AKR1C3|NM_001253909	TFBS	TFBS	1149	1156	1	-	.	TF=HOXB6;class=Homeo domain factors;sequence=TTAATTAC
AKR1C3|NM_001253909	TFBS	TFBS	1149	1156	1	+	.	TF=LHX5;class=Homeo domain factors;sequence=GTAATTAA
AKR1C3|NM_001253908	TFBS	TFBS	984	989	1	+	.	TF=ZNF354C;class=C2H2 zinc finger factors;sequence=ATCCAC
AKR1C3|NM_001253908	TFBS	TFBS	712	719	1	-	.	TF=HOXB4;class=Homeo domain factors;sequence=ATCATTAG
AKR1C3|NM_001253908	TFBS	TFBS	712	719	1	-	.	TF=HOXD4;class=Homeo domain factors;sequence=ATCATTAG
AKR1C3|NM_001253908	TFBS	TFBS	1353	1365	1	+	.	TF=HNF4A;class=Nuclear receptors with C4 zinc fingers;sequence=TCCAAAGTCCAAA
AKR1C3|NM_001253908	TFBS	TFBS	847	855	0.999748	-	.	TF=NFIX;class=SMAD/NF-1 DNA-binding domain factors;sequence=GGTGCCAAG
AKR1C3|NM_003739	TFBS	TFBS	1698	1707	0.999564	+	.	TF=OLIG1;class=Basic helix-loop-helix factors (bHLH);sequence=AACATATGGT
AKR1C3|NM_001253909	TFBS	TFBS	1698	1707	0.999564	+	.	TF=OLIG1;class=Basic helix-loop-helix factors (bHLH);sequence=AACATATGGT
AKR1C3|NM_001253908	TFBS	TFBS	712	719	0.999212	-	.	TF=HOXC4;class=Homeo domain factors;sequence=ATCATTAG
AKR1C3|NM_003739	TFBS	TFBS	1192	1198	0.999128	+	.	TF=MEIS1;class=Homeo domain factors;sequence=ATGACAG
AKR1C3|NM_001253909	TFBS	TFBS	1192	1198	0.999128	+	.	TF=MEIS1;class=Homeo domain factors;sequence=ATGACAG
AKR1C3|NM_003739	TFBS	TFBS	311	318	0.99895	-	.	TF=ISX;class=Homeo domain factors;sequence=CCAATTAA
AKR1C3|NM_001253909	TFBS	TFBS	311	318	0.99895	-	.	TF=ISX;class=Homeo domain factors;sequence=CCAATTAA
AKR1C3|NM_001253908	TFBS	TFBS	981	988	0.998799	+	.	TF=RHOXF1;class=Homeo domain factors;sequence=TTAATCCA
AKR1C3|NM_003739	TFBS	TFBS	1149	1156	0.998615	-	.	TF=LMX1A;class=Homeo domain factors;sequence=TTAATTAC
AKR1C3|NM_001253909	TFBS	TFBS	1149	1156	0.998615	-	.	TF=LMX1A;class=Homeo domain factors;sequence=TTAATTAC
AKR1C3|NM_003739	TFBS	TFBS	873	880	0.998323	+	.	TF=RHOXF1;class=Homeo domain factors;sequence=TTGATCCA
AKR1C3|NM_001253909	TFBS	TFBS	873	880	0.998323	+	.	TF=RHOXF1;class=Homeo domain factors;sequence=TTGATCCA
AKR1C3|NM_001253908	TFBS	TFBS	1353	1365	0.998309	+	.	TF=HNF4G;class=Nuclear receptors with C4 zinc fingers;sequence=TCCAAAGTCCAAA
AKR1C3|NM_003739	TFBS	TFBS	1698	1707	0.997525	-	.	TF=OLIG2;class=Basic helix-loop-helix factors (bHLH);sequence=ACCATATGTT
AKR1C3|NM_001253909	TFBS	TFBS	1698	1707	0.997525	-	.	TF=OLIG2;class=Basic helix-loop-helix factors (bHLH);sequence=ACCATATGTT
AKR1C3|NM_003739	TFBS	TFBS	311	318	0.997357	-	.	TF=MSX1;class=Homeo domain factors;sequence=CCAATTAA
AKR1C3|NM_001253909	TFBS	TFBS	311	318	0.997357	-	.	TF=MSX1;class=Homeo domain factors;sequence=CCAATTAA
AKR1C3|NM_001253908	TFBS	TFBS	1613	1623	0.996444	-	.	TF=PRDM1;class=C2H2 zinc finger factors;sequence=TTCTTTCTCTC
AKR1C3|NM_003739	TFBS	TFBS	1149	1156	0.996407	-	.	TF=DRGX;class=Homeo domain factors;sequence=TTAATTAC
AKR1C3|NM_001253909	TFBS	TFBS	1149	1156	0.996407	-	.	TF=DRGX;class=Homeo domain factors;sequence=TTAATTAC
AKR1C3|NM_001253908	TFBS	TFBS	712	719	0.996204	-	.	TF=HOXA4;class=Homeo domain factors;sequence=ATCATTAG
AKR1C3|NM_003739	TFBS	TFBS	946	953	0.99618	+	.	TF=HOXD4;class=Homeo domain factors;sequence=ATAATTAA
AKR1C3|NM_003739	TFBS	TFBS	1331	1338	0.99618	+	.	TF=HOXD4;class=Homeo domain factors;sequence=ATAATTAA
AKR1C3|NM_003739	TFBS	TFBS	1608	1615	0.99618	-	.	TF=HOXD4;class=Homeo domain factors;sequence=ATAATTAA
AKR1C3|NM_001253909	TFBS	TFBS	946	953	0.99618	+	.	TF=HOXD4;class=Homeo domain factors;sequence=ATAATTAA
AKR1C3|NM_001253909	TFBS	TFBS	1331	1338	0.99618	+	.	TF=HOXD4;class=Homeo domain factors;sequence=ATAATTAA
AKR1C3|NM_001253909	TFBS	TFBS	1608	1615	0.99618	-	.	TF=HOXD4;class=Homeo domain factors;sequence=ATAATTAA
AKR1C3|NM_003739	TFBS	TFBS	1149	1156	0.995737	+	.	TF=HOXD4;class=Homeo domain factors;sequence=GTAATTAA
AKR1C3|NM_001253909	TFBS	TFBS	1149	1156	0.995737	+	.	TF=HOXD4;class=Homeo domain factors;sequence=GTAATTAA
AKR1C3|NM_003739	TFBS	TFBS	311	318	0.995714	-	.	TF=PRRX1;class=Homeo domain factors;sequence=CCAATTAA
AKR1C3|NM_001253909	TFBS	TFBS	311	318	0.995714	-	.	TF=PRRX1;class=Homeo domain factors;sequence=CCAATTAA
AKR1C3|NM_003739	TFBS	TFBS	311	318	0.995684	-	.	TF=DLX6;class=Homeo domain factors;sequence=CCAATTAA
AKR1C3|NM_001253909	TFBS	TFBS	311	318	0.995684	-	.	TF=DLX6;class=Homeo domain factors;sequence=CCAATTAA
AKR1C3|NM_003739	TFBS	TFBS	1149	1156	0.995586	-	.	TF=VAX1;class=Homeo domain factors;sequence=TTAATTAC
AKR1C3|NM_001253909	TFBS	TFBS	1149	1156	0.995586	-	.	TF=VAX1;class=Homeo domain factors;sequence=TTAATTAC
AKR1C3|NM_003739	TFBS	TFBS	1698	1707	0.995509	-	.	TF=OLIG1;class=Basic helix-loop-helix factors (bHLH);sequence=ACCATATGTT
AKR1C3|NM_001253909	TFBS	TFBS	1698	1707	0.995509	-	.	TF=OLIG1;class=Basic helix-loop-helix factors (bHLH);sequence=ACCATATGTT
AKR1C3|NM_003739	TFBS	TFBS	1698	1707	0.995442	+	.	TF=TFAP4(var.2);class=Basic helix-loop-helix factors (bHLH);sequence=AACATATGGT
AKR1C3|NM_001253909	TFBS	TFBS	1698	1707	0.995442	+	.	TF=TFAP4(var.2);class=Basic helix-loop-helix factors (bHLH);sequence=AACATATGGT
AKR1C3|NM_001253908	TFBS	TFBS	958	967	0.995315	-	.	TF=MXI1;class=Basic helix-loop-helix factors (bHLH);sequence=GACACATGGA
AKR1C3|NM_003739	TFBS	TFBS	1149	1156	0.995311	+	.	TF=GSX2;class=Homeo domain factors;sequence=GTAATTAA
AKR1C3|NM_001253909	TFBS	TFBS	1149	1156	0.995311	+	.	TF=GSX2;class=Homeo domain factors;sequence=GTAATTAA
AKR1C3|NM_003739	TFBS	TFBS	1149	1156	0.995219	+	.	TF=PDX1;class=Homeo domain factors;sequence=GTAATTAA
AKR1C3|NM_001253909	TFBS	TFBS	1149	1156	0.995219	+	.	TF=PDX1;class=Homeo domain factors;sequence=GTAATTAA
AKR1C3|NM_003739	TFBS	TFBS	1149	1156	0.995139	+	.	TF=NKX6-2;class=Homeo domain factors;sequence=GTAATTAA
AKR1C3|NM_001253909	TFBS	TFBS	1149	1156	0.995139	+	.	TF=NKX6-2;class=Homeo domain factors;sequence=GTAATTAA
AKR1C3|NM_001253908	TFBS	TFBS	527	536	0.995071	-	.	TF=RBPJ;class=Rel homology region (RHR) factors;sequence=CCTGGGAAGG
AKR1C3|NM_003739	TFBS	TFBS	1698	1707	0.994915	+	.	TF=OLIG2;class=Basic helix-loop-helix factors (bHLH);sequence=AACATATGGT
AKR1C3|NM_001253909	TFBS	TFBS	1698	1707	0.994915	+	.	TF=OLIG2;class=Basic helix-loop-helix factors (bHLH);sequence=AACATATGGT
AKR1C3|NM_003739	TFBS	TFBS	1965	1974	0.994822	+	.	TF=SOX15;class=High-mobility group (HMG) domain factors;sequence=CCATTGTTTT
AKR1C3|NM_001253909	TFBS	TFBS	1965	1974	0.994822	+	.	TF=SOX15;class=High-mobility group (HMG) domain factors;sequence=CCATTGTTTT
AKR1C3|NM_001253908	TFBS	TFBS	159	166	0.994817	+	.	TF=NR2C2(var.2);class=Nuclear receptors with C4 zinc fingers;sequence=AAGGTCAG
AKR1C3|NM_001253908	TFBS	TFBS	684	693	0.994697	+	.	TF=HOXD9;class=Homeo domain factors;sequence=GTAATAAAAC
AKR1C3|NM_003739	TFBS	TFBS	1149	1156	0.994505	+	.	TF=HOXC4;class=Homeo domain factors;sequence=GTAATTAA
AKR1C3|NM_001253909	TFBS	TFBS	1149	1156	0.994505	+	.	TF=HOXC4;class=Homeo domain factors;sequence=GTAATTAA
AKR1C3|NM_003739	TFBS	TFBS	946	953	0.994071	+	.	TF=HOXC4;class=Homeo domain factors;sequence=ATAATTAA
AKR1C3|NM_003739	TFBS	TFBS	1331	1338	0.994071	+	.	TF=HOXC4;class=Homeo domain factors;sequence=ATAATTAA
AKR1C3|NM_003739	TFBS	TFBS	1608	1615	0.994071	-	.	TF=HOXC4;class=Homeo domain factors;sequence=ATAATTAA
AKR1C3|NM_001253909	TFBS	TFBS	946	953	0.994071	+	.	TF=HOXC4;class=Homeo domain factors;sequence=ATAATTAA
AKR1C3|NM_001253909	TFBS	TFBS	1331	1338	0.994071	+	.	TF=HOXC4;class=Homeo domain factors;sequence=ATAATTAA
AKR1C3|NM_001253909	TFBS	TFBS	1608	1615	0.994071	-	.	TF=HOXC4;class=Homeo domain factors;sequence=ATAATTAA
AKR1C3|NM_003739	TFBS	TFBS	1869	1874	0.994048	+	.	TF=ZNF354C;class=C2H2 zinc finger factors;sequence=CTCCAC
AKR1C3|NM_001253909	TFBS	TFBS	1869	1874	0.994048	+	.	TF=ZNF354C;class=C2H2 zinc finger factors;sequence=CTCCAC
AKR1C3|NM_001253908	TFBS	TFBS	456	461	0.994048	-	.	TF=ZNF354C;class=C2H2 zinc finger factors;sequence=CTCCAC
AKR1C3|NM_003739	TFBS	TFBS	1698	1707	0.993876	+	.	TF=ATOH7;class=Basic helix-loop-helix factors (bHLH);sequence=AACATATGGT
AKR1C3|NM_001253909	TFBS	TFBS	1698	1707	0.993876	+	.	TF=ATOH7;class=Basic helix-loop-helix factors (bHLH);sequence=AACATATGGT
AKR1C3|NM_001253908	TFBS	TFBS	689	699	0.993874	+	.	TF=SOX10;class=High-mobility group (HMG) domain factors;sequence=AAAACAAAGAG
AKR1C3|NM_003739	TFBS	TFBS	1327	1339	0.993736	+	.	TF=HNF1B;class=Homeo domain factors;sequence=GTTAATAATTAAC
AKR1C3|NM_001253909	TFBS	TFBS	1327	1339	0.993736	+	.	TF=HNF1B;class=Homeo domain factors;sequence=GTTAATAATTAAC
AKR1C3|NM_003739	TFBS	TFBS	1784	1791	0.993704	-	.	TF=HOXC4;class=Homeo domain factors;sequence=CTCATTAA
AKR1C3|NM_001253909	TFBS	TFBS	1784	1791	0.993704	-	.	TF=HOXC4;class=Homeo domain factors;sequence=CTCATTAA
AKR1C3|NM_003739	TFBS	TFBS	1555	1562	0.993351	+	.	TF=HOXC4;class=Homeo domain factors;sequence=CTCATTAG
AKR1C3|NM_001253909	TFBS	TFBS	1555	1562	0.993351	+	.	TF=HOXC4;class=Homeo domain factors;sequence=CTCATTAG
AKR1C3|NM_003739	TFBS	TFBS	1698	1707	0.993278	-	.	TF=TFAP4(var.2);class=Basic helix-loop-helix factors (bHLH);sequence=ACCATATGTT
AKR1C3|NM_001253909	TFBS	TFBS	1698	1707	0.993278	-	.	TF=TFAP4(var.2);class=Basic helix-loop-helix factors (bHLH);sequence=ACCATATGTT
AKR1C3|NM_003739	TFBS	TFBS	71	82	0.993231	-	.	TF=ZNF384;class=C2H2 zinc finger factors;sequence=AAAAAAAAAAAA
AKR1C3|NM_003739	TFBS	TFBS	72	83	0.993231	-	.	TF=ZNF384;class=C2H2 zinc finger factors;sequence=AAAAAAAAAAAA
AKR1C3|NM_003739	TFBS	TFBS	73	84	0.993231	-	.	TF=ZNF384;class=C2H2 zinc finger factors;sequence=AAAAAAAAAAAA
AKR1C3|NM_003739	TFBS	TFBS	74	85	0.993231	-	.	TF=ZNF384;class=C2H2 zinc finger factors;sequence=AAAAAAAAAAAA
AKR1C3|NM_001253909	TFBS	TFBS	71	82	0.993231	-	.	TF=ZNF384;class=C2H2 zinc finger factors;sequence=AAAAAAAAAAAA
AKR1C3|NM_001253909	TFBS	TFBS	72	83	0.993231	-	.	TF=ZNF384;class=C2H2 zinc finger factors;sequence=AAAAAAAAAAAA
AKR1C3|NM_001253909	TFBS	TFBS	73	84	0.993231	-	.	TF=ZNF384;class=C2H2 zinc finger factors;sequence=AAAAAAAAAAAA
AKR1C3|NM_001253909	TFBS	TFBS	74	85	0.993231	-	.	TF=ZNF384;class=C2H2 zinc finger factors;sequence=AAAAAAAAAAAA
AKR1C3|NM_003739	TFBS	TFBS	1555	1562	0.993171	+	.	TF=GSX2;class=Homeo domain factors;sequence=CTCATTAG
AKR1C3|NM_001253909	TFBS	TFBS	1555	1562	0.993171	+	.	TF=GSX2;class=Homeo domain factors;sequence=CTCATTAG
AKR1C3|NM_003739	TFBS	TFBS	1149	1156	0.993105	-	.	TF=VAX2;class=Homeo domain factors;sequence=TTAATTAC
AKR1C3|NM_001253909	TFBS	TFBS	1149	1156	0.993105	-	.	TF=VAX2;class=Homeo domain factors;sequence=TTAATTAC
AKR1C3|NM_003739	TFBS	TFBS	1698	1707	0.99309	-	.	TF=NEUROD2;class=Basic helix-loop-helix factors (bHLH);sequence=ACCATATGTT
AKR1C3|NM_001253909	TFBS	TFBS	1698	1707	0.99309	-	.	TF=NEUROD2;class=Basic helix-loop-helix factors (bHLH);sequence=ACCATATGTT
AKR1C3|NM_003739	TFBS	TFBS	946	953	0.992887	+	.	TF=HOXB4;class=Homeo domain factors;sequence=ATAATTAA
AKR1C3|NM_003739	TFBS	TFBS	1331	1338	0.992887	+	.	TF=HOXB4;class=Homeo domain factors;sequence=ATAATTAA
AKR1C3|NM_001253909	TFBS	TFBS	946	953	0.992887	+	.	TF=HOXB4;class=Homeo domain factors;sequence=ATAATTAA
AKR1C3|NM_001253909	TFBS	TFBS	1331	1338	0.992887	+	.	TF=HOXB4;class=Homeo domain factors;sequence=ATAATTAA
AKR1C3|NM_003739	TFBS	TFBS	1608	1615	0.992887	-	.	TF=HOXB4;class=Homeo domain factors;sequence=ATAATTAA
AKR1C3|NM_001253909	TFBS	TFBS	1608	1615	0.992887	-	.	TF=HOXB4;class=Homeo domain factors;sequence=ATAATTAA
AKR1C3|NM_003739	TFBS	TFBS	1965	1973	0.992868	+	.	TF=SOX9;class=High-mobility group (HMG) domain factors;sequence=CCATTGTTT
AKR1C3|NM_001253909	TFBS	TFBS	1965	1973	0.992868	+	.	TF=SOX9;class=High-mobility group (HMG) domain factors;sequence=CCATTGTTT
AKR1C3|NM_001253908	TFBS	TFBS	1421	1428	0.992565	-	.	TF=RHOXF1;class=Homeo domain factors;sequence=ATAATCCT
AKR1C3|NM_003739	TFBS	TFBS	1698	1707	0.992553	+	.	TF=OLIG3;class=Basic helix-loop-helix factors (bHLH);sequence=AACATATGGT
AKR1C3|NM_001253909	TFBS	TFBS	1698	1707	0.992553	+	.	TF=OLIG3;class=Basic helix-loop-helix factors (bHLH);sequence=AACATATGGT
AKR1C3|NM_003739	TFBS	TFBS	311	318	0.992526	-	.	TF=UNCX;class=Homeo domain factors;sequence=CCAATTAA
AKR1C3|NM_001253909	TFBS	TFBS	311	318	0.992526	-	.	TF=UNCX;class=Homeo domain factors;sequence=CCAATTAA
AKR1C3|NM_003739	TFBS	TFBS	1963	1973	0.992306	-	.	TF=SOX13;class=High-mobility group (HMG) domain factors;sequence=AAACAATGGGC
AKR1C3|NM_001253909	TFBS	TFBS	1963	1973	0.992306	-	.	TF=SOX13;class=High-mobility group (HMG) domain factors;sequence=AAACAATGGGC
AKR1C3|NM_003739	TFBS	TFBS	1149	1156	0.99194	+	.	TF=HOXB4;class=Homeo domain factors;sequence=GTAATTAA
AKR1C3|NM_001253909	TFBS	TFBS	1149	1156	0.99194	+	.	TF=HOXB4;class=Homeo domain factors;sequence=GTAATTAA
AKR1C3|NM_001253908	TFBS	TFBS	734	741	0.991817	-	.	TF=HOXC4;class=Homeo domain factors;sequence=ATCATTAC
AKR1C3|NM_001253908	TFBS	TFBS	846	855	0.991767	-	.	TF=NFIA;class=SMAD/NF-1 DNA-binding domain factors;sequence=GGTGCCAAGG
AKR1C3|NM_003739	TFBS	TFBS	1555	1562	0.991308	+	.	TF=HOXD4;class=Homeo domain factors;sequence=CTCATTAG
AKR1C3|NM_001253909	TFBS	TFBS	1555	1562	0.991308	+	.	TF=HOXD4;class=Homeo domain factors;sequence=CTCATTAG
AKR1C3|NM_003739	TFBS	TFBS	311	318	0.991279	-	.	TF=TLX2;class=Homeo domain factors;sequence=CCAATTAA
AKR1C3|NM_001253909	TFBS	TFBS	311	318	0.991279	-	.	TF=TLX2;class=Homeo domain factors;sequence=CCAATTAA
AKR1C3|NM_003739	TFBS	TFBS	311	318	0.991264	-	.	TF=BARX1;class=Homeo domain factors;sequence=CCAATTAA
AKR1C3|NM_001253909	TFBS	TFBS	311	318	0.991264	-	.	TF=BARX1;class=Homeo domain factors;sequence=CCAATTAA
AKR1C3|NM_003739	TFBS	TFBS	766	774	0.991261	-	.	TF=NFIX;class=SMAD/NF-1 DNA-binding domain factors;sequence=GATGCCAAG
AKR1C3|NM_001253909	TFBS	TFBS	766	774	0.991261	-	.	TF=NFIX;class=SMAD/NF-1 DNA-binding domain factors;sequence=GATGCCAAG
AKR1C3|NM_003739	TFBS	TFBS	1327	1339	0.990988	-	.	TF=HNF1B;class=Homeo domain factors;sequence=GTTAATTATTAAC
AKR1C3|NM_001253909	TFBS	TFBS	1327	1339	0.990988	-	.	TF=HNF1B;class=Homeo domain factors;sequence=GTTAATTATTAAC
AKR1C3|NM_001253908	TFBS	TFBS	271	281	0.990814	-	.	TF=TCF7;class=High-mobility group (HMG) domain factors;sequence=GTCTTTGATCT
AKR1C3|NM_003739	TFBS	TFBS	1149	1156	0.990767	-	.	TF=HOXC8;class=Homeo domain factors;sequence=TTAATTAC
AKR1C3|NM_001253909	TFBS	TFBS	1149	1156	0.990767	-	.	TF=HOXC8;class=Homeo domain factors;sequence=TTAATTAC
AKR1C3|NM_003739	TFBS	TFBS	1784	1791	0.990639	-	.	TF=HOXD4;class=Homeo domain factors;sequence=CTCATTAA
AKR1C3|NM_001253909	TFBS	TFBS	1784	1791	0.990639	-	.	TF=HOXD4;class=Homeo domain factors;sequence=CTCATTAA
AKR1C3|NM_003739	TFBS	TFBS	1149	1156	0.990472	+	.	TF=HOXA2;class=Homeo domain factors;sequence=GTAATTAA
AKR1C3|NM_001253909	TFBS	TFBS	1149	1156	0.990472	+	.	TF=HOXA2;class=Homeo domain factors;sequence=GTAATTAA
AKR1C3|NM_003739	TFBS	TFBS	1149	1156	0.990443	+	.	TF=HOXC8;class=Homeo domain factors;sequence=GTAATTAA
AKR1C3|NM_001253909	TFBS	TFBS	1149	1156	0.990443	+	.	TF=HOXC8;class=Homeo domain factors;sequence=GTAATTAA
AKR1C3|NM_001253908	TFBS	TFBS	734	741	0.990352	-	.	TF=HOXA4;class=Homeo domain factors;sequence=ATCATTAC
AKR1C3|NM_003739	TFBS	TFBS	311	318	0.990135	-	.	TF=LHX9;class=Homeo domain factors;sequence=CCAATTAA
AKR1C3|NM_001253909	TFBS	TFBS	311	318	0.990135	-	.	TF=LHX9;class=Homeo domain factors;sequence=CCAATTAA
AKR1C3|NM_003739	TFBS	TFBS	1783	1791	0.989954	-	.	TF=NKX6-3;class=Homeo domain factors;sequence=CTCATTAAT
AKR1C3|NM_001253909	TFBS	TFBS	1783	1791	0.989954	-	.	TF=NKX6-3;class=Homeo domain factors;sequence=CTCATTAAT
AKR1C3|NM_003739	TFBS	TFBS	310	319	0.98986	-	.	TF=MIXL1;class=Homeo domain factors;sequence=TCCAATTAAA
AKR1C3|NM_001253909	TFBS	TFBS	310	319	0.98986	-	.	TF=MIXL1;class=Homeo domain factors;sequence=TCCAATTAAA
AKR1C3|NM_003739	TFBS	TFBS	1698	1707	0.989596	-	.	TF=ATOH7;class=Basic helix-loop-helix factors (bHLH);sequence=ACCATATGTT
AKR1C3|NM_001253909	TFBS	TFBS	1698	1707	0.989596	-	.	TF=ATOH7;class=Basic helix-loop-helix factors (bHLH);sequence=ACCATATGTT
AKR1C3|NM_003739	TFBS	TFBS	310	319	0.98959	-	.	TF=ALX3;class=Homeo domain factors;sequence=TCCAATTAAA
AKR1C3|NM_001253909	TFBS	TFBS	310	319	0.98959	-	.	TF=ALX3;class=Homeo domain factors;sequence=TCCAATTAAA
AKR1C3|NM_003739	TFBS	TFBS	1697	1708	0.989571	-	.	TF=BHLHE23;class=Basic helix-loop-helix factors (bHLH);sequence=AACCATATGTTA
AKR1C3|NM_001253909	TFBS	TFBS	1697	1708	0.989571	-	.	TF=BHLHE23;class=Basic helix-loop-helix factors (bHLH);sequence=AACCATATGTTA
AKR1C3|NM_003739	TFBS	TFBS	1698	1707	0.989517	+	.	TF=NEUROD2;class=Basic helix-loop-helix factors (bHLH);sequence=AACATATGGT
AKR1C3|NM_001253909	TFBS	TFBS	1698	1707	0.989517	+	.	TF=NEUROD2;class=Basic helix-loop-helix factors (bHLH);sequence=AACATATGGT
AKR1C3|NM_001253908	TFBS	TFBS	1760	1767	0.989427	-	.	TF=DRGX;class=Homeo domain factors;sequence=TCAATTAC
AKR1C3|NM_003739	TFBS	TFBS	1149	1156	0.989303	+	.	TF=HOXB8;class=Homeo domain factors;sequence=GTAATTAA
AKR1C3|NM_001253909	TFBS	TFBS	1149	1156	0.989303	+	.	TF=HOXB8;class=Homeo domain factors;sequence=GTAATTAA
AKR1C3|NM_003739	TFBS	TFBS	1149	1156	0.989243	-	.	TF=HOXA1;class=Homeo domain factors;sequence=TTAATTAC
AKR1C3|NM_001253909	TFBS	TFBS	1149	1156	0.989243	-	.	TF=HOXA1;class=Homeo domain factors;sequence=TTAATTAC
AKR1C3|NM_003739	TFBS	TFBS	1608	1615	0.989202	+	.	TF=DRGX;class=Homeo domain factors;sequence=TTAATTAT
AKR1C3|NM_003739	TFBS	TFBS	946	953	0.989202	-	.	TF=DRGX;class=Homeo domain factors;sequence=TTAATTAT
AKR1C3|NM_003739	TFBS	TFBS	1331	1338	0.989202	-	.	TF=DRGX;class=Homeo domain factors;sequence=TTAATTAT
AKR1C3|NM_001253909	TFBS	TFBS	1608	1615	0.989202	+	.	TF=DRGX;class=Homeo domain factors;sequence=TTAATTAT
AKR1C3|NM_001253909	TFBS	TFBS	946	953	0.989202	-	.	TF=DRGX;class=Homeo domain factors;sequence=TTAATTAT
AKR1C3|NM_001253909	TFBS	TFBS	1331	1338	0.989202	-	.	TF=DRGX;class=Homeo domain factors;sequence=TTAATTAT
AKR1C3|NM_003739	TFBS	TFBS	569	576	0.988779	+	.	TF=RHOXF1;class=Homeo domain factors;sequence=ATAAGCCC
AKR1C3|NM_001253909	TFBS	TFBS	569	576	0.988779	+	.	TF=RHOXF1;class=Homeo domain factors;sequence=ATAAGCCC
AKR1C3|NM_003739	TFBS	TFBS	311	318	0.988657	-	.	TF=NKX6-2;class=Homeo domain factors;sequence=CCAATTAA
AKR1C3|NM_001253909	TFBS	TFBS	311	318	0.988657	-	.	TF=NKX6-2;class=Homeo domain factors;sequence=CCAATTAA
AKR1C3|NM_003739	TFBS	TFBS	1784	1791	0.988482	-	.	TF=GSX2;class=Homeo domain factors;sequence=CTCATTAA
AKR1C3|NM_001253909	TFBS	TFBS	1784	1791	0.988482	-	.	TF=GSX2;class=Homeo domain factors;sequence=CTCATTAA
AKR1C3|NM_003739	TFBS	TFBS	945	954	0.98831	+	.	TF=HOXB3;class=Homeo domain factors;sequence=AATAATTAAC
AKR1C3|NM_003739	TFBS	TFBS	1330	1339	0.98831	+	.	TF=HOXB3;class=Homeo domain factors;sequence=AATAATTAAC
AKR1C3|NM_001253909	TFBS	TFBS	945	954	0.98831	+	.	TF=HOXB3;class=Homeo domain factors;sequence=AATAATTAAC
AKR1C3|NM_001253909	TFBS	TFBS	1330	1339	0.98831	+	.	TF=HOXB3;class=Homeo domain factors;sequence=AATAATTAAC
AKR1C3|NM_003739	TFBS	TFBS	1607	1616	0.98831	-	.	TF=HOXB3;class=Homeo domain factors;sequence=AATAATTAAC
AKR1C3|NM_001253909	TFBS	TFBS	1607	1616	0.98831	-	.	TF=HOXB3;class=Homeo domain factors;sequence=AATAATTAAC
AKR1C3|NM_003739	TFBS	TFBS	946	953	0.987899	+	.	TF=NKX6-1;class=Homeo domain factors;sequence=ATAATTAA
AKR1C3|NM_003739	TFBS	TFBS	1331	1338	0.987899	+	.	TF=NKX6-1;class=Homeo domain factors;sequence=ATAATTAA
AKR1C3|NM_003739	TFBS	TFBS	1608	1615	0.987899	-	.	TF=NKX6-1;class=Homeo domain factors;sequence=ATAATTAA
AKR1C3|NM_001253909	TFBS	TFBS	946	953	0.987899	+	.	TF=NKX6-1;class=Homeo domain factors;sequence=ATAATTAA
AKR1C3|NM_001253909	TFBS	TFBS	1331	1338	0.987899	+	.	TF=NKX6-1;class=Homeo domain factors;sequence=ATAATTAA
AKR1C3|NM_001253909	TFBS	TFBS	1608	1615	0.987899	-	.	TF=NKX6-1;class=Homeo domain factors;sequence=ATAATTAA
AKR1C3|NM_001253908	TFBS	TFBS	1045	1051	0.987831	-	.	TF=MEIS1;class=Homeo domain factors;sequence=TTGACAT
AKR1C3|NM_003739	TFBS	TFBS	1698	1707	0.987733	+	.	TF=BHLHE22;class=Basic helix-loop-helix factors (bHLH);sequence=AACATATGGT
AKR1C3|NM_001253909	TFBS	TFBS	1698	1707	0.987733	+	.	TF=BHLHE22;class=Basic helix-loop-helix factors (bHLH);sequence=AACATATGGT
AKR1C3|NM_003739	TFBS	TFBS	1784	1791	0.987626	-	.	TF=NKX6-1;class=Homeo domain factors;sequence=CTCATTAA
AKR1C3|NM_001253909	TFBS	TFBS	1784	1791	0.987626	-	.	TF=NKX6-1;class=Homeo domain factors;sequence=CTCATTAA
AKR1C3|NM_001253908	TFBS	TFBS	181	190	0.987377	+	.	TF=RBPJ;class=Rel homology region (RHR) factors;sequence=CATGGGAAAG
AKR1C3|NM_003739	TFBS	TFBS	1555	1562	0.98727	+	.	TF=HOXA2;class=Homeo domain factors;sequence=CTCATTAG
AKR1C3|NM_001253909	TFBS	TFBS	1555	1562	0.98727	+	.	TF=HOXA2;class=Homeo domain factors;sequence=CTCATTAG
AKR1C3|NM_001253908	TFBS	TFBS	615	622	0.987251	+	.	TF=NR2C2(var.2);class=Nuclear receptors with C4 zinc fingers;sequence=TAGGTCAC
AKR1C3|NM_003739	TFBS	TFBS	1149	1156	0.987158	+	.	TF=HOXB2;class=Homeo domain factors;sequence=GTAATTAA
AKR1C3|NM_001253909	TFBS	TFBS	1149	1156	0.987158	+	.	TF=HOXB2;class=Homeo domain factors;sequence=GTAATTAA
AKR1C3|NM_003739	TFBS	TFBS	1698	1707	0.987132	+	.	TF=NEUROG1;class=Basic helix-loop-helix factors (bHLH);sequence=AACATATGGT
AKR1C3|NM_001253909	TFBS	TFBS	1698	1707	0.987132	+	.	TF=NEUROG1;class=Basic helix-loop-helix factors (bHLH);sequence=AACATATGGT
AKR1C3|NM_003739	TFBS	TFBS	1149	1156	0.987075	+	.	TF=DLX5;class=Homeo domain factors;sequence=GTAATTAA
AKR1C3|NM_001253909	TFBS	TFBS	1149	1156	0.987075	+	.	TF=DLX5;class=Homeo domain factors;sequence=GTAATTAA
AKR1C3|NM_003739	TFBS	TFBS	597	609	0.987046	-	.	TF=NRL;class=Basic leucine zipper factors (bZIP);sequence=AAAATTGCTGACA
AKR1C3|NM_001253909	TFBS	TFBS	597	609	0.987046	-	.	TF=NRL;class=Basic leucine zipper factors (bZIP);sequence=AAAATTGCTGACA
AKR1C3|NM_003739	TFBS	TFBS	1837	1844	0.986987	+	.	TF=GATA3;class=Other C4 zinc finger-type factors;sequence=TGATAAGA
AKR1C3|NM_001253909	TFBS	TFBS	1837	1844	0.986987	+	.	TF=GATA3;class=Other C4 zinc finger-type factors;sequence=TGATAAGA
AKR1C3|NM_001253908	TFBS	TFBS	734	741	0.986941	-	.	TF=HOXD4;class=Homeo domain factors;sequence=ATCATTAC
AKR1C3|NM_003739	TFBS	TFBS	1698	1707	0.986913	-	.	TF=NEUROG1;class=Basic helix-loop-helix factors (bHLH);sequence=ACCATATGTT
AKR1C3|NM_001253909	TFBS	TFBS	1698	1707	0.986913	-	.	TF=NEUROG1;class=Basic helix-loop-helix factors (bHLH);sequence=ACCATATGTT
AKR1C3|NM_003739	TFBS	TFBS	1784	1791	0.98688	-	.	TF=NKX6-2;class=Homeo domain factors;sequence=CTCATTAA
AKR1C3|NM_001253909	TFBS	TFBS	1784	1791	0.98688	-	.	TF=NKX6-2;class=Homeo domain factors;sequence=CTCATTAA
AKR1C3|NM_003739	TFBS	TFBS	519	525	0.986672	-	.	TF=MEIS1;class=Homeo domain factors;sequence=ATGACAC
AKR1C3|NM_001253909	TFBS	TFBS	519	525	0.986672	-	.	TF=MEIS1;class=Homeo domain factors;sequence=ATGACAC
AKR1C3|NM_003739	TFBS	TFBS	946	953	0.98666	+	.	TF=PDX1;class=Homeo domain factors;sequence=ATAATTAA
AKR1C3|NM_003739	TFBS	TFBS	1331	1338	0.98666	+	.	TF=PDX1;class=Homeo domain factors;sequence=ATAATTAA
AKR1C3|NM_003739	TFBS	TFBS	1608	1615	0.98666	-	.	TF=PDX1;class=Homeo domain factors;sequence=ATAATTAA
AKR1C3|NM_001253909	TFBS	TFBS	946	953	0.98666	+	.	TF=PDX1;class=Homeo domain factors;sequence=ATAATTAA
AKR1C3|NM_001253909	TFBS	TFBS	1331	1338	0.98666	+	.	TF=PDX1;class=Homeo domain factors;sequence=ATAATTAA
AKR1C3|NM_001253909	TFBS	TFBS	1608	1615	0.98666	-	.	TF=PDX1;class=Homeo domain factors;sequence=ATAATTAA
AKR1C3|NM_003739	TFBS	TFBS	640	647	0.986625	+	.	TF=BSX;class=Homeo domain factors;sequence=CCCATTAG
AKR1C3|NM_001253909	TFBS	TFBS	640	647	0.986625	+	.	TF=BSX;class=Homeo domain factors;sequence=CCCATTAG
AKR1C3|NM_003739	TFBS	TFBS	1149	1156	0.986544	+	.	TF=HOXA1;class=Homeo domain factors;sequence=GTAATTAA
AKR1C3|NM_001253909	TFBS	TFBS	1149	1156	0.986544	+	.	TF=HOXA1;class=Homeo domain factors;sequence=GTAATTAA
AKR1C3|NM_003739	TFBS	TFBS	1941	1950	0.986454	-	.	TF=KLF5;class=C2H2 zinc finger factors;sequence=CCCCCACCCC
AKR1C3|NM_001253909	TFBS	TFBS	1941	1950	0.986454	-	.	TF=KLF5;class=C2H2 zinc finger factors;sequence=CCCCCACCCC
AKR1C3|NM_003739	TFBS	TFBS	1149	1156	0.986311	+	.	TF=TLX2;class=Homeo domain factors;sequence=GTAATTAA
AKR1C3|NM_001253909	TFBS	TFBS	1149	1156	0.986311	+	.	TF=TLX2;class=Homeo domain factors;sequence=GTAATTAA
AKR1C3|NM_001253908	TFBS	TFBS	1951	1958	0.986163	+	.	TF=BARX1;class=Homeo domain factors;sequence=ACCATTAG
AKR1C3|NM_001253908	TFBS	TFBS	1372	1381	0.986036	+	.	TF=CUX1;class=Homeo domain factors;sequence=TAATCAATAC
AKR1C3|NM_003739	TFBS	TFBS	1149	1156	0.985939	+	.	TF=HOXA4;class=Homeo domain factors;sequence=GTAATTAA
AKR1C3|NM_001253909	TFBS	TFBS	1149	1156	0.985939	+	.	TF=HOXA4;class=Homeo domain factors;sequence=GTAATTAA
AKR1C3|NM_003739	TFBS	TFBS	1326	1340	0.985908	+	.	TF=HNF1A;class=Homeo domain factors;sequence=TGTTAATAATTAACA
AKR1C3|NM_001253909	TFBS	TFBS	1326	1340	0.985908	+	.	TF=HNF1A;class=Homeo domain factors;sequence=TGTTAATAATTAACA
AKR1C3|NM_003739	TFBS	TFBS	311	318	0.985885	-	.	TF=DRGX;class=Homeo domain factors;sequence=CCAATTAA
AKR1C3|NM_001253909	TFBS	TFBS	311	318	0.985885	-	.	TF=DRGX;class=Homeo domain factors;sequence=CCAATTAA
AKR1C3|NM_001253908	TFBS	TFBS	1822	1831	0.985874	+	.	TF=POU6F1(var.2);class=Homeo domain factors;sequence=ATAATGAGTT
AKR1C3|NM_003739	TFBS	TFBS	640	647	0.985613	+	.	TF=BARX1;class=Homeo domain factors;sequence=CCCATTAG
AKR1C3|NM_001253909	TFBS	TFBS	640	647	0.985613	+	.	TF=BARX1;class=Homeo domain factors;sequence=CCCATTAG
AKR1C3|NM_003739	TFBS	TFBS	311	318	0.985545	-	.	TF=DLX5;class=Homeo domain factors;sequence=CCAATTAA
AKR1C3|NM_001253909	TFBS	TFBS	311	318	0.985545	-	.	TF=DLX5;class=Homeo domain factors;sequence=CCAATTAA
AKR1C3|NM_003739	TFBS	TFBS	338	345	0.985513	-	.	TF=DLX5;class=Homeo domain factors;sequence=ACAATTAT
AKR1C3|NM_001253909	TFBS	TFBS	338	345	0.985513	-	.	TF=DLX5;class=Homeo domain factors;sequence=ACAATTAT
AKR1C3|NM_003739	TFBS	TFBS	311	318	0.985496	-	.	TF=EN1;class=Homeo domain factors;sequence=CCAATTAA
AKR1C3|NM_001253909	TFBS	TFBS	311	318	0.985496	-	.	TF=EN1;class=Homeo domain factors;sequence=CCAATTAA
AKR1C3|NM_003739	TFBS	TFBS	311	318	0.985426	-	.	TF=PRRX2;class=Homeo domain factors;sequence=CCAATTAA
AKR1C3|NM_001253909	TFBS	TFBS	311	318	0.985426	-	.	TF=PRRX2;class=Homeo domain factors;sequence=CCAATTAA
AKR1C3|NM_003739	TFBS	TFBS	1555	1562	0.985419	+	.	TF=PDX1;class=Homeo domain factors;sequence=CTCATTAG
AKR1C3|NM_001253909	TFBS	TFBS	1555	1562	0.985419	+	.	TF=PDX1;class=Homeo domain factors;sequence=CTCATTAG
AKR1C3|NM_001253908	TFBS	TFBS	158	166	0.985399	+	.	TF=NR2C1;class=Nuclear receptors with C4 zinc fingers;sequence=TAAGGTCAG
AKR1C3|NM_003739	TFBS	TFBS	1697	1708	0.985328	+	.	TF=BHLHE23;class=Basic helix-loop-helix factors (bHLH);sequence=TAACATATGGTT
AKR1C3|NM_001253909	TFBS	TFBS	1697	1708	0.985328	+	.	TF=BHLHE23;class=Basic helix-loop-helix factors (bHLH);sequence=TAACATATGGTT
AKR1C3|NM_001253908	TFBS	TFBS	981	988	0.985291	+	.	TF=PITX1;class=Homeo domain factors;sequence=TTAATCCA
AKR1C3|NM_003739	TFBS	TFBS	311	318	0.985274	-	.	TF=LHX5;class=Homeo domain factors;sequence=CCAATTAA
AKR1C3|NM_001253909	TFBS	TFBS	311	318	0.985274	-	.	TF=LHX5;class=Homeo domain factors;sequence=CCAATTAA
AKR1C3|NM_003739	TFBS	TFBS	765	774	0.985225	-	.	TF=NFIA;class=SMAD/NF-1 DNA-binding domain factors;sequence=GATGCCAAGG
AKR1C3|NM_001253909	TFBS	TFBS	765	774	0.985225	-	.	TF=NFIA;class=SMAD/NF-1 DNA-binding domain factors;sequence=GATGCCAAGG
AKR1C3|NM_001253908	TFBS	TFBS	426	434	0.985177	-	.	TF=THAP1;class=C2CH THAP-type zinc finger factors;sequence=CTGCCCACA
AKR1C3|NM_003739	TFBS	TFBS	1027	1033	0.985152	+	.	TF=MEIS1;class=Homeo domain factors;sequence=CTGACAA
AKR1C3|NM_003739	TFBS	TFBS	596	602	0.985152	-	.	TF=MEIS1;class=Homeo domain factors;sequence=CTGACAA
AKR1C3|NM_001253909	TFBS	TFBS	1027	1033	0.985152	+	.	TF=MEIS1;class=Homeo domain factors;sequence=CTGACAA
AKR1C3|NM_001253909	TFBS	TFBS	596	602	0.985152	-	.	TF=MEIS1;class=Homeo domain factors;sequence=CTGACAA
AKR1C3|NM_001253908	TFBS	TFBS	1822	1829	0.985135	-	.	TF=HOXC4;class=Homeo domain factors;sequence=CTCATTAT
AKR1C3|NM_003739	TFBS	TFBS	310	320	0.984868	-	.	TF=LHX2;class=Homeo domain factors;sequence=TTCCAATTAAA
AKR1C3|NM_001253909	TFBS	TFBS	310	320	0.984868	-	.	TF=LHX2;class=Homeo domain factors;sequence=TTCCAATTAAA
AKR1C3|NM_003739	TFBS	TFBS	1210	1219	0.984861	-	.	TF=GATA5;class=Other C4 zinc finger-type factors;sequence=CTGATAACCA
AKR1C3|NM_001253909	TFBS	TFBS	1210	1219	0.984861	-	.	TF=GATA5;class=Other C4 zinc finger-type factors;sequence=CTGATAACCA
AKR1C3|NM_003739	TFBS	TFBS	1149	1156	0.984479	+	.	TF=HOXD8;class=Homeo domain factors;sequence=GTAATTAA
AKR1C3|NM_001253909	TFBS	TFBS	1149	1156	0.984479	+	.	TF=HOXD8;class=Homeo domain factors;sequence=GTAATTAA
AKR1C3|NM_003739	TFBS	TFBS	946	953	0.984442	+	.	TF=NKX6-2;class=Homeo domain factors;sequence=ATAATTAA
AKR1C3|NM_003739	TFBS	TFBS	1331	1338	0.984442	+	.	TF=NKX6-2;class=Homeo domain factors;sequence=ATAATTAA
AKR1C3|NM_003739	TFBS	TFBS	1608	1615	0.984442	-	.	TF=NKX6-2;class=Homeo domain factors;sequence=ATAATTAA
AKR1C3|NM_001253909	TFBS	TFBS	946	953	0.984442	+	.	TF=NKX6-2;class=Homeo domain factors;sequence=ATAATTAA
AKR1C3|NM_001253909	TFBS	TFBS	1331	1338	0.984442	+	.	TF=NKX6-2;class=Homeo domain factors;sequence=ATAATTAA
AKR1C3|NM_001253909	TFBS	TFBS	1608	1615	0.984442	-	.	TF=NKX6-2;class=Homeo domain factors;sequence=ATAATTAA
AKR1C3|NM_003739	TFBS	TFBS	1608	1615	0.984322	+	.	TF=VAX1;class=Homeo domain factors;sequence=TTAATTAT
AKR1C3|NM_003739	TFBS	TFBS	946	953	0.984322	-	.	TF=VAX1;class=Homeo domain factors;sequence=TTAATTAT
AKR1C3|NM_003739	TFBS	TFBS	1331	1338	0.984322	-	.	TF=VAX1;class=Homeo domain factors;sequence=TTAATTAT
AKR1C3|NM_001253909	TFBS	TFBS	1608	1615	0.984322	+	.	TF=VAX1;class=Homeo domain factors;sequence=TTAATTAT
AKR1C3|NM_001253909	TFBS	TFBS	946	953	0.984322	-	.	TF=VAX1;class=Homeo domain factors;sequence=TTAATTAT
AKR1C3|NM_001253909	TFBS	TFBS	1331	1338	0.984322	-	.	TF=VAX1;class=Homeo domain factors;sequence=TTAATTAT
AKR1C3|NM_001253908	TFBS	TFBS	683	693	0.984254	+	.	TF=HOXA10;class=Homeo domain factors;sequence=AGTAATAAAAC
AKR1C3|NM_003739	TFBS	TFBS	1388	1395	0.984116	-	.	TF=RHOXF1;class=Homeo domain factors;sequence=GTAATCCT
AKR1C3|NM_001253909	TFBS	TFBS	1388	1395	0.984116	-	.	TF=RHOXF1;class=Homeo domain factors;sequence=GTAATCCT
AKR1C3|NM_001253908	TFBS	TFBS	859	866	0.984116	+	.	TF=RHOXF1;class=Homeo domain factors;sequence=GTAATCCT
AKR1C3|NM_003739	TFBS	TFBS	739	746	0.984033	-	.	TF=ARNT::HIF1A;class=Basic helix-loop-helix factors (bHLH);sequence=AGACGTGC
AKR1C3|NM_001253909	TFBS	TFBS	739	746	0.984033	-	.	TF=ARNT::HIF1A;class=Basic helix-loop-helix factors (bHLH);sequence=AGACGTGC
AKR1C3|NM_003739	TFBS	TFBS	1836	1845	0.983996	+	.	TF=GATA5;class=Other C4 zinc finger-type factors;sequence=TTGATAAGAA
AKR1C3|NM_001253909	TFBS	TFBS	1836	1845	0.983996	+	.	TF=GATA5;class=Other C4 zinc finger-type factors;sequence=TTGATAAGAA
AKR1C3|NM_003739	TFBS	TFBS	1149	1156	0.983879	+	.	TF=ISX;class=Homeo domain factors;sequence=GTAATTAA
AKR1C3|NM_001253909	TFBS	TFBS	1149	1156	0.983879	+	.	TF=ISX;class=Homeo domain factors;sequence=GTAATTAA
AKR1C3|NM_001253908	TFBS	TFBS	1760	1767	0.983821	-	.	TF=DLX5;class=Homeo domain factors;sequence=TCAATTAC
AKR1C3|NM_001253908	TFBS	TFBS	1044	1054	0.983675	+	.	TF=FOXC1;class=Fork head / winged helix factors;sequence=TATGTCAATAT
AKR1C3|NM_001253908	TFBS	TFBS	1044	1054	0.983382	+	.	TF=FOXB1;class=Fork head / winged helix factors;sequence=TATGTCAATAT
AKR1C3|NM_001253908	TFBS	TFBS	588	594	0.983262	+	.	TF=MEIS1;class=Homeo domain factors;sequence=GTGACAG
AKR1C3|NM_001253908	TFBS	TFBS	1951	1958	0.983258	+	.	TF=HOXC4;class=Homeo domain factors;sequence=ACCATTAG
AKR1C3|NM_003739	TFBS	TFBS	1555	1562	0.983142	+	.	TF=HOXB2;class=Homeo domain factors;sequence=CTCATTAG
AKR1C3|NM_001253909	TFBS	TFBS	1555	1562	0.983142	+	.	TF=HOXB2;class=Homeo domain factors;sequence=CTCATTAG
AKR1C3|NM_003739	TFBS	TFBS	1149	1156	0.983114	+	.	TF=DLX6;class=Homeo domain factors;sequence=GTAATTAA
AKR1C3|NM_001253909	TFBS	TFBS	1149	1156	0.983114	+	.	TF=DLX6;class=Homeo domain factors;sequence=GTAATTAA
AKR1C3|NM_003739	TFBS	TFBS	311	318	0.982567	-	.	TF=PDX1;class=Homeo domain factors;sequence=CCAATTAA
AKR1C3|NM_001253909	TFBS	TFBS	311	318	0.982567	-	.	TF=PDX1;class=Homeo domain factors;sequence=CCAATTAA
AKR1C3|NM_003739	TFBS	TFBS	930	940	0.982418	+	.	TF=DMRT3;class=DM-type intertwined zinc finger factors;sequence=ATTGTATCAAT
AKR1C3|NM_001253909	TFBS	TFBS	930	940	0.982418	+	.	TF=DMRT3;class=DM-type intertwined zinc finger factors;sequence=ATTGTATCAAT
AKR1C3|NM_003739	TFBS	TFBS	1149	1156	0.982413	+	.	TF=HOXA5;class=Homeo domain factors;sequence=GTAATTAA
AKR1C3|NM_001253909	TFBS	TFBS	1149	1156	0.982413	+	.	TF=HOXA5;class=Homeo domain factors;sequence=GTAATTAA
AKR1C3|NM_001253908	TFBS	TFBS	23	32	0.982405	+	.	TF=BHLHE22(var.2);class=Basic helix-loop-helix factors (bHLH);sequence=AACAGCTGGG
AKR1C3|NM_001253908	TFBS	TFBS	23	32	0.982376	-	.	TF=BHLHE22(var.2);class=Basic helix-loop-helix factors (bHLH);sequence=CCCAGCTGTT
AKR1C3|NM_001253908	TFBS	TFBS	1951	1958	0.982345	+	.	TF=HOXD4;class=Homeo domain factors;sequence=ACCATTAG
AKR1C3|NM_003739	TFBS	TFBS	946	953	0.982142	+	.	TF=HOXA4;class=Homeo domain factors;sequence=ATAATTAA
AKR1C3|NM_003739	TFBS	TFBS	1331	1338	0.982142	+	.	TF=HOXA4;class=Homeo domain factors;sequence=ATAATTAA
AKR1C3|NM_003739	TFBS	TFBS	1608	1615	0.982142	-	.	TF=HOXA4;class=Homeo domain factors;sequence=ATAATTAA
AKR1C3|NM_001253909	TFBS	TFBS	946	953	0.982142	+	.	TF=HOXA4;class=Homeo domain factors;sequence=ATAATTAA
AKR1C3|NM_001253909	TFBS	TFBS	1331	1338	0.982142	+	.	TF=HOXA4;class=Homeo domain factors;sequence=ATAATTAA
AKR1C3|NM_001253909	TFBS	TFBS	1608	1615	0.982142	-	.	TF=HOXA4;class=Homeo domain factors;sequence=ATAATTAA
AKR1C3|NM_003739	TFBS	TFBS	1965	1972	0.982128	-	.	TF=SOX18;class=High-mobility group (HMG) domain factors;sequence=AACAATGG
AKR1C3|NM_001253909	TFBS	TFBS	1965	1972	0.982128	-	.	TF=SOX18;class=High-mobility group (HMG) domain factors;sequence=AACAATGG
AKR1C3|NM_003739	TFBS	TFBS	1149	1156	0.982103	-	.	TF=EMX1;class=Homeo domain factors;sequence=TTAATTAC
AKR1C3|NM_001253909	TFBS	TFBS	1149	1156	0.982103	-	.	TF=EMX1;class=Homeo domain factors;sequence=TTAATTAC
AKR1C3|NM_003739	TFBS	TFBS	1608	1615	0.982094	+	.	TF=LMX1A;class=Homeo domain factors;sequence=TTAATTAT
AKR1C3|NM_003739	TFBS	TFBS	946	953	0.982094	-	.	TF=LMX1A;class=Homeo domain factors;sequence=TTAATTAT
AKR1C3|NM_003739	TFBS	TFBS	1331	1338	0.982094	-	.	TF=LMX1A;class=Homeo domain factors;sequence=TTAATTAT
AKR1C3|NM_001253909	TFBS	TFBS	1608	1615	0.982094	+	.	TF=LMX1A;class=Homeo domain factors;sequence=TTAATTAT
AKR1C3|NM_001253909	TFBS	TFBS	946	953	0.982094	-	.	TF=LMX1A;class=Homeo domain factors;sequence=TTAATTAT
AKR1C3|NM_001253909	TFBS	TFBS	1331	1338	0.982094	-	.	TF=LMX1A;class=Homeo domain factors;sequence=TTAATTAT
AKR1C3|NM_003739	TFBS	TFBS	640	647	0.982085	+	.	TF=GSX2;class=Homeo domain factors;sequence=CCCATTAG
AKR1C3|NM_001253909	TFBS	TFBS	640	647	0.982085	+	.	TF=GSX2;class=Homeo domain factors;sequence=CCCATTAG
AKR1C3|NM_003739	TFBS	TFBS	75	86	0.982011	-	.	TF=ZNF384;class=C2H2 zinc finger factors;sequence=CAAAAAAAAAAA
AKR1C3|NM_001253909	TFBS	TFBS	75	86	0.982011	-	.	TF=ZNF384;class=C2H2 zinc finger factors;sequence=CAAAAAAAAAAA
AKR1C3|NM_003739	TFBS	TFBS	548	555	0.982004	-	.	TF=TEAD3;class=TEA domain factors;sequence=ACATACCA
AKR1C3|NM_001253909	TFBS	TFBS	548	555	0.982004	-	.	TF=TEAD3;class=TEA domain factors;sequence=ACATACCA
AKR1C3|NM_001253908	TFBS	TFBS	734	741	0.981959	-	.	TF=HOXB4;class=Homeo domain factors;sequence=ATCATTAC
AKR1C3|NM_003739	TFBS	TFBS	1149	1156	0.981935	-	.	TF=TLX2;class=Homeo domain factors;sequence=TTAATTAC
AKR1C3|NM_001253909	TFBS	TFBS	1149	1156	0.981935	-	.	TF=TLX2;class=Homeo domain factors;sequence=TTAATTAC
AKR1C3|NM_003739	TFBS	TFBS	1326	1340	0.981825	-	.	TF=HNF1A;class=Homeo domain factors;sequence=TGTTAATTATTAACA
AKR1C3|NM_001253909	TFBS	TFBS	1326	1340	0.981825	-	.	TF=HNF1A;class=Homeo domain factors;sequence=TGTTAATTATTAACA
AKR1C3|NM_003739	TFBS	TFBS	698	707	0.981803	-	.	TF=TBX3;class=T-Box factors;sequence=GGGGTGTGAA
AKR1C3|NM_001253909	TFBS	TFBS	698	707	0.981803	-	.	TF=TBX3;class=T-Box factors;sequence=GGGGTGTGAA
AKR1C3|NM_003739	TFBS	TFBS	311	318	0.981676	+	.	TF=LBX1;class=Homeo domain factors;sequence=TTAATTGG
AKR1C3|NM_001253909	TFBS	TFBS	311	318	0.981676	+	.	TF=LBX1;class=Homeo domain factors;sequence=TTAATTGG
AKR1C3|NM_001253908	TFBS	TFBS	981	988	0.981633	+	.	TF=PITX2;class=Homeo domain factors;sequence=TTAATCCA
AKR1C3|NM_003739	TFBS	TFBS	1555	1562	0.981614	+	.	TF=HOXB4;class=Homeo domain factors;sequence=CTCATTAG
AKR1C3|NM_001253909	TFBS	TFBS	1555	1562	0.981614	+	.	TF=HOXB4;class=Homeo domain factors;sequence=CTCATTAG
AKR1C3|NM_001253908	TFBS	TFBS	690	699	0.981607	+	.	TF=SOX4;class=High-mobility group (HMG) domain factors;sequence=AAACAAAGAG
AKR1C3|NM_003739	TFBS	TFBS	1149	1156	0.981385	+	.	TF=HOXA7;class=Homeo domain factors;sequence=GTAATTAA
AKR1C3|NM_001253909	TFBS	TFBS	1149	1156	0.981385	+	.	TF=HOXA7;class=Homeo domain factors;sequence=GTAATTAA
AKR1C3|NM_003739	TFBS	TFBS	946	953	0.981357	+	.	TF=ISX;class=Homeo domain factors;sequence=ATAATTAA
AKR1C3|NM_003739	TFBS	TFBS	1331	1338	0.981357	+	.	TF=ISX;class=Homeo domain factors;sequence=ATAATTAA
AKR1C3|NM_003739	TFBS	TFBS	1608	1615	0.981357	-	.	TF=ISX;class=Homeo domain factors;sequence=ATAATTAA
AKR1C3|NM_001253909	TFBS	TFBS	946	953	0.981357	+	.	TF=ISX;class=Homeo domain factors;sequence=ATAATTAA
AKR1C3|NM_001253909	TFBS	TFBS	1331	1338	0.981357	+	.	TF=ISX;class=Homeo domain factors;sequence=ATAATTAA
AKR1C3|NM_001253909	TFBS	TFBS	1608	1615	0.981357	-	.	TF=ISX;class=Homeo domain factors;sequence=ATAATTAA
AKR1C3|NM_003739	TFBS	TFBS	1705	1713	0.981334	+	.	TF=RFX7;class=Fork head / winged helix factors;sequence=GGTTGCTAT
AKR1C3|NM_001253909	TFBS	TFBS	1705	1713	0.981334	+	.	TF=RFX7;class=Fork head / winged helix factors;sequence=GGTTGCTAT
AKR1C3|NM_003739	TFBS	TFBS	1149	1156	0.981327	-	.	TF=HOXD3;class=Homeo domain factors;sequence=TTAATTAC
AKR1C3|NM_001253909	TFBS	TFBS	1149	1156	0.981327	-	.	TF=HOXD3;class=Homeo domain factors;sequence=TTAATTAC
AKR1C3|NM_001253908	TFBS	TFBS	1822	1829	0.981322	-	.	TF=HOXD4;class=Homeo domain factors;sequence=CTCATTAT
AKR1C3|NM_001253908	TFBS	TFBS	683	693	0.981316	+	.	TF=CDX4;class=Homeo domain factors;sequence=AGTAATAAAAC
AKR1C3|NM_003739	TFBS	TFBS	311	318	0.981183	-	.	TF=GSX2;class=Homeo domain factors;sequence=CCAATTAA
AKR1C3|NM_001253909	TFBS	TFBS	311	318	0.981183	-	.	TF=GSX2;class=Homeo domain factors;sequence=CCAATTAA
AKR1C3|NM_001253908	TFBS	TFBS	155	162	0.981163	+	.	TF=GATA3;class=Other C4 zinc finger-type factors;sequence=TGATAAGG
AKR1C3|NM_003739	TFBS	TFBS	1783	1792	0.981154	-	.	TF=HOXB3;class=Homeo domain factors;sequence=ACTCATTAAT
AKR1C3|NM_001253909	TFBS	TFBS	1783	1792	0.981154	-	.	TF=HOXB3;class=Homeo domain factors;sequence=ACTCATTAAT
AKR1C3|NM_001253908	TFBS	TFBS	1760	1767	0.981152	-	.	TF=TLX2;class=Homeo domain factors;sequence=TCAATTAC
AKR1C3|NM_001253908	TFBS	TFBS	1664	1678	0.980963	+	.	TF=JUND(var.2);class=Basic leucine zipper factors (bZIP);sequence=AGAAATGATATCATC
AKR1C3|NM_003739	TFBS	TFBS	1697	1708	0.980894	-	.	TF=MSGN1;class=Basic helix-loop-helix factors (bHLH);sequence=AACCATATGTTA
AKR1C3|NM_001253909	TFBS	TFBS	1697	1708	0.980894	-	.	TF=MSGN1;class=Basic helix-loop-helix factors (bHLH);sequence=AACCATATGTTA
AKR1C3|NM_003739	TFBS	TFBS	995	1001	0.980795	+	.	TF=FOXL1;class=Fork head / winged helix factors;sequence=GTAAATA
AKR1C3|NM_001253909	TFBS	TFBS	995	1001	0.980795	+	.	TF=FOXL1;class=Fork head / winged helix factors;sequence=GTAAATA
AKR1C3|NM_001253908	TFBS	TFBS	909	915	0.980795	+	.	TF=FOXL1;class=Fork head / winged helix factors;sequence=GTAAATA
AKR1C3|NM_003739	TFBS	TFBS	1965	1974	0.980708	-	.	TF=SOX8;class=High-mobility group (HMG) domain factors;sequence=AAAACAATGG
AKR1C3|NM_001253909	TFBS	TFBS	1965	1974	0.980708	-	.	TF=SOX8;class=High-mobility group (HMG) domain factors;sequence=AAAACAATGG
AKR1C3|NM_003739	TFBS	TFBS	1784	1791	0.980668	-	.	TF=HOXB4;class=Homeo domain factors;sequence=CTCATTAA
AKR1C3|NM_001253909	TFBS	TFBS	1784	1791	0.980668	-	.	TF=HOXB4;class=Homeo domain factors;sequence=CTCATTAA
AKR1C3|NM_003739	TFBS	TFBS	338	345	0.980657	-	.	TF=DLX6;class=Homeo domain factors;sequence=ACAATTAT
AKR1C3|NM_001253909	TFBS	TFBS	338	345	0.980657	-	.	TF=DLX6;class=Homeo domain factors;sequence=ACAATTAT
AKR1C3|NM_003739	TFBS	TFBS	1784	1791	0.980638	-	.	TF=PDX1;class=Homeo domain factors;sequence=CTCATTAA
AKR1C3|NM_001253909	TFBS	TFBS	1784	1791	0.980638	-	.	TF=PDX1;class=Homeo domain factors;sequence=CTCATTAA
AKR1C3|NM_001253908	TFBS	TFBS	1951	1958	0.980552	+	.	TF=HOXA4;class=Homeo domain factors;sequence=ACCATTAG
AKR1C3|NM_001253908	TFBS	TFBS	1821	1829	0.980448	-	.	TF=NKX6-3;class=Homeo domain factors;sequence=CTCATTATT
AKR1C3|NM_003739	TFBS	TFBS	338	345	0.980323	-	.	TF=BARX1;class=Homeo domain factors;sequence=ACAATTAT
AKR1C3|NM_001253909	TFBS	TFBS	338	345	0.980323	-	.	TF=BARX1;class=Homeo domain factors;sequence=ACAATTAT
AKR1C3|NM_003739	TFBS	TFBS	1608	1615	0.980311	+	.	TF=VSX1;class=Homeo domain factors;sequence=TTAATTAT
AKR1C3|NM_003739	TFBS	TFBS	946	953	0.980311	-	.	TF=VSX1;class=Homeo domain factors;sequence=TTAATTAT
AKR1C3|NM_003739	TFBS	TFBS	1331	1338	0.980311	-	.	TF=VSX1;class=Homeo domain factors;sequence=TTAATTAT
AKR1C3|NM_001253909	TFBS	TFBS	1608	1615	0.980311	+	.	TF=VSX1;class=Homeo domain factors;sequence=TTAATTAT
AKR1C3|NM_001253909	TFBS	TFBS	946	953	0.980311	-	.	TF=VSX1;class=Homeo domain factors;sequence=TTAATTAT
AKR1C3|NM_001253909	TFBS	TFBS	1331	1338	0.980311	-	.	TF=VSX1;class=Homeo domain factors;sequence=TTAATTAT
AKR1C3|NM_003739	TFBS	TFBS	1149	1156	0.980214	+	.	TF=EN1;class=Homeo domain factors;sequence=GTAATTAA
AKR1C3|NM_001253909	TFBS	TFBS	1149	1156	0.980214	+	.	TF=EN1;class=Homeo domain factors;sequence=GTAATTAA
AKR1C3|NM_003739	TFBS	TFBS	1149	1156	0.980079	+	.	TF=EMX1;class=Homeo domain factors;sequence=GTAATTAA
AKR1C3|NM_001253909	TFBS	TFBS	1149	1156	0.980079	+	.	TF=EMX1;class=Homeo domain factors;sequence=GTAATTAA
AKR1C3|NM_001253908	TFBS	TFBS	1760	1767	0.97994	-	.	TF=LHX1;class=Homeo domain factors;sequence=TCAATTAC
AKR1C3|NM_001253908	TFBS	TFBS	711	720	0.979811	-	.	TF=HOXB3;class=Homeo domain factors;sequence=AATCATTAGC
AKR1C3|NM_003739	TFBS	TFBS	76	87	0.97981	-	.	TF=ZNF384;class=C2H2 zinc finger factors;sequence=GCAAAAAAAAAA
AKR1C3|NM_001253909	TFBS	TFBS	76	87	0.97981	-	.	TF=ZNF384;class=C2H2 zinc finger factors;sequence=GCAAAAAAAAAA
AKR1C3|NM_001253908	TFBS	TFBS	1950	1958	0.979809	+	.	TF=VENTX;class=Homeo domain factors;sequence=AACCATTAG
AKR1C3|NM_003739	TFBS	TFBS	946	953	0.979777	+	.	TF=DLX6;class=Homeo domain factors;sequence=ATAATTAA
AKR1C3|NM_003739	TFBS	TFBS	1331	1338	0.979777	+	.	TF=DLX6;class=Homeo domain factors;sequence=ATAATTAA
AKR1C3|NM_003739	TFBS	TFBS	1608	1615	0.979777	-	.	TF=DLX6;class=Homeo domain factors;sequence=ATAATTAA
AKR1C3|NM_001253909	TFBS	TFBS	946	953	0.979777	+	.	TF=DLX6;class=Homeo domain factors;sequence=ATAATTAA
AKR1C3|NM_001253909	TFBS	TFBS	1331	1338	0.979777	+	.	TF=DLX6;class=Homeo domain factors;sequence=ATAATTAA
AKR1C3|NM_001253909	TFBS	TFBS	1608	1615	0.979777	-	.	TF=DLX6;class=Homeo domain factors;sequence=ATAATTAA
AKR1C3|NM_001253908	TFBS	TFBS	269	282	0.979647	+	.	TF=TCF7L2;class=High-mobility group (HMG) domain factors;sequence=AAAGATCAAAGACT
AKR1C3|NM_003739	TFBS	TFBS	1299	1308	0.979541	+	.	TF=BARHL2;class=Homeo domain factors;sequence=ATTAAATGAT
AKR1C3|NM_001253909	TFBS	TFBS	1299	1308	0.979541	+	.	TF=BARHL2;class=Homeo domain factors;sequence=ATTAAATGAT
AKR1C3|NM_003739	TFBS	TFBS	1555	1562	0.979247	+	.	TF=HOXA4;class=Homeo domain factors;sequence=CTCATTAG
AKR1C3|NM_001253909	TFBS	TFBS	1555	1562	0.979247	+	.	TF=HOXA4;class=Homeo domain factors;sequence=CTCATTAG
AKR1C3|NM_003739	TFBS	TFBS	1940	1951	0.979112	-	.	TF=KLF4;class=C2H2 zinc finger factors;sequence=CCCCCCACCCCT
AKR1C3|NM_001253909	TFBS	TFBS	1940	1951	0.979112	-	.	TF=KLF4;class=C2H2 zinc finger factors;sequence=CCCCCCACCCCT
AKR1C3|NM_003739	TFBS	TFBS	1948	1957	0.978904	-	.	TF=KLF5;class=C2H2 zinc finger factors;sequence=ACCCCTCCCC
AKR1C3|NM_001253909	TFBS	TFBS	1948	1957	0.978904	-	.	TF=KLF5;class=C2H2 zinc finger factors;sequence=ACCCCTCCCC
AKR1C3|NM_001253908	TFBS	TFBS	171	180	0.978707	-	.	TF=TFEB;class=Basic helix-loop-helix factors (bHLH);sequence=ATCACATGAC
AKR1C3|NM_003739	TFBS	TFBS	1149	1156	0.978671	-	.	TF=HOXA2;class=Homeo domain factors;sequence=TTAATTAC
AKR1C3|NM_001253909	TFBS	TFBS	1149	1156	0.978671	-	.	TF=HOXA2;class=Homeo domain factors;sequence=TTAATTAC
AKR1C3|NM_003739	TFBS	TFBS	1149	1156	0.97867	-	.	TF=HOXB2;class=Homeo domain factors;sequence=TTAATTAC
AKR1C3|NM_001253909	TFBS	TFBS	1149	1156	0.97867	-	.	TF=HOXB2;class=Homeo domain factors;sequence=TTAATTAC
AKR1C3|NM_003739	TFBS	TFBS	1148	1157	0.978611	+	.	TF=HOXB3;class=Homeo domain factors;sequence=TGTAATTAAT
AKR1C3|NM_001253909	TFBS	TFBS	1148	1157	0.978611	+	.	TF=HOXB3;class=Homeo domain factors;sequence=TGTAATTAAT
AKR1C3|NM_001253908	TFBS	TFBS	712	719	0.978599	-	.	TF=PDX1;class=Homeo domain factors;sequence=ATCATTAG
AKR1C3|NM_003739	TFBS	TFBS	341	349	0.978502	-	.	TF=SRY;class=High-mobility group (HMG) domain factors;sequence=TAAAACAAT
AKR1C3|NM_001253909	TFBS	TFBS	341	349	0.978502	-	.	TF=SRY;class=High-mobility group (HMG) domain factors;sequence=TAAAACAAT
AKR1C3|NM_003739	TFBS	TFBS	1149	1156	0.978471	-	.	TF=DLX5;class=Homeo domain factors;sequence=TTAATTAC
AKR1C3|NM_001253909	TFBS	TFBS	1149	1156	0.978471	-	.	TF=DLX5;class=Homeo domain factors;sequence=TTAATTAC
AKR1C3|NM_001253908	TFBS	TFBS	269	280	0.978462	+	.	TF=TCF7L1;class=High-mobility group (HMG) domain factors;sequence=AAAGATCAAAGA
AKR1C3|NM_003739	TFBS	TFBS	1149	1156	0.978403	-	.	TF=VSX1;class=Homeo domain factors;sequence=TTAATTAC
AKR1C3|NM_001253909	TFBS	TFBS	1149	1156	0.978403	-	.	TF=VSX1;class=Homeo domain factors;sequence=TTAATTAC
AKR1C3|NM_003739	TFBS	TFBS	946	953	0.978352	+	.	TF=HOXA2;class=Homeo domain factors;sequence=ATAATTAA
AKR1C3|NM_003739	TFBS	TFBS	1331	1338	0.978352	+	.	TF=HOXA2;class=Homeo domain factors;sequence=ATAATTAA
AKR1C3|NM_003739	TFBS	TFBS	1608	1615	0.978352	-	.	TF=HOXA2;class=Homeo domain factors;sequence=ATAATTAA
AKR1C3|NM_001253909	TFBS	TFBS	946	953	0.978352	+	.	TF=HOXA2;class=Homeo domain factors;sequence=ATAATTAA
AKR1C3|NM_001253909	TFBS	TFBS	1331	1338	0.978352	+	.	TF=HOXA2;class=Homeo domain factors;sequence=ATAATTAA
AKR1C3|NM_001253909	TFBS	TFBS	1608	1615	0.978352	-	.	TF=HOXA2;class=Homeo domain factors;sequence=ATAATTAA
AKR1C3|NM_001253908	TFBS	TFBS	1822	1831	0.978349	-	.	TF=POU6F2;class=Homeo domain factors;sequence=AACTCATTAT
AKR1C3|NM_003739	TFBS	TFBS	1555	1562	0.978215	-	.	TF=HOXB5;class=Homeo domain factors;sequence=CTAATGAG
AKR1C3|NM_001253909	TFBS	TFBS	1555	1562	0.978215	-	.	TF=HOXB5;class=Homeo domain factors;sequence=CTAATGAG
AKR1C3|NM_003739	TFBS	TFBS	1784	1793	0.978193	-	.	TF=POU6F2;class=Homeo domain factors;sequence=AACTCATTAA
AKR1C3|NM_001253909	TFBS	TFBS	1784	1793	0.978193	-	.	TF=POU6F2;class=Homeo domain factors;sequence=AACTCATTAA
AKR1C3|NM_003739	TFBS	TFBS	1608	1615	0.978141	+	.	TF=DLX5;class=Homeo domain factors;sequence=TTAATTAT
AKR1C3|NM_003739	TFBS	TFBS	946	953	0.978141	-	.	TF=DLX5;class=Homeo domain factors;sequence=TTAATTAT
AKR1C3|NM_003739	TFBS	TFBS	1331	1338	0.978141	-	.	TF=DLX5;class=Homeo domain factors;sequence=TTAATTAT
AKR1C3|NM_001253909	TFBS	TFBS	1608	1615	0.978141	+	.	TF=DLX5;class=Homeo domain factors;sequence=TTAATTAT
AKR1C3|NM_001253909	TFBS	TFBS	946	953	0.978141	-	.	TF=DLX5;class=Homeo domain factors;sequence=TTAATTAT
AKR1C3|NM_001253909	TFBS	TFBS	1331	1338	0.978141	-	.	TF=DLX5;class=Homeo domain factors;sequence=TTAATTAT
AKR1C3|NM_001253908	TFBS	TFBS	1760	1767	0.978052	-	.	TF=DLX6;class=Homeo domain factors;sequence=TCAATTAC
AKR1C3|NM_001253908	TFBS	TFBS	1951	1958	0.978029	+	.	TF=HOXB4;class=Homeo domain factors;sequence=ACCATTAG
AKR1C3|NM_003739	TFBS	TFBS	1964	1973	0.978028	-	.	TF=SOX4;class=High-mobility group (HMG) domain factors;sequence=AAACAATGGG
AKR1C3|NM_001253909	TFBS	TFBS	1964	1973	0.978028	-	.	TF=SOX4;class=High-mobility group (HMG) domain factors;sequence=AAACAATGGG
AKR1C3|NM_001253908	TFBS	TFBS	1760	1767	0.977966	-	.	TF=HOXC8;class=Homeo domain factors;sequence=TCAATTAC
AKR1C3|NM_003739	TFBS	TFBS	1784	1791	0.977896	-	.	TF=BSX;class=Homeo domain factors;sequence=CTCATTAA
AKR1C3|NM_001253909	TFBS	TFBS	1784	1791	0.977896	-	.	TF=BSX;class=Homeo domain factors;sequence=CTCATTAA
AKR1C3|NM_003739	TFBS	TFBS	640	647	0.977866	+	.	TF=HOXB2;class=Homeo domain factors;sequence=CCCATTAG
AKR1C3|NM_001253909	TFBS	TFBS	640	647	0.977866	+	.	TF=HOXB2;class=Homeo domain factors;sequence=CCCATTAG
AKR1C3|NM_003739	TFBS	TFBS	310	319	0.977818	-	.	TF=MNX1;class=Homeo domain factors;sequence=TCCAATTAAA
AKR1C3|NM_001253909	TFBS	TFBS	310	319	0.977818	-	.	TF=MNX1;class=Homeo domain factors;sequence=TCCAATTAAA
AKR1C3|NM_003739	TFBS	TFBS	1784	1791	0.977741	-	.	TF=HOXA2;class=Homeo domain factors;sequence=CTCATTAA
AKR1C3|NM_001253909	TFBS	TFBS	1784	1791	0.977741	-	.	TF=HOXA2;class=Homeo domain factors;sequence=CTCATTAA
AKR1C3|NM_003739	TFBS	TFBS	1555	1562	0.977716	+	.	TF=HOXB5;class=Homeo domain factors;sequence=CTCATTAG
AKR1C3|NM_001253909	TFBS	TFBS	1555	1562	0.977716	+	.	TF=HOXB5;class=Homeo domain factors;sequence=CTCATTAG
AKR1C3|NM_003739	TFBS	TFBS	311	318	0.977671	-	.	TF=NKX6-1;class=Homeo domain factors;sequence=CCAATTAA
AKR1C3|NM_001253909	TFBS	TFBS	311	318	0.977671	-	.	TF=NKX6-1;class=Homeo domain factors;sequence=CCAATTAA
AKR1C3|NM_003739	TFBS	TFBS	640	647	0.977396	+	.	TF=HOXC4;class=Homeo domain factors;sequence=CCCATTAG
AKR1C3|NM_001253909	TFBS	TFBS	640	647	0.977396	+	.	TF=HOXC4;class=Homeo domain factors;sequence=CCCATTAG
AKR1C3|NM_003739	TFBS	TFBS	1149	1156	0.977217	+	.	TF=PRRX1;class=Homeo domain factors;sequence=GTAATTAA
AKR1C3|NM_001253909	TFBS	TFBS	1149	1156	0.977217	+	.	TF=PRRX1;class=Homeo domain factors;sequence=GTAATTAA
AKR1C3|NM_001253908	TFBS	TFBS	712	719	0.977138	-	.	TF=HOXA2;class=Homeo domain factors;sequence=ATCATTAG
AKR1C3|NM_003739	TFBS	TFBS	801	807	0.977101	+	.	TF=FOXL1;class=Fork head / winged helix factors;sequence=ATAAATA
AKR1C3|NM_003739	TFBS	TFBS	805	811	0.977101	+	.	TF=FOXL1;class=Fork head / winged helix factors;sequence=ATAAATA
AKR1C3|NM_001253909	TFBS	TFBS	801	807	0.977101	+	.	TF=FOXL1;class=Fork head / winged helix factors;sequence=ATAAATA
AKR1C3|NM_001253909	TFBS	TFBS	805	811	0.977101	+	.	TF=FOXL1;class=Fork head / winged helix factors;sequence=ATAAATA
AKR1C3|NM_001253908	TFBS	TFBS	913	919	0.977101	+	.	TF=FOXL1;class=Fork head / winged helix factors;sequence=ATAAATA
AKR1C3|NM_001253908	TFBS	TFBS	98	104	0.977101	-	.	TF=FOXL1;class=Fork head / winged helix factors;sequence=ATAAATA
AKR1C3|NM_003739	TFBS	TFBS	1608	1615	0.977044	+	.	TF=HOXB6;class=Homeo domain factors;sequence=TTAATTAT
AKR1C3|NM_003739	TFBS	TFBS	946	953	0.977044	-	.	TF=HOXB6;class=Homeo domain factors;sequence=TTAATTAT
AKR1C3|NM_003739	TFBS	TFBS	1331	1338	0.977044	-	.	TF=HOXB6;class=Homeo domain factors;sequence=TTAATTAT
AKR1C3|NM_001253909	TFBS	TFBS	1608	1615	0.977044	+	.	TF=HOXB6;class=Homeo domain factors;sequence=TTAATTAT
AKR1C3|NM_001253909	TFBS	TFBS	946	953	0.977044	-	.	TF=HOXB6;class=Homeo domain factors;sequence=TTAATTAT
AKR1C3|NM_001253909	TFBS	TFBS	1331	1338	0.977044	-	.	TF=HOXB6;class=Homeo domain factors;sequence=TTAATTAT
AKR1C3|NM_003739	TFBS	TFBS	946	953	0.97701	+	.	TF=HOXC8;class=Homeo domain factors;sequence=ATAATTAA
AKR1C3|NM_003739	TFBS	TFBS	1331	1338	0.97701	+	.	TF=HOXC8;class=Homeo domain factors;sequence=ATAATTAA
AKR1C3|NM_001253909	TFBS	TFBS	946	953	0.97701	+	.	TF=HOXC8;class=Homeo domain factors;sequence=ATAATTAA
AKR1C3|NM_001253909	TFBS	TFBS	1331	1338	0.97701	+	.	TF=HOXC8;class=Homeo domain factors;sequence=ATAATTAA
AKR1C3|NM_003739	TFBS	TFBS	1608	1615	0.97701	-	.	TF=HOXC8;class=Homeo domain factors;sequence=ATAATTAA
AKR1C3|NM_001253909	TFBS	TFBS	1608	1615	0.97701	-	.	TF=HOXC8;class=Homeo domain factors;sequence=ATAATTAA
AKR1C3|NM_003739	TFBS	TFBS	434	445	0.976901	-	.	TF=IKZF1;class=C2H2 zinc finger factors;sequence=GAAACAGGAAAA
AKR1C3|NM_001253909	TFBS	TFBS	434	445	0.976901	-	.	TF=IKZF1;class=C2H2 zinc finger factors;sequence=GAAACAGGAAAA
AKR1C3|NM_001253908	TFBS	TFBS	1421	1428	0.976851	-	.	TF=OTX1;class=Homeo domain factors;sequence=ATAATCCT
AKR1C3|NM_003739	TFBS	TFBS	338	349	0.976763	-	.	TF=BARX2;class=Homeo domain factors;sequence=TAAAACAATTAT
AKR1C3|NM_001253909	TFBS	TFBS	338	349	0.976763	-	.	TF=BARX2;class=Homeo domain factors;sequence=TAAAACAATTAT
AKR1C3|NM_003739	TFBS	TFBS	1149	1156	0.976734	+	.	TF=BSX;class=Homeo domain factors;sequence=GTAATTAA
AKR1C3|NM_001253909	TFBS	TFBS	1149	1156	0.976734	+	.	TF=BSX;class=Homeo domain factors;sequence=GTAATTAA
AKR1C3|NM_001253908	TFBS	TFBS	1760	1767	0.97671	+	.	TF=HOXC8;class=Homeo domain factors;sequence=GTAATTGA
AKR1C3|NM_001253908	TFBS	TFBS	1421	1428	0.976619	-	.	TF=PITX1;class=Homeo domain factors;sequence=ATAATCCT
AKR1C3|NM_003739	TFBS	TFBS	1149	1156	0.976509	-	.	TF=HOXA5;class=Homeo domain factors;sequence=TTAATTAC
AKR1C3|NM_001253909	TFBS	TFBS	1149	1156	0.976509	-	.	TF=HOXA5;class=Homeo domain factors;sequence=TTAATTAC
AKR1C3|NM_001253908	TFBS	TFBS	154	163	0.976477	+	.	TF=GATA5;class=Other C4 zinc finger-type factors;sequence=TTGATAAGGT
AKR1C3|NM_003739	TFBS	TFBS	311	318	0.976322	-	.	TF=HOXB2;class=Homeo domain factors;sequence=CCAATTAA
AKR1C3|NM_001253909	TFBS	TFBS	311	318	0.976322	-	.	TF=HOXB2;class=Homeo domain factors;sequence=CCAATTAA
AKR1C3|NM_001253908	TFBS	TFBS	1760	1767	0.976247	-	.	TF=HOXB8;class=Homeo domain factors;sequence=TCAATTAC
AKR1C3|NM_001253908	TFBS	TFBS	1421	1428	0.976196	-	.	TF=PITX2;class=Homeo domain factors;sequence=ATAATCCT
AKR1C3|NM_001253908	TFBS	TFBS	614	622	0.976131	+	.	TF=NR2C1;class=Nuclear receptors with C4 zinc fingers;sequence=CTAGGTCAC
AKR1C3|NM_003739	TFBS	TFBS	1608	1615	0.975905	+	.	TF=HOXC8;class=Homeo domain factors;sequence=TTAATTAT
AKR1C3|NM_003739	TFBS	TFBS	946	953	0.975905	-	.	TF=HOXC8;class=Homeo domain factors;sequence=TTAATTAT
AKR1C3|NM_003739	TFBS	TFBS	1331	1338	0.975905	-	.	TF=HOXC8;class=Homeo domain factors;sequence=TTAATTAT
AKR1C3|NM_001253909	TFBS	TFBS	1608	1615	0.975905	+	.	TF=HOXC8;class=Homeo domain factors;sequence=TTAATTAT
AKR1C3|NM_001253909	TFBS	TFBS	946	953	0.975905	-	.	TF=HOXC8;class=Homeo domain factors;sequence=TTAATTAT
AKR1C3|NM_001253909	TFBS	TFBS	1331	1338	0.975905	-	.	TF=HOXC8;class=Homeo domain factors;sequence=TTAATTAT
AKR1C3|NM_001253908	TFBS	TFBS	1947	1958	0.975905	+	.	TF=BARX2;class=Homeo domain factors;sequence=GTTAACCATTAG
AKR1C3|NM_003739	TFBS	TFBS	1608	1615	0.975879	+	.	TF=HOXA1;class=Homeo domain factors;sequence=TTAATTAT
AKR1C3|NM_003739	TFBS	TFBS	946	953	0.975879	-	.	TF=HOXA1;class=Homeo domain factors;sequence=TTAATTAT
AKR1C3|NM_003739	TFBS	TFBS	1331	1338	0.975879	-	.	TF=HOXA1;class=Homeo domain factors;sequence=TTAATTAT
AKR1C3|NM_001253909	TFBS	TFBS	1608	1615	0.975879	+	.	TF=HOXA1;class=Homeo domain factors;sequence=TTAATTAT
AKR1C3|NM_001253909	TFBS	TFBS	946	953	0.975879	-	.	TF=HOXA1;class=Homeo domain factors;sequence=TTAATTAT
AKR1C3|NM_001253909	TFBS	TFBS	1331	1338	0.975879	-	.	TF=HOXA1;class=Homeo domain factors;sequence=TTAATTAT
AKR1C3|NM_001253908	TFBS	TFBS	399	408	0.975776	-	.	TF=KLF5;class=C2H2 zinc finger factors;sequence=ACCCCTCCCT
AKR1C3|NM_003739	TFBS	TFBS	310	319	0.975708	-	.	TF=LBX2;class=Homeo domain factors;sequence=TCCAATTAAA
AKR1C3|NM_001253909	TFBS	TFBS	310	319	0.975708	-	.	TF=LBX2;class=Homeo domain factors;sequence=TCCAATTAAA
AKR1C3|NM_003739	TFBS	TFBS	946	953	0.975705	+	.	TF=PRRX1;class=Homeo domain factors;sequence=ATAATTAA
AKR1C3|NM_003739	TFBS	TFBS	1331	1338	0.975705	+	.	TF=PRRX1;class=Homeo domain factors;sequence=ATAATTAA
AKR1C3|NM_003739	TFBS	TFBS	1608	1615	0.975705	-	.	TF=PRRX1;class=Homeo domain factors;sequence=ATAATTAA
AKR1C3|NM_001253909	TFBS	TFBS	946	953	0.975705	+	.	TF=PRRX1;class=Homeo domain factors;sequence=ATAATTAA
AKR1C3|NM_001253909	TFBS	TFBS	1331	1338	0.975705	+	.	TF=PRRX1;class=Homeo domain factors;sequence=ATAATTAA
AKR1C3|NM_001253909	TFBS	TFBS	1608	1615	0.975705	-	.	TF=PRRX1;class=Homeo domain factors;sequence=ATAATTAA
AKR1C3|NM_001253908	TFBS	TFBS	683	693	0.975662	+	.	TF=CDX1;class=Homeo domain factors;sequence=AGTAATAAAAC
AKR1C3|NM_001253908	TFBS	TFBS	712	719	0.975651	-	.	TF=GSX2;class=Homeo domain factors;sequence=ATCATTAG
AKR1C3|NM_003739	TFBS	TFBS	1148	1157	0.975614	+	.	TF=MNX1;class=Homeo domain factors;sequence=TGTAATTAAT
AKR1C3|NM_001253909	TFBS	TFBS	1148	1157	0.975614	+	.	TF=MNX1;class=Homeo domain factors;sequence=TGTAATTAAT
AKR1C3|NM_003739	TFBS	TFBS	1149	1156	0.975612	+	.	TF=PRRX2;class=Homeo domain factors;sequence=GTAATTAA
AKR1C3|NM_001253909	TFBS	TFBS	1149	1156	0.975612	+	.	TF=PRRX2;class=Homeo domain factors;sequence=GTAATTAA
AKR1C3|NM_003739	TFBS	TFBS	112	119	0.97557	+	.	TF=RHOXF1;class=Homeo domain factors;sequence=CTTATCCC
AKR1C3|NM_001253909	TFBS	TFBS	112	119	0.97557	+	.	TF=RHOXF1;class=Homeo domain factors;sequence=CTTATCCC
AKR1C3|NM_003739	TFBS	TFBS	1555	1562	0.975535	-	.	TF=HOXA1;class=Homeo domain factors;sequence=CTAATGAG
AKR1C3|NM_001253909	TFBS	TFBS	1555	1562	0.975535	-	.	TF=HOXA1;class=Homeo domain factors;sequence=CTAATGAG
AKR1C3|NM_003739	TFBS	TFBS	1149	1156	0.975498	-	.	TF=HOXC4;class=Homeo domain factors;sequence=TTAATTAC
AKR1C3|NM_001253909	TFBS	TFBS	1149	1156	0.975498	-	.	TF=HOXC4;class=Homeo domain factors;sequence=TTAATTAC
AKR1C3|NM_003739	TFBS	TFBS	946	953	0.975494	+	.	TF=TLX2;class=Homeo domain factors;sequence=ATAATTAA
AKR1C3|NM_003739	TFBS	TFBS	1331	1338	0.975494	+	.	TF=TLX2;class=Homeo domain factors;sequence=ATAATTAA
AKR1C3|NM_003739	TFBS	TFBS	1608	1615	0.975494	-	.	TF=TLX2;class=Homeo domain factors;sequence=ATAATTAA
AKR1C3|NM_001253909	TFBS	TFBS	946	953	0.975494	+	.	TF=TLX2;class=Homeo domain factors;sequence=ATAATTAA
AKR1C3|NM_001253909	TFBS	TFBS	1331	1338	0.975494	+	.	TF=TLX2;class=Homeo domain factors;sequence=ATAATTAA
AKR1C3|NM_001253909	TFBS	TFBS	1608	1615	0.975494	-	.	TF=TLX2;class=Homeo domain factors;sequence=ATAATTAA
AKR1C3|NM_003739	TFBS	TFBS	610	617	0.975188	-	.	TF=NR2C2(var.2);class=Nuclear receptors with C4 zinc fingers;sequence=AAGTTCAG
AKR1C3|NM_001253909	TFBS	TFBS	610	617	0.975188	-	.	TF=NR2C2(var.2);class=Nuclear receptors with C4 zinc fingers;sequence=AAGTTCAG
AKR1C3|NM_003739	TFBS	TFBS	945	954	0.975081	+	.	TF=EMX2;class=Homeo domain factors;sequence=AATAATTAAC
AKR1C3|NM_003739	TFBS	TFBS	1330	1339	0.975081	+	.	TF=EMX2;class=Homeo domain factors;sequence=AATAATTAAC
AKR1C3|NM_003739	TFBS	TFBS	1607	1616	0.975081	-	.	TF=EMX2;class=Homeo domain factors;sequence=AATAATTAAC
AKR1C3|NM_001253909	TFBS	TFBS	945	954	0.975081	+	.	TF=EMX2;class=Homeo domain factors;sequence=AATAATTAAC
AKR1C3|NM_001253909	TFBS	TFBS	1330	1339	0.975081	+	.	TF=EMX2;class=Homeo domain factors;sequence=AATAATTAAC
AKR1C3|NM_001253909	TFBS	TFBS	1607	1616	0.975081	-	.	TF=EMX2;class=Homeo domain factors;sequence=AATAATTAAC
AKR1C3|NM_001253908	TFBS	TFBS	306	313	0.975043	+	.	TF=HOXC4;class=Homeo domain factors;sequence=ACCATTAT
AKR1C3|NM_003739	TFBS	TFBS	128	135	0.974974	-	.	TF=RHOXF1;class=Homeo domain factors;sequence=ATAATCTA
AKR1C3|NM_001253909	TFBS	TFBS	128	135	0.974974	-	.	TF=RHOXF1;class=Homeo domain factors;sequence=ATAATCTA
AKR1C3|NM_003739	TFBS	TFBS	1555	1562	0.974965	+	.	TF=BSX;class=Homeo domain factors;sequence=CTCATTAG
AKR1C3|NM_001253909	TFBS	TFBS	1555	1562	0.974965	+	.	TF=BSX;class=Homeo domain factors;sequence=CTCATTAG
AKR1C3|NM_003739	TFBS	TFBS	1149	1156	0.974939	-	.	TF=UNCX;class=Homeo domain factors;sequence=TTAATTAC
AKR1C3|NM_001253909	TFBS	TFBS	1149	1156	0.974939	-	.	TF=UNCX;class=Homeo domain factors;sequence=TTAATTAC
AKR1C3|NM_003739	TFBS	TFBS	1948	1958	0.974851	-	.	TF=MAZ;class=C2H2 zinc finger factors;sequence=AACCCCTCCCC
AKR1C3|NM_001253909	TFBS	TFBS	1948	1958	0.974851	-	.	TF=MAZ;class=C2H2 zinc finger factors;sequence=AACCCCTCCCC
AKR1C3|NM_003739	TFBS	TFBS	698	707	0.974774	-	.	TF=TBX6;class=T-Box factors;sequence=GGGGTGTGAA
AKR1C3|NM_001253909	TFBS	TFBS	698	707	0.974774	-	.	TF=TBX6;class=T-Box factors;sequence=GGGGTGTGAA
AKR1C3|NM_003739	TFBS	TFBS	946	953	0.974749	+	.	TF=GSX2;class=Homeo domain factors;sequence=ATAATTAA
AKR1C3|NM_003739	TFBS	TFBS	1331	1338	0.974749	+	.	TF=GSX2;class=Homeo domain factors;sequence=ATAATTAA
AKR1C3|NM_003739	TFBS	TFBS	1608	1615	0.974749	-	.	TF=GSX2;class=Homeo domain factors;sequence=ATAATTAA
AKR1C3|NM_001253909	TFBS	TFBS	946	953	0.974749	+	.	TF=GSX2;class=Homeo domain factors;sequence=ATAATTAA
AKR1C3|NM_001253909	TFBS	TFBS	1331	1338	0.974749	+	.	TF=GSX2;class=Homeo domain factors;sequence=ATAATTAA
AKR1C3|NM_001253909	TFBS	TFBS	1608	1615	0.974749	-	.	TF=GSX2;class=Homeo domain factors;sequence=ATAATTAA
AKR1C3|NM_003739	TFBS	TFBS	945	954	0.974709	+	.	TF=MNX1;class=Homeo domain factors;sequence=AATAATTAAC
AKR1C3|NM_003739	TFBS	TFBS	1330	1339	0.974709	+	.	TF=MNX1;class=Homeo domain factors;sequence=AATAATTAAC
AKR1C3|NM_003739	TFBS	TFBS	1607	1616	0.974709	-	.	TF=MNX1;class=Homeo domain factors;sequence=AATAATTAAC
AKR1C3|NM_001253909	TFBS	TFBS	945	954	0.974709	+	.	TF=MNX1;class=Homeo domain factors;sequence=AATAATTAAC
AKR1C3|NM_001253909	TFBS	TFBS	1330	1339	0.974709	+	.	TF=MNX1;class=Homeo domain factors;sequence=AATAATTAAC
AKR1C3|NM_001253909	TFBS	TFBS	1607	1616	0.974709	-	.	TF=MNX1;class=Homeo domain factors;sequence=AATAATTAAC
AKR1C3|NM_003739	TFBS	TFBS	1608	1615	0.974678	+	.	TF=HOXC4;class=Homeo domain factors;sequence=TTAATTAT
AKR1C3|NM_003739	TFBS	TFBS	946	953	0.974678	-	.	TF=HOXC4;class=Homeo domain factors;sequence=TTAATTAT
AKR1C3|NM_003739	TFBS	TFBS	1331	1338	0.974678	-	.	TF=HOXC4;class=Homeo domain factors;sequence=TTAATTAT
AKR1C3|NM_001253909	TFBS	TFBS	1608	1615	0.974678	+	.	TF=HOXC4;class=Homeo domain factors;sequence=TTAATTAT
AKR1C3|NM_001253909	TFBS	TFBS	946	953	0.974678	-	.	TF=HOXC4;class=Homeo domain factors;sequence=TTAATTAT
AKR1C3|NM_001253909	TFBS	TFBS	1331	1338	0.974678	-	.	TF=HOXC4;class=Homeo domain factors;sequence=TTAATTAT
AKR1C3|NM_003739	TFBS	TFBS	1784	1791	0.974572	-	.	TF=HOXA4;class=Homeo domain factors;sequence=CTCATTAA
AKR1C3|NM_001253909	TFBS	TFBS	1784	1791	0.974572	-	.	TF=HOXA4;class=Homeo domain factors;sequence=CTCATTAA
AKR1C3|NM_003739	TFBS	TFBS	1555	1562	0.974564	-	.	TF=HOXB2;class=Homeo domain factors;sequence=CTAATGAG
AKR1C3|NM_001253909	TFBS	TFBS	1555	1562	0.974564	-	.	TF=HOXB2;class=Homeo domain factors;sequence=CTAATGAG
AKR1C3|NM_003739	TFBS	TFBS	640	647	0.974506	+	.	TF=PDX1;class=Homeo domain factors;sequence=CCCATTAG
AKR1C3|NM_001253909	TFBS	TFBS	640	647	0.974506	+	.	TF=PDX1;class=Homeo domain factors;sequence=CCCATTAG
AKR1C3|NM_003739	TFBS	TFBS	1149	1156	0.97449	-	.	TF=HOXB5;class=Homeo domain factors;sequence=TTAATTAC
AKR1C3|NM_001253909	TFBS	TFBS	1149	1156	0.97449	-	.	TF=HOXB5;class=Homeo domain factors;sequence=TTAATTAC
AKR1C3|NM_003739	TFBS	TFBS	1149	1156	0.974429	-	.	TF=LHX5;class=Homeo domain factors;sequence=TTAATTAC
AKR1C3|NM_001253909	TFBS	TFBS	1149	1156	0.974429	-	.	TF=LHX5;class=Homeo domain factors;sequence=TTAATTAC
AKR1C3|NM_003739	TFBS	TFBS	1555	1562	0.974243	+	.	TF=HOXA1;class=Homeo domain factors;sequence=CTCATTAG
AKR1C3|NM_001253909	TFBS	TFBS	1555	1562	0.974243	+	.	TF=HOXA1;class=Homeo domain factors;sequence=CTCATTAG
AKR1C3|NM_003739	TFBS	TFBS	1608	1615	0.974241	+	.	TF=TLX2;class=Homeo domain factors;sequence=TTAATTAT
AKR1C3|NM_001253909	TFBS	TFBS	1608	1615	0.974241	+	.	TF=TLX2;class=Homeo domain factors;sequence=TTAATTAT
AKR1C3|NM_003739	TFBS	TFBS	946	953	0.974241	-	.	TF=TLX2;class=Homeo domain factors;sequence=TTAATTAT
AKR1C3|NM_003739	TFBS	TFBS	1331	1338	0.974241	-	.	TF=TLX2;class=Homeo domain factors;sequence=TTAATTAT
AKR1C3|NM_001253909	TFBS	TFBS	946	953	0.974241	-	.	TF=TLX2;class=Homeo domain factors;sequence=TTAATTAT
AKR1C3|NM_001253909	TFBS	TFBS	1331	1338	0.974241	-	.	TF=TLX2;class=Homeo domain factors;sequence=TTAATTAT
AKR1C3|NM_003739	TFBS	TFBS	311	318	0.974237	-	.	TF=LHX1;class=Homeo domain factors;sequence=CCAATTAA
AKR1C3|NM_001253909	TFBS	TFBS	311	318	0.974237	-	.	TF=LHX1;class=Homeo domain factors;sequence=CCAATTAA
AKR1C3|NM_001253908	TFBS	TFBS	98	109	0.973957	-	.	TF=CDX2;class=Homeo domain factors;sequence=ATGCAATAAATA
AKR1C3|NM_003739	TFBS	TFBS	1149	1156	0.973908	-	.	TF=DLX6;class=Homeo domain factors;sequence=TTAATTAC
AKR1C3|NM_001253909	TFBS	TFBS	1149	1156	0.973908	-	.	TF=DLX6;class=Homeo domain factors;sequence=TTAATTAC
AKR1C3|NM_001253908	TFBS	TFBS	1822	1829	0.973889	-	.	TF=GSX2;class=Homeo domain factors;sequence=CTCATTAT
AKR1C3|NM_003739	TFBS	TFBS	1555	1562	0.973871	+	.	TF=HOXA5;class=Homeo domain factors;sequence=CTCATTAG
AKR1C3|NM_001253909	TFBS	TFBS	1555	1562	0.973871	+	.	TF=HOXA5;class=Homeo domain factors;sequence=CTCATTAG
AKR1C3|NM_003739	TFBS	TFBS	946	953	0.973793	+	.	TF=HOXA1;class=Homeo domain factors;sequence=ATAATTAA
AKR1C3|NM_003739	TFBS	TFBS	1331	1338	0.973793	+	.	TF=HOXA1;class=Homeo domain factors;sequence=ATAATTAA
AKR1C3|NM_003739	TFBS	TFBS	1608	1615	0.973793	-	.	TF=HOXA1;class=Homeo domain factors;sequence=ATAATTAA
AKR1C3|NM_001253909	TFBS	TFBS	946	953	0.973793	+	.	TF=HOXA1;class=Homeo domain factors;sequence=ATAATTAA
AKR1C3|NM_001253909	TFBS	TFBS	1331	1338	0.973793	+	.	TF=HOXA1;class=Homeo domain factors;sequence=ATAATTAA
AKR1C3|NM_001253909	TFBS	TFBS	1608	1615	0.973793	-	.	TF=HOXA1;class=Homeo domain factors;sequence=ATAATTAA
AKR1C3|NM_003739	TFBS	TFBS	640	647	0.973653	+	.	TF=HOXD4;class=Homeo domain factors;sequence=CCCATTAG
AKR1C3|NM_001253909	TFBS	TFBS	640	647	0.973653	+	.	TF=HOXD4;class=Homeo domain factors;sequence=CCCATTAG
AKR1C3|NM_001253908	TFBS	TFBS	1822	1829	0.973614	-	.	TF=HOXA2;class=Homeo domain factors;sequence=CTCATTAT
AKR1C3|NM_003739	TFBS	TFBS	310	319	0.973506	-	.	TF=GSX1;class=Homeo domain factors;sequence=TCCAATTAAA
AKR1C3|NM_001253909	TFBS	TFBS	310	319	0.973506	-	.	TF=GSX1;class=Homeo domain factors;sequence=TCCAATTAAA
AKR1C3|NM_003739	TFBS	TFBS	1388	1395	0.973412	-	.	TF=PITX1;class=Homeo domain factors;sequence=GTAATCCT
AKR1C3|NM_001253909	TFBS	TFBS	1388	1395	0.973412	-	.	TF=PITX1;class=Homeo domain factors;sequence=GTAATCCT
AKR1C3|NM_001253908	TFBS	TFBS	859	866	0.973412	+	.	TF=PITX1;class=Homeo domain factors;sequence=GTAATCCT
AKR1C3|NM_001253908	TFBS	TFBS	1760	1767	0.973394	-	.	TF=HOXB2;class=Homeo domain factors;sequence=TCAATTAC
AKR1C3|NM_003739	TFBS	TFBS	1149	1156	0.973368	-	.	TF=ISX;class=Homeo domain factors;sequence=TTAATTAC
AKR1C3|NM_001253909	TFBS	TFBS	1149	1156	0.973368	-	.	TF=ISX;class=Homeo domain factors;sequence=TTAATTAC
AKR1C3|NM_003739	TFBS	TFBS	1783	1792	0.97325	-	.	TF=GSX1;class=Homeo domain factors;sequence=ACTCATTAAT
AKR1C3|NM_001253909	TFBS	TFBS	1783	1792	0.97325	-	.	TF=GSX1;class=Homeo domain factors;sequence=ACTCATTAAT
AKR1C3|NM_003739	TFBS	TFBS	1784	1793	0.97322	+	.	TF=POU6F1(var.2);class=Homeo domain factors;sequence=TTAATGAGTT
AKR1C3|NM_001253909	TFBS	TFBS	1784	1793	0.97322	+	.	TF=POU6F1(var.2);class=Homeo domain factors;sequence=TTAATGAGTT
AKR1C3|NM_003739	TFBS	TFBS	1149	1156	0.973176	+	.	TF=LHX9;class=Homeo domain factors;sequence=GTAATTAA
AKR1C3|NM_001253909	TFBS	TFBS	1149	1156	0.973176	+	.	TF=LHX9;class=Homeo domain factors;sequence=GTAATTAA
AKR1C3|NM_001253908	TFBS	TFBS	113	122	0.973151	+	.	TF=SOX4;class=High-mobility group (HMG) domain factors;sequence=AGACAAAGGG
AKR1C3|NM_001253908	TFBS	TFBS	734	741	0.973143	-	.	TF=HOXA2;class=Homeo domain factors;sequence=ATCATTAC
AKR1C3|NM_001253908	TFBS	TFBS	1760	1767	0.973142	-	.	TF=HOXA7;class=Homeo domain factors;sequence=TCAATTAC
AKR1C3|NM_003739	TFBS	TFBS	1149	1156	0.973047	+	.	TF=DRGX;class=Homeo domain factors;sequence=GTAATTAA
AKR1C3|NM_001253909	TFBS	TFBS	1149	1156	0.973047	+	.	TF=DRGX;class=Homeo domain factors;sequence=GTAATTAA
AKR1C3|NM_003739	TFBS	TFBS	1052	1059	0.973041	-	.	TF=SOX18;class=High-mobility group (HMG) domain factors;sequence=CACAATAC
AKR1C3|NM_001253909	TFBS	TFBS	1052	1059	0.973041	-	.	TF=SOX18;class=High-mobility group (HMG) domain factors;sequence=CACAATAC
AKR1C3|NM_003739	TFBS	TFBS	753	760	0.972996	+	.	TF=RHOXF1;class=Homeo domain factors;sequence=CTAATCTC
AKR1C3|NM_001253909	TFBS	TFBS	753	760	0.972996	+	.	TF=RHOXF1;class=Homeo domain factors;sequence=CTAATCTC
AKR1C3|NM_003739	TFBS	TFBS	1149	1156	0.97292	+	.	TF=BARX1;class=Homeo domain factors;sequence=GTAATTAA
AKR1C3|NM_001253909	TFBS	TFBS	1149	1156	0.97292	+	.	TF=BARX1;class=Homeo domain factors;sequence=GTAATTAA
AKR1C3|NM_003739	TFBS	TFBS	946	953	0.972919	+	.	TF=DLX5;class=Homeo domain factors;sequence=ATAATTAA
AKR1C3|NM_003739	TFBS	TFBS	1331	1338	0.972919	+	.	TF=DLX5;class=Homeo domain factors;sequence=ATAATTAA
AKR1C3|NM_003739	TFBS	TFBS	1608	1615	0.972919	-	.	TF=DLX5;class=Homeo domain factors;sequence=ATAATTAA
AKR1C3|NM_001253909	TFBS	TFBS	946	953	0.972919	+	.	TF=DLX5;class=Homeo domain factors;sequence=ATAATTAA
AKR1C3|NM_001253909	TFBS	TFBS	1331	1338	0.972919	+	.	TF=DLX5;class=Homeo domain factors;sequence=ATAATTAA
AKR1C3|NM_001253909	TFBS	TFBS	1608	1615	0.972919	-	.	TF=DLX5;class=Homeo domain factors;sequence=ATAATTAA
AKR1C3|NM_003739	TFBS	TFBS	699	706	0.972775	-	.	TF=MGA;class=T-Box factors;sequence=GGGTGTGA
AKR1C3|NM_001253909	TFBS	TFBS	699	706	0.972775	-	.	TF=MGA;class=T-Box factors;sequence=GGGTGTGA
AKR1C3|NM_003739	TFBS	TFBS	1119	1128	0.972755	+	.	TF=MXI1;class=Basic helix-loop-helix factors (bHLH);sequence=CCCACATGAG
AKR1C3|NM_001253909	TFBS	TFBS	1119	1128	0.972755	+	.	TF=MXI1;class=Basic helix-loop-helix factors (bHLH);sequence=CCCACATGAG
AKR1C3|NM_003739	TFBS	TFBS	1942	1951	0.972655	-	.	TF=VEZF1;class=C2H2 zinc finger factors;sequence=CCCCCCACCC
AKR1C3|NM_001253909	TFBS	TFBS	1942	1951	0.972655	-	.	TF=VEZF1;class=C2H2 zinc finger factors;sequence=CCCCCCACCC
AKR1C3|NM_003739	TFBS	TFBS	1697	1708	0.97265	-	.	TF=TCF21(var.2);class=Basic helix-loop-helix factors (bHLH);sequence=AACCATATGTTA
AKR1C3|NM_001253909	TFBS	TFBS	1697	1708	0.97265	-	.	TF=TCF21(var.2);class=Basic helix-loop-helix factors (bHLH);sequence=AACCATATGTTA
AKR1C3|NM_003739	TFBS	TFBS	1148	1157	0.972639	+	.	TF=MEOX2;class=Homeo domain factors;sequence=TGTAATTAAT
AKR1C3|NM_001253909	TFBS	TFBS	1148	1157	0.972639	+	.	TF=MEOX2;class=Homeo domain factors;sequence=TGTAATTAAT
AKR1C3|NM_003739	TFBS	TFBS	1149	1156	0.972632	+	.	TF=HOXB5;class=Homeo domain factors;sequence=GTAATTAA
AKR1C3|NM_001253909	TFBS	TFBS	1149	1156	0.972632	+	.	TF=HOXB5;class=Homeo domain factors;sequence=GTAATTAA
AKR1C3|NM_003739	TFBS	TFBS	310	319	0.972622	-	.	TF=HOXB3;class=Homeo domain factors;sequence=TCCAATTAAA
AKR1C3|NM_001253909	TFBS	TFBS	310	319	0.972622	-	.	TF=HOXB3;class=Homeo domain factors;sequence=TCCAATTAAA
AKR1C3|NM_003739	TFBS	TFBS	1149	1156	0.972565	-	.	TF=EN1;class=Homeo domain factors;sequence=TTAATTAC
AKR1C3|NM_001253909	TFBS	TFBS	1149	1156	0.972565	-	.	TF=EN1;class=Homeo domain factors;sequence=TTAATTAC
AKR1C3|NM_001253908	TFBS	TFBS	323	333	0.972452	-	.	TF=TCF7;class=High-mobility group (HMG) domain factors;sequence=CTCTTTGAAGT
AKR1C3|NM_001253908	TFBS	TFBS	596	603	0.972419	-	.	TF=RHOXF1;class=Homeo domain factors;sequence=GTGAGCCT
AKR1C3|NM_003739	TFBS	TFBS	1148	1157	0.972387	-	.	TF=MIXL1;class=Homeo domain factors;sequence=ATTAATTACA
AKR1C3|NM_001253909	TFBS	TFBS	1148	1157	0.972387	-	.	TF=MIXL1;class=Homeo domain factors;sequence=ATTAATTACA
AKR1C3|NM_001253908	TFBS	TFBS	306	313	0.972359	+	.	TF=HOXD4;class=Homeo domain factors;sequence=ACCATTAT
AKR1C3|NM_003739	TFBS	TFBS	398	405	0.97234	-	.	TF=MEIS3;class=Homeo domain factors;sequence=TTGACAGA
AKR1C3|NM_001253909	TFBS	TFBS	398	405	0.97234	-	.	TF=MEIS3;class=Homeo domain factors;sequence=TTGACAGA
AKR1C3|NM_001253908	TFBS	TFBS	1760	1767	0.972318	-	.	TF=ISX;class=Homeo domain factors;sequence=TCAATTAC
AKR1C3|NM_003739	TFBS	TFBS	311	318	0.972256	-	.	TF=HOXC4;class=Homeo domain factors;sequence=CCAATTAA
AKR1C3|NM_001253909	TFBS	TFBS	311	318	0.972256	-	.	TF=HOXC4;class=Homeo domain factors;sequence=CCAATTAA
AKR1C3|NM_001253908	TFBS	TFBS	171	180	0.972236	-	.	TF=MXI1;class=Basic helix-loop-helix factors (bHLH);sequence=ATCACATGAC
AKR1C3|NM_003739	TFBS	TFBS	1149	1159	0.972176	-	.	TF=LMX1B;class=Homeo domain factors;sequence=AAATTAATTAC
AKR1C3|NM_001253909	TFBS	TFBS	1149	1159	0.972176	-	.	TF=LMX1B;class=Homeo domain factors;sequence=AAATTAATTAC
AKR1C3|NM_003739	TFBS	TFBS	310	319	0.972091	+	.	TF=HESX1;class=Homeo domain factors;sequence=TTTAATTGGA
AKR1C3|NM_001253909	TFBS	TFBS	310	319	0.972091	+	.	TF=HESX1;class=Homeo domain factors;sequence=TTTAATTGGA
AKR1C3|NM_003739	TFBS	TFBS	1608	1615	0.971874	+	.	TF=LHX5;class=Homeo domain factors;sequence=TTAATTAT
AKR1C3|NM_003739	TFBS	TFBS	946	953	0.971874	-	.	TF=LHX5;class=Homeo domain factors;sequence=TTAATTAT
AKR1C3|NM_003739	TFBS	TFBS	1331	1338	0.971874	-	.	TF=LHX5;class=Homeo domain factors;sequence=TTAATTAT
AKR1C3|NM_001253909	TFBS	TFBS	1608	1615	0.971874	+	.	TF=LHX5;class=Homeo domain factors;sequence=TTAATTAT
AKR1C3|NM_001253909	TFBS	TFBS	946	953	0.971874	-	.	TF=LHX5;class=Homeo domain factors;sequence=TTAATTAT
AKR1C3|NM_001253909	TFBS	TFBS	1331	1338	0.971874	-	.	TF=LHX5;class=Homeo domain factors;sequence=TTAATTAT
AKR1C3|NM_003739	TFBS	TFBS	1608	1615	0.971848	+	.	TF=ISX;class=Homeo domain factors;sequence=TTAATTAT
AKR1C3|NM_001253909	TFBS	TFBS	1608	1615	0.971848	+	.	TF=ISX;class=Homeo domain factors;sequence=TTAATTAT
AKR1C3|NM_003739	TFBS	TFBS	946	953	0.971848	-	.	TF=ISX;class=Homeo domain factors;sequence=TTAATTAT
AKR1C3|NM_003739	TFBS	TFBS	1331	1338	0.971848	-	.	TF=ISX;class=Homeo domain factors;sequence=TTAATTAT
AKR1C3|NM_001253909	TFBS	TFBS	946	953	0.971848	-	.	TF=ISX;class=Homeo domain factors;sequence=TTAATTAT
AKR1C3|NM_001253909	TFBS	TFBS	1331	1338	0.971848	-	.	TF=ISX;class=Homeo domain factors;sequence=TTAATTAT
AKR1C3|NM_003739	TFBS	TFBS	311	318	0.971661	+	.	TF=HOXB6;class=Homeo domain factors;sequence=TTAATTGG
AKR1C3|NM_001253909	TFBS	TFBS	311	318	0.971661	+	.	TF=HOXB6;class=Homeo domain factors;sequence=TTAATTGG
AKR1C3|NM_001253908	TFBS	TFBS	1760	1767	0.971558	-	.	TF=HOXD8;class=Homeo domain factors;sequence=TCAATTAC
AKR1C3|NM_003739	TFBS	TFBS	1149	1156	0.971557	-	.	TF=HOXB8;class=Homeo domain factors;sequence=TTAATTAC
AKR1C3|NM_001253909	TFBS	TFBS	1149	1156	0.971557	-	.	TF=HOXB8;class=Homeo domain factors;sequence=TTAATTAC
AKR1C3|NM_003739	TFBS	TFBS	1698	1707	0.971556	-	.	TF=NEUROG2;class=Basic helix-loop-helix factors (bHLH);sequence=ACCATATGTT
AKR1C3|NM_001253909	TFBS	TFBS	1698	1707	0.971556	-	.	TF=NEUROG2;class=Basic helix-loop-helix factors (bHLH);sequence=ACCATATGTT
AKR1C3|NM_003739	TFBS	TFBS	1783	1792	0.971492	-	.	TF=NOTO;class=Homeo domain factors;sequence=ACTCATTAAT
AKR1C3|NM_001253909	TFBS	TFBS	1783	1792	0.971492	-	.	TF=NOTO;class=Homeo domain factors;sequence=ACTCATTAAT
AKR1C3|NM_003739	TFBS	TFBS	945	954	0.971404	+	.	TF=HESX1;class=Homeo domain factors;sequence=AATAATTAAC
AKR1C3|NM_003739	TFBS	TFBS	1330	1339	0.971404	+	.	TF=HESX1;class=Homeo domain factors;sequence=AATAATTAAC
AKR1C3|NM_003739	TFBS	TFBS	1607	1616	0.971404	-	.	TF=HESX1;class=Homeo domain factors;sequence=AATAATTAAC
AKR1C3|NM_001253909	TFBS	TFBS	945	954	0.971404	+	.	TF=HESX1;class=Homeo domain factors;sequence=AATAATTAAC
AKR1C3|NM_001253909	TFBS	TFBS	1330	1339	0.971404	+	.	TF=HESX1;class=Homeo domain factors;sequence=AATAATTAAC
AKR1C3|NM_001253909	TFBS	TFBS	1607	1616	0.971404	-	.	TF=HESX1;class=Homeo domain factors;sequence=AATAATTAAC
AKR1C3|NM_003739	TFBS	TFBS	945	954	0.971328	+	.	TF=MIXL1;class=Homeo domain factors;sequence=AATAATTAAC
AKR1C3|NM_003739	TFBS	TFBS	1330	1339	0.971328	+	.	TF=MIXL1;class=Homeo domain factors;sequence=AATAATTAAC
AKR1C3|NM_003739	TFBS	TFBS	1607	1616	0.971328	-	.	TF=MIXL1;class=Homeo domain factors;sequence=AATAATTAAC
AKR1C3|NM_001253909	TFBS	TFBS	945	954	0.971328	+	.	TF=MIXL1;class=Homeo domain factors;sequence=AATAATTAAC
AKR1C3|NM_001253909	TFBS	TFBS	1330	1339	0.971328	+	.	TF=MIXL1;class=Homeo domain factors;sequence=AATAATTAAC
AKR1C3|NM_001253909	TFBS	TFBS	1607	1616	0.971328	-	.	TF=MIXL1;class=Homeo domain factors;sequence=AATAATTAAC
AKR1C3|NM_001253908	TFBS	TFBS	1667	1681	0.971275	-	.	TF=JUND(var.2);class=Basic leucine zipper factors (bZIP);sequence=CATGATGATATCATT
AKR1C3|NM_003739	TFBS	TFBS	1698	1707	0.971268	+	.	TF=NEUROG2;class=Basic helix-loop-helix factors (bHLH);sequence=AACATATGGT
AKR1C3|NM_001253909	TFBS	TFBS	1698	1707	0.971268	+	.	TF=NEUROG2;class=Basic helix-loop-helix factors (bHLH);sequence=AACATATGGT
AKR1C3|NM_003739	TFBS	TFBS	1248	1258	0.971153	+	.	TF=CDX4;class=Homeo domain factors;sequence=TGTAATAAACC
AKR1C3|NM_001253909	TFBS	TFBS	1248	1258	0.971153	+	.	TF=CDX4;class=Homeo domain factors;sequence=TGTAATAAACC
AKR1C3|NM_001253908	TFBS	TFBS	1331	1337	0.971064	-	.	TF=FOXP3;class=Fork head / winged helix factors;sequence=GCAAACA
AKR1C3|NM_001253908	TFBS	TFBS	1157	1163	0.971064	+	.	TF=FOXP3;class=Fork head / winged helix factors;sequence=GCAAACA
AKR1C3|NM_001253908	TFBS	TFBS	23	32	0.970983	-	.	TF=BHLHA15(var.2);class=Basic helix-loop-helix factors (bHLH);sequence=CCCAGCTGTT
AKR1C3|NM_003739	TFBS	TFBS	1554	1563	0.970877	+	.	TF=HOXB3;class=Homeo domain factors;sequence=TCTCATTAGT
AKR1C3|NM_001253909	TFBS	TFBS	1554	1563	0.970877	+	.	TF=HOXB3;class=Homeo domain factors;sequence=TCTCATTAGT
AKR1C3|NM_003739	TFBS	TFBS	945	954	0.970689	+	.	TF=ESX1;class=Homeo domain factors;sequence=AATAATTAAC
AKR1C3|NM_003739	TFBS	TFBS	1330	1339	0.970689	+	.	TF=ESX1;class=Homeo domain factors;sequence=AATAATTAAC
AKR1C3|NM_003739	TFBS	TFBS	1607	1616	0.970689	-	.	TF=ESX1;class=Homeo domain factors;sequence=AATAATTAAC
AKR1C3|NM_001253909	TFBS	TFBS	945	954	0.970689	+	.	TF=ESX1;class=Homeo domain factors;sequence=AATAATTAAC
AKR1C3|NM_001253909	TFBS	TFBS	1330	1339	0.970689	+	.	TF=ESX1;class=Homeo domain factors;sequence=AATAATTAAC
AKR1C3|NM_001253909	TFBS	TFBS	1607	1616	0.970689	-	.	TF=ESX1;class=Homeo domain factors;sequence=AATAATTAAC
AKR1C3|NM_003739	TFBS	TFBS	1608	1615	0.970634	+	.	TF=VAX2;class=Homeo domain factors;sequence=TTAATTAT
AKR1C3|NM_003739	TFBS	TFBS	946	953	0.970634	-	.	TF=VAX2;class=Homeo domain factors;sequence=TTAATTAT
AKR1C3|NM_003739	TFBS	TFBS	1331	1338	0.970634	-	.	TF=VAX2;class=Homeo domain factors;sequence=TTAATTAT
AKR1C3|NM_001253909	TFBS	TFBS	1608	1615	0.970634	+	.	TF=VAX2;class=Homeo domain factors;sequence=TTAATTAT
AKR1C3|NM_001253909	TFBS	TFBS	946	953	0.970634	-	.	TF=VAX2;class=Homeo domain factors;sequence=TTAATTAT
AKR1C3|NM_001253909	TFBS	TFBS	1331	1338	0.970634	-	.	TF=VAX2;class=Homeo domain factors;sequence=TTAATTAT
AKR1C3|NM_003739	TFBS	TFBS	1006	1017	0.970535	+	.	TF=GFI1;class=C2H2 zinc finger factors;sequence=GAAATCAGGGCA
AKR1C3|NM_001253909	TFBS	TFBS	1006	1017	0.970535	+	.	TF=GFI1;class=C2H2 zinc finger factors;sequence=GAAATCAGGGCA
AKR1C3|NM_003739	TFBS	TFBS	243	250	0.970488	-	.	TF=SOX18;class=High-mobility group (HMG) domain factors;sequence=AACAATGA
AKR1C3|NM_001253909	TFBS	TFBS	243	250	0.970488	-	.	TF=SOX18;class=High-mobility group (HMG) domain factors;sequence=AACAATGA
AKR1C3|NM_001253908	TFBS	TFBS	1760	1767	0.970485	-	.	TF=BSX;class=Homeo domain factors;sequence=TCAATTAC
AKR1C3|NM_001253908	TFBS	TFBS	1760	1767	0.970395	-	.	TF=MSX1;class=Homeo domain factors;sequence=TCAATTAC
AKR1C3|NM_003739	TFBS	TFBS	1149	1156	0.970389	-	.	TF=SHOX;class=Homeo domain factors;sequence=TTAATTAC
AKR1C3|NM_001253909	TFBS	TFBS	1149	1156	0.970389	-	.	TF=SHOX;class=Homeo domain factors;sequence=TTAATTAC
AKR1C3|NM_001253908	TFBS	TFBS	1760	1767	0.97031	-	.	TF=BARX1;class=Homeo domain factors;sequence=TCAATTAC
AKR1C3|NM_003739	TFBS	TFBS	1784	1791	0.970299	-	.	TF=HOXB2;class=Homeo domain factors;sequence=CTCATTAA
AKR1C3|NM_001253909	TFBS	TFBS	1784	1791	0.970299	-	.	TF=HOXB2;class=Homeo domain factors;sequence=CTCATTAA
AKR1C3|NM_001253908	TFBS	TFBS	23	32	0.970236	+	.	TF=BHLHA15(var.2);class=Basic helix-loop-helix factors (bHLH);sequence=AACAGCTGGG
AKR1C3|NM_003739	TFBS	TFBS	1148	1157	0.970135	+	.	TF=HOXA6;class=Homeo domain factors;sequence=TGTAATTAAT
AKR1C3|NM_001253909	TFBS	TFBS	1148	1157	0.970135	+	.	TF=HOXA6;class=Homeo domain factors;sequence=TGTAATTAAT
AKR1C3|NM_001253908	TFBS	TFBS	306	313	0.970028	+	.	TF=BARX1;class=Homeo domain factors;sequence=ACCATTAT
AKR1C3|NM_003739	TFBS	TFBS	1558	1571	0.969972	-	.	TF=JUN(var.2);class=Basic leucine zipper factors (bZIP);sequence=AAGGAATGACTAAT
AKR1C3|NM_001253909	TFBS	TFBS	1558	1571	0.969972	-	.	TF=JUN(var.2);class=Basic leucine zipper factors (bZIP);sequence=AAGGAATGACTAAT
AKR1C3|NM_003739	TFBS	TFBS	1388	1395	0.969914	-	.	TF=PITX2;class=Homeo domain factors;sequence=GTAATCCT
AKR1C3|NM_001253909	TFBS	TFBS	1388	1395	0.969914	-	.	TF=PITX2;class=Homeo domain factors;sequence=GTAATCCT
AKR1C3|NM_001253908	TFBS	TFBS	859	866	0.969914	+	.	TF=PITX2;class=Homeo domain factors;sequence=GTAATCCT
AKR1C3|NM_003739	TFBS	TFBS	1850	1857	0.969901	-	.	TF=NR2C2(var.2);class=Nuclear receptors with C4 zinc fingers;sequence=CAGTTCAT
AKR1C3|NM_001253909	TFBS	TFBS	1850	1857	0.969901	-	.	TF=NR2C2(var.2);class=Nuclear receptors with C4 zinc fingers;sequence=CAGTTCAT
AKR1C3|NM_001253908	TFBS	TFBS	1815	1822	0.969844	+	.	TF=GATA3;class=Other C4 zinc finger-type factors;sequence=AGATAAAA
AKR1C3|NM_003739	TFBS	TFBS	1149	1156	0.969842	-	.	TF=PDX1;class=Homeo domain factors;sequence=TTAATTAC
AKR1C3|NM_001253909	TFBS	TFBS	1149	1156	0.969842	-	.	TF=PDX1;class=Homeo domain factors;sequence=TTAATTAC
AKR1C3|NM_003739	TFBS	TFBS	311	318	0.969833	-	.	TF=HOXD4;class=Homeo domain factors;sequence=CCAATTAA
AKR1C3|NM_001253909	TFBS	TFBS	311	318	0.969833	-	.	TF=HOXD4;class=Homeo domain factors;sequence=CCAATTAA
AKR1C3|NM_003739	TFBS	TFBS	1963	1973	0.969808	-	.	TF=SOX2;class=High-mobility group (HMG) domain factors;sequence=AAACAATGGGC
AKR1C3|NM_001253909	TFBS	TFBS	1963	1973	0.969808	-	.	TF=SOX2;class=High-mobility group (HMG) domain factors;sequence=AAACAATGGGC
AKR1C3|NM_003739	TFBS	TFBS	521	528	0.969784	+	.	TF=HOXA5;class=Homeo domain factors;sequence=GTCATGAC
AKR1C3|NM_003739	TFBS	TFBS	521	528	0.969784	-	.	TF=HOXA5;class=Homeo domain factors;sequence=GTCATGAC
AKR1C3|NM_001253909	TFBS	TFBS	521	528	0.969784	+	.	TF=HOXA5;class=Homeo domain factors;sequence=GTCATGAC
AKR1C3|NM_001253909	TFBS	TFBS	521	528	0.969784	-	.	TF=HOXA5;class=Homeo domain factors;sequence=GTCATGAC
AKR1C3|NM_003739	TFBS	TFBS	1555	1562	0.969753	-	.	TF=HOXD3;class=Homeo domain factors;sequence=CTAATGAG
AKR1C3|NM_001253909	TFBS	TFBS	1555	1562	0.969753	-	.	TF=HOXD3;class=Homeo domain factors;sequence=CTAATGAG
AKR1C3|NM_001253908	TFBS	TFBS	1878	1885	0.969739	-	.	TF=NR2C2(var.2);class=Nuclear receptors with C4 zinc fingers;sequence=CAGTTCAA
AKR1C3|NM_001253908	TFBS	TFBS	712	723	0.969621	-	.	TF=BARX2;class=Homeo domain factors;sequence=GTTAATCATTAG
AKR1C3|NM_001253908	TFBS	TFBS	981	988	0.96956	+	.	TF=OTX1;class=Homeo domain factors;sequence=TTAATCCA
AKR1C3|NM_003739	TFBS	TFBS	338	345	0.969548	-	.	TF=HOXC4;class=Homeo domain factors;sequence=ACAATTAT
AKR1C3|NM_001253909	TFBS	TFBS	338	345	0.969548	-	.	TF=HOXC4;class=Homeo domain factors;sequence=ACAATTAT
AKR1C3|NM_003739	TFBS	TFBS	1555	1562	0.969392	+	.	TF=EMX1;class=Homeo domain factors;sequence=CTCATTAG
AKR1C3|NM_001253909	TFBS	TFBS	1555	1562	0.969392	+	.	TF=EMX1;class=Homeo domain factors;sequence=CTCATTAG
AKR1C3|NM_003739	TFBS	TFBS	946	953	0.969379	+	.	TF=BARX1;class=Homeo domain factors;sequence=ATAATTAA
AKR1C3|NM_003739	TFBS	TFBS	1331	1338	0.969379	+	.	TF=BARX1;class=Homeo domain factors;sequence=ATAATTAA
AKR1C3|NM_003739	TFBS	TFBS	1608	1615	0.969379	-	.	TF=BARX1;class=Homeo domain factors;sequence=ATAATTAA
AKR1C3|NM_001253909	TFBS	TFBS	946	953	0.969379	+	.	TF=BARX1;class=Homeo domain factors;sequence=ATAATTAA
AKR1C3|NM_001253909	TFBS	TFBS	1331	1338	0.969379	+	.	TF=BARX1;class=Homeo domain factors;sequence=ATAATTAA
AKR1C3|NM_001253909	TFBS	TFBS	1608	1615	0.969379	-	.	TF=BARX1;class=Homeo domain factors;sequence=ATAATTAA
AKR1C3|NM_001253908	TFBS	TFBS	1760	1767	0.969342	-	.	TF=EN1;class=Homeo domain factors;sequence=TCAATTAC
AKR1C3|NM_003739	TFBS	TFBS	637	645	0.96931	+	.	TF=HIC2;class=C2H2 zinc finger factors;sequence=GTGCCCATT
AKR1C3|NM_001253909	TFBS	TFBS	637	645	0.96931	+	.	TF=HIC2;class=C2H2 zinc finger factors;sequence=GTGCCCATT
AKR1C3|NM_001253908	TFBS	TFBS	612	621	0.96926	+	.	TF=RORA;class=Nuclear receptors with C4 zinc fingers;sequence=TTCTAGGTCA
AKR1C3|NM_003739	TFBS	TFBS	1149	1156	0.969221	-	.	TF=HOXA7;class=Homeo domain factors;sequence=TTAATTAC
AKR1C3|NM_001253909	TFBS	TFBS	1149	1156	0.969221	-	.	TF=HOXA7;class=Homeo domain factors;sequence=TTAATTAC
AKR1C3|NM_003739	TFBS	TFBS	338	345	0.969207	-	.	TF=HOXD4;class=Homeo domain factors;sequence=ACAATTAT
AKR1C3|NM_001253909	TFBS	TFBS	338	345	0.969207	-	.	TF=HOXD4;class=Homeo domain factors;sequence=ACAATTAT
AKR1C3|NM_003739	TFBS	TFBS	1248	1258	0.969012	+	.	TF=CDX1;class=Homeo domain factors;sequence=TGTAATAAACC
AKR1C3|NM_001253909	TFBS	TFBS	1248	1258	0.969012	+	.	TF=CDX1;class=Homeo domain factors;sequence=TGTAATAAACC
AKR1C3|NM_003739	TFBS	TFBS	1608	1615	0.96901	+	.	TF=HOXA2;class=Homeo domain factors;sequence=TTAATTAT
AKR1C3|NM_003739	TFBS	TFBS	946	953	0.96901	-	.	TF=HOXA2;class=Homeo domain factors;sequence=TTAATTAT
AKR1C3|NM_003739	TFBS	TFBS	1331	1338	0.96901	-	.	TF=HOXA2;class=Homeo domain factors;sequence=TTAATTAT
AKR1C3|NM_001253909	TFBS	TFBS	1608	1615	0.96901	+	.	TF=HOXA2;class=Homeo domain factors;sequence=TTAATTAT
AKR1C3|NM_001253909	TFBS	TFBS	946	953	0.96901	-	.	TF=HOXA2;class=Homeo domain factors;sequence=TTAATTAT
AKR1C3|NM_001253909	TFBS	TFBS	1331	1338	0.96901	-	.	TF=HOXA2;class=Homeo domain factors;sequence=TTAATTAT
AKR1C3|NM_003739	TFBS	TFBS	1608	1615	0.968956	+	.	TF=PRRX2;class=Homeo domain factors;sequence=TTAATTAT
AKR1C3|NM_003739	TFBS	TFBS	946	953	0.968956	-	.	TF=PRRX2;class=Homeo domain factors;sequence=TTAATTAT
AKR1C3|NM_003739	TFBS	TFBS	1331	1338	0.968956	-	.	TF=PRRX2;class=Homeo domain factors;sequence=TTAATTAT
AKR1C3|NM_001253909	TFBS	TFBS	1608	1615	0.968956	+	.	TF=PRRX2;class=Homeo domain factors;sequence=TTAATTAT
AKR1C3|NM_001253909	TFBS	TFBS	946	953	0.968956	-	.	TF=PRRX2;class=Homeo domain factors;sequence=TTAATTAT
AKR1C3|NM_001253909	TFBS	TFBS	1331	1338	0.968956	-	.	TF=PRRX2;class=Homeo domain factors;sequence=TTAATTAT
AKR1C3|NM_003739	TFBS	TFBS	1722	1729	0.968936	+	.	TF=RHOXF1;class=Homeo domain factors;sequence=CAAATCCT
AKR1C3|NM_001253909	TFBS	TFBS	1722	1729	0.968936	+	.	TF=RHOXF1;class=Homeo domain factors;sequence=CAAATCCT
AKR1C3|NM_001253908	TFBS	TFBS	712	719	0.968889	-	.	TF=HOXB2;class=Homeo domain factors;sequence=ATCATTAG
AKR1C3|NM_001253908	TFBS	TFBS	1993	2000	0.968693	-	.	TF=NR2C2(var.2);class=Nuclear receptors with C4 zinc fingers;sequence=CAGGTTAT
AKR1C3|NM_001253908	TFBS	TFBS	1649	1659	0.968665	-	.	TF=FOS;class=Basic leucine zipper factors (bZIP);sequence=TGTGAATCATT
AKR1C3|NM_003739	TFBS	TFBS	946	953	0.968637	+	.	TF=EN1;class=Homeo domain factors;sequence=ATAATTAA
AKR1C3|NM_003739	TFBS	TFBS	1331	1338	0.968637	+	.	TF=EN1;class=Homeo domain factors;sequence=ATAATTAA
AKR1C3|NM_003739	TFBS	TFBS	1608	1615	0.968637	-	.	TF=EN1;class=Homeo domain factors;sequence=ATAATTAA
AKR1C3|NM_001253909	TFBS	TFBS	946	953	0.968637	+	.	TF=EN1;class=Homeo domain factors;sequence=ATAATTAA
AKR1C3|NM_001253909	TFBS	TFBS	1331	1338	0.968637	+	.	TF=EN1;class=Homeo domain factors;sequence=ATAATTAA
AKR1C3|NM_001253909	TFBS	TFBS	1608	1615	0.968637	-	.	TF=EN1;class=Homeo domain factors;sequence=ATAATTAA
AKR1C3|NM_003739	TFBS	TFBS	1149	1156	0.968636	-	.	TF=PRRX2;class=Homeo domain factors;sequence=TTAATTAC
AKR1C3|NM_001253909	TFBS	TFBS	1149	1156	0.968636	-	.	TF=PRRX2;class=Homeo domain factors;sequence=TTAATTAC
AKR1C3|NM_003739	TFBS	TFBS	945	954	0.968603	+	.	TF=RAX;class=Homeo domain factors;sequence=AATAATTAAC
AKR1C3|NM_003739	TFBS	TFBS	1330	1339	0.968603	+	.	TF=RAX;class=Homeo domain factors;sequence=AATAATTAAC
AKR1C3|NM_003739	TFBS	TFBS	1607	1616	0.968603	-	.	TF=RAX;class=Homeo domain factors;sequence=AATAATTAAC
AKR1C3|NM_001253909	TFBS	TFBS	945	954	0.968603	+	.	TF=RAX;class=Homeo domain factors;sequence=AATAATTAAC
AKR1C3|NM_001253909	TFBS	TFBS	1330	1339	0.968603	+	.	TF=RAX;class=Homeo domain factors;sequence=AATAATTAAC
AKR1C3|NM_001253909	TFBS	TFBS	1607	1616	0.968603	-	.	TF=RAX;class=Homeo domain factors;sequence=AATAATTAAC
AKR1C3|NM_003739	TFBS	TFBS	1196	1203	0.96855	-	.	TF=RHOXF1;class=Homeo domain factors;sequence=ATAATCTG
AKR1C3|NM_001253909	TFBS	TFBS	1196	1203	0.96855	-	.	TF=RHOXF1;class=Homeo domain factors;sequence=ATAATCTG
AKR1C3|NM_003739	TFBS	TFBS	1388	1395	0.968526	-	.	TF=OTX1;class=Homeo domain factors;sequence=GTAATCCT
AKR1C3|NM_001253909	TFBS	TFBS	1388	1395	0.968526	-	.	TF=OTX1;class=Homeo domain factors;sequence=GTAATCCT
AKR1C3|NM_001253908	TFBS	TFBS	859	866	0.968526	+	.	TF=OTX1;class=Homeo domain factors;sequence=GTAATCCT
AKR1C3|NM_003739	TFBS	TFBS	1608	1615	0.968513	+	.	TF=EMX1;class=Homeo domain factors;sequence=TTAATTAT
AKR1C3|NM_003739	TFBS	TFBS	946	953	0.968513	-	.	TF=EMX1;class=Homeo domain factors;sequence=TTAATTAT
AKR1C3|NM_003739	TFBS	TFBS	1331	1338	0.968513	-	.	TF=EMX1;class=Homeo domain factors;sequence=TTAATTAT
AKR1C3|NM_001253909	TFBS	TFBS	1608	1615	0.968513	+	.	TF=EMX1;class=Homeo domain factors;sequence=TTAATTAT
AKR1C3|NM_001253909	TFBS	TFBS	946	953	0.968513	-	.	TF=EMX1;class=Homeo domain factors;sequence=TTAATTAT
AKR1C3|NM_001253909	TFBS	TFBS	1331	1338	0.968513	-	.	TF=EMX1;class=Homeo domain factors;sequence=TTAATTAT
AKR1C3|NM_001253908	TFBS	TFBS	98	107	0.968441	-	.	TF=HOXD9;class=Homeo domain factors;sequence=GCAATAAATA
AKR1C3|NM_001253908	TFBS	TFBS	1175	1182	0.968402	+	.	TF=RHOXF1;class=Homeo domain factors;sequence=TTAATCTG
AKR1C3|NM_001253908	TFBS	TFBS	734	741	0.968358	+	.	TF=HOXA1;class=Homeo domain factors;sequence=GTAATGAT
AKR1C3|NM_001253908	TFBS	TFBS	683	692	0.968247	+	.	TF=MNX1;class=Homeo domain factors;sequence=AGTAATAAAA
AKR1C3|NM_001253908	TFBS	TFBS	270	277	0.967969	-	.	TF=RHOXF1;class=Homeo domain factors;sequence=TTGATCTT
AKR1C3|NM_001253908	TFBS	TFBS	1760	1767	0.967924	+	.	TF=GSX2;class=Homeo domain factors;sequence=GTAATTGA
AKR1C3|NM_003739	TFBS	TFBS	1148	1157	0.967813	+	.	TF=EMX2;class=Homeo domain factors;sequence=TGTAATTAAT
AKR1C3|NM_001253909	TFBS	TFBS	1148	1157	0.967813	+	.	TF=EMX2;class=Homeo domain factors;sequence=TGTAATTAAT
AKR1C3|NM_001253908	TFBS	TFBS	965	970	0.967722	+	.	TF=ZNF354C;class=C2H2 zinc finger factors;sequence=GTCCAC
AKR1C3|NM_001253908	TFBS	TFBS	362	367	0.967722	-	.	TF=ZNF354C;class=C2H2 zinc finger factors;sequence=GTCCAC
AKR1C3|NM_003739	TFBS	TFBS	1249	1258	0.967705	+	.	TF=HOXD9;class=Homeo domain factors;sequence=GTAATAAACC
AKR1C3|NM_001253909	TFBS	TFBS	1249	1258	0.967705	+	.	TF=HOXD9;class=Homeo domain factors;sequence=GTAATAAACC
AKR1C3|NM_001253908	TFBS	TFBS	1951	1958	0.967685	+	.	TF=PDX1;class=Homeo domain factors;sequence=ACCATTAG
AKR1C3|NM_001253908	TFBS	TFBS	734	741	0.96768	-	.	TF=HOXA1;class=Homeo domain factors;sequence=ATCATTAC
AKR1C3|NM_003739	TFBS	TFBS	1976	1983	0.967579	+	.	TF=RHOXF1;class=Homeo domain factors;sequence=GTAATCTC
AKR1C3|NM_001253909	TFBS	TFBS	1976	1983	0.967579	+	.	TF=RHOXF1;class=Homeo domain factors;sequence=GTAATCTC
AKR1C3|NM_003739	TFBS	TFBS	1094	1103	0.967549	+	.	TF=ETV4;class=Tryptophan cluster factors;sequence=AAAGGAAGGA
AKR1C3|NM_001253909	TFBS	TFBS	1094	1103	0.967549	+	.	TF=ETV4;class=Tryptophan cluster factors;sequence=AAAGGAAGGA
AKR1C3|NM_001253908	TFBS	TFBS	1760	1767	0.967465	-	.	TF=UNCX;class=Homeo domain factors;sequence=TCAATTAC
AKR1C3|NM_003739	TFBS	TFBS	311	318	0.967456	-	.	TF=HOXB8;class=Homeo domain factors;sequence=CCAATTAA
AKR1C3|NM_001253909	TFBS	TFBS	311	318	0.967456	-	.	TF=HOXB8;class=Homeo domain factors;sequence=CCAATTAA
AKR1C3|NM_001253908	TFBS	TFBS	306	313	0.967442	+	.	TF=HOXA4;class=Homeo domain factors;sequence=ACCATTAT
AKR1C3|NM_003739	TFBS	TFBS	1784	1791	0.967442	+	.	TF=HOXA1;class=Homeo domain factors;sequence=TTAATGAG
AKR1C3|NM_001253909	TFBS	TFBS	1784	1791	0.967442	+	.	TF=HOXA1;class=Homeo domain factors;sequence=TTAATGAG
AKR1C3|NM_003739	TFBS	TFBS	946	953	0.967345	+	.	TF=HOXB2;class=Homeo domain factors;sequence=ATAATTAA
AKR1C3|NM_003739	TFBS	TFBS	1331	1338	0.967345	+	.	TF=HOXB2;class=Homeo domain factors;sequence=ATAATTAA
AKR1C3|NM_003739	TFBS	TFBS	1608	1615	0.967345	-	.	TF=HOXB2;class=Homeo domain factors;sequence=ATAATTAA
AKR1C3|NM_001253909	TFBS	TFBS	946	953	0.967345	+	.	TF=HOXB2;class=Homeo domain factors;sequence=ATAATTAA
AKR1C3|NM_001253909	TFBS	TFBS	1331	1338	0.967345	+	.	TF=HOXB2;class=Homeo domain factors;sequence=ATAATTAA
AKR1C3|NM_001253909	TFBS	TFBS	1608	1615	0.967345	-	.	TF=HOXB2;class=Homeo domain factors;sequence=ATAATTAA
AKR1C3|NM_001253908	TFBS	TFBS	1584	1594	0.96728	+	.	TF=FOS;class=Basic leucine zipper factors (bZIP);sequence=TCTTAGTCATT
AKR1C3|NM_001253908	TFBS	TFBS	87	94	0.967265	+	.	TF=ARNT::HIF1A;class=Basic helix-loop-helix factors (bHLH);sequence=GGGCGTGC
AKR1C3|NM_001253908	TFBS	TFBS	734	741	0.967243	-	.	TF=HOXD8;class=Homeo domain factors;sequence=ATCATTAC
AKR1C3|NM_003739	TFBS	TFBS	1558	1567	0.967174	-	.	TF=FOSL1::JUND;class=Basic leucine zipper factors (bZIP);sequence=AATGACTAAT
AKR1C3|NM_001253909	TFBS	TFBS	1558	1567	0.967174	-	.	TF=FOSL1::JUND;class=Basic leucine zipper factors (bZIP);sequence=AATGACTAAT
AKR1C3|NM_003739	TFBS	TFBS	668	675	0.967127	-	.	TF=RHOXF1;class=Homeo domain factors;sequence=AAAAGCCA
AKR1C3|NM_001253909	TFBS	TFBS	668	675	0.967127	-	.	TF=RHOXF1;class=Homeo domain factors;sequence=AAAAGCCA
AKR1C3|NM_003739	TFBS	TFBS	946	953	0.966957	+	.	TF=EMX1;class=Homeo domain factors;sequence=ATAATTAA
AKR1C3|NM_003739	TFBS	TFBS	1331	1338	0.966957	+	.	TF=EMX1;class=Homeo domain factors;sequence=ATAATTAA
AKR1C3|NM_003739	TFBS	TFBS	1608	1615	0.966957	-	.	TF=EMX1;class=Homeo domain factors;sequence=ATAATTAA
AKR1C3|NM_001253909	TFBS	TFBS	946	953	0.966957	+	.	TF=EMX1;class=Homeo domain factors;sequence=ATAATTAA
AKR1C3|NM_001253909	TFBS	TFBS	1331	1338	0.966957	+	.	TF=EMX1;class=Homeo domain factors;sequence=ATAATTAA
AKR1C3|NM_001253909	TFBS	TFBS	1608	1615	0.966957	-	.	TF=EMX1;class=Homeo domain factors;sequence=ATAATTAA
AKR1C3|NM_003739	TFBS	TFBS	398	405	0.966957	-	.	TF=MEIS2;class=Homeo domain factors;sequence=TTGACAGA
AKR1C3|NM_001253909	TFBS	TFBS	398	405	0.966957	-	.	TF=MEIS2;class=Homeo domain factors;sequence=TTGACAGA
AKR1C3|NM_003739	TFBS	TFBS	946	953	0.966895	+	.	TF=BSX;class=Homeo domain factors;sequence=ATAATTAA
AKR1C3|NM_003739	TFBS	TFBS	1331	1338	0.966895	+	.	TF=BSX;class=Homeo domain factors;sequence=ATAATTAA
AKR1C3|NM_003739	TFBS	TFBS	1608	1615	0.966895	-	.	TF=BSX;class=Homeo domain factors;sequence=ATAATTAA
AKR1C3|NM_001253909	TFBS	TFBS	946	953	0.966895	+	.	TF=BSX;class=Homeo domain factors;sequence=ATAATTAA
AKR1C3|NM_001253909	TFBS	TFBS	1331	1338	0.966895	+	.	TF=BSX;class=Homeo domain factors;sequence=ATAATTAA
AKR1C3|NM_001253909	TFBS	TFBS	1608	1615	0.966895	-	.	TF=BSX;class=Homeo domain factors;sequence=ATAATTAA
AKR1C3|NM_003739	TFBS	TFBS	1608	1615	0.966894	+	.	TF=HOXD4;class=Homeo domain factors;sequence=TTAATTAT
AKR1C3|NM_003739	TFBS	TFBS	946	953	0.966894	-	.	TF=HOXD4;class=Homeo domain factors;sequence=TTAATTAT
AKR1C3|NM_003739	TFBS	TFBS	1331	1338	0.966894	-	.	TF=HOXD4;class=Homeo domain factors;sequence=TTAATTAT
AKR1C3|NM_001253909	TFBS	TFBS	1608	1615	0.966894	+	.	TF=HOXD4;class=Homeo domain factors;sequence=TTAATTAT
AKR1C3|NM_001253909	TFBS	TFBS	946	953	0.966894	-	.	TF=HOXD4;class=Homeo domain factors;sequence=TTAATTAT
AKR1C3|NM_001253909	TFBS	TFBS	1331	1338	0.966894	-	.	TF=HOXD4;class=Homeo domain factors;sequence=TTAATTAT
AKR1C3|NM_003739	TFBS	TFBS	1915	1924	0.966815	+	.	TF=HMBOX1;class=Homeo domain factors;sequence=ATTGGTTAAC
AKR1C3|NM_001253909	TFBS	TFBS	1915	1924	0.966815	+	.	TF=HMBOX1;class=Homeo domain factors;sequence=ATTGGTTAAC
AKR1C3|NM_001253908	TFBS	TFBS	1943	1952	0.966815	+	.	TF=HMBOX1;class=Homeo domain factors;sequence=ATTGGTTAAC
AKR1C3|NM_001253908	TFBS	TFBS	718	726	0.966788	+	.	TF=SRY;class=High-mobility group (HMG) domain factors;sequence=ATTAACAAT
AKR1C3|NM_001253908	TFBS	TFBS	321	334	0.966777	+	.	TF=TCF7L2;class=High-mobility group (HMG) domain factors;sequence=GAACTTCAAAGAGG
AKR1C3|NM_003739	TFBS	TFBS	310	319	0.966767	-	.	TF=RAX;class=Homeo domain factors;sequence=TCCAATTAAA
AKR1C3|NM_001253909	TFBS	TFBS	310	319	0.966767	-	.	TF=RAX;class=Homeo domain factors;sequence=TCCAATTAAA
AKR1C3|NM_003739	TFBS	TFBS	995	1001	0.966719	+	.	TF=FOXI1;class=Fork head / winged helix factors;sequence=GTAAATA
AKR1C3|NM_001253909	TFBS	TFBS	995	1001	0.966719	+	.	TF=FOXI1;class=Fork head / winged helix factors;sequence=GTAAATA
AKR1C3|NM_001253908	TFBS	TFBS	909	915	0.966719	+	.	TF=FOXI1;class=Fork head / winged helix factors;sequence=GTAAATA
AKR1C3|NM_003739	TFBS	TFBS	945	954	0.966711	+	.	TF=LHX6;class=Homeo domain factors;sequence=AATAATTAAC
AKR1C3|NM_003739	TFBS	TFBS	1330	1339	0.966711	+	.	TF=LHX6;class=Homeo domain factors;sequence=AATAATTAAC
AKR1C3|NM_003739	TFBS	TFBS	1607	1616	0.966711	-	.	TF=LHX6;class=Homeo domain factors;sequence=AATAATTAAC
AKR1C3|NM_001253909	TFBS	TFBS	945	954	0.966711	+	.	TF=LHX6;class=Homeo domain factors;sequence=AATAATTAAC
AKR1C3|NM_001253909	TFBS	TFBS	1330	1339	0.966711	+	.	TF=LHX6;class=Homeo domain factors;sequence=AATAATTAAC
AKR1C3|NM_001253909	TFBS	TFBS	1607	1616	0.966711	-	.	TF=LHX6;class=Homeo domain factors;sequence=AATAATTAAC
AKR1C3|NM_003739	TFBS	TFBS	1784	1791	0.966686	+	.	TF=LBX1;class=Homeo domain factors;sequence=TTAATGAG
AKR1C3|NM_001253909	TFBS	TFBS	1784	1791	0.966686	+	.	TF=LBX1;class=Homeo domain factors;sequence=TTAATGAG
AKR1C3|NM_003739	TFBS	TFBS	1078	1088	0.966607	+	.	TF=GATA1;class=Other C4 zinc finger-type factors;sequence=TTCTAATCTGC
AKR1C3|NM_001253909	TFBS	TFBS	1078	1088	0.966607	+	.	TF=GATA1;class=Other C4 zinc finger-type factors;sequence=TTCTAATCTGC
AKR1C3|NM_003739	TFBS	TFBS	946	956	0.966537	-	.	TF=LMX1B;class=Homeo domain factors;sequence=AAGTTAATTAT
AKR1C3|NM_001253909	TFBS	TFBS	946	956	0.966537	-	.	TF=LMX1B;class=Homeo domain factors;sequence=AAGTTAATTAT
AKR1C3|NM_003739	TFBS	TFBS	261	270	0.966478	-	.	TF=NFATC4;class=Rel homology region (RHR) factors;sequence=TACGGAAAAA
AKR1C3|NM_001253909	TFBS	TFBS	261	270	0.966478	-	.	TF=NFATC4;class=Rel homology region (RHR) factors;sequence=TACGGAAAAA
AKR1C3|NM_001253908	TFBS	TFBS	399	409	0.966445	-	.	TF=MAZ;class=C2H2 zinc finger factors;sequence=AACCCCTCCCT
AKR1C3|NM_001253908	TFBS	TFBS	1473	1480	0.96643	+	.	TF=SOX18;class=High-mobility group (HMG) domain factors;sequence=TACAATGC
AKR1C3|NM_001253908	TFBS	TFBS	1635	1645	0.966395	+	.	TF=FOS;class=Basic leucine zipper factors (bZIP);sequence=GGTTAGTCATT
AKR1C3|NM_003739	TFBS	TFBS	1608	1615	0.966328	+	.	TF=DLX6;class=Homeo domain factors;sequence=TTAATTAT
AKR1C3|NM_003739	TFBS	TFBS	946	953	0.966328	-	.	TF=DLX6;class=Homeo domain factors;sequence=TTAATTAT
AKR1C3|NM_003739	TFBS	TFBS	1331	1338	0.966328	-	.	TF=DLX6;class=Homeo domain factors;sequence=TTAATTAT
AKR1C3|NM_001253909	TFBS	TFBS	1608	1615	0.966328	+	.	TF=DLX6;class=Homeo domain factors;sequence=TTAATTAT
AKR1C3|NM_001253909	TFBS	TFBS	946	953	0.966328	-	.	TF=DLX6;class=Homeo domain factors;sequence=TTAATTAT
AKR1C3|NM_001253909	TFBS	TFBS	1331	1338	0.966328	-	.	TF=DLX6;class=Homeo domain factors;sequence=TTAATTAT
AKR1C3|NM_001253908	TFBS	TFBS	1822	1829	0.966138	-	.	TF=HOXA4;class=Homeo domain factors;sequence=CTCATTAT
AKR1C3|NM_003739	TFBS	TFBS	1149	1156	0.966066	+	.	TF=LHX1;class=Homeo domain factors;sequence=GTAATTAA
AKR1C3|NM_001253909	TFBS	TFBS	1149	1156	0.966066	+	.	TF=LHX1;class=Homeo domain factors;sequence=GTAATTAA
AKR1C3|NM_003739	TFBS	TFBS	1149	1156	0.966035	+	.	TF=RAX2;class=Homeo domain factors;sequence=GTAATTAA
AKR1C3|NM_001253909	TFBS	TFBS	1149	1156	0.966035	+	.	TF=RAX2;class=Homeo domain factors;sequence=GTAATTAA
AKR1C3|NM_003739	TFBS	TFBS	1139	1146	0.966002	-	.	TF=BARHL1;class=Homeo domain factors;sequence=ATAAATGG
AKR1C3|NM_001253909	TFBS	TFBS	1139	1146	0.966002	-	.	TF=BARHL1;class=Homeo domain factors;sequence=ATAAATGG
AKR1C3|NM_003739	TFBS	TFBS	945	954	0.965913	+	.	TF=EVX2;class=Homeo domain factors;sequence=AATAATTAAC
AKR1C3|NM_003739	TFBS	TFBS	1330	1339	0.965913	+	.	TF=EVX2;class=Homeo domain factors;sequence=AATAATTAAC
AKR1C3|NM_003739	TFBS	TFBS	1607	1616	0.965913	-	.	TF=EVX2;class=Homeo domain factors;sequence=AATAATTAAC
AKR1C3|NM_001253909	TFBS	TFBS	945	954	0.965913	+	.	TF=EVX2;class=Homeo domain factors;sequence=AATAATTAAC
AKR1C3|NM_001253909	TFBS	TFBS	1330	1339	0.965913	+	.	TF=EVX2;class=Homeo domain factors;sequence=AATAATTAAC
AKR1C3|NM_001253909	TFBS	TFBS	1607	1616	0.965913	-	.	TF=EVX2;class=Homeo domain factors;sequence=AATAATTAAC
AKR1C3|NM_001253908	TFBS	TFBS	1175	1182	0.965898	+	.	TF=OTX1;class=Homeo domain factors;sequence=TTAATCTG
AKR1C3|NM_001253908	TFBS	TFBS	641	650	0.965847	-	.	TF=SNAI1;class=C2H2 zinc finger factors;sequence=GTCAGGTGCT
AKR1C3|NM_001253908	TFBS	TFBS	1760	1767	0.965766	-	.	TF=HOXA5;class=Homeo domain factors;sequence=TCAATTAC
AKR1C3|NM_003739	TFBS	TFBS	946	953	0.965737	+	.	TF=LHX5;class=Homeo domain factors;sequence=ATAATTAA
AKR1C3|NM_003739	TFBS	TFBS	1331	1338	0.965737	+	.	TF=LHX5;class=Homeo domain factors;sequence=ATAATTAA
AKR1C3|NM_003739	TFBS	TFBS	1608	1615	0.965737	-	.	TF=LHX5;class=Homeo domain factors;sequence=ATAATTAA
AKR1C3|NM_001253909	TFBS	TFBS	946	953	0.965737	+	.	TF=LHX5;class=Homeo domain factors;sequence=ATAATTAA
AKR1C3|NM_001253909	TFBS	TFBS	1331	1338	0.965737	+	.	TF=LHX5;class=Homeo domain factors;sequence=ATAATTAA
AKR1C3|NM_001253909	TFBS	TFBS	1608	1615	0.965737	-	.	TF=LHX5;class=Homeo domain factors;sequence=ATAATTAA
AKR1C3|NM_001253908	TFBS	TFBS	712	719	0.965694	+	.	TF=HOXA1;class=Homeo domain factors;sequence=CTAATGAT
AKR1C3|NM_003739	TFBS	TFBS	1698	1709	0.965614	-	.	TF=TAL1::TCF3;class=Basic helix-loop-helix factors (bHLH);sequence=CAACCATATGTT
AKR1C3|NM_001253909	TFBS	TFBS	1698	1709	0.965614	-	.	TF=TAL1::TCF3;class=Basic helix-loop-helix factors (bHLH);sequence=CAACCATATGTT
AKR1C3|NM_003739	TFBS	TFBS	945	954	0.965536	+	.	TF=EVX1;class=Homeo domain factors;sequence=AATAATTAAC
AKR1C3|NM_003739	TFBS	TFBS	1330	1339	0.965536	+	.	TF=EVX1;class=Homeo domain factors;sequence=AATAATTAAC
AKR1C3|NM_003739	TFBS	TFBS	1607	1616	0.965536	-	.	TF=EVX1;class=Homeo domain factors;sequence=AATAATTAAC
AKR1C3|NM_001253909	TFBS	TFBS	945	954	0.965536	+	.	TF=EVX1;class=Homeo domain factors;sequence=AATAATTAAC
AKR1C3|NM_001253909	TFBS	TFBS	1330	1339	0.965536	+	.	TF=EVX1;class=Homeo domain factors;sequence=AATAATTAAC
AKR1C3|NM_001253909	TFBS	TFBS	1607	1616	0.965536	-	.	TF=EVX1;class=Homeo domain factors;sequence=AATAATTAAC
AKR1C3|NM_003739	TFBS	TFBS	1080	1087	0.965518	+	.	TF=RHOXF1;class=Homeo domain factors;sequence=CTAATCTG
AKR1C3|NM_001253909	TFBS	TFBS	1080	1087	0.965518	+	.	TF=RHOXF1;class=Homeo domain factors;sequence=CTAATCTG
AKR1C3|NM_003739	TFBS	TFBS	945	954	0.965517	-	.	TF=HESX1;class=Homeo domain factors;sequence=GTTAATTATT
AKR1C3|NM_003739	TFBS	TFBS	1330	1339	0.965517	-	.	TF=HESX1;class=Homeo domain factors;sequence=GTTAATTATT
AKR1C3|NM_001253909	TFBS	TFBS	945	954	0.965517	-	.	TF=HESX1;class=Homeo domain factors;sequence=GTTAATTATT
AKR1C3|NM_001253909	TFBS	TFBS	1330	1339	0.965517	-	.	TF=HESX1;class=Homeo domain factors;sequence=GTTAATTATT
AKR1C3|NM_003739	TFBS	TFBS	1607	1616	0.965517	+	.	TF=HESX1;class=Homeo domain factors;sequence=GTTAATTATT
AKR1C3|NM_001253909	TFBS	TFBS	1607	1616	0.965517	+	.	TF=HESX1;class=Homeo domain factors;sequence=GTTAATTATT
AKR1C3|NM_003739	TFBS	TFBS	1149	1156	0.965474	-	.	TF=HOXD8;class=Homeo domain factors;sequence=TTAATTAC
AKR1C3|NM_001253909	TFBS	TFBS	1149	1156	0.965474	-	.	TF=HOXD8;class=Homeo domain factors;sequence=TTAATTAC
AKR1C3|NM_003739	TFBS	TFBS	310	319	0.965472	-	.	TF=ESX1;class=Homeo domain factors;sequence=TCCAATTAAA
AKR1C3|NM_001253909	TFBS	TFBS	310	319	0.965472	-	.	TF=ESX1;class=Homeo domain factors;sequence=TCCAATTAAA
AKR1C3|NM_001253908	TFBS	TFBS	1822	1829	0.965449	+	.	TF=HOXA1;class=Homeo domain factors;sequence=ATAATGAG
AKR1C3|NM_003739	TFBS	TFBS	802	812	0.965423	+	.	TF=FOXC1;class=Fork head / winged helix factors;sequence=TAAATAAATAA
AKR1C3|NM_001253909	TFBS	TFBS	802	812	0.965423	+	.	TF=FOXC1;class=Fork head / winged helix factors;sequence=TAAATAAATAA
AKR1C3|NM_003739	TFBS	TFBS	1554	1563	0.965397	+	.	TF=NOTO;class=Homeo domain factors;sequence=TCTCATTAGT
AKR1C3|NM_001253909	TFBS	TFBS	1554	1563	0.965397	+	.	TF=NOTO;class=Homeo domain factors;sequence=TCTCATTAGT
AKR1C3|NM_003739	TFBS	TFBS	248	258	0.965385	-	.	TF=DMRT3;class=DM-type intertwined zinc finger factors;sequence=AGTGTATCAAC
AKR1C3|NM_001253909	TFBS	TFBS	248	258	0.965385	-	.	TF=DMRT3;class=DM-type intertwined zinc finger factors;sequence=AGTGTATCAAC
AKR1C3|NM_003739	TFBS	TFBS	247	253	0.965348	-	.	TF=FOXL1;class=Fork head / winged helix factors;sequence=ATCAACA
AKR1C3|NM_003739	TFBS	TFBS	1042	1048	0.965348	-	.	TF=FOXL1;class=Fork head / winged helix factors;sequence=ATCAACA
AKR1C3|NM_001253909	TFBS	TFBS	247	253	0.965348	-	.	TF=FOXL1;class=Fork head / winged helix factors;sequence=ATCAACA
AKR1C3|NM_001253909	TFBS	TFBS	1042	1048	0.965348	-	.	TF=FOXL1;class=Fork head / winged helix factors;sequence=ATCAACA
AKR1C3|NM_003739	TFBS	TFBS	1148	1157	0.96533	-	.	TF=NOTO;class=Homeo domain factors;sequence=ATTAATTACA
AKR1C3|NM_001253909	TFBS	TFBS	1148	1157	0.96533	-	.	TF=NOTO;class=Homeo domain factors;sequence=ATTAATTACA
AKR1C3|NM_003739	TFBS	TFBS	1555	1562	0.965195	-	.	TF=EMX1;class=Homeo domain factors;sequence=CTAATGAG
AKR1C3|NM_001253909	TFBS	TFBS	1555	1562	0.965195	-	.	TF=EMX1;class=Homeo domain factors;sequence=CTAATGAG
AKR1C3|NM_001253908	TFBS	TFBS	1951	1958	0.96518	+	.	TF=BSX;class=Homeo domain factors;sequence=ACCATTAG
AKR1C3|NM_003739	TFBS	TFBS	995	1001	0.965135	+	.	TF=FOXP3;class=Fork head / winged helix factors;sequence=GTAAATA
AKR1C3|NM_001253909	TFBS	TFBS	995	1001	0.965135	+	.	TF=FOXP3;class=Fork head / winged helix factors;sequence=GTAAATA
AKR1C3|NM_001253908	TFBS	TFBS	909	915	0.965135	+	.	TF=FOXP3;class=Fork head / winged helix factors;sequence=GTAAATA
AKR1C3|NM_001253908	TFBS	TFBS	1760	1767	0.965074	-	.	TF=HOXA1;class=Homeo domain factors;sequence=TCAATTAC
AKR1C3|NM_001253908	TFBS	TFBS	319	326	0.96504	-	.	TF=NR2C2(var.2);class=Nuclear receptors with C4 zinc fingers;sequence=AAGTTCGT
AKR1C3|NM_001253908	TFBS	TFBS	269	283	0.965028	+	.	TF=LEF1;class=High-mobility group (HMG) domain factors;sequence=AAAGATCAAAGACTT
AKR1C3|NM_003739	TFBS	TFBS	311	318	0.96502	-	.	TF=HOXA7;class=Homeo domain factors;sequence=CCAATTAA
AKR1C3|NM_001253909	TFBS	TFBS	311	318	0.96502	-	.	TF=HOXA7;class=Homeo domain factors;sequence=CCAATTAA
AKR1C3|NM_003739	TFBS	TFBS	1784	1791	0.964923	+	.	TF=HOXB6;class=Homeo domain factors;sequence=TTAATGAG
AKR1C3|NM_001253909	TFBS	TFBS	1784	1791	0.964923	+	.	TF=HOXB6;class=Homeo domain factors;sequence=TTAATGAG
AKR1C3|NM_003739	TFBS	TFBS	1149	1156	0.964825	+	.	TF=UNCX;class=Homeo domain factors;sequence=GTAATTAA
AKR1C3|NM_001253909	TFBS	TFBS	1149	1156	0.964825	+	.	TF=UNCX;class=Homeo domain factors;sequence=GTAATTAA
AKR1C3|NM_001253908	TFBS	TFBS	711	720	0.964663	-	.	TF=EVX2;class=Homeo domain factors;sequence=AATCATTAGC
AKR1C3|NM_001253908	TFBS	TFBS	1760	1767	0.964611	-	.	TF=EMX1;class=Homeo domain factors;sequence=TCAATTAC
AKR1C3|NM_001253908	TFBS	TFBS	1951	1958	0.964565	+	.	TF=GSX2;class=Homeo domain factors;sequence=ACCATTAG
AKR1C3|NM_003739	TFBS	TFBS	1338	1346	0.964557	+	.	TF=NKX2-8;class=Homeo domain factors;sequence=ACACTCCAA
AKR1C3|NM_001253909	TFBS	TFBS	1338	1346	0.964557	+	.	TF=NKX2-8;class=Homeo domain factors;sequence=ACACTCCAA
AKR1C3|NM_001253908	TFBS	TFBS	86	96	0.964536	-	.	TF=KLF6;class=C2H2 zinc finger factors;sequence=CAGCACGCCCA
AKR1C3|NM_001253908	TFBS	TFBS	734	741	0.964528	-	.	TF=HOXC8;class=Homeo domain factors;sequence=ATCATTAC
AKR1C3|NM_001253908	TFBS	TFBS	1822	1829	0.964496	-	.	TF=PDX1;class=Homeo domain factors;sequence=CTCATTAT
AKR1C3|NM_001253908	TFBS	TFBS	1331	1341	0.964462	-	.	TF=POU5F1;class=Homeo domain factors;sequence=ATATGCAAACA
AKR1C3|NM_003739	TFBS	TFBS	1149	1156	0.964453	-	.	TF=LBX1;class=Homeo domain factors;sequence=TTAATTAC
AKR1C3|NM_001253909	TFBS	TFBS	1149	1156	0.964453	-	.	TF=LBX1;class=Homeo domain factors;sequence=TTAATTAC
AKR1C3|NM_003739	TFBS	TFBS	1784	1791	0.964448	+	.	TF=HOXB2;class=Homeo domain factors;sequence=TTAATGAG
AKR1C3|NM_001253909	TFBS	TFBS	1784	1791	0.964448	+	.	TF=HOXB2;class=Homeo domain factors;sequence=TTAATGAG
AKR1C3|NM_001253908	TFBS	TFBS	1969	1976	0.964416	+	.	TF=NR2C2(var.2);class=Nuclear receptors with C4 zinc fingers;sequence=GAGGGCAT
AKR1C3|NM_001253908	TFBS	TFBS	1822	1829	0.964402	-	.	TF=HOXA1;class=Homeo domain factors;sequence=CTCATTAT
AKR1C3|NM_003739	TFBS	TFBS	1967	1975	0.964399	-	.	TF=SRY;class=High-mobility group (HMG) domain factors;sequence=AAAAACAAT
AKR1C3|NM_001253909	TFBS	TFBS	1967	1975	0.964399	-	.	TF=SRY;class=High-mobility group (HMG) domain factors;sequence=AAAAACAAT
AKR1C3|NM_003739	TFBS	TFBS	1148	1157	0.964392	+	.	TF=MIXL1;class=Homeo domain factors;sequence=TGTAATTAAT
AKR1C3|NM_001253909	TFBS	TFBS	1148	1157	0.964392	+	.	TF=MIXL1;class=Homeo domain factors;sequence=TGTAATTAAT
AKR1C3|NM_003739	TFBS	TFBS	1149	1156	0.964328	-	.	TF=PRRX1;class=Homeo domain factors;sequence=TTAATTAC
AKR1C3|NM_001253909	TFBS	TFBS	1149	1156	0.964328	-	.	TF=PRRX1;class=Homeo domain factors;sequence=TTAATTAC
AKR1C3|NM_003739	TFBS	TFBS	1784	1791	0.96431	-	.	TF=HOXA1;class=Homeo domain factors;sequence=CTCATTAA
AKR1C3|NM_001253909	TFBS	TFBS	1784	1791	0.96431	-	.	TF=HOXA1;class=Homeo domain factors;sequence=CTCATTAA
AKR1C3|NM_003739	TFBS	TFBS	1148	1157	0.964301	-	.	TF=EMX2;class=Homeo domain factors;sequence=ATTAATTACA
AKR1C3|NM_001253909	TFBS	TFBS	1148	1157	0.964301	-	.	TF=EMX2;class=Homeo domain factors;sequence=ATTAATTACA
AKR1C3|NM_003739	TFBS	TFBS	311	318	0.964244	-	.	TF=EMX1;class=Homeo domain factors;sequence=CCAATTAA
AKR1C3|NM_001253909	TFBS	TFBS	311	318	0.964244	-	.	TF=EMX1;class=Homeo domain factors;sequence=CCAATTAA
AKR1C3|NM_003739	TFBS	TFBS	945	954	0.964226	+	.	TF=GBX2;class=Homeo domain factors;sequence=AATAATTAAC
AKR1C3|NM_003739	TFBS	TFBS	1330	1339	0.964226	+	.	TF=GBX2;class=Homeo domain factors;sequence=AATAATTAAC
AKR1C3|NM_003739	TFBS	TFBS	1607	1616	0.964226	-	.	TF=GBX2;class=Homeo domain factors;sequence=AATAATTAAC
AKR1C3|NM_001253909	TFBS	TFBS	945	954	0.964226	+	.	TF=GBX2;class=Homeo domain factors;sequence=AATAATTAAC
AKR1C3|NM_001253909	TFBS	TFBS	1330	1339	0.964226	+	.	TF=GBX2;class=Homeo domain factors;sequence=AATAATTAAC
AKR1C3|NM_001253909	TFBS	TFBS	1607	1616	0.964226	-	.	TF=GBX2;class=Homeo domain factors;sequence=AATAATTAAC
AKR1C3|NM_003739	TFBS	TFBS	1555	1562	0.964213	-	.	TF=HOXA5;class=Homeo domain factors;sequence=CTAATGAG
AKR1C3|NM_001253909	TFBS	TFBS	1555	1562	0.964213	-	.	TF=HOXA5;class=Homeo domain factors;sequence=CTAATGAG
AKR1C3|NM_001253908	TFBS	TFBS	734	741	0.964172	+	.	TF=HOXB5;class=Homeo domain factors;sequence=GTAATGAT
AKR1C3|NM_001253908	TFBS	TFBS	712	719	0.964156	-	.	TF=HOXA1;class=Homeo domain factors;sequence=ATCATTAG
AKR1C3|NM_001253908	TFBS	TFBS	11	18	0.964019	+	.	TF=GATA3;class=Other C4 zinc finger-type factors;sequence=AGATAAAG
AKR1C3|NM_001253908	TFBS	TFBS	850	860	0.963917	+	.	TF=ZEB1;class=Homeo domain factors;sequence=GGCACCTGGGT
AKR1C3|NM_003739	TFBS	TFBS	611	618	0.963891	-	.	TF=VDR;class=Nuclear receptors with C4 zinc fingers;sequence=CAAGTTCA
AKR1C3|NM_001253909	TFBS	TFBS	611	618	0.963891	-	.	TF=VDR;class=Nuclear receptors with C4 zinc fingers;sequence=CAAGTTCA
AKR1C3|NM_003739	TFBS	TFBS	363	370	0.963869	-	.	TF=TLX2;class=Homeo domain factors;sequence=GAAATTAG
AKR1C3|NM_001253909	TFBS	TFBS	363	370	0.963869	-	.	TF=TLX2;class=Homeo domain factors;sequence=GAAATTAG
AKR1C3|NM_003739	TFBS	TFBS	761	768	0.963834	-	.	TF=NR2C2(var.2);class=Nuclear receptors with C4 zinc fingers;sequence=AAGGGCAA
AKR1C3|NM_001253909	TFBS	TFBS	761	768	0.963834	-	.	TF=NR2C2(var.2);class=Nuclear receptors with C4 zinc fingers;sequence=AAGGGCAA
AKR1C3|NM_003739	TFBS	TFBS	1149	1156	0.963821	-	.	TF=HOXD4;class=Homeo domain factors;sequence=TTAATTAC
AKR1C3|NM_001253909	TFBS	TFBS	1149	1156	0.963821	-	.	TF=HOXD4;class=Homeo domain factors;sequence=TTAATTAC
AKR1C3|NM_003739	TFBS	TFBS	639	648	0.963803	+	.	TF=HOXB3;class=Homeo domain factors;sequence=GCCCATTAGT
AKR1C3|NM_001253909	TFBS	TFBS	639	648	0.963803	+	.	TF=HOXB3;class=Homeo domain factors;sequence=GCCCATTAGT
AKR1C3|NM_001253908	TFBS	TFBS	734	741	0.963797	-	.	TF=HOXB8;class=Homeo domain factors;sequence=ATCATTAC
AKR1C3|NM_001253908	TFBS	TFBS	734	741	0.963785	-	.	TF=PDX1;class=Homeo domain factors;sequence=ATCATTAC
AKR1C3|NM_003739	TFBS	TFBS	1608	1615	0.963733	+	.	TF=PDX1;class=Homeo domain factors;sequence=TTAATTAT
AKR1C3|NM_003739	TFBS	TFBS	946	953	0.963733	-	.	TF=PDX1;class=Homeo domain factors;sequence=TTAATTAT
AKR1C3|NM_003739	TFBS	TFBS	1331	1338	0.963733	-	.	TF=PDX1;class=Homeo domain factors;sequence=TTAATTAT
AKR1C3|NM_001253909	TFBS	TFBS	1608	1615	0.963733	+	.	TF=PDX1;class=Homeo domain factors;sequence=TTAATTAT
AKR1C3|NM_001253909	TFBS	TFBS	946	953	0.963733	-	.	TF=PDX1;class=Homeo domain factors;sequence=TTAATTAT
AKR1C3|NM_001253909	TFBS	TFBS	1331	1338	0.963733	-	.	TF=PDX1;class=Homeo domain factors;sequence=TTAATTAT
AKR1C3|NM_001253908	TFBS	TFBS	712	719	0.963728	-	.	TF=BARX1;class=Homeo domain factors;sequence=ATCATTAG
AKR1C3|NM_003739	TFBS	TFBS	16	24	0.963708	-	.	TF=NFIX;class=SMAD/NF-1 DNA-binding domain factors;sequence=CAAGCCAAG
AKR1C3|NM_001253909	TFBS	TFBS	16	24	0.963708	-	.	TF=NFIX;class=SMAD/NF-1 DNA-binding domain factors;sequence=CAAGCCAAG
AKR1C3|NM_003739	TFBS	TFBS	1588	1598	0.963661	-	.	TF=PRDM1;class=C2H2 zinc finger factors;sequence=GTCTTTCTCTC
AKR1C3|NM_001253909	TFBS	TFBS	1588	1598	0.963661	-	.	TF=PRDM1;class=C2H2 zinc finger factors;sequence=GTCTTTCTCTC
AKR1C3|NM_001253908	TFBS	TFBS	1951	1958	0.963613	+	.	TF=HOXB2;class=Homeo domain factors;sequence=ACCATTAG
AKR1C3|NM_003739	TFBS	TFBS	1148	1157	0.963601	+	.	TF=GSX1;class=Homeo domain factors;sequence=TGTAATTAAT
AKR1C3|NM_001253909	TFBS	TFBS	1148	1157	0.963601	+	.	TF=GSX1;class=Homeo domain factors;sequence=TGTAATTAAT
AKR1C3|NM_003739	TFBS	TFBS	640	647	0.963595	+	.	TF=HOXA4;class=Homeo domain factors;sequence=CCCATTAG
AKR1C3|NM_001253909	TFBS	TFBS	640	647	0.963595	+	.	TF=HOXA4;class=Homeo domain factors;sequence=CCCATTAG
AKR1C3|NM_003739	TFBS	TFBS	942	953	0.963584	+	.	TF=BARX2;class=Homeo domain factors;sequence=TATAATAATTAA
AKR1C3|NM_001253909	TFBS	TFBS	942	953	0.963584	+	.	TF=BARX2;class=Homeo domain factors;sequence=TATAATAATTAA
AKR1C3|NM_003739	TFBS	TFBS	640	647	0.963582	+	.	TF=HOXA7;class=Homeo domain factors;sequence=CCCATTAG
AKR1C3|NM_001253909	TFBS	TFBS	640	647	0.963582	+	.	TF=HOXA7;class=Homeo domain factors;sequence=CCCATTAG
AKR1C3|NM_003739	TFBS	TFBS	995	1001	0.96355	+	.	TF=FOXO4;class=Fork head / winged helix factors;sequence=GTAAATA
AKR1C3|NM_001253909	TFBS	TFBS	995	1001	0.96355	+	.	TF=FOXO4;class=Fork head / winged helix factors;sequence=GTAAATA
AKR1C3|NM_001253908	TFBS	TFBS	909	915	0.96355	+	.	TF=FOXO4;class=Fork head / winged helix factors;sequence=GTAAATA
AKR1C3|NM_003739	TFBS	TFBS	1149	1156	0.963535	-	.	TF=LHX1;class=Homeo domain factors;sequence=TTAATTAC
AKR1C3|NM_001253909	TFBS	TFBS	1149	1156	0.963535	-	.	TF=LHX1;class=Homeo domain factors;sequence=TTAATTAC
AKR1C3|NM_003739	TFBS	TFBS	162	169	0.963519	+	.	TF=RHOXF1;class=Homeo domain factors;sequence=GAAATCCT
AKR1C3|NM_001253909	TFBS	TFBS	162	169	0.963519	+	.	TF=RHOXF1;class=Homeo domain factors;sequence=GAAATCCT
AKR1C3|NM_001253908	TFBS	TFBS	711	720	0.963431	-	.	TF=EVX1;class=Homeo domain factors;sequence=AATCATTAGC
AKR1C3|NM_001253908	TFBS	TFBS	1822	1829	0.963348	-	.	TF=HOXB4;class=Homeo domain factors;sequence=CTCATTAT
AKR1C3|NM_003739	TFBS	TFBS	1608	1615	0.963243	+	.	TF=VSX2;class=Homeo domain factors;sequence=TTAATTAT
AKR1C3|NM_003739	TFBS	TFBS	946	953	0.963243	-	.	TF=VSX2;class=Homeo domain factors;sequence=TTAATTAT
AKR1C3|NM_003739	TFBS	TFBS	1331	1338	0.963243	-	.	TF=VSX2;class=Homeo domain factors;sequence=TTAATTAT
AKR1C3|NM_001253909	TFBS	TFBS	1608	1615	0.963243	+	.	TF=VSX2;class=Homeo domain factors;sequence=TTAATTAT
AKR1C3|NM_001253909	TFBS	TFBS	946	953	0.963243	-	.	TF=VSX2;class=Homeo domain factors;sequence=TTAATTAT
AKR1C3|NM_001253909	TFBS	TFBS	1331	1338	0.963243	-	.	TF=VSX2;class=Homeo domain factors;sequence=TTAATTAT
AKR1C3|NM_001253908	TFBS	TFBS	734	741	0.963234	-	.	TF=HOXB2;class=Homeo domain factors;sequence=ATCATTAC
AKR1C3|NM_003739	TFBS	TFBS	1555	1562	0.963177	+	.	TF=BARX1;class=Homeo domain factors;sequence=CTCATTAG
AKR1C3|NM_001253909	TFBS	TFBS	1555	1562	0.963177	+	.	TF=BARX1;class=Homeo domain factors;sequence=CTCATTAG
AKR1C3|NM_003739	TFBS	TFBS	521	528	0.96317	+	.	TF=HOXB2;class=Homeo domain factors;sequence=GTCATGAC
AKR1C3|NM_003739	TFBS	TFBS	521	528	0.96317	-	.	TF=HOXB2;class=Homeo domain factors;sequence=GTCATGAC
AKR1C3|NM_001253909	TFBS	TFBS	521	528	0.96317	+	.	TF=HOXB2;class=Homeo domain factors;sequence=GTCATGAC
AKR1C3|NM_001253909	TFBS	TFBS	521	528	0.96317	-	.	TF=HOXB2;class=Homeo domain factors;sequence=GTCATGAC
AKR1C3|NM_003739	TFBS	TFBS	912	919	0.963156	-	.	TF=HOXC4;class=Homeo domain factors;sequence=ATCATTGA
AKR1C3|NM_001253909	TFBS	TFBS	912	919	0.963156	-	.	TF=HOXC4;class=Homeo domain factors;sequence=ATCATTGA
AKR1C3|NM_003739	TFBS	TFBS	946	953	0.963153	+	.	TF=PRRX2;class=Homeo domain factors;sequence=ATAATTAA
AKR1C3|NM_003739	TFBS	TFBS	1331	1338	0.963153	+	.	TF=PRRX2;class=Homeo domain factors;sequence=ATAATTAA
AKR1C3|NM_001253909	TFBS	TFBS	946	953	0.963153	+	.	TF=PRRX2;class=Homeo domain factors;sequence=ATAATTAA
AKR1C3|NM_001253909	TFBS	TFBS	1331	1338	0.963153	+	.	TF=PRRX2;class=Homeo domain factors;sequence=ATAATTAA
AKR1C3|NM_003739	TFBS	TFBS	1608	1615	0.963153	-	.	TF=PRRX2;class=Homeo domain factors;sequence=ATAATTAA
AKR1C3|NM_001253909	TFBS	TFBS	1608	1615	0.963153	-	.	TF=PRRX2;class=Homeo domain factors;sequence=ATAATTAA
AKR1C3|NM_003739	TFBS	TFBS	640	647	0.963128	+	.	TF=HOXA5;class=Homeo domain factors;sequence=CCCATTAG
AKR1C3|NM_001253909	TFBS	TFBS	640	647	0.963128	+	.	TF=HOXA5;class=Homeo domain factors;sequence=CCCATTAG
AKR1C3|NM_001253908	TFBS	TFBS	308	315	0.963074	-	.	TF=GATA3;class=Other C4 zinc finger-type factors;sequence=AGATAATG
AKR1C3|NM_003739	TFBS	TFBS	1149	1156	0.963068	-	.	TF=LHX9;class=Homeo domain factors;sequence=TTAATTAC
AKR1C3|NM_001253909	TFBS	TFBS	1149	1156	0.963068	-	.	TF=LHX9;class=Homeo domain factors;sequence=TTAATTAC
AKR1C3|NM_003739	TFBS	TFBS	1148	1157	0.963014	-	.	TF=HOXB3;class=Homeo domain factors;sequence=ATTAATTACA
AKR1C3|NM_001253909	TFBS	TFBS	1148	1157	0.963014	-	.	TF=HOXB3;class=Homeo domain factors;sequence=ATTAATTACA
AKR1C3|NM_001253908	TFBS	TFBS	1950	1959	0.962964	+	.	TF=HOXB3;class=Homeo domain factors;sequence=AACCATTAGG
AKR1C3|NM_003739	TFBS	TFBS	1607	1616	0.962872	+	.	TF=NOTO;class=Homeo domain factors;sequence=GTTAATTATT
AKR1C3|NM_003739	TFBS	TFBS	945	954	0.962872	-	.	TF=NOTO;class=Homeo domain factors;sequence=GTTAATTATT
AKR1C3|NM_003739	TFBS	TFBS	1330	1339	0.962872	-	.	TF=NOTO;class=Homeo domain factors;sequence=GTTAATTATT
AKR1C3|NM_001253909	TFBS	TFBS	1607	1616	0.962872	+	.	TF=NOTO;class=Homeo domain factors;sequence=GTTAATTATT
AKR1C3|NM_001253909	TFBS	TFBS	945	954	0.962872	-	.	TF=NOTO;class=Homeo domain factors;sequence=GTTAATTATT
AKR1C3|NM_001253909	TFBS	TFBS	1330	1339	0.962872	-	.	TF=NOTO;class=Homeo domain factors;sequence=GTTAATTATT
AKR1C3|NM_001253908	TFBS	TFBS	1585	1598	0.962832	-	.	TF=JUN(var.2);class=Basic leucine zipper factors (bZIP);sequence=AAAAAATGACTAAG
AKR1C3|NM_003739	TFBS	TFBS	527	534	0.962799	+	.	TF=BARX1;class=Homeo domain factors;sequence=ACGATTAT
AKR1C3|NM_001253909	TFBS	TFBS	527	534	0.962799	+	.	TF=BARX1;class=Homeo domain factors;sequence=ACGATTAT
AKR1C3|NM_001253908	TFBS	TFBS	1157	1163	0.962762	+	.	TF=FOXL1;class=Fork head / winged helix factors;sequence=GCAAACA
AKR1C3|NM_001253908	TFBS	TFBS	1331	1337	0.962762	-	.	TF=FOXL1;class=Fork head / winged helix factors;sequence=GCAAACA
AKR1C3|NM_001253908	TFBS	TFBS	649	658	0.9627	+	.	TF=NEUROD2;class=Basic helix-loop-helix factors (bHLH);sequence=ACCGTATGCC
AKR1C3|NM_001253908	TFBS	TFBS	712	719	0.962688	+	.	TF=HOXB6;class=Homeo domain factors;sequence=CTAATGAT
AKR1C3|NM_001253908	TFBS	TFBS	1760	1767	0.962671	+	.	TF=HOXA1;class=Homeo domain factors;sequence=GTAATTGA
AKR1C3|NM_003739	TFBS	TFBS	1228	1235	0.962639	-	.	TF=LBX1;class=Homeo domain factors;sequence=GTAACTAG
AKR1C3|NM_001253909	TFBS	TFBS	1228	1235	0.962639	-	.	TF=LBX1;class=Homeo domain factors;sequence=GTAACTAG
AKR1C3|NM_001253908	TFBS	TFBS	734	741	0.962626	+	.	TF=HOXC8;class=Homeo domain factors;sequence=GTAATGAT
AKR1C3|NM_003739	TFBS	TFBS	1149	1156	0.962621	+	.	TF=MSX1;class=Homeo domain factors;sequence=GTAATTAA
AKR1C3|NM_001253909	TFBS	TFBS	1149	1156	0.962621	+	.	TF=MSX1;class=Homeo domain factors;sequence=GTAATTAA
AKR1C3|NM_001253908	TFBS	TFBS	1372	1381	0.962619	+	.	TF=CUX2;class=Homeo domain factors;sequence=TAATCAATAC
AKR1C3|NM_003739	TFBS	TFBS	521	528	0.962539	+	.	TF=HOXB5;class=Homeo domain factors;sequence=GTCATGAC
AKR1C3|NM_003739	TFBS	TFBS	521	528	0.962539	-	.	TF=HOXB5;class=Homeo domain factors;sequence=GTCATGAC
AKR1C3|NM_001253909	TFBS	TFBS	521	528	0.962539	+	.	TF=HOXB5;class=Homeo domain factors;sequence=GTCATGAC
AKR1C3|NM_001253909	TFBS	TFBS	521	528	0.962539	-	.	TF=HOXB5;class=Homeo domain factors;sequence=GTCATGAC
AKR1C3|NM_003739	TFBS	TFBS	311	318	0.962364	-	.	TF=HOXD8;class=Homeo domain factors;sequence=CCAATTAA
AKR1C3|NM_001253909	TFBS	TFBS	311	318	0.962364	-	.	TF=HOXD8;class=Homeo domain factors;sequence=CCAATTAA
AKR1C3|NM_003739	TFBS	TFBS	946	953	0.96234	+	.	TF=HOXB8;class=Homeo domain factors;sequence=ATAATTAA
AKR1C3|NM_003739	TFBS	TFBS	1331	1338	0.96234	+	.	TF=HOXB8;class=Homeo domain factors;sequence=ATAATTAA
AKR1C3|NM_003739	TFBS	TFBS	1608	1615	0.96234	-	.	TF=HOXB8;class=Homeo domain factors;sequence=ATAATTAA
AKR1C3|NM_001253909	TFBS	TFBS	946	953	0.96234	+	.	TF=HOXB8;class=Homeo domain factors;sequence=ATAATTAA
AKR1C3|NM_001253909	TFBS	TFBS	1331	1338	0.96234	+	.	TF=HOXB8;class=Homeo domain factors;sequence=ATAATTAA
AKR1C3|NM_001253909	TFBS	TFBS	1608	1615	0.96234	-	.	TF=HOXB8;class=Homeo domain factors;sequence=ATAATTAA
AKR1C3|NM_001253908	TFBS	TFBS	1951	1958	0.962323	-	.	TF=HOXB6;class=Homeo domain factors;sequence=CTAATGGT
AKR1C3|NM_001253908	TFBS	TFBS	734	741	0.962159	+	.	TF=HOXB6;class=Homeo domain factors;sequence=GTAATGAT
AKR1C3|NM_003739	TFBS	TFBS	521	528	0.962153	+	.	TF=HOXA1;class=Homeo domain factors;sequence=GTCATGAC
AKR1C3|NM_003739	TFBS	TFBS	521	528	0.962153	-	.	TF=HOXA1;class=Homeo domain factors;sequence=GTCATGAC
AKR1C3|NM_001253909	TFBS	TFBS	521	528	0.962153	+	.	TF=HOXA1;class=Homeo domain factors;sequence=GTCATGAC
AKR1C3|NM_001253909	TFBS	TFBS	521	528	0.962153	-	.	TF=HOXA1;class=Homeo domain factors;sequence=GTCATGAC
AKR1C3|NM_001253908	TFBS	TFBS	1260	1269	0.962095	-	.	TF=GATA5;class=Other C4 zinc finger-type factors;sequence=CTGATAACTA
AKR1C3|NM_001253908	TFBS	TFBS	1456	1463	0.962006	+	.	TF=HOXB2;class=Homeo domain factors;sequence=GCAATGAA
AKR1C3|NM_001253908	TFBS	TFBS	712	719	0.961943	+	.	TF=HOXB5;class=Homeo domain factors;sequence=CTAATGAT
AKR1C3|NM_003739	TFBS	TFBS	338	345	0.961891	-	.	TF=BSX;class=Homeo domain factors;sequence=ACAATTAT
AKR1C3|NM_001253909	TFBS	TFBS	338	345	0.961891	-	.	TF=BSX;class=Homeo domain factors;sequence=ACAATTAT
AKR1C3|NM_003739	TFBS	TFBS	311	318	0.961883	-	.	TF=HOXC8;class=Homeo domain factors;sequence=CCAATTAA
AKR1C3|NM_001253909	TFBS	TFBS	311	318	0.961883	-	.	TF=HOXC8;class=Homeo domain factors;sequence=CCAATTAA
AKR1C3|NM_003739	TFBS	TFBS	1784	1791	0.961869	-	.	TF=LHX9;class=Homeo domain factors;sequence=CTCATTAA
AKR1C3|NM_001253909	TFBS	TFBS	1784	1791	0.961869	-	.	TF=LHX9;class=Homeo domain factors;sequence=CTCATTAA
AKR1C3|NM_003739	TFBS	TFBS	311	318	0.961847	+	.	TF=HOXA1;class=Homeo domain factors;sequence=TTAATTGG
AKR1C3|NM_001253909	TFBS	TFBS	311	318	0.961847	+	.	TF=HOXA1;class=Homeo domain factors;sequence=TTAATTGG
AKR1C3|NM_001253908	TFBS	TFBS	1760	1767	0.961816	-	.	TF=HOXB6;class=Homeo domain factors;sequence=TCAATTAC
AKR1C3|NM_003739	TFBS	TFBS	78	89	0.96176	-	.	TF=ZNF384;class=C2H2 zinc finger factors;sequence=AGGCAAAAAAAA
AKR1C3|NM_001253909	TFBS	TFBS	78	89	0.96176	-	.	TF=ZNF384;class=C2H2 zinc finger factors;sequence=AGGCAAAAAAAA
AKR1C3|NM_003739	TFBS	TFBS	1223	1231	0.961753	-	.	TF=NFIX;class=SMAD/NF-1 DNA-binding domain factors;sequence=CTAGCCAAA
AKR1C3|NM_001253909	TFBS	TFBS	1223	1231	0.961753	-	.	TF=NFIX;class=SMAD/NF-1 DNA-binding domain factors;sequence=CTAGCCAAA
AKR1C3|NM_003739	TFBS	TFBS	1149	1156	0.961714	-	.	TF=VSX2;class=Homeo domain factors;sequence=TTAATTAC
AKR1C3|NM_001253909	TFBS	TFBS	1149	1156	0.961714	-	.	TF=VSX2;class=Homeo domain factors;sequence=TTAATTAC
AKR1C3|NM_003739	TFBS	TFBS	946	953	0.961639	+	.	TF=SHOX;class=Homeo domain factors;sequence=ATAATTAA
AKR1C3|NM_003739	TFBS	TFBS	1331	1338	0.961639	+	.	TF=SHOX;class=Homeo domain factors;sequence=ATAATTAA
AKR1C3|NM_003739	TFBS	TFBS	1608	1615	0.961639	-	.	TF=SHOX;class=Homeo domain factors;sequence=ATAATTAA
AKR1C3|NM_001253909	TFBS	TFBS	946	953	0.961639	+	.	TF=SHOX;class=Homeo domain factors;sequence=ATAATTAA
AKR1C3|NM_001253909	TFBS	TFBS	1331	1338	0.961639	+	.	TF=SHOX;class=Homeo domain factors;sequence=ATAATTAA
AKR1C3|NM_001253909	TFBS	TFBS	1608	1615	0.961639	-	.	TF=SHOX;class=Homeo domain factors;sequence=ATAATTAA
AKR1C3|NM_003739	TFBS	TFBS	338	345	0.961616	-	.	TF=ISX;class=Homeo domain factors;sequence=ACAATTAT
AKR1C3|NM_001253909	TFBS	TFBS	338	345	0.961616	-	.	TF=ISX;class=Homeo domain factors;sequence=ACAATTAT
AKR1C3|NM_001253908	TFBS	TFBS	980	990	0.961556	+	.	TF=FOXH1;class=Fork head / winged helix factors;sequence=TTTAATCCACT
AKR1C3|NM_003739	TFBS	TFBS	527	534	0.961549	-	.	TF=BARHL1;class=Homeo domain factors;sequence=ATAATCGT
AKR1C3|NM_001253909	TFBS	TFBS	527	534	0.961549	-	.	TF=BARHL1;class=Homeo domain factors;sequence=ATAATCGT
AKR1C3|NM_001253908	TFBS	TFBS	1822	1829	0.961443	-	.	TF=HOXB5;class=Homeo domain factors;sequence=CTCATTAT
AKR1C3|NM_003739	TFBS	TFBS	1825	1832	0.96138	-	.	TF=TEAD3;class=TEA domain factors;sequence=GAATTCCT
AKR1C3|NM_001253909	TFBS	TFBS	1825	1832	0.96138	-	.	TF=TEAD3;class=TEA domain factors;sequence=GAATTCCT
AKR1C3|NM_001253908	TFBS	TFBS	1822	1829	0.961232	-	.	TF=BSX;class=Homeo domain factors;sequence=CTCATTAT
AKR1C3|NM_001253908	TFBS	TFBS	939	945	0.961204	+	.	TF=MEIS1;class=Homeo domain factors;sequence=TAGACAG
AKR1C3|NM_001253908	TFBS	TFBS	306	314	0.961141	+	.	TF=NKX6-3;class=Homeo domain factors;sequence=ACCATTATC
AKR1C3|NM_003739	TFBS	TFBS	1638	1645	0.961135	+	.	TF=NR2C2(var.2);class=Nuclear receptors with C4 zinc fingers;sequence=AGGGGCAT
AKR1C3|NM_001253909	TFBS	TFBS	1638	1645	0.961135	+	.	TF=NR2C2(var.2);class=Nuclear receptors with C4 zinc fingers;sequence=AGGGGCAT
AKR1C3|NM_003739	TFBS	TFBS	337	346	0.961074	+	.	TF=HESX1;class=Homeo domain factors;sequence=GATAATTGTT
AKR1C3|NM_001253909	TFBS	TFBS	337	346	0.961074	+	.	TF=HESX1;class=Homeo domain factors;sequence=GATAATTGTT
AKR1C3|NM_003739	TFBS	TFBS	62	68	0.961063	-	.	TF=FOXP3;class=Fork head / winged helix factors;sequence=GTAAAGA
AKR1C3|NM_001253909	TFBS	TFBS	62	68	0.961063	-	.	TF=FOXP3;class=Fork head / winged helix factors;sequence=GTAAAGA
AKR1C3|NM_001253908	TFBS	TFBS	714	722	0.961027	+	.	TF=VENTX;class=Homeo domain factors;sequence=AATGATTAA
AKR1C3|NM_003739	TFBS	TFBS	752	761	0.961012	+	.	TF=GSC;class=Homeo domain factors;sequence=CCTAATCTCT
AKR1C3|NM_001253909	TFBS	TFBS	752	761	0.961012	+	.	TF=GSC;class=Homeo domain factors;sequence=CCTAATCTCT
AKR1C3|NM_001253908	TFBS	TFBS	1760	1767	0.96099	-	.	TF=LHX5;class=Homeo domain factors;sequence=TCAATTAC
AKR1C3|NM_001253908	TFBS	TFBS	712	719	0.960988	+	.	TF=HOXD3;class=Homeo domain factors;sequence=CTAATGAT
AKR1C3|NM_003739	TFBS	TFBS	1080	1087	0.96091	+	.	TF=OTX1;class=Homeo domain factors;sequence=CTAATCTG
AKR1C3|NM_001253909	TFBS	TFBS	1080	1087	0.96091	+	.	TF=OTX1;class=Homeo domain factors;sequence=CTAATCTG
AKR1C3|NM_003739	TFBS	TFBS	946	953	0.960875	+	.	TF=HOXD8;class=Homeo domain factors;sequence=ATAATTAA
AKR1C3|NM_003739	TFBS	TFBS	1331	1338	0.960875	+	.	TF=HOXD8;class=Homeo domain factors;sequence=ATAATTAA
AKR1C3|NM_003739	TFBS	TFBS	1608	1615	0.960875	-	.	TF=HOXD8;class=Homeo domain factors;sequence=ATAATTAA
AKR1C3|NM_001253909	TFBS	TFBS	946	953	0.960875	+	.	TF=HOXD8;class=Homeo domain factors;sequence=ATAATTAA
AKR1C3|NM_001253909	TFBS	TFBS	1331	1338	0.960875	+	.	TF=HOXD8;class=Homeo domain factors;sequence=ATAATTAA
AKR1C3|NM_001253909	TFBS	TFBS	1608	1615	0.960875	-	.	TF=HOXD8;class=Homeo domain factors;sequence=ATAATTAA
AKR1C3|NM_001253908	TFBS	TFBS	710	724	0.960823	+	.	TF=HNF1A;class=Homeo domain factors;sequence=AGCTAATGATTAACA
AKR1C3|NM_003739	TFBS	TFBS	363	370	0.960797	-	.	TF=GSX2;class=Homeo domain factors;sequence=GAAATTAG
AKR1C3|NM_001253909	TFBS	TFBS	363	370	0.960797	-	.	TF=GSX2;class=Homeo domain factors;sequence=GAAATTAG
AKR1C3|NM_001253908	TFBS	TFBS	689	698	0.960791	-	.	TF=SOX15;class=High-mobility group (HMG) domain factors;sequence=TCTTTGTTTT
AKR1C3|NM_003739	TFBS	TFBS	70	81	0.960784	-	.	TF=ZNF384;class=C2H2 zinc finger factors;sequence=AAAAAAAAAAAG
AKR1C3|NM_001253909	TFBS	TFBS	70	81	0.960784	-	.	TF=ZNF384;class=C2H2 zinc finger factors;sequence=AAAAAAAAAAAG
AKR1C3|NM_003739	TFBS	TFBS	1908	1915	0.960669	+	.	TF=TEAD3;class=TEA domain factors;sequence=ACATGCCA
AKR1C3|NM_001253909	TFBS	TFBS	1908	1915	0.960669	+	.	TF=TEAD3;class=TEA domain factors;sequence=ACATGCCA
AKR1C3|NM_001253908	TFBS	TFBS	880	887	0.960559	-	.	TF=NR2C2(var.2);class=Nuclear receptors with C4 zinc fingers;sequence=AGGGTGAC
AKR1C3|NM_003739	TFBS	TFBS	1608	1615	0.960487	+	.	TF=LHX9;class=Homeo domain factors;sequence=TTAATTAT
AKR1C3|NM_001253909	TFBS	TFBS	1608	1615	0.960487	+	.	TF=LHX9;class=Homeo domain factors;sequence=TTAATTAT
AKR1C3|NM_003739	TFBS	TFBS	946	953	0.960487	-	.	TF=LHX9;class=Homeo domain factors;sequence=TTAATTAT
AKR1C3|NM_003739	TFBS	TFBS	1331	1338	0.960487	-	.	TF=LHX9;class=Homeo domain factors;sequence=TTAATTAT
AKR1C3|NM_001253909	TFBS	TFBS	946	953	0.960487	-	.	TF=LHX9;class=Homeo domain factors;sequence=TTAATTAT
AKR1C3|NM_001253909	TFBS	TFBS	1331	1338	0.960487	-	.	TF=LHX9;class=Homeo domain factors;sequence=TTAATTAT
AKR1C3|NM_003739	TFBS	TFBS	930	941	0.960477	-	.	TF=DMRTA2;class=DM-type intertwined zinc finger factors;sequence=CATTGATACAAT
AKR1C3|NM_001253909	TFBS	TFBS	930	941	0.960477	-	.	TF=DMRTA2;class=DM-type intertwined zinc finger factors;sequence=CATTGATACAAT
AKR1C3|NM_003739	TFBS	TFBS	1607	1616	0.960469	+	.	TF=EMX2;class=Homeo domain factors;sequence=GTTAATTATT
AKR1C3|NM_003739	TFBS	TFBS	945	954	0.960469	-	.	TF=EMX2;class=Homeo domain factors;sequence=GTTAATTATT
AKR1C3|NM_003739	TFBS	TFBS	1330	1339	0.960469	-	.	TF=EMX2;class=Homeo domain factors;sequence=GTTAATTATT
AKR1C3|NM_001253909	TFBS	TFBS	1607	1616	0.960469	+	.	TF=EMX2;class=Homeo domain factors;sequence=GTTAATTATT
AKR1C3|NM_001253909	TFBS	TFBS	945	954	0.960469	-	.	TF=EMX2;class=Homeo domain factors;sequence=GTTAATTATT
AKR1C3|NM_001253909	TFBS	TFBS	1330	1339	0.960469	-	.	TF=EMX2;class=Homeo domain factors;sequence=GTTAATTATT
AKR1C3|NM_003739	TFBS	TFBS	1608	1615	0.960442	+	.	TF=PRRX1;class=Homeo domain factors;sequence=TTAATTAT
AKR1C3|NM_003739	TFBS	TFBS	946	953	0.960442	-	.	TF=PRRX1;class=Homeo domain factors;sequence=TTAATTAT
AKR1C3|NM_003739	TFBS	TFBS	1331	1338	0.960442	-	.	TF=PRRX1;class=Homeo domain factors;sequence=TTAATTAT
AKR1C3|NM_001253909	TFBS	TFBS	1608	1615	0.960442	+	.	TF=PRRX1;class=Homeo domain factors;sequence=TTAATTAT
AKR1C3|NM_001253909	TFBS	TFBS	946	953	0.960442	-	.	TF=PRRX1;class=Homeo domain factors;sequence=TTAATTAT
AKR1C3|NM_001253909	TFBS	TFBS	1331	1338	0.960442	-	.	TF=PRRX1;class=Homeo domain factors;sequence=TTAATTAT
AKR1C3|NM_003739	TFBS	TFBS	1563	1570	0.960422	+	.	TF=TEAD3;class=TEA domain factors;sequence=TCATTCCT
AKR1C3|NM_001253909	TFBS	TFBS	1563	1570	0.960422	+	.	TF=TEAD3;class=TEA domain factors;sequence=TCATTCCT
AKR1C3|NM_003739	TFBS	TFBS	261	270	0.960376	+	.	TF=NFATC3;class=Rel homology region (RHR) factors;sequence=TTTTTCCGTA
AKR1C3|NM_001253909	TFBS	TFBS	261	270	0.960376	+	.	TF=NFATC3;class=Rel homology region (RHR) factors;sequence=TTTTTCCGTA
AKR1C3|NM_003739	TFBS	TFBS	995	1001	0.960371	+	.	TF=FOXO6;class=Fork head / winged helix factors;sequence=GTAAATA
AKR1C3|NM_001253909	TFBS	TFBS	995	1001	0.960371	+	.	TF=FOXO6;class=Fork head / winged helix factors;sequence=GTAAATA
AKR1C3|NM_001253908	TFBS	TFBS	909	915	0.960371	+	.	TF=FOXO6;class=Fork head / winged helix factors;sequence=GTAAATA
AKR1C3|NM_003739	TFBS	TFBS	1784	1791	0.960318	-	.	TF=HOXA5;class=Homeo domain factors;sequence=CTCATTAA
AKR1C3|NM_001253909	TFBS	TFBS	1784	1791	0.960318	-	.	TF=HOXA5;class=Homeo domain factors;sequence=CTCATTAA
AKR1C3|NM_001253908	TFBS	TFBS	1822	1829	0.960311	+	.	TF=HOXB2;class=Homeo domain factors;sequence=ATAATGAG
AKR1C3|NM_001253908	TFBS	TFBS	1491	1500	0.960238	-	.	TF=SOX15;class=High-mobility group (HMG) domain factors;sequence=TTATTGTTTC
AKR1C3|NM_001253908	TFBS	TFBS	711	723	0.960215	+	.	TF=HNF1B;class=Homeo domain factors;sequence=GCTAATGATTAAC
AKR1C3|NM_003739	TFBS	TFBS	1211	1218	0.960199	-	.	TF=GATA3;class=Other C4 zinc finger-type factors;sequence=TGATAACC
AKR1C3|NM_001253909	TFBS	TFBS	1211	1218	0.960199	-	.	TF=GATA3;class=Other C4 zinc finger-type factors;sequence=TGATAACC
AKR1C3|NM_001253908	TFBS	TFBS	1973	1980	0.960155	-	.	TF=SOX18;class=High-mobility group (HMG) domain factors;sequence=GGCAATGC
AKR1C3|NM_001253908	TFBS	TFBS	599	606	0.960145	-	.	TF=NR2C2(var.2);class=Nuclear receptors with C4 zinc fingers;sequence=GAGGTGAG
AKR1C3|NM_003739	TFBS	TFBS	338	345	0.960145	-	.	TF=HOXB8;class=Homeo domain factors;sequence=ACAATTAT
AKR1C3|NM_001253909	TFBS	TFBS	338	345	0.960145	-	.	TF=HOXB8;class=Homeo domain factors;sequence=ACAATTAT
AKR1C3|NM_001253908	TFBS	TFBS	1566	1573	0.960144	+	.	TF=RHOXF1;class=Homeo domain factors;sequence=GTAATCTT
AKR1C3|NM_001253908	TFBS	TFBS	258	266	0.960124	+	.	TF=NKX2-8;class=Homeo domain factors;sequence=GCACTTATA
AKR1C3|NM_001253908	TFBS	TFBS	1760	1767	0.960042	-	.	TF=PRRX1;class=Homeo domain factors;sequence=TCAATTAC
AKR1C3|NM_001253908	TFBS	TFBS	1760	1767	0.960035	-	.	TF=RAX2;class=Homeo domain factors;sequence=TCAATTAC
AKR1C3|NM_001253908	TFBS	TFBS	734	741	0.960021	-	.	TF=HOXB5;class=Homeo domain factors;sequence=ATCATTAC
AKR1C3|NM_003739	TFBS	TFBS	765	773	0.96001	-	.	TF=HIC2;class=C2H2 zinc finger factors;sequence=ATGCCAAGG
AKR1C3|NM_001253909	TFBS	TFBS	765	773	0.96001	-	.	TF=HIC2;class=C2H2 zinc finger factors;sequence=ATGCCAAGG
AKR1C3|NM_001253908	TFBS	TFBS	1456	1463	0.959956	+	.	TF=HOXB8;class=Homeo domain factors;sequence=GCAATGAA
AKR1C3|NM_003739	TFBS	TFBS	721	728	0.95986	+	.	TF=NR2C2(var.2);class=Nuclear receptors with C4 zinc fingers;sequence=TGGGTTAG
AKR1C3|NM_001253909	TFBS	TFBS	721	728	0.95986	+	.	TF=NR2C2(var.2);class=Nuclear receptors with C4 zinc fingers;sequence=TGGGTTAG
AKR1C3|NM_003739	TFBS	TFBS	311	318	0.959853	-	.	TF=HOXA5;class=Homeo domain factors;sequence=CCAATTAA
AKR1C3|NM_001253909	TFBS	TFBS	311	318	0.959853	-	.	TF=HOXA5;class=Homeo domain factors;sequence=CCAATTAA
AKR1C3|NM_001253908	TFBS	TFBS	734	741	0.959848	-	.	TF=HOXA7;class=Homeo domain factors;sequence=ATCATTAC
AKR1C3|NM_001253908	TFBS	TFBS	1456	1463	0.959814	-	.	TF=HOXB6;class=Homeo domain factors;sequence=TTCATTGC
AKR1C3|NM_001253908	TFBS	TFBS	649	658	0.959808	-	.	TF=NEUROD2;class=Basic helix-loop-helix factors (bHLH);sequence=GGCATACGGT
AKR1C3|NM_001253908	TFBS	TFBS	306	313	0.959762	+	.	TF=HOXB4;class=Homeo domain factors;sequence=ACCATTAT
AKR1C3|NM_003739	TFBS	TFBS	311	318	0.959711	-	.	TF=HOXA1;class=Homeo domain factors;sequence=CCAATTAA
AKR1C3|NM_001253909	TFBS	TFBS	311	318	0.959711	-	.	TF=HOXA1;class=Homeo domain factors;sequence=CCAATTAA
AKR1C3|NM_003739	TFBS	TFBS	311	318	0.95968	+	.	TF=HOXC8;class=Homeo domain factors;sequence=TTAATTGG
AKR1C3|NM_001253909	TFBS	TFBS	311	318	0.95968	+	.	TF=HOXC8;class=Homeo domain factors;sequence=TTAATTGG
AKR1C3|NM_003739	TFBS	TFBS	1555	1562	0.95966	+	.	TF=HOXA7;class=Homeo domain factors;sequence=CTCATTAG
AKR1C3|NM_001253909	TFBS	TFBS	1555	1562	0.95966	+	.	TF=HOXA7;class=Homeo domain factors;sequence=CTCATTAG
AKR1C3|NM_003739	TFBS	TFBS	1085	1092	0.959653	-	.	TF=NR2C2(var.2);class=Nuclear receptors with C4 zinc fingers;sequence=GAGGGCAG
AKR1C3|NM_001253909	TFBS	TFBS	1085	1092	0.959653	-	.	TF=NR2C2(var.2);class=Nuclear receptors with C4 zinc fingers;sequence=GAGGGCAG
AKR1C3|NM_003739	TFBS	TFBS	640	647	0.959643	+	.	TF=HOXB4;class=Homeo domain factors;sequence=CCCATTAG
AKR1C3|NM_001253909	TFBS	TFBS	640	647	0.959643	+	.	TF=HOXB4;class=Homeo domain factors;sequence=CCCATTAG
AKR1C3|NM_003739	TFBS	TFBS	1608	1615	0.959625	+	.	TF=HOXB2;class=Homeo domain factors;sequence=TTAATTAT
AKR1C3|NM_003739	TFBS	TFBS	946	953	0.959625	-	.	TF=HOXB2;class=Homeo domain factors;sequence=TTAATTAT
AKR1C3|NM_003739	TFBS	TFBS	1331	1338	0.959625	-	.	TF=HOXB2;class=Homeo domain factors;sequence=TTAATTAT
AKR1C3|NM_001253909	TFBS	TFBS	1608	1615	0.959625	+	.	TF=HOXB2;class=Homeo domain factors;sequence=TTAATTAT
AKR1C3|NM_001253909	TFBS	TFBS	946	953	0.959625	-	.	TF=HOXB2;class=Homeo domain factors;sequence=TTAATTAT
AKR1C3|NM_001253909	TFBS	TFBS	1331	1338	0.959625	-	.	TF=HOXB2;class=Homeo domain factors;sequence=TTAATTAT
AKR1C3|NM_003739	TFBS	TFBS	831	838	0.959625	-	.	TF=RHOXF1;class=Homeo domain factors;sequence=GTGATCTG
AKR1C3|NM_001253909	TFBS	TFBS	831	838	0.959625	-	.	TF=RHOXF1;class=Homeo domain factors;sequence=GTGATCTG
AKR1C3|NM_003739	TFBS	TFBS	338	345	0.959604	-	.	TF=PDX1;class=Homeo domain factors;sequence=ACAATTAT
AKR1C3|NM_001253909	TFBS	TFBS	338	345	0.959604	-	.	TF=PDX1;class=Homeo domain factors;sequence=ACAATTAT
AKR1C3|NM_003739	TFBS	TFBS	1555	1562	0.959569	+	.	TF=LHX9;class=Homeo domain factors;sequence=CTCATTAG
AKR1C3|NM_001253909	TFBS	TFBS	1555	1562	0.959569	+	.	TF=LHX9;class=Homeo domain factors;sequence=CTCATTAG
AKR1C3|NM_001253908	TFBS	TFBS	1760	1767	0.959544	-	.	TF=HOXC4;class=Homeo domain factors;sequence=TCAATTAC
AKR1C3|NM_003739	TFBS	TFBS	1789	1796	0.959535	+	.	TF=NR2C2(var.2);class=Nuclear receptors with C4 zinc fingers;sequence=GAGTTTAT
AKR1C3|NM_001253909	TFBS	TFBS	1789	1796	0.959535	+	.	TF=NR2C2(var.2);class=Nuclear receptors with C4 zinc fingers;sequence=GAGTTTAT
AKR1C3|NM_001253908	TFBS	TFBS	1827	1834	0.959535	+	.	TF=NR2C2(var.2);class=Nuclear receptors with C4 zinc fingers;sequence=GAGTTTAT
AKR1C3|NM_001253908	TFBS	TFBS	1822	1829	0.959445	+	.	TF=HOXB5;class=Homeo domain factors;sequence=ATAATGAG
AKR1C3|NM_003739	TFBS	TFBS	1148	1157	0.959401	+	.	TF=HOXB7;class=Homeo domain factors;sequence=TGTAATTAAT
AKR1C3|NM_001253909	TFBS	TFBS	1148	1157	0.959401	+	.	TF=HOXB7;class=Homeo domain factors;sequence=TGTAATTAAT
AKR1C3|NM_003739	TFBS	TFBS	527	534	0.959366	-	.	TF=OTX1;class=Homeo domain factors;sequence=ATAATCGT
AKR1C3|NM_001253909	TFBS	TFBS	527	534	0.959366	-	.	TF=OTX1;class=Homeo domain factors;sequence=ATAATCGT
AKR1C3|NM_003739	TFBS	TFBS	1607	1616	0.959366	+	.	TF=RAX;class=Homeo domain factors;sequence=GTTAATTATT
AKR1C3|NM_003739	TFBS	TFBS	945	954	0.959366	-	.	TF=RAX;class=Homeo domain factors;sequence=GTTAATTATT
AKR1C3|NM_003739	TFBS	TFBS	1330	1339	0.959366	-	.	TF=RAX;class=Homeo domain factors;sequence=GTTAATTATT
AKR1C3|NM_001253909	TFBS	TFBS	1607	1616	0.959366	+	.	TF=RAX;class=Homeo domain factors;sequence=GTTAATTATT
AKR1C3|NM_001253909	TFBS	TFBS	945	954	0.959366	-	.	TF=RAX;class=Homeo domain factors;sequence=GTTAATTATT
AKR1C3|NM_001253909	TFBS	TFBS	1330	1339	0.959366	-	.	TF=RAX;class=Homeo domain factors;sequence=GTTAATTATT
AKR1C3|NM_001253908	TFBS	TFBS	817	827	0.959233	-	.	TF=PRDM4;class=C2H2 zinc finger factors;sequence=AACTGTTTCAG
AKR1C3|NM_003739	TFBS	TFBS	698	707	0.95921	+	.	TF=KLF5;class=C2H2 zinc finger factors;sequence=TTCACACCCC
AKR1C3|NM_001253909	TFBS	TFBS	698	707	0.95921	+	.	TF=KLF5;class=C2H2 zinc finger factors;sequence=TTCACACCCC
AKR1C3|NM_003739	TFBS	TFBS	946	953	0.959158	+	.	TF=UNCX;class=Homeo domain factors;sequence=ATAATTAA
AKR1C3|NM_003739	TFBS	TFBS	1331	1338	0.959158	+	.	TF=UNCX;class=Homeo domain factors;sequence=ATAATTAA
AKR1C3|NM_003739	TFBS	TFBS	1608	1615	0.959158	-	.	TF=UNCX;class=Homeo domain factors;sequence=ATAATTAA
AKR1C3|NM_001253909	TFBS	TFBS	946	953	0.959158	+	.	TF=UNCX;class=Homeo domain factors;sequence=ATAATTAA
AKR1C3|NM_001253909	TFBS	TFBS	1331	1338	0.959158	+	.	TF=UNCX;class=Homeo domain factors;sequence=ATAATTAA
AKR1C3|NM_001253909	TFBS	TFBS	1608	1615	0.959158	-	.	TF=UNCX;class=Homeo domain factors;sequence=ATAATTAA
AKR1C3|NM_003739	TFBS	TFBS	1149	1156	0.959129	-	.	TF=RAX2;class=Homeo domain factors;sequence=TTAATTAC
AKR1C3|NM_001253909	TFBS	TFBS	1149	1156	0.959129	-	.	TF=RAX2;class=Homeo domain factors;sequence=TTAATTAC
AKR1C3|NM_003739	TFBS	TFBS	338	345	0.959118	-	.	TF=LHX1;class=Homeo domain factors;sequence=ACAATTAT
AKR1C3|NM_001253909	TFBS	TFBS	338	345	0.959118	-	.	TF=LHX1;class=Homeo domain factors;sequence=ACAATTAT
AKR1C3|NM_003739	TFBS	TFBS	811	818	0.959115	+	.	TF=NR2C2(var.2);class=Nuclear receptors with C4 zinc fingers;sequence=AAGTTTAT
AKR1C3|NM_001253909	TFBS	TFBS	811	818	0.959115	+	.	TF=NR2C2(var.2);class=Nuclear receptors with C4 zinc fingers;sequence=AAGTTTAT
AKR1C3|NM_001253908	TFBS	TFBS	319	327	0.959098	+	.	TF=NR1I3;class=Nuclear receptors with C4 zinc fingers;sequence=ACGAACTTC
AKR1C3|NM_001253908	TFBS	TFBS	1	10	0.959085	-	.	TF=SOX15;class=High-mobility group (HMG) domain factors;sequence=CTTTTGTCTT
AKR1C3|NM_001253908	TFBS	TFBS	1959	1966	0.959075	-	.	TF=SOX18;class=High-mobility group (HMG) domain factors;sequence=CACACTGC
AKR1C3|NM_001253908	TFBS	TFBS	1684	1690	0.959068	+	.	TF=FOXL1;class=Fork head / winged helix factors;sequence=ACAAACA
AKR1C3|NM_001253908	TFBS	TFBS	726	732	0.959068	-	.	TF=FOXL1;class=Fork head / winged helix factors;sequence=ACAAACA
AKR1C3|NM_001253908	TFBS	TFBS	712	719	0.958946	-	.	TF=HOXB5;class=Homeo domain factors;sequence=ATCATTAG
AKR1C3|NM_001253908	TFBS	TFBS	1858	1867	0.958939	-	.	TF=MNX1;class=Homeo domain factors;sequence=TCTAATAAAA
AKR1C3|NM_001253908	TFBS	TFBS	1760	1767	0.958929	-	.	TF=PDX1;class=Homeo domain factors;sequence=TCAATTAC
AKR1C3|NM_001253908	TFBS	TFBS	112	122	0.958928	+	.	TF=SOX10;class=High-mobility group (HMG) domain factors;sequence=AAGACAAAGGG
AKR1C3|NM_003739	TFBS	TFBS	338	345	0.958904	-	.	TF=HOXC8;class=Homeo domain factors;sequence=ACAATTAT
AKR1C3|NM_001253909	TFBS	TFBS	338	345	0.958904	-	.	TF=HOXC8;class=Homeo domain factors;sequence=ACAATTAT
AKR1C3|NM_003739	TFBS	TFBS	338	345	0.95888	+	.	TF=HOXB6;class=Homeo domain factors;sequence=ATAATTGT
AKR1C3|NM_001253909	TFBS	TFBS	338	345	0.95888	+	.	TF=HOXB6;class=Homeo domain factors;sequence=ATAATTGT
AKR1C3|NM_003739	TFBS	TFBS	311	319	0.95883	-	.	TF=VENTX;class=Homeo domain factors;sequence=TCCAATTAA
AKR1C3|NM_001253909	TFBS	TFBS	311	319	0.95883	-	.	TF=VENTX;class=Homeo domain factors;sequence=TCCAATTAA
AKR1C3|NM_003739	TFBS	TFBS	1149	1156	0.958825	-	.	TF=BSX;class=Homeo domain factors;sequence=TTAATTAC
AKR1C3|NM_001253909	TFBS	TFBS	1149	1156	0.958825	-	.	TF=BSX;class=Homeo domain factors;sequence=TTAATTAC
AKR1C3|NM_003739	TFBS	TFBS	521	528	0.958784	+	.	TF=HOXD8;class=Homeo domain factors;sequence=GTCATGAC
AKR1C3|NM_003739	TFBS	TFBS	521	528	0.958784	-	.	TF=HOXD8;class=Homeo domain factors;sequence=GTCATGAC
AKR1C3|NM_001253909	TFBS	TFBS	521	528	0.958784	+	.	TF=HOXD8;class=Homeo domain factors;sequence=GTCATGAC
AKR1C3|NM_001253909	TFBS	TFBS	521	528	0.958784	-	.	TF=HOXD8;class=Homeo domain factors;sequence=GTCATGAC
AKR1C3|NM_003739	TFBS	TFBS	69	80	0.958744	-	.	TF=ZNF384;class=C2H2 zinc finger factors;sequence=AAAAAAAAAAGA
AKR1C3|NM_001253909	TFBS	TFBS	69	80	0.958744	-	.	TF=ZNF384;class=C2H2 zinc finger factors;sequence=AAAAAAAAAAGA
AKR1C3|NM_003739	TFBS	TFBS	1149	1156	0.958699	+	.	TF=LMX1A;class=Homeo domain factors;sequence=GTAATTAA
AKR1C3|NM_001253909	TFBS	TFBS	1149	1156	0.958699	+	.	TF=LMX1A;class=Homeo domain factors;sequence=GTAATTAA
AKR1C3|NM_003739	TFBS	TFBS	1608	1615	0.958665	+	.	TF=HOXB8;class=Homeo domain factors;sequence=TTAATTAT
AKR1C3|NM_003739	TFBS	TFBS	946	953	0.958665	-	.	TF=HOXB8;class=Homeo domain factors;sequence=TTAATTAT
AKR1C3|NM_003739	TFBS	TFBS	1331	1338	0.958665	-	.	TF=HOXB8;class=Homeo domain factors;sequence=TTAATTAT
AKR1C3|NM_001253909	TFBS	TFBS	1608	1615	0.958665	+	.	TF=HOXB8;class=Homeo domain factors;sequence=TTAATTAT
AKR1C3|NM_001253909	TFBS	TFBS	946	953	0.958665	-	.	TF=HOXB8;class=Homeo domain factors;sequence=TTAATTAT
AKR1C3|NM_001253909	TFBS	TFBS	1331	1338	0.958665	-	.	TF=HOXB8;class=Homeo domain factors;sequence=TTAATTAT
AKR1C3|NM_001253908	TFBS	TFBS	1386	1393	0.958601	-	.	TF=BSX;class=Homeo domain factors;sequence=CTGATTAT
AKR1C3|NM_003739	TFBS	TFBS	1784	1791	0.958533	-	.	TF=BARX1;class=Homeo domain factors;sequence=CTCATTAA
AKR1C3|NM_001253909	TFBS	TFBS	1784	1791	0.958533	-	.	TF=BARX1;class=Homeo domain factors;sequence=CTCATTAA
AKR1C3|NM_001253908	TFBS	TFBS	1968	1976	0.958516	-	.	TF=HIC2;class=C2H2 zinc finger factors;sequence=ATGCCCTCT
AKR1C3|NM_001253908	TFBS	TFBS	1456	1463	0.9585	+	.	TF=HOXD8;class=Homeo domain factors;sequence=GCAATGAA
AKR1C3|NM_003739	TFBS	TFBS	699	706	0.958496	-	.	TF=TBX5;class=T-Box factors;sequence=GGGTGTGA
AKR1C3|NM_001253909	TFBS	TFBS	699	706	0.958496	-	.	TF=TBX5;class=T-Box factors;sequence=GGGTGTGA
AKR1C3|NM_003739	TFBS	TFBS	310	319	0.958476	-	.	TF=GBX2;class=Homeo domain factors;sequence=TCCAATTAAA
AKR1C3|NM_001253909	TFBS	TFBS	310	319	0.958476	-	.	TF=GBX2;class=Homeo domain factors;sequence=TCCAATTAAA
AKR1C3|NM_001253908	TFBS	TFBS	173	180	0.958448	+	.	TF=TFE3;class=Basic helix-loop-helix factors (bHLH);sequence=CATGTGAT
AKR1C3|NM_003739	TFBS	TFBS	1608	1615	0.958446	+	.	TF=HOXD3;class=Homeo domain factors;sequence=TTAATTAT
AKR1C3|NM_003739	TFBS	TFBS	946	953	0.958446	-	.	TF=HOXD3;class=Homeo domain factors;sequence=TTAATTAT
AKR1C3|NM_003739	TFBS	TFBS	1331	1338	0.958446	-	.	TF=HOXD3;class=Homeo domain factors;sequence=TTAATTAT
AKR1C3|NM_001253909	TFBS	TFBS	1608	1615	0.958446	+	.	TF=HOXD3;class=Homeo domain factors;sequence=TTAATTAT
AKR1C3|NM_001253909	TFBS	TFBS	946	953	0.958446	-	.	TF=HOXD3;class=Homeo domain factors;sequence=TTAATTAT
AKR1C3|NM_001253909	TFBS	TFBS	1331	1338	0.958446	-	.	TF=HOXD3;class=Homeo domain factors;sequence=TTAATTAT
AKR1C3|NM_001253908	TFBS	TFBS	1822	1829	0.958443	-	.	TF=HOXB2;class=Homeo domain factors;sequence=CTCATTAT
AKR1C3|NM_001253908	TFBS	TFBS	1760	1767	0.958346	+	.	TF=SHOX;class=Homeo domain factors;sequence=GTAATTGA
AKR1C3|NM_001253908	TFBS	TFBS	1684	1690	0.958339	+	.	TF=FOXP3;class=Fork head / winged helix factors;sequence=ACAAACA
AKR1C3|NM_001253908	TFBS	TFBS	726	732	0.958339	-	.	TF=FOXP3;class=Fork head / winged helix factors;sequence=ACAAACA
AKR1C3|NM_003739	TFBS	TFBS	338	345	0.958254	-	.	TF=TLX2;class=Homeo domain factors;sequence=ACAATTAT
AKR1C3|NM_001253909	TFBS	TFBS	338	345	0.958254	-	.	TF=TLX2;class=Homeo domain factors;sequence=ACAATTAT
AKR1C3|NM_003739	TFBS	TFBS	1148	1157	0.95824	-	.	TF=HESX1;class=Homeo domain factors;sequence=ATTAATTACA
AKR1C3|NM_001253909	TFBS	TFBS	1148	1157	0.95824	-	.	TF=HESX1;class=Homeo domain factors;sequence=ATTAATTACA
AKR1C3|NM_003739	TFBS	TFBS	521	528	0.958229	+	.	TF=HOXA7;class=Homeo domain factors;sequence=GTCATGAC
AKR1C3|NM_003739	TFBS	TFBS	521	528	0.958229	-	.	TF=HOXA7;class=Homeo domain factors;sequence=GTCATGAC
AKR1C3|NM_001253909	TFBS	TFBS	521	528	0.958229	+	.	TF=HOXA7;class=Homeo domain factors;sequence=GTCATGAC
AKR1C3|NM_001253909	TFBS	TFBS	521	528	0.958229	-	.	TF=HOXA7;class=Homeo domain factors;sequence=GTCATGAC
AKR1C3|NM_003739	TFBS	TFBS	946	953	0.958221	+	.	TF=DRGX;class=Homeo domain factors;sequence=ATAATTAA
AKR1C3|NM_003739	TFBS	TFBS	1331	1338	0.958221	+	.	TF=DRGX;class=Homeo domain factors;sequence=ATAATTAA
AKR1C3|NM_003739	TFBS	TFBS	1608	1615	0.958221	-	.	TF=DRGX;class=Homeo domain factors;sequence=ATAATTAA
AKR1C3|NM_001253909	TFBS	TFBS	946	953	0.958221	+	.	TF=DRGX;class=Homeo domain factors;sequence=ATAATTAA
AKR1C3|NM_001253909	TFBS	TFBS	1331	1338	0.958221	+	.	TF=DRGX;class=Homeo domain factors;sequence=ATAATTAA
AKR1C3|NM_001253909	TFBS	TFBS	1608	1615	0.958221	-	.	TF=DRGX;class=Homeo domain factors;sequence=ATAATTAA
AKR1C3|NM_003739	TFBS	TFBS	1784	1791	0.958216	-	.	TF=HOXB8;class=Homeo domain factors;sequence=CTCATTAA
AKR1C3|NM_001253909	TFBS	TFBS	1784	1791	0.958216	-	.	TF=HOXB8;class=Homeo domain factors;sequence=CTCATTAA
AKR1C3|NM_001253908	TFBS	TFBS	1760	1767	0.958096	+	.	TF=HOXC4;class=Homeo domain factors;sequence=GTAATTGA
AKR1C3|NM_003739	TFBS	TFBS	338	345	0.958056	-	.	TF=HOXA4;class=Homeo domain factors;sequence=ACAATTAT
AKR1C3|NM_001253909	TFBS	TFBS	338	345	0.958056	-	.	TF=HOXA4;class=Homeo domain factors;sequence=ACAATTAT
AKR1C3|NM_003739	TFBS	TFBS	338	345	0.957971	+	.	TF=HOXC8;class=Homeo domain factors;sequence=ATAATTGT
AKR1C3|NM_001253909	TFBS	TFBS	338	345	0.957971	+	.	TF=HOXC8;class=Homeo domain factors;sequence=ATAATTGT
AKR1C3|NM_001253908	TFBS	TFBS	98	108	0.957926	-	.	TF=CDX4;class=Homeo domain factors;sequence=TGCAATAAATA
AKR1C3|NM_003739	TFBS	TFBS	946	953	0.957909	+	.	TF=LHX9;class=Homeo domain factors;sequence=ATAATTAA
AKR1C3|NM_003739	TFBS	TFBS	1331	1338	0.957909	+	.	TF=LHX9;class=Homeo domain factors;sequence=ATAATTAA
AKR1C3|NM_003739	TFBS	TFBS	1608	1615	0.957909	-	.	TF=LHX9;class=Homeo domain factors;sequence=ATAATTAA
AKR1C3|NM_001253909	TFBS	TFBS	946	953	0.957909	+	.	TF=LHX9;class=Homeo domain factors;sequence=ATAATTAA
AKR1C3|NM_001253909	TFBS	TFBS	1331	1338	0.957909	+	.	TF=LHX9;class=Homeo domain factors;sequence=ATAATTAA
AKR1C3|NM_001253909	TFBS	TFBS	1608	1615	0.957909	-	.	TF=LHX9;class=Homeo domain factors;sequence=ATAATTAA
AKR1C3|NM_003739	TFBS	TFBS	1327	1338	0.957844	+	.	TF=BARX2;class=Homeo domain factors;sequence=GTTAATAATTAA
AKR1C3|NM_001253909	TFBS	TFBS	1327	1338	0.957844	+	.	TF=BARX2;class=Homeo domain factors;sequence=GTTAATAATTAA
AKR1C3|NM_001253908	TFBS	TFBS	378	386	0.957834	+	.	TF=NKX6-3;class=Homeo domain factors;sequence=GCCATTGAA
AKR1C3|NM_003739	TFBS	TFBS	1149	1156	0.957797	+	.	TF=HOXB6;class=Homeo domain factors;sequence=GTAATTAA
AKR1C3|NM_001253909	TFBS	TFBS	1149	1156	0.957797	+	.	TF=HOXB6;class=Homeo domain factors;sequence=GTAATTAA
AKR1C3|NM_003739	TFBS	TFBS	1249	1256	0.957758	-	.	TF=HOXB6;class=Homeo domain factors;sequence=TTTATTAC
AKR1C3|NM_001253909	TFBS	TFBS	1249	1256	0.957758	-	.	TF=HOXB6;class=Homeo domain factors;sequence=TTTATTAC
AKR1C3|NM_001253908	TFBS	TFBS	684	691	0.957758	-	.	TF=HOXB6;class=Homeo domain factors;sequence=TTTATTAC
AKR1C3|NM_003739	TFBS	TFBS	1912	1919	0.957739	+	.	TF=GSX2;class=Homeo domain factors;sequence=GCCATTGG
AKR1C3|NM_001253909	TFBS	TFBS	1912	1919	0.957739	+	.	TF=GSX2;class=Homeo domain factors;sequence=GCCATTGG
AKR1C3|NM_003739	TFBS	TFBS	1148	1157	0.957698	+	.	TF=MEOX1;class=Homeo domain factors;sequence=TGTAATTAAT
AKR1C3|NM_001253909	TFBS	TFBS	1148	1157	0.957698	+	.	TF=MEOX1;class=Homeo domain factors;sequence=TGTAATTAAT
AKR1C3|NM_003739	TFBS	TFBS	764	774	0.95767	+	.	TF=NFIC;class=SMAD/NF-1 DNA-binding domain factors;sequence=CCCTTGGCATC
AKR1C3|NM_001253909	TFBS	TFBS	764	774	0.95767	+	.	TF=NFIC;class=SMAD/NF-1 DNA-binding domain factors;sequence=CCCTTGGCATC
AKR1C3|NM_003739	TFBS	TFBS	1555	1562	0.957669	-	.	TF=HOXB6;class=Homeo domain factors;sequence=CTAATGAG
AKR1C3|NM_001253909	TFBS	TFBS	1555	1562	0.957669	-	.	TF=HOXB6;class=Homeo domain factors;sequence=CTAATGAG
AKR1C3|NM_003739	TFBS	TFBS	1149	1156	0.957568	+	.	TF=SHOX;class=Homeo domain factors;sequence=GTAATTAA
AKR1C3|NM_001253909	TFBS	TFBS	1149	1156	0.957568	+	.	TF=SHOX;class=Homeo domain factors;sequence=GTAATTAA
AKR1C3|NM_001253908	TFBS	TFBS	1822	1829	0.957565	-	.	TF=NKX6-1;class=Homeo domain factors;sequence=CTCATTAT
AKR1C3|NM_003739	TFBS	TFBS	945	954	0.957529	+	.	TF=GSX1;class=Homeo domain factors;sequence=AATAATTAAC
AKR1C3|NM_003739	TFBS	TFBS	1330	1339	0.957529	+	.	TF=GSX1;class=Homeo domain factors;sequence=AATAATTAAC
AKR1C3|NM_003739	TFBS	TFBS	1607	1616	0.957529	-	.	TF=GSX1;class=Homeo domain factors;sequence=AATAATTAAC
AKR1C3|NM_001253909	TFBS	TFBS	945	954	0.957529	+	.	TF=GSX1;class=Homeo domain factors;sequence=AATAATTAAC
AKR1C3|NM_001253909	TFBS	TFBS	1330	1339	0.957529	+	.	TF=GSX1;class=Homeo domain factors;sequence=AATAATTAAC
AKR1C3|NM_001253909	TFBS	TFBS	1607	1616	0.957529	-	.	TF=GSX1;class=Homeo domain factors;sequence=AATAATTAAC
AKR1C3|NM_003739	TFBS	TFBS	1558	1567	0.957501	-	.	TF=FOSL2::JUNB;class=Basic leucine zipper factors (bZIP);sequence=AATGACTAAT
AKR1C3|NM_001253909	TFBS	TFBS	1558	1567	0.957501	-	.	TF=FOSL2::JUNB;class=Basic leucine zipper factors (bZIP);sequence=AATGACTAAT
AKR1C3|NM_003739	TFBS	TFBS	880	889	0.957459	+	.	TF=NEUROD2;class=Basic helix-loop-helix factors (bHLH);sequence=ACCATATTGC
AKR1C3|NM_001253909	TFBS	TFBS	880	889	0.957459	+	.	TF=NEUROD2;class=Basic helix-loop-helix factors (bHLH);sequence=ACCATATTGC
AKR1C3|NM_001253908	TFBS	TFBS	1760	1767	0.957433	+	.	TF=HOXB6;class=Homeo domain factors;sequence=GTAATTGA
AKR1C3|NM_001253908	TFBS	TFBS	1734	1743	0.957423	-	.	TF=NOTO;class=Homeo domain factors;sequence=ACAAATTATG
AKR1C3|NM_001253908	TFBS	TFBS	100	107	0.957394	+	.	TF=HOXB6;class=Homeo domain factors;sequence=TTTATTGC
AKR1C3|NM_001253908	TFBS	TFBS	1386	1393	0.957354	-	.	TF=DRGX;class=Homeo domain factors;sequence=CTGATTAT
AKR1C3|NM_001253908	TFBS	TFBS	846	854	0.957345	-	.	TF=HIC2;class=C2H2 zinc finger factors;sequence=GTGCCAAGG
AKR1C3|NM_003739	TFBS	TFBS	640	647	0.957314	+	.	TF=HOXB8;class=Homeo domain factors;sequence=CCCATTAG
AKR1C3|NM_001253909	TFBS	TFBS	640	647	0.957314	+	.	TF=HOXB8;class=Homeo domain factors;sequence=CCCATTAG
AKR1C3|NM_003739	TFBS	TFBS	640	647	0.957305	-	.	TF=HOXB6;class=Homeo domain factors;sequence=CTAATGGG
AKR1C3|NM_001253909	TFBS	TFBS	640	647	0.957305	-	.	TF=HOXB6;class=Homeo domain factors;sequence=CTAATGGG
AKR1C3|NM_003739	TFBS	TFBS	1149	1156	0.957274	+	.	TF=MSX2;class=Homeo domain factors;sequence=GTAATTAA
AKR1C3|NM_001253909	TFBS	TFBS	1149	1156	0.957274	+	.	TF=MSX2;class=Homeo domain factors;sequence=GTAATTAA
AKR1C3|NM_001253908	TFBS	TFBS	980	988	0.957246	+	.	TF=PITX3;class=Homeo domain factors;sequence=TTTAATCCA
AKR1C3|NM_003739	TFBS	TFBS	1608	1615	0.957143	+	.	TF=HOXB5;class=Homeo domain factors;sequence=TTAATTAT
AKR1C3|NM_003739	TFBS	TFBS	946	953	0.957143	-	.	TF=HOXB5;class=Homeo domain factors;sequence=TTAATTAT
AKR1C3|NM_003739	TFBS	TFBS	1331	1338	0.957143	-	.	TF=HOXB5;class=Homeo domain factors;sequence=TTAATTAT
AKR1C3|NM_001253909	TFBS	TFBS	1608	1615	0.957143	+	.	TF=HOXB5;class=Homeo domain factors;sequence=TTAATTAT
AKR1C3|NM_001253909	TFBS	TFBS	946	953	0.957143	-	.	TF=HOXB5;class=Homeo domain factors;sequence=TTAATTAT
AKR1C3|NM_001253909	TFBS	TFBS	1331	1338	0.957143	-	.	TF=HOXB5;class=Homeo domain factors;sequence=TTAATTAT
AKR1C3|NM_001253908	TFBS	TFBS	171	180	0.957142	+	.	TF=TFAP4(var.2);class=Basic helix-loop-helix factors (bHLH);sequence=GTCATGTGAT
AKR1C3|NM_001253908	TFBS	TFBS	1386	1393	0.957002	+	.	TF=HOXA1;class=Homeo domain factors;sequence=ATAATCAG
AKR1C3|NM_003739	TFBS	TFBS	1192	1199	0.956897	+	.	TF=MEIS3;class=Homeo domain factors;sequence=ATGACAGA
AKR1C3|NM_001253909	TFBS	TFBS	1192	1199	0.956897	+	.	TF=MEIS3;class=Homeo domain factors;sequence=ATGACAGA
AKR1C3|NM_001253908	TFBS	TFBS	1951	1958	0.956888	+	.	TF=HOXB8;class=Homeo domain factors;sequence=ACCATTAG
AKR1C3|NM_003739	TFBS	TFBS	363	370	0.956865	-	.	TF=BARX1;class=Homeo domain factors;sequence=GAAATTAG
AKR1C3|NM_001253909	TFBS	TFBS	363	370	0.956865	-	.	TF=BARX1;class=Homeo domain factors;sequence=GAAATTAG
AKR1C3|NM_001253908	TFBS	TFBS	134	141	0.956865	+	.	TF=NR2C2(var.2);class=Nuclear receptors with C4 zinc fingers;sequence=AGGGTGAG
AKR1C3|NM_003739	TFBS	TFBS	77	88	0.956854	-	.	TF=ZNF384;class=C2H2 zinc finger factors;sequence=GGCAAAAAAAAA
AKR1C3|NM_001253909	TFBS	TFBS	77	88	0.956854	-	.	TF=ZNF384;class=C2H2 zinc finger factors;sequence=GGCAAAAAAAAA
AKR1C3|NM_003739	TFBS	TFBS	1331	1341	0.956827	-	.	TF=LMX1B;class=Homeo domain factors;sequence=GTGTTAATTAT
AKR1C3|NM_001253909	TFBS	TFBS	1331	1341	0.956827	-	.	TF=LMX1B;class=Homeo domain factors;sequence=GTGTTAATTAT
AKR1C3|NM_001253908	TFBS	TFBS	159	166	0.956756	+	.	TF=NR4A2;class=Nuclear receptors with C4 zinc fingers;sequence=AAGGTCAG
AKR1C3|NM_001253908	TFBS	TFBS	845	855	0.956726	+	.	TF=NFIC;class=SMAD/NF-1 DNA-binding domain factors;sequence=GCCTTGGCACC
AKR1C3|NM_003739	TFBS	TFBS	521	528	0.956724	+	.	TF=HOXB8;class=Homeo domain factors;sequence=GTCATGAC
AKR1C3|NM_001253909	TFBS	TFBS	521	528	0.956724	+	.	TF=HOXB8;class=Homeo domain factors;sequence=GTCATGAC
AKR1C3|NM_003739	TFBS	TFBS	521	528	0.956724	-	.	TF=HOXB8;class=Homeo domain factors;sequence=GTCATGAC
AKR1C3|NM_001253909	TFBS	TFBS	521	528	0.956724	-	.	TF=HOXB8;class=Homeo domain factors;sequence=GTCATGAC
AKR1C3|NM_003739	TFBS	TFBS	1196	1203	0.956709	-	.	TF=OTX1;class=Homeo domain factors;sequence=ATAATCTG
AKR1C3|NM_001253909	TFBS	TFBS	1196	1203	0.956709	-	.	TF=OTX1;class=Homeo domain factors;sequence=ATAATCTG
AKR1C3|NM_003739	TFBS	TFBS	1608	1615	0.956704	+	.	TF=NKX6-1;class=Homeo domain factors;sequence=TTAATTAT
AKR1C3|NM_003739	TFBS	TFBS	946	953	0.956704	-	.	TF=NKX6-1;class=Homeo domain factors;sequence=TTAATTAT
AKR1C3|NM_003739	TFBS	TFBS	1331	1338	0.956704	-	.	TF=NKX6-1;class=Homeo domain factors;sequence=TTAATTAT
AKR1C3|NM_001253909	TFBS	TFBS	1608	1615	0.956704	+	.	TF=NKX6-1;class=Homeo domain factors;sequence=TTAATTAT
AKR1C3|NM_001253909	TFBS	TFBS	946	953	0.956704	-	.	TF=NKX6-1;class=Homeo domain factors;sequence=TTAATTAT
AKR1C3|NM_001253909	TFBS	TFBS	1331	1338	0.956704	-	.	TF=NKX6-1;class=Homeo domain factors;sequence=TTAATTAT
AKR1C3|NM_001253908	TFBS	TFBS	405	412	0.956675	+	.	TF=NR2C2(var.2);class=Nuclear receptors with C4 zinc fingers;sequence=GGGTTTAT
AKR1C3|NM_001253908	TFBS	TFBS	1821	1830	0.956584	-	.	TF=HOXB3;class=Homeo domain factors;sequence=ACTCATTATT
AKR1C3|NM_001253908	TFBS	TFBS	1821	1830	0.956519	-	.	TF=NOTO;class=Homeo domain factors;sequence=ACTCATTATT
AKR1C3|NM_003739	TFBS	TFBS	1608	1615	0.956487	+	.	TF=SHOX;class=Homeo domain factors;sequence=TTAATTAT
AKR1C3|NM_003739	TFBS	TFBS	946	953	0.956487	-	.	TF=SHOX;class=Homeo domain factors;sequence=TTAATTAT
AKR1C3|NM_003739	TFBS	TFBS	1331	1338	0.956487	-	.	TF=SHOX;class=Homeo domain factors;sequence=TTAATTAT
AKR1C3|NM_001253909	TFBS	TFBS	1608	1615	0.956487	+	.	TF=SHOX;class=Homeo domain factors;sequence=TTAATTAT
AKR1C3|NM_001253909	TFBS	TFBS	946	953	0.956487	-	.	TF=SHOX;class=Homeo domain factors;sequence=TTAATTAT
AKR1C3|NM_001253909	TFBS	TFBS	1331	1338	0.956487	-	.	TF=SHOX;class=Homeo domain factors;sequence=TTAATTAT
AKR1C3|NM_001253908	TFBS	TFBS	1386	1393	0.95645	-	.	TF=HOXA1;class=Homeo domain factors;sequence=CTGATTAT
AKR1C3|NM_001253908	TFBS	TFBS	1115	1125	0.956446	-	.	TF=KLF6;class=C2H2 zinc finger factors;sequence=TGCAACGCCCT
AKR1C3|NM_001253908	TFBS	TFBS	646	653	0.956442	-	.	TF=NR2C2(var.2);class=Nuclear receptors with C4 zinc fingers;sequence=ACGGTCAG
AKR1C3|NM_001253908	TFBS	TFBS	23	32	0.956438	-	.	TF=FIGLA;class=Basic helix-loop-helix factors (bHLH);sequence=CCCAGCTGTT
AKR1C3|NM_001253908	TFBS	TFBS	1109	1116	0.956397	+	.	TF=LHX1;class=Homeo domain factors;sequence=GCAATCAG
AKR1C3|NM_003739	TFBS	TFBS	1608	1615	0.956364	+	.	TF=EN1;class=Homeo domain factors;sequence=TTAATTAT
AKR1C3|NM_003739	TFBS	TFBS	946	953	0.956364	-	.	TF=EN1;class=Homeo domain factors;sequence=TTAATTAT
AKR1C3|NM_003739	TFBS	TFBS	1331	1338	0.956364	-	.	TF=EN1;class=Homeo domain factors;sequence=TTAATTAT
AKR1C3|NM_001253909	TFBS	TFBS	1608	1615	0.956364	+	.	TF=EN1;class=Homeo domain factors;sequence=TTAATTAT
AKR1C3|NM_001253909	TFBS	TFBS	946	953	0.956364	-	.	TF=EN1;class=Homeo domain factors;sequence=TTAATTAT
AKR1C3|NM_001253909	TFBS	TFBS	1331	1338	0.956364	-	.	TF=EN1;class=Homeo domain factors;sequence=TTAATTAT
AKR1C3|NM_003739	TFBS	TFBS	1784	1791	0.956335	-	.	TF=HOXA7;class=Homeo domain factors;sequence=CTCATTAA
AKR1C3|NM_001253909	TFBS	TFBS	1784	1791	0.956335	-	.	TF=HOXA7;class=Homeo domain factors;sequence=CTCATTAA
AKR1C3|NM_003739	TFBS	TFBS	310	319	0.95633	-	.	TF=ARGFX;class=Homeo domain factors;sequence=TCCAATTAAA
AKR1C3|NM_001253909	TFBS	TFBS	310	319	0.95633	-	.	TF=ARGFX;class=Homeo domain factors;sequence=TCCAATTAAA
AKR1C3|NM_003739	TFBS	TFBS	338	346	0.956312	-	.	TF=VENTX;class=Homeo domain factors;sequence=AACAATTAT
AKR1C3|NM_001253909	TFBS	TFBS	338	346	0.956312	-	.	TF=VENTX;class=Homeo domain factors;sequence=AACAATTAT
AKR1C3|NM_003739	TFBS	TFBS	298	307	0.95627	-	.	TF=NFATC4;class=Rel homology region (RHR) factors;sequence=TATGGAAATA
AKR1C3|NM_001253909	TFBS	TFBS	298	307	0.95627	-	.	TF=NFATC4;class=Rel homology region (RHR) factors;sequence=TATGGAAATA
AKR1C3|NM_003739	TFBS	TFBS	1252	1259	0.956255	-	.	TF=NR2C2(var.2);class=Nuclear receptors with C4 zinc fingers;sequence=AGGTTTAT
AKR1C3|NM_001253909	TFBS	TFBS	1252	1259	0.956255	-	.	TF=NR2C2(var.2);class=Nuclear receptors with C4 zinc fingers;sequence=AGGTTTAT
AKR1C3|NM_003739	TFBS	TFBS	1558	1568	0.956203	-	.	TF=FOSL2;class=Basic leucine zipper factors (bZIP);sequence=GAATGACTAAT
AKR1C3|NM_001253909	TFBS	TFBS	1558	1568	0.956203	-	.	TF=FOSL2;class=Basic leucine zipper factors (bZIP);sequence=GAATGACTAAT
AKR1C3|NM_003739	TFBS	TFBS	1779	1788	0.95612	+	.	TF=HOXB3;class=Homeo domain factors;sequence=AGAAATTAAT
AKR1C3|NM_001253909	TFBS	TFBS	1779	1788	0.95612	+	.	TF=HOXB3;class=Homeo domain factors;sequence=AGAAATTAAT
AKR1C3|NM_001253908	TFBS	TFBS	171	178	0.956111	-	.	TF=TFE3;class=Basic helix-loop-helix factors (bHLH);sequence=CACATGAC
AKR1C3|NM_003739	TFBS	TFBS	1780	1787	0.956108	+	.	TF=GSX2;class=Homeo domain factors;sequence=GAAATTAA
AKR1C3|NM_003739	TFBS	TFBS	1153	1160	0.956108	-	.	TF=GSX2;class=Homeo domain factors;sequence=GAAATTAA
AKR1C3|NM_001253909	TFBS	TFBS	1780	1787	0.956108	+	.	TF=GSX2;class=Homeo domain factors;sequence=GAAATTAA
AKR1C3|NM_001253909	TFBS	TFBS	1153	1160	0.956108	-	.	TF=GSX2;class=Homeo domain factors;sequence=GAAATTAA
AKR1C3|NM_003739	TFBS	TFBS	810	818	0.956106	-	.	TF=NR1I3;class=Nuclear receptors with C4 zinc fingers;sequence=ATAAACTTA
AKR1C3|NM_001253909	TFBS	TFBS	810	818	0.956106	-	.	TF=NR1I3;class=Nuclear receptors with C4 zinc fingers;sequence=ATAAACTTA
AKR1C3|NM_001253908	TFBS	TFBS	773	782	0.956095	-	.	TF=HOXD9;class=Homeo domain factors;sequence=ATAATAAAAA
AKR1C3|NM_003739	TFBS	TFBS	1343	1352	0.956025	+	.	TF=HOXD9;class=Homeo domain factors;sequence=CCAATAAAAA
AKR1C3|NM_001253909	TFBS	TFBS	1343	1352	0.956025	+	.	TF=HOXD9;class=Homeo domain factors;sequence=CCAATAAAAA
AKR1C3|NM_001253908	TFBS	TFBS	1021	1028	0.955983	-	.	TF=HOXB2;class=Homeo domain factors;sequence=GTCATGAA
AKR1C3|NM_001253908	TFBS	TFBS	1916	1923	0.955981	-	.	TF=TEAD3;class=TEA domain factors;sequence=GCATGCCA
AKR1C3|NM_001253908	TFBS	TFBS	1822	1829	0.955939	-	.	TF=NKX6-2;class=Homeo domain factors;sequence=CTCATTAT
AKR1C3|NM_003739	TFBS	TFBS	1780	1787	0.95593	+	.	TF=TLX2;class=Homeo domain factors;sequence=GAAATTAA
AKR1C3|NM_003739	TFBS	TFBS	1153	1160	0.95593	-	.	TF=TLX2;class=Homeo domain factors;sequence=GAAATTAA
AKR1C3|NM_001253909	TFBS	TFBS	1780	1787	0.95593	+	.	TF=TLX2;class=Homeo domain factors;sequence=GAAATTAA
AKR1C3|NM_001253909	TFBS	TFBS	1153	1160	0.95593	-	.	TF=TLX2;class=Homeo domain factors;sequence=GAAATTAA
AKR1C3|NM_001253908	TFBS	TFBS	588	595	0.955825	+	.	TF=MEIS3;class=Homeo domain factors;sequence=GTGACAGA
AKR1C3|NM_003739	TFBS	TFBS	1300	1307	0.955799	+	.	TF=BARHL1;class=Homeo domain factors;sequence=TTAAATGA
AKR1C3|NM_001253909	TFBS	TFBS	1300	1307	0.955799	+	.	TF=BARHL1;class=Homeo domain factors;sequence=TTAAATGA
AKR1C3|NM_003739	TFBS	TFBS	1440	1447	0.955706	+	.	TF=SOX18;class=High-mobility group (HMG) domain factors;sequence=TACAACGC
AKR1C3|NM_001253909	TFBS	TFBS	1440	1447	0.955706	+	.	TF=SOX18;class=High-mobility group (HMG) domain factors;sequence=TACAACGC
AKR1C3|NM_003739	TFBS	TFBS	699	706	0.955624	-	.	TF=TBX1;class=T-Box factors;sequence=GGGTGTGA
AKR1C3|NM_001253909	TFBS	TFBS	699	706	0.955624	-	.	TF=TBX1;class=T-Box factors;sequence=GGGTGTGA
AKR1C3|NM_003739	TFBS	TFBS	455	462	0.955618	-	.	TF=LBX1;class=Homeo domain factors;sequence=ATAATAAG
AKR1C3|NM_001253909	TFBS	TFBS	455	462	0.955618	-	.	TF=LBX1;class=Homeo domain factors;sequence=ATAATAAG
AKR1C3|NM_001253908	TFBS	TFBS	306	313	0.955594	+	.	TF=HOXB8;class=Homeo domain factors;sequence=ACCATTAT
AKR1C3|NM_001253908	TFBS	TFBS	711	723	0.955503	-	.	TF=HNF1B;class=Homeo domain factors;sequence=GTTAATCATTAGC
AKR1C3|NM_003739	TFBS	TFBS	521	528	0.955449	+	.	TF=HOXC8;class=Homeo domain factors;sequence=GTCATGAC
AKR1C3|NM_003739	TFBS	TFBS	521	528	0.955449	-	.	TF=HOXC8;class=Homeo domain factors;sequence=GTCATGAC
AKR1C3|NM_001253909	TFBS	TFBS	521	528	0.955449	+	.	TF=HOXC8;class=Homeo domain factors;sequence=GTCATGAC
AKR1C3|NM_001253909	TFBS	TFBS	521	528	0.955449	-	.	TF=HOXC8;class=Homeo domain factors;sequence=GTCATGAC
AKR1C3|NM_003739	TFBS	TFBS	175	182	0.95543	-	.	TF=RHOXF1;class=Homeo domain factors;sequence=AAAATCTC
AKR1C3|NM_001253909	TFBS	TFBS	175	182	0.95543	-	.	TF=RHOXF1;class=Homeo domain factors;sequence=AAAATCTC
AKR1C3|NM_001253908	TFBS	TFBS	734	741	0.955424	+	.	TF=HOXB2;class=Homeo domain factors;sequence=GTAATGAT
AKR1C3|NM_003739	TFBS	TFBS	1784	1791	0.955373	+	.	TF=EMX1;class=Homeo domain factors;sequence=TTAATGAG
AKR1C3|NM_001253909	TFBS	TFBS	1784	1791	0.955373	+	.	TF=EMX1;class=Homeo domain factors;sequence=TTAATGAG
AKR1C3|NM_003739	TFBS	TFBS	679	686	0.955304	-	.	TF=RHOXF1;class=Homeo domain factors;sequence=GTAAGCTA
AKR1C3|NM_001253909	TFBS	TFBS	679	686	0.955304	-	.	TF=RHOXF1;class=Homeo domain factors;sequence=GTAAGCTA
AKR1C3|NM_003739	TFBS	TFBS	1748	1755	0.955283	-	.	TF=RHOXF1;class=Homeo domain factors;sequence=TAAATCTC
AKR1C3|NM_001253909	TFBS	TFBS	1748	1755	0.955283	-	.	TF=RHOXF1;class=Homeo domain factors;sequence=TAAATCTC
AKR1C3|NM_001253908	TFBS	TFBS	1735	1742	0.955234	-	.	TF=DRGX;class=Homeo domain factors;sequence=CAAATTAT
AKR1C3|NM_001253908	TFBS	TFBS	1760	1767	0.955234	-	.	TF=MSX2;class=Homeo domain factors;sequence=TCAATTAC
AKR1C3|NM_001253908	TFBS	TFBS	711	720	0.955228	-	.	TF=EMX2;class=Homeo domain factors;sequence=AATCATTAGC
AKR1C3|NM_003739	TFBS	TFBS	1554	1563	0.955214	+	.	TF=GSX1;class=Homeo domain factors;sequence=TCTCATTAGT
AKR1C3|NM_001253909	TFBS	TFBS	1554	1563	0.955214	+	.	TF=GSX1;class=Homeo domain factors;sequence=TCTCATTAGT
AKR1C3|NM_001253908	TFBS	TFBS	1951	1958	0.955137	+	.	TF=HOXD8;class=Homeo domain factors;sequence=ACCATTAG
AKR1C3|NM_001253908	TFBS	TFBS	1456	1463	0.95513	+	.	TF=HOXC8;class=Homeo domain factors;sequence=GCAATGAA
AKR1C3|NM_003739	TFBS	TFBS	1181	1187	0.955001	-	.	TF=FOXL1;class=Fork head / winged helix factors;sequence=TTAAACA
AKR1C3|NM_001253909	TFBS	TFBS	1181	1187	0.955001	-	.	TF=FOXL1;class=Fork head / winged helix factors;sequence=TTAAACA
AKR1C3|NM_001253908	TFBS	TFBS	1456	1463	0.954995	-	.	TF=HOXC8;class=Homeo domain factors;sequence=TTCATTGC
AKR1C3|NM_003739	TFBS	TFBS	338	345	0.95498	-	.	TF=HOXD8;class=Homeo domain factors;sequence=ACAATTAT
AKR1C3|NM_001253909	TFBS	TFBS	338	345	0.95498	-	.	TF=HOXD8;class=Homeo domain factors;sequence=ACAATTAT
AKR1C3|NM_003739	TFBS	TFBS	699	706	0.954943	-	.	TF=TBX4;class=T-Box factors;sequence=GGGTGTGA
AKR1C3|NM_001253909	TFBS	TFBS	699	706	0.954943	-	.	TF=TBX4;class=T-Box factors;sequence=GGGTGTGA
AKR1C3|NM_003739	TFBS	TFBS	1784	1791	0.954935	+	.	TF=HOXB5;class=Homeo domain factors;sequence=TTAATGAG
AKR1C3|NM_001253909	TFBS	TFBS	1784	1791	0.954935	+	.	TF=HOXB5;class=Homeo domain factors;sequence=TTAATGAG
AKR1C3|NM_001253908	TFBS	TFBS	715	722	0.954858	+	.	TF=HOXA4;class=Homeo domain factors;sequence=ATGATTAA
AKR1C3|NM_003739	TFBS	TFBS	1608	1615	0.954804	+	.	TF=UNCX;class=Homeo domain factors;sequence=TTAATTAT
AKR1C3|NM_003739	TFBS	TFBS	946	953	0.954804	-	.	TF=UNCX;class=Homeo domain factors;sequence=TTAATTAT
AKR1C3|NM_003739	TFBS	TFBS	1331	1338	0.954804	-	.	TF=UNCX;class=Homeo domain factors;sequence=TTAATTAT
AKR1C3|NM_001253909	TFBS	TFBS	1608	1615	0.954804	+	.	TF=UNCX;class=Homeo domain factors;sequence=TTAATTAT
AKR1C3|NM_001253909	TFBS	TFBS	946	953	0.954804	-	.	TF=UNCX;class=Homeo domain factors;sequence=TTAATTAT
AKR1C3|NM_001253909	TFBS	TFBS	1331	1338	0.954804	-	.	TF=UNCX;class=Homeo domain factors;sequence=TTAATTAT
AKR1C3|NM_003739	TFBS	TFBS	585	595	0.954768	+	.	TF=TFAP2E;class=Basic helix-span-helix factors (bHSH);sequence=ACCCTAAGGCC
AKR1C3|NM_001253909	TFBS	TFBS	585	595	0.954768	+	.	TF=TFAP2E;class=Basic helix-span-helix factors (bHSH);sequence=ACCCTAAGGCC
AKR1C3|NM_003739	TFBS	TFBS	1150	1159	0.954723	-	.	TF=PAX3;class=Paired box factors;sequence=AAATTAATTA
AKR1C3|NM_001253909	TFBS	TFBS	1150	1159	0.954723	-	.	TF=PAX3;class=Paired box factors;sequence=AAATTAATTA
AKR1C3|NM_003739	TFBS	TFBS	1085	1093	0.95464	+	.	TF=THAP1;class=C2CH THAP-type zinc finger factors;sequence=CTGCCCTCC
AKR1C3|NM_001253909	TFBS	TFBS	1085	1093	0.95464	+	.	TF=THAP1;class=C2CH THAP-type zinc finger factors;sequence=CTGCCCTCC
AKR1C3|NM_003739	TFBS	TFBS	946	953	0.954625	+	.	TF=RAX2;class=Homeo domain factors;sequence=ATAATTAA
AKR1C3|NM_003739	TFBS	TFBS	1331	1338	0.954625	+	.	TF=RAX2;class=Homeo domain factors;sequence=ATAATTAA
AKR1C3|NM_003739	TFBS	TFBS	1608	1615	0.954625	-	.	TF=RAX2;class=Homeo domain factors;sequence=ATAATTAA
AKR1C3|NM_001253909	TFBS	TFBS	946	953	0.954625	+	.	TF=RAX2;class=Homeo domain factors;sequence=ATAATTAA
AKR1C3|NM_001253909	TFBS	TFBS	1331	1338	0.954625	+	.	TF=RAX2;class=Homeo domain factors;sequence=ATAATTAA
AKR1C3|NM_001253909	TFBS	TFBS	1608	1615	0.954625	-	.	TF=RAX2;class=Homeo domain factors;sequence=ATAATTAA
AKR1C3|NM_001253908	TFBS	TFBS	712	719	0.954613	-	.	TF=EMX1;class=Homeo domain factors;sequence=ATCATTAG
AKR1C3|NM_003739	TFBS	TFBS	242	249	0.954587	+	.	TF=HOXC4;class=Homeo domain factors;sequence=ATCATTGT
AKR1C3|NM_001253909	TFBS	TFBS	242	249	0.954587	+	.	TF=HOXC4;class=Homeo domain factors;sequence=ATCATTGT
AKR1C3|NM_003739	TFBS	TFBS	1149	1156	0.954558	-	.	TF=NKX6-1;class=Homeo domain factors;sequence=TTAATTAC
AKR1C3|NM_001253909	TFBS	TFBS	1149	1156	0.954558	-	.	TF=NKX6-1;class=Homeo domain factors;sequence=TTAATTAC
AKR1C3|NM_001253908	TFBS	TFBS	10	17	0.954482	-	.	TF=RHOXF1;class=Homeo domain factors;sequence=TTTATCTC
AKR1C3|NM_001253908	TFBS	TFBS	1814	1821	0.954482	-	.	TF=RHOXF1;class=Homeo domain factors;sequence=TTTATCTC
AKR1C3|NM_003739	TFBS	TFBS	1608	1615	0.954462	+	.	TF=NKX6-2;class=Homeo domain factors;sequence=TTAATTAT
AKR1C3|NM_003739	TFBS	TFBS	946	953	0.954462	-	.	TF=NKX6-2;class=Homeo domain factors;sequence=TTAATTAT
AKR1C3|NM_003739	TFBS	TFBS	1331	1338	0.954462	-	.	TF=NKX6-2;class=Homeo domain factors;sequence=TTAATTAT
AKR1C3|NM_001253909	TFBS	TFBS	1608	1615	0.954462	+	.	TF=NKX6-2;class=Homeo domain factors;sequence=TTAATTAT
AKR1C3|NM_001253909	TFBS	TFBS	946	953	0.954462	-	.	TF=NKX6-2;class=Homeo domain factors;sequence=TTAATTAT
AKR1C3|NM_001253909	TFBS	TFBS	1331	1338	0.954462	-	.	TF=NKX6-2;class=Homeo domain factors;sequence=TTAATTAT
AKR1C3|NM_001253908	TFBS	TFBS	378	385	0.95435	-	.	TF=HOXB6;class=Homeo domain factors;sequence=TCAATGGC
AKR1C3|NM_001253908	TFBS	TFBS	1522	1529	0.954277	+	.	TF=TEAD3;class=TEA domain factors;sequence=AAATACCA
AKR1C3|NM_003739	TFBS	TFBS	1553	1562	0.954155	-	.	TF=POU6F1(var.2);class=Homeo domain factors;sequence=CTAATGAGAA
AKR1C3|NM_001253909	TFBS	TFBS	1553	1562	0.954155	-	.	TF=POU6F1(var.2);class=Homeo domain factors;sequence=CTAATGAGAA
AKR1C3|NM_001253908	TFBS	TFBS	1760	1767	0.954062	-	.	TF=PRRX2;class=Homeo domain factors;sequence=TCAATTAC
AKR1C3|NM_003739	TFBS	TFBS	880	889	0.953964	+	.	TF=OLIG3;class=Basic helix-loop-helix factors (bHLH);sequence=ACCATATTGC
AKR1C3|NM_001253909	TFBS	TFBS	880	889	0.953964	+	.	TF=OLIG3;class=Basic helix-loop-helix factors (bHLH);sequence=ACCATATTGC
AKR1C3|NM_003739	TFBS	TFBS	1011	1018	0.953945	+	.	TF=NR2C2(var.2);class=Nuclear receptors with C4 zinc fingers;sequence=CAGGGCAT
AKR1C3|NM_001253909	TFBS	TFBS	1011	1018	0.953945	+	.	TF=NR2C2(var.2);class=Nuclear receptors with C4 zinc fingers;sequence=CAGGGCAT
AKR1C3|NM_003739	TFBS	TFBS	911	919	0.953928	-	.	TF=NKX6-3;class=Homeo domain factors;sequence=ATCATTGAA
AKR1C3|NM_001253909	TFBS	TFBS	911	919	0.953928	-	.	TF=NKX6-3;class=Homeo domain factors;sequence=ATCATTGAA
AKR1C3|NM_001253908	TFBS	TFBS	112	121	0.953907	-	.	TF=SOX15;class=High-mobility group (HMG) domain factors;sequence=CCTTTGTCTT
AKR1C3|NM_001253908	TFBS	TFBS	258	265	0.953868	+	.	TF=ISL2;class=Homeo domain factors;sequence=GCACTTAT
AKR1C3|NM_003739	TFBS	TFBS	1052	1064	0.953849	-	.	TF=CEBPD;class=Basic leucine zipper factors (bZIP);sequence=GTTTGCACAATAC
AKR1C3|NM_001253909	TFBS	TFBS	1052	1064	0.953849	-	.	TF=CEBPD;class=Basic leucine zipper factors (bZIP);sequence=GTTTGCACAATAC
AKR1C3|NM_003739	TFBS	TFBS	1148	1157	0.953838	-	.	TF=GSX1;class=Homeo domain factors;sequence=ATTAATTACA
AKR1C3|NM_001253909	TFBS	TFBS	1148	1157	0.953838	-	.	TF=GSX1;class=Homeo domain factors;sequence=ATTAATTACA
AKR1C3|NM_003739	TFBS	TFBS	338	345	0.953831	-	.	TF=MSX2;class=Homeo domain factors;sequence=ACAATTAT
AKR1C3|NM_001253909	TFBS	TFBS	338	345	0.953831	-	.	TF=MSX2;class=Homeo domain factors;sequence=ACAATTAT
AKR1C3|NM_001253908	TFBS	TFBS	171	180	0.95383	-	.	TF=TFAP4(var.2);class=Basic helix-loop-helix factors (bHLH);sequence=ATCACATGAC
AKR1C3|NM_001253908	TFBS	TFBS	1371	1378	0.953829	-	.	TF=DRGX;class=Homeo domain factors;sequence=TTGATTAA
AKR1C3|NM_001253908	TFBS	TFBS	715	722	0.95382	+	.	TF=BSX;class=Homeo domain factors;sequence=ATGATTAA
AKR1C3|NM_003739	TFBS	TFBS	585	595	0.953813	-	.	TF=TFAP2E;class=Basic helix-span-helix factors (bHSH);sequence=GGCCTTAGGGT
AKR1C3|NM_001253909	TFBS	TFBS	585	595	0.953813	-	.	TF=TFAP2E;class=Basic helix-span-helix factors (bHSH);sequence=GGCCTTAGGGT
AKR1C3|NM_003739	TFBS	TFBS	912	919	0.953807	-	.	TF=HOXA4;class=Homeo domain factors;sequence=ATCATTGA
AKR1C3|NM_001253909	TFBS	TFBS	912	919	0.953807	-	.	TF=HOXA4;class=Homeo domain factors;sequence=ATCATTGA
AKR1C3|NM_003739	TFBS	TFBS	800	812	0.953776	+	.	TF=FOXD2;class=Fork head / winged helix factors;sequence=CATAAATAAATAA
AKR1C3|NM_001253909	TFBS	TFBS	800	812	0.953776	+	.	TF=FOXD2;class=Fork head / winged helix factors;sequence=CATAAATAAATAA
AKR1C3|NM_003739	TFBS	TFBS	388	399	0.953773	+	.	TF=BARX2;class=Homeo domain factors;sequence=AAAAATAATTTC
AKR1C3|NM_001253909	TFBS	TFBS	388	399	0.953773	+	.	TF=BARX2;class=Homeo domain factors;sequence=AAAAATAATTTC
AKR1C3|NM_003739	TFBS	TFBS	337	346	0.953772	+	.	TF=BARHL2;class=Homeo domain factors;sequence=GATAATTGTT
AKR1C3|NM_001253909	TFBS	TFBS	337	346	0.953772	+	.	TF=BARHL2;class=Homeo domain factors;sequence=GATAATTGTT
AKR1C3|NM_001253908	TFBS	TFBS	169	182	0.953731	+	.	TF=USF1;class=Basic helix-loop-helix factors (bHLH);sequence=AAGTCATGTGATCA
AKR1C3|NM_003739	TFBS	TFBS	337	346	0.95373	-	.	TF=GBX2;class=Homeo domain factors;sequence=AACAATTATC
AKR1C3|NM_001253909	TFBS	TFBS	337	346	0.95373	-	.	TF=GBX2;class=Homeo domain factors;sequence=AACAATTATC
AKR1C3|NM_001253908	TFBS	TFBS	773	783	0.953728	-	.	TF=HOXA10;class=Homeo domain factors;sequence=TATAATAAAAA
AKR1C3|NM_001253908	TFBS	TFBS	1255	1266	0.953725	+	.	TF=BARX2;class=Homeo domain factors;sequence=TAAAATAGTTAT
AKR1C3|NM_003739	TFBS	TFBS	247	253	0.953684	-	.	TF=FOXO6;class=Fork head / winged helix factors;sequence=ATCAACA
AKR1C3|NM_003739	TFBS	TFBS	1042	1048	0.953684	-	.	TF=FOXO6;class=Fork head / winged helix factors;sequence=ATCAACA
AKR1C3|NM_001253909	TFBS	TFBS	247	253	0.953684	-	.	TF=FOXO6;class=Fork head / winged helix factors;sequence=ATCAACA
AKR1C3|NM_001253909	TFBS	TFBS	1042	1048	0.953684	-	.	TF=FOXO6;class=Fork head / winged helix factors;sequence=ATCAACA
AKR1C3|NM_001253908	TFBS	TFBS	23	32	0.953655	+	.	TF=FIGLA;class=Basic helix-loop-helix factors (bHLH);sequence=AACAGCTGGG
AKR1C3|NM_003739	TFBS	TFBS	338	345	0.953596	-	.	TF=HOXB4;class=Homeo domain factors;sequence=ACAATTAT
AKR1C3|NM_001253909	TFBS	TFBS	338	345	0.953596	-	.	TF=HOXB4;class=Homeo domain factors;sequence=ACAATTAT
AKR1C3|NM_001253908	TFBS	TFBS	734	743	0.953592	+	.	TF=POU6F1(var.2);class=Homeo domain factors;sequence=GTAATGATTG
AKR1C3|NM_001253908	TFBS	TFBS	712	720	0.953567	-	.	TF=VENTX;class=Homeo domain factors;sequence=AATCATTAG
AKR1C3|NM_001253908	TFBS	TFBS	712	719	0.95352	-	.	TF=BSX;class=Homeo domain factors;sequence=ATCATTAG
AKR1C3|NM_003739	TFBS	TFBS	337	346	0.953409	-	.	TF=HOXB3;class=Homeo domain factors;sequence=AACAATTATC
AKR1C3|NM_001253909	TFBS	TFBS	337	346	0.953409	-	.	TF=HOXB3;class=Homeo domain factors;sequence=AACAATTATC
AKR1C3|NM_001253908	TFBS	TFBS	733	742	0.953407	-	.	TF=HOXB3;class=Homeo domain factors;sequence=AATCATTACT
AKR1C3|NM_001253908	TFBS	TFBS	1371	1379	0.953382	-	.	TF=VENTX;class=Homeo domain factors;sequence=ATTGATTAA
AKR1C3|NM_003739	TFBS	TFBS	1832	1842	0.953365	+	.	TF=TCF7;class=High-mobility group (HMG) domain factors;sequence=CTCTTTGATAA
AKR1C3|NM_001253909	TFBS	TFBS	1832	1842	0.953365	+	.	TF=TCF7;class=High-mobility group (HMG) domain factors;sequence=CTCTTTGATAA
AKR1C3|NM_001253908	TFBS	TFBS	979	990	0.953356	-	.	TF=OTX2;class=Homeo domain factors;sequence=AGTGGATTAAAA
AKR1C3|NM_003739	TFBS	TFBS	737	746	0.953351	-	.	TF=HIF1A;class=Basic helix-loop-helix factors (bHLH);sequence=AGACGTGCAA
AKR1C3|NM_001253909	TFBS	TFBS	737	746	0.953351	-	.	TF=HIF1A;class=Basic helix-loop-helix factors (bHLH);sequence=AGACGTGCAA
AKR1C3|NM_001253908	TFBS	TFBS	769	776	0.953324	-	.	TF=BARX1;class=Homeo domain factors;sequence=AAAATTAG
AKR1C3|NM_003739	TFBS	TFBS	1554	1563	0.953225	-	.	TF=EMX2;class=Homeo domain factors;sequence=ACTAATGAGA
AKR1C3|NM_001253909	TFBS	TFBS	1554	1563	0.953225	-	.	TF=EMX2;class=Homeo domain factors;sequence=ACTAATGAGA
AKR1C3|NM_001253908	TFBS	TFBS	1230	1237	0.953214	-	.	TF=BARHL1;class=Homeo domain factors;sequence=CTAAACAT
AKR1C3|NM_003739	TFBS	TFBS	119	126	0.953214	+	.	TF=BARHL1;class=Homeo domain factors;sequence=CTAAACAT
AKR1C3|NM_001253909	TFBS	TFBS	119	126	0.953214	+	.	TF=BARHL1;class=Homeo domain factors;sequence=CTAAACAT
AKR1C3|NM_003739	TFBS	TFBS	1784	1791	0.953211	-	.	TF=HOXD8;class=Homeo domain factors;sequence=CTCATTAA
AKR1C3|NM_001253909	TFBS	TFBS	1784	1791	0.953211	-	.	TF=HOXD8;class=Homeo domain factors;sequence=CTCATTAA
AKR1C3|NM_001253908	TFBS	TFBS	1760	1767	0.953204	-	.	TF=LHX9;class=Homeo domain factors;sequence=TCAATTAC
AKR1C3|NM_003739	TFBS	TFBS	1148	1157	0.953133	+	.	TF=HESX1;class=Homeo domain factors;sequence=TGTAATTAAT
AKR1C3|NM_001253909	TFBS	TFBS	1148	1157	0.953133	+	.	TF=HESX1;class=Homeo domain factors;sequence=TGTAATTAAT
AKR1C3|NM_003739	TFBS	TFBS	338	345	0.953127	-	.	TF=MSX1;class=Homeo domain factors;sequence=ACAATTAT
AKR1C3|NM_001253909	TFBS	TFBS	338	345	0.953127	-	.	TF=MSX1;class=Homeo domain factors;sequence=ACAATTAT
AKR1C3|NM_001253908	TFBS	TFBS	734	741	0.953089	-	.	TF=BSX;class=Homeo domain factors;sequence=ATCATTAC
AKR1C3|NM_001253908	TFBS	TFBS	1021	1028	0.953076	+	.	TF=HOXB6;class=Homeo domain factors;sequence=TTCATGAC
AKR1C3|NM_001253908	TFBS	TFBS	774	783	0.953054	-	.	TF=MNX1;class=Homeo domain factors;sequence=TATAATAAAA
AKR1C3|NM_001253908	TFBS	TFBS	769	776	0.953052	-	.	TF=TLX2;class=Homeo domain factors;sequence=AAAATTAG
AKR1C3|NM_001253908	TFBS	TFBS	378	385	0.95305	+	.	TF=GSX2;class=Homeo domain factors;sequence=GCCATTGA
AKR1C3|NM_001253908	TFBS	TFBS	1822	1829	0.953017	-	.	TF=HOXA7;class=Homeo domain factors;sequence=CTCATTAT
AKR1C3|NM_003739	TFBS	TFBS	311	318	0.952938	-	.	TF=ISL2;class=Homeo domain factors;sequence=CCAATTAA
AKR1C3|NM_001253909	TFBS	TFBS	311	318	0.952938	-	.	TF=ISL2;class=Homeo domain factors;sequence=CCAATTAA
AKR1C3|NM_003739	TFBS	TFBS	311	318	0.952936	-	.	TF=HOXA2;class=Homeo domain factors;sequence=CCAATTAA
AKR1C3|NM_001253909	TFBS	TFBS	311	318	0.952936	-	.	TF=HOXA2;class=Homeo domain factors;sequence=CCAATTAA
AKR1C3|NM_003739	TFBS	TFBS	1149	1156	0.952915	-	.	TF=HOXB4;class=Homeo domain factors;sequence=TTAATTAC
AKR1C3|NM_001253909	TFBS	TFBS	1149	1156	0.952915	-	.	TF=HOXB4;class=Homeo domain factors;sequence=TTAATTAC
AKR1C3|NM_003739	TFBS	TFBS	1138	1147	0.952795	-	.	TF=BARHL2;class=Homeo domain factors;sequence=TATAAATGGA
AKR1C3|NM_001253909	TFBS	TFBS	1138	1147	0.952795	-	.	TF=BARHL2;class=Homeo domain factors;sequence=TATAAATGGA
AKR1C3|NM_001253908	TFBS	TFBS	1109	1116	0.952739	+	.	TF=EN1;class=Homeo domain factors;sequence=GCAATCAG
AKR1C3|NM_003739	TFBS	TFBS	1607	1616	0.952709	+	.	TF=MNX1;class=Homeo domain factors;sequence=GTTAATTATT
AKR1C3|NM_003739	TFBS	TFBS	945	954	0.952709	-	.	TF=MNX1;class=Homeo domain factors;sequence=GTTAATTATT
AKR1C3|NM_003739	TFBS	TFBS	1330	1339	0.952709	-	.	TF=MNX1;class=Homeo domain factors;sequence=GTTAATTATT
AKR1C3|NM_001253909	TFBS	TFBS	1607	1616	0.952709	+	.	TF=MNX1;class=Homeo domain factors;sequence=GTTAATTATT
AKR1C3|NM_001253909	TFBS	TFBS	945	954	0.952709	-	.	TF=MNX1;class=Homeo domain factors;sequence=GTTAATTATT
AKR1C3|NM_001253909	TFBS	TFBS	1330	1339	0.952709	-	.	TF=MNX1;class=Homeo domain factors;sequence=GTTAATTATT
AKR1C3|NM_001253908	TFBS	TFBS	734	741	0.952691	-	.	TF=BARX1;class=Homeo domain factors;sequence=ATCATTAC
AKR1C3|NM_003739	TFBS	TFBS	1608	1615	0.952689	+	.	TF=HOXB4;class=Homeo domain factors;sequence=TTAATTAT
AKR1C3|NM_003739	TFBS	TFBS	946	953	0.952689	-	.	TF=HOXB4;class=Homeo domain factors;sequence=TTAATTAT
AKR1C3|NM_003739	TFBS	TFBS	1331	1338	0.952689	-	.	TF=HOXB4;class=Homeo domain factors;sequence=TTAATTAT
AKR1C3|NM_001253909	TFBS	TFBS	1608	1615	0.952689	+	.	TF=HOXB4;class=Homeo domain factors;sequence=TTAATTAT
AKR1C3|NM_001253909	TFBS	TFBS	946	953	0.952689	-	.	TF=HOXB4;class=Homeo domain factors;sequence=TTAATTAT
AKR1C3|NM_001253909	TFBS	TFBS	1331	1338	0.952689	-	.	TF=HOXB4;class=Homeo domain factors;sequence=TTAATTAT
AKR1C3|NM_003739	TFBS	TFBS	945	954	0.952666	+	.	TF=ARGFX;class=Homeo domain factors;sequence=AATAATTAAC
AKR1C3|NM_003739	TFBS	TFBS	1330	1339	0.952666	+	.	TF=ARGFX;class=Homeo domain factors;sequence=AATAATTAAC
AKR1C3|NM_003739	TFBS	TFBS	1607	1616	0.952666	-	.	TF=ARGFX;class=Homeo domain factors;sequence=AATAATTAAC
AKR1C3|NM_001253909	TFBS	TFBS	945	954	0.952666	+	.	TF=ARGFX;class=Homeo domain factors;sequence=AATAATTAAC
AKR1C3|NM_001253909	TFBS	TFBS	1330	1339	0.952666	+	.	TF=ARGFX;class=Homeo domain factors;sequence=AATAATTAAC
AKR1C3|NM_001253909	TFBS	TFBS	1607	1616	0.952666	-	.	TF=ARGFX;class=Homeo domain factors;sequence=AATAATTAAC
AKR1C3|NM_003739	TFBS	TFBS	639	647	0.952665	+	.	TF=VENTX;class=Homeo domain factors;sequence=GCCCATTAG
AKR1C3|NM_001253909	TFBS	TFBS	639	647	0.952665	+	.	TF=VENTX;class=Homeo domain factors;sequence=GCCCATTAG
AKR1C3|NM_003739	TFBS	TFBS	1784	1791	0.952646	-	.	TF=HOXC8;class=Homeo domain factors;sequence=CTCATTAA
AKR1C3|NM_001253909	TFBS	TFBS	1784	1791	0.952646	-	.	TF=HOXC8;class=Homeo domain factors;sequence=CTCATTAA
AKR1C3|NM_003739	TFBS	TFBS	1148	1157	0.952626	-	.	TF=MNX1;class=Homeo domain factors;sequence=ATTAATTACA
AKR1C3|NM_001253909	TFBS	TFBS	1148	1157	0.952626	-	.	TF=MNX1;class=Homeo domain factors;sequence=ATTAATTACA
AKR1C3|NM_003739	TFBS	TFBS	1555	1562	0.952625	+	.	TF=HOXB8;class=Homeo domain factors;sequence=CTCATTAG
AKR1C3|NM_001253909	TFBS	TFBS	1555	1562	0.952625	+	.	TF=HOXB8;class=Homeo domain factors;sequence=CTCATTAG
AKR1C3|NM_003739	TFBS	TFBS	1784	1791	0.952538	+	.	TF=HOXA5;class=Homeo domain factors;sequence=TTAATGAG
AKR1C3|NM_001253909	TFBS	TFBS	1784	1791	0.952538	+	.	TF=HOXA5;class=Homeo domain factors;sequence=TTAATGAG
AKR1C3|NM_003739	TFBS	TFBS	311	318	0.95253	-	.	TF=HOXB4;class=Homeo domain factors;sequence=CCAATTAA
AKR1C3|NM_001253909	TFBS	TFBS	311	318	0.95253	-	.	TF=HOXB4;class=Homeo domain factors;sequence=CCAATTAA
AKR1C3|NM_003739	TFBS	TFBS	1116	1125	0.952496	-	.	TF=ZNF75D;class=C2H2 zinc finger factors;sequence=ATGTGGGATA
AKR1C3|NM_001253909	TFBS	TFBS	1116	1125	0.952496	-	.	TF=ZNF75D;class=C2H2 zinc finger factors;sequence=ATGTGGGATA
AKR1C3|NM_001253908	TFBS	TFBS	584	591	0.95247	+	.	TF=MGA;class=T-Box factors;sequence=AGGCGTGA
AKR1C3|NM_003739	TFBS	TFBS	363	370	0.952428	-	.	TF=PDX1;class=Homeo domain factors;sequence=GAAATTAG
AKR1C3|NM_001253909	TFBS	TFBS	363	370	0.952428	-	.	TF=PDX1;class=Homeo domain factors;sequence=GAAATTAG
AKR1C3|NM_003739	TFBS	TFBS	801	807	0.95241	+	.	TF=FOXP3;class=Fork head / winged helix factors;sequence=ATAAATA
AKR1C3|NM_003739	TFBS	TFBS	805	811	0.95241	+	.	TF=FOXP3;class=Fork head / winged helix factors;sequence=ATAAATA
AKR1C3|NM_001253909	TFBS	TFBS	801	807	0.95241	+	.	TF=FOXP3;class=Fork head / winged helix factors;sequence=ATAAATA
AKR1C3|NM_001253909	TFBS	TFBS	805	811	0.95241	+	.	TF=FOXP3;class=Fork head / winged helix factors;sequence=ATAAATA
AKR1C3|NM_001253908	TFBS	TFBS	913	919	0.95241	+	.	TF=FOXP3;class=Fork head / winged helix factors;sequence=ATAAATA
AKR1C3|NM_001253908	TFBS	TFBS	98	104	0.95241	-	.	TF=FOXP3;class=Fork head / winged helix factors;sequence=ATAAATA
AKR1C3|NM_001253908	TFBS	TFBS	1951	1958	0.952401	+	.	TF=HOXA7;class=Homeo domain factors;sequence=ACCATTAG
AKR1C3|NM_001253908	TFBS	TFBS	710	724	0.952321	-	.	TF=HNF1A;class=Homeo domain factors;sequence=TGTTAATCATTAGCT
AKR1C3|NM_001253908	TFBS	TFBS	1822	1829	0.952267	+	.	TF=LBX1;class=Homeo domain factors;sequence=ATAATGAG
AKR1C3|NM_001253908	TFBS	TFBS	781	788	0.952238	-	.	TF=HOXA4;class=Homeo domain factors;sequence=ATAGTTAT
AKR1C3|NM_001253908	TFBS	TFBS	1259	1266	0.952238	+	.	TF=HOXA4;class=Homeo domain factors;sequence=ATAGTTAT
AKR1C3|NM_001253908	TFBS	TFBS	1456	1463	0.952221	+	.	TF=HOXA7;class=Homeo domain factors;sequence=GCAATGAA
AKR1C3|NM_003739	TFBS	TFBS	1780	1787	0.952221	+	.	TF=BARX1;class=Homeo domain factors;sequence=GAAATTAA
AKR1C3|NM_003739	TFBS	TFBS	1153	1160	0.952221	-	.	TF=BARX1;class=Homeo domain factors;sequence=GAAATTAA
AKR1C3|NM_001253909	TFBS	TFBS	1780	1787	0.952221	+	.	TF=BARX1;class=Homeo domain factors;sequence=GAAATTAA
AKR1C3|NM_001253909	TFBS	TFBS	1153	1160	0.952221	-	.	TF=BARX1;class=Homeo domain factors;sequence=GAAATTAA
AKR1C3|NM_001253908	TFBS	TFBS	712	719	0.952198	-	.	TF=HOXB8;class=Homeo domain factors;sequence=ATCATTAG
AKR1C3|NM_001253908	TFBS	TFBS	1021	1028	0.952197	-	.	TF=HOXA5;class=Homeo domain factors;sequence=GTCATGAA
AKR1C3|NM_003739	TFBS	TFBS	1524	1533	0.952175	-	.	TF=HOXD9;class=Homeo domain factors;sequence=TCAATAAAAA
AKR1C3|NM_001253909	TFBS	TFBS	1524	1533	0.952175	-	.	TF=HOXD9;class=Homeo domain factors;sequence=TCAATAAAAA
AKR1C3|NM_001253908	TFBS	TFBS	1554	1563	0.952175	-	.	TF=HOXD9;class=Homeo domain factors;sequence=TCAATAAAAA
AKR1C3|NM_003739	TFBS	TFBS	314	323	0.951942	+	.	TF=NFATC4;class=Rel homology region (RHR) factors;sequence=ATTGGAAATT
AKR1C3|NM_001253909	TFBS	TFBS	314	323	0.951942	+	.	TF=NFATC4;class=Rel homology region (RHR) factors;sequence=ATTGGAAATT
AKR1C3|NM_003739	TFBS	TFBS	1783	1792	0.951942	-	.	TF=MEOX1;class=Homeo domain factors;sequence=ACTCATTAAT
AKR1C3|NM_001253909	TFBS	TFBS	1783	1792	0.951942	-	.	TF=MEOX1;class=Homeo domain factors;sequence=ACTCATTAAT
AKR1C3|NM_001253908	TFBS	TFBS	306	313	0.951911	+	.	TF=HOXD8;class=Homeo domain factors;sequence=ACCATTAT
AKR1C3|NM_003739	TFBS	TFBS	640	647	0.9519	+	.	TF=EMX1;class=Homeo domain factors;sequence=CCCATTAG
AKR1C3|NM_001253909	TFBS	TFBS	640	647	0.9519	+	.	TF=EMX1;class=Homeo domain factors;sequence=CCCATTAG
AKR1C3|NM_001253908	TFBS	TFBS	715	722	0.951855	+	.	TF=BARX1;class=Homeo domain factors;sequence=ATGATTAA
AKR1C3|NM_001253908	TFBS	TFBS	1988	1997	0.95184	-	.	TF=HOXD9;class=Homeo domain factors;sequence=GTTATAAAAT
AKR1C3|NM_003739	TFBS	TFBS	1608	1615	0.951821	+	.	TF=LBX1;class=Homeo domain factors;sequence=TTAATTAT
AKR1C3|NM_003739	TFBS	TFBS	946	953	0.951821	-	.	TF=LBX1;class=Homeo domain factors;sequence=TTAATTAT
AKR1C3|NM_003739	TFBS	TFBS	1331	1338	0.951821	-	.	TF=LBX1;class=Homeo domain factors;sequence=TTAATTAT
AKR1C3|NM_001253909	TFBS	TFBS	1608	1615	0.951821	+	.	TF=LBX1;class=Homeo domain factors;sequence=TTAATTAT
AKR1C3|NM_001253909	TFBS	TFBS	946	953	0.951821	-	.	TF=LBX1;class=Homeo domain factors;sequence=TTAATTAT
AKR1C3|NM_001253909	TFBS	TFBS	1331	1338	0.951821	-	.	TF=LBX1;class=Homeo domain factors;sequence=TTAATTAT
AKR1C3|NM_001253908	TFBS	TFBS	306	313	0.951778	-	.	TF=HOXB6;class=Homeo domain factors;sequence=ATAATGGT
AKR1C3|NM_001253908	TFBS	TFBS	1456	1463	0.951732	+	.	TF=HOXA5;class=Homeo domain factors;sequence=GCAATGAA
AKR1C3|NM_003739	TFBS	TFBS	640	647	0.951721	+	.	TF=HOXA2;class=Homeo domain factors;sequence=CCCATTAG
AKR1C3|NM_001253909	TFBS	TFBS	640	647	0.951721	+	.	TF=HOXA2;class=Homeo domain factors;sequence=CCCATTAG
AKR1C3|NM_001253908	TFBS	TFBS	1656	1663	0.951666	+	.	TF=SOX18;class=High-mobility group (HMG) domain factors;sequence=CACAATAA
AKR1C3|NM_003739	TFBS	TFBS	640	647	0.951663	-	.	TF=HOXA1;class=Homeo domain factors;sequence=CTAATGGG
AKR1C3|NM_001253909	TFBS	TFBS	640	647	0.951663	-	.	TF=HOXA1;class=Homeo domain factors;sequence=CTAATGGG
AKR1C3|NM_003739	TFBS	TFBS	1572	1579	0.95164	+	.	TF=DRGX;class=Homeo domain factors;sequence=TAAATTAT
AKR1C3|NM_003739	TFBS	TFBS	1735	1742	0.95164	-	.	TF=DRGX;class=Homeo domain factors;sequence=TAAATTAT
AKR1C3|NM_003739	TFBS	TFBS	1814	1821	0.95164	-	.	TF=DRGX;class=Homeo domain factors;sequence=TAAATTAT
AKR1C3|NM_001253909	TFBS	TFBS	1572	1579	0.95164	+	.	TF=DRGX;class=Homeo domain factors;sequence=TAAATTAT
AKR1C3|NM_001253909	TFBS	TFBS	1735	1742	0.95164	-	.	TF=DRGX;class=Homeo domain factors;sequence=TAAATTAT
AKR1C3|NM_001253909	TFBS	TFBS	1814	1821	0.95164	-	.	TF=DRGX;class=Homeo domain factors;sequence=TAAATTAT
AKR1C3|NM_001253908	TFBS	TFBS	1246	1253	0.95164	+	.	TF=DRGX;class=Homeo domain factors;sequence=TAAATTAT
AKR1C3|NM_001253908	TFBS	TFBS	1058	1065	0.95164	-	.	TF=DRGX;class=Homeo domain factors;sequence=TAAATTAT
AKR1C3|NM_003739	TFBS	TFBS	946	953	0.951633	+	.	TF=HOXB5;class=Homeo domain factors;sequence=ATAATTAA
AKR1C3|NM_003739	TFBS	TFBS	1331	1338	0.951633	+	.	TF=HOXB5;class=Homeo domain factors;sequence=ATAATTAA
AKR1C3|NM_003739	TFBS	TFBS	1608	1615	0.951633	-	.	TF=HOXB5;class=Homeo domain factors;sequence=ATAATTAA
AKR1C3|NM_001253909	TFBS	TFBS	946	953	0.951633	+	.	TF=HOXB5;class=Homeo domain factors;sequence=ATAATTAA
AKR1C3|NM_001253909	TFBS	TFBS	1331	1338	0.951633	+	.	TF=HOXB5;class=Homeo domain factors;sequence=ATAATTAA
AKR1C3|NM_001253909	TFBS	TFBS	1608	1615	0.951633	-	.	TF=HOXB5;class=Homeo domain factors;sequence=ATAATTAA
AKR1C3|NM_003739	TFBS	TFBS	753	760	0.951632	+	.	TF=PITX1;class=Homeo domain factors;sequence=CTAATCTC
AKR1C3|NM_001253909	TFBS	TFBS	753	760	0.951632	+	.	TF=PITX1;class=Homeo domain factors;sequence=CTAATCTC
AKR1C3|NM_003739	TFBS	TFBS	524	530	0.951629	+	.	TF=MEIS1;class=Homeo domain factors;sequence=ATGACGA
AKR1C3|NM_001253909	TFBS	TFBS	524	530	0.951629	+	.	TF=MEIS1;class=Homeo domain factors;sequence=ATGACGA
AKR1C3|NM_001253908	TFBS	TFBS	86	96	0.951476	-	.	TF=KLF2;class=C2H2 zinc finger factors;sequence=CAGCACGCCCA
AKR1C3|NM_003739	TFBS	TFBS	912	919	0.951457	-	.	TF=HOXD4;class=Homeo domain factors;sequence=ATCATTGA
AKR1C3|NM_001253909	TFBS	TFBS	912	919	0.951457	-	.	TF=HOXD4;class=Homeo domain factors;sequence=ATCATTGA
AKR1C3|NM_001253908	TFBS	TFBS	306	313	0.951447	+	.	TF=BSX;class=Homeo domain factors;sequence=ACCATTAT
AKR1C3|NM_003739	TFBS	TFBS	753	760	0.951441	+	.	TF=OTX1;class=Homeo domain factors;sequence=CTAATCTC
AKR1C3|NM_001253909	TFBS	TFBS	753	760	0.951441	+	.	TF=OTX1;class=Homeo domain factors;sequence=CTAATCTC
AKR1C3|NM_003739	TFBS	TFBS	1784	1791	0.951422	-	.	TF=HOXB5;class=Homeo domain factors;sequence=CTCATTAA
AKR1C3|NM_001253909	TFBS	TFBS	1784	1791	0.951422	-	.	TF=HOXB5;class=Homeo domain factors;sequence=CTCATTAA
AKR1C3|NM_001253908	TFBS	TFBS	98	108	0.951413	-	.	TF=CDX1;class=Homeo domain factors;sequence=TGCAATAAATA
AKR1C3|NM_003739	TFBS	TFBS	432	438	0.95141	-	.	TF=FOXP3;class=Fork head / winged helix factors;sequence=GAAAACA
AKR1C3|NM_001253909	TFBS	TFBS	432	438	0.95141	-	.	TF=FOXP3;class=Fork head / winged helix factors;sequence=GAAAACA
AKR1C3|NM_001253908	TFBS	TFBS	245	251	0.95141	-	.	TF=FOXP3;class=Fork head / winged helix factors;sequence=GAAAACA
AKR1C3|NM_001253908	TFBS	TFBS	20	26	0.95141	+	.	TF=FOXP3;class=Fork head / winged helix factors;sequence=GAAAACA
AKR1C3|NM_001253908	TFBS	TFBS	1021	1028	0.951396	+	.	TF=HOXA1;class=Homeo domain factors;sequence=TTCATGAC
AKR1C3|NM_001253908	TFBS	TFBS	980	989	0.951375	+	.	TF=GSC2;class=Homeo domain factors;sequence=TTTAATCCAC
AKR1C3|NM_003739	TFBS	TFBS	507	514	0.951345	-	.	TF=RHOXF1;class=Homeo domain factors;sequence=CAAATCTA
AKR1C3|NM_001253909	TFBS	TFBS	507	514	0.951345	-	.	TF=RHOXF1;class=Homeo domain factors;sequence=CAAATCTA
AKR1C3|NM_003739	TFBS	TFBS	1554	1563	0.951334	+	.	TF=EMX2;class=Homeo domain factors;sequence=TCTCATTAGT
AKR1C3|NM_001253909	TFBS	TFBS	1554	1563	0.951334	+	.	TF=EMX2;class=Homeo domain factors;sequence=TCTCATTAGT
AKR1C3|NM_001253908	TFBS	TFBS	1822	1829	0.951331	-	.	TF=HOXB8;class=Homeo domain factors;sequence=CTCATTAT
AKR1C3|NM_001253908	TFBS	TFBS	1686	1695	0.951301	+	.	TF=SOX4;class=High-mobility group (HMG) domain factors;sequence=AAACAAAAAA
AKR1C3|NM_001253908	TFBS	TFBS	1370	1379	0.951259	+	.	TF=LHX6;class=Homeo domain factors;sequence=GTTAATCAAT
AKR1C3|NM_003739	TFBS	TFBS	1608	1615	0.95121	+	.	TF=HOXA7;class=Homeo domain factors;sequence=TTAATTAT
AKR1C3|NM_003739	TFBS	TFBS	946	953	0.95121	-	.	TF=HOXA7;class=Homeo domain factors;sequence=TTAATTAT
AKR1C3|NM_003739	TFBS	TFBS	1331	1338	0.95121	-	.	TF=HOXA7;class=Homeo domain factors;sequence=TTAATTAT
AKR1C3|NM_001253909	TFBS	TFBS	1608	1615	0.95121	+	.	TF=HOXA7;class=Homeo domain factors;sequence=TTAATTAT
AKR1C3|NM_001253909	TFBS	TFBS	946	953	0.95121	-	.	TF=HOXA7;class=Homeo domain factors;sequence=TTAATTAT
AKR1C3|NM_001253909	TFBS	TFBS	1331	1338	0.95121	-	.	TF=HOXA7;class=Homeo domain factors;sequence=TTAATTAT
AKR1C3|NM_001253908	TFBS	TFBS	1760	1767	0.951192	+	.	TF=BARHL1;class=Homeo domain factors;sequence=GTAATTGA
AKR1C3|NM_003739	TFBS	TFBS	338	345	0.951172	-	.	TF=DRGX;class=Homeo domain factors;sequence=ACAATTAT
AKR1C3|NM_001253909	TFBS	TFBS	338	345	0.951172	-	.	TF=DRGX;class=Homeo domain factors;sequence=ACAATTAT
AKR1C3|NM_003739	TFBS	TFBS	1850	1858	0.951138	+	.	TF=NR1I3;class=Nuclear receptors with C4 zinc fingers;sequence=ATGAACTGA
AKR1C3|NM_001253909	TFBS	TFBS	1850	1858	0.951138	+	.	TF=NR1I3;class=Nuclear receptors with C4 zinc fingers;sequence=ATGAACTGA
AKR1C3|NM_003739	TFBS	TFBS	1558	1567	0.951135	-	.	TF=FOSB::JUNB;class=Basic leucine zipper factors (bZIP);sequence=AATGACTAAT
AKR1C3|NM_001253909	TFBS	TFBS	1558	1567	0.951135	-	.	TF=FOSB::JUNB;class=Basic leucine zipper factors (bZIP);sequence=AATGACTAAT
AKR1C3|NM_003739	TFBS	TFBS	1784	1791	0.951128	-	.	TF=EMX1;class=Homeo domain factors;sequence=CTCATTAA
AKR1C3|NM_001253909	TFBS	TFBS	1784	1791	0.951128	-	.	TF=EMX1;class=Homeo domain factors;sequence=CTCATTAA
AKR1C3|NM_003739	TFBS	TFBS	1184	1191	0.951126	+	.	TF=LBX1;class=Homeo domain factors;sequence=TTAACAAG
AKR1C3|NM_001253909	TFBS	TFBS	1184	1191	0.951126	+	.	TF=LBX1;class=Homeo domain factors;sequence=TTAACAAG
AKR1C3|NM_003739	TFBS	TFBS	1784	1791	0.95108	+	.	TF=HOXD3;class=Homeo domain factors;sequence=TTAATGAG
AKR1C3|NM_001253909	TFBS	TFBS	1784	1791	0.95108	+	.	TF=HOXD3;class=Homeo domain factors;sequence=TTAATGAG
AKR1C3|NM_003739	TFBS	TFBS	1079	1088	0.951054	+	.	TF=GSC2;class=Homeo domain factors;sequence=TCTAATCTGC
AKR1C3|NM_001253909	TFBS	TFBS	1079	1088	0.951054	+	.	TF=GSC2;class=Homeo domain factors;sequence=TCTAATCTGC
AKR1C3|NM_003739	TFBS	TFBS	1558	1567	0.951045	-	.	TF=FOSL2::JUND;class=Basic leucine zipper factors (bZIP);sequence=AATGACTAAT
AKR1C3|NM_001253909	TFBS	TFBS	1558	1567	0.951045	-	.	TF=FOSL2::JUND;class=Basic leucine zipper factors (bZIP);sequence=AATGACTAAT
AKR1C3|NM_001253908	TFBS	TFBS	1857	1866	0.951017	-	.	TF=HOXD9;class=Homeo domain factors;sequence=CTAATAAAAT
AKR1C3|NM_003739	TFBS	TFBS	1398	1405	0.951007	-	.	TF=GATA3;class=Other C4 zinc finger-type factors;sequence=TGATAAAG
AKR1C3|NM_001253909	TFBS	TFBS	1398	1405	0.951007	-	.	TF=GATA3;class=Other C4 zinc finger-type factors;sequence=TGATAAAG
AKR1C3|NM_001253908	TFBS	TFBS	1431	1438	0.951007	-	.	TF=GATA3;class=Other C4 zinc finger-type factors;sequence=TGATAAAG
AKR1C3|NM_003739	TFBS	TFBS	1149	1156	0.950999	-	.	TF=NKX6-2;class=Homeo domain factors;sequence=TTAATTAC
AKR1C3|NM_001253909	TFBS	TFBS	1149	1156	0.950999	-	.	TF=NKX6-2;class=Homeo domain factors;sequence=TTAATTAC
AKR1C3|NM_001253908	TFBS	TFBS	1884	1891	0.950983	-	.	TF=RHOXF1;class=Homeo domain factors;sequence=TGAATCCA
AKR1C3|NM_003739	TFBS	TFBS	1783	1792	0.950936	-	.	TF=EMX2;class=Homeo domain factors;sequence=ACTCATTAAT
AKR1C3|NM_001253909	TFBS	TFBS	1783	1792	0.950936	-	.	TF=EMX2;class=Homeo domain factors;sequence=ACTCATTAAT
AKR1C3|NM_003739	TFBS	TFBS	1784	1791	0.950901	+	.	TF=HOXC8;class=Homeo domain factors;sequence=TTAATGAG
AKR1C3|NM_001253909	TFBS	TFBS	1784	1791	0.950901	+	.	TF=HOXC8;class=Homeo domain factors;sequence=TTAATGAG
AKR1C3|NM_003739	TFBS	TFBS	1642	1651	0.950864	-	.	TF=GATA5;class=Other C4 zinc finger-type factors;sequence=GTGATAATGC
AKR1C3|NM_001253909	TFBS	TFBS	1642	1651	0.950864	-	.	TF=GATA5;class=Other C4 zinc finger-type factors;sequence=GTGATAATGC
AKR1C3|NM_003739	TFBS	TFBS	752	761	0.950848	+	.	TF=GSC2;class=Homeo domain factors;sequence=CCTAATCTCT
AKR1C3|NM_001253909	TFBS	TFBS	752	761	0.950848	+	.	TF=GSC2;class=Homeo domain factors;sequence=CCTAATCTCT
AKR1C3|NM_001253908	TFBS	TFBS	1982	1990	0.950743	+	.	TF=SOX9;class=High-mobility group (HMG) domain factors;sequence=CCATTGATT
AKR1C3|NM_003739	TFBS	TFBS	1148	1157	0.950736	-	.	TF=LHX6;class=Homeo domain factors;sequence=ATTAATTACA
AKR1C3|NM_001253909	TFBS	TFBS	1148	1157	0.950736	-	.	TF=LHX6;class=Homeo domain factors;sequence=ATTAATTACA
AKR1C3|NM_001253908	TFBS	TFBS	1021	1028	0.950716	-	.	TF=HOXB8;class=Homeo domain factors;sequence=GTCATGAA
AKR1C3|NM_001253908	TFBS	TFBS	734	741	0.950711	-	.	TF=GSX2;class=Homeo domain factors;sequence=ATCATTAC
AKR1C3|NM_001253908	TFBS	TFBS	768	777	0.950597	-	.	TF=HOXB3;class=Homeo domain factors;sequence=AAAAATTAGA
AKR1C3|NM_003739	TFBS	TFBS	1784	1792	0.950594	-	.	TF=VENTX;class=Homeo domain factors;sequence=ACTCATTAA
AKR1C3|NM_001253909	TFBS	TFBS	1784	1792	0.950594	-	.	TF=VENTX;class=Homeo domain factors;sequence=ACTCATTAA
AKR1C3|NM_001253908	TFBS	TFBS	1021	1028	0.950567	-	.	TF=HOXA4;class=Homeo domain factors;sequence=GTCATGAA
AKR1C3|NM_003739	TFBS	TFBS	640	647	0.950542	+	.	TF=HOXD8;class=Homeo domain factors;sequence=CCCATTAG
AKR1C3|NM_001253909	TFBS	TFBS	640	647	0.950542	+	.	TF=HOXD8;class=Homeo domain factors;sequence=CCCATTAG
AKR1C3|NM_003739	TFBS	TFBS	310	319	0.950542	-	.	TF=NOTO;class=Homeo domain factors;sequence=TCCAATTAAA
AKR1C3|NM_001253909	TFBS	TFBS	310	319	0.950542	-	.	TF=NOTO;class=Homeo domain factors;sequence=TCCAATTAAA
AKR1C3|NM_003739	TFBS	TFBS	338	345	0.950523	-	.	TF=HOXA7;class=Homeo domain factors;sequence=ACAATTAT
AKR1C3|NM_001253909	TFBS	TFBS	338	345	0.950523	-	.	TF=HOXA7;class=Homeo domain factors;sequence=ACAATTAT
AKR1C3|NM_003739	TFBS	TFBS	1148	1157	0.950522	+	.	TF=ARGFX;class=Homeo domain factors;sequence=TGTAATTAAT
AKR1C3|NM_001253909	TFBS	TFBS	1148	1157	0.950522	+	.	TF=ARGFX;class=Homeo domain factors;sequence=TGTAATTAAT
AKR1C3|NM_001253908	TFBS	TFBS	1	7	0.950494	+	.	TF=MEIS1;class=Homeo domain factors;sequence=AAGACAA
AKR1C3|NM_001253908	TFBS	TFBS	112	118	0.950494	+	.	TF=MEIS1;class=Homeo domain factors;sequence=AAGACAA
AKR1C3|NM_001253908	TFBS	TFBS	1874	1881	0.950476	+	.	TF=HOXC8;class=Homeo domain factors;sequence=ACAATTGA
AKR1C3|NM_001253908	TFBS	TFBS	1822	1829	0.950416	+	.	TF=EMX1;class=Homeo domain factors;sequence=ATAATGAG
AKR1C3|NM_003739	TFBS	TFBS	945	953	0.950413	+	.	TF=VENTX;class=Homeo domain factors;sequence=AATAATTAA
AKR1C3|NM_003739	TFBS	TFBS	1330	1338	0.950413	+	.	TF=VENTX;class=Homeo domain factors;sequence=AATAATTAA
AKR1C3|NM_003739	TFBS	TFBS	1608	1616	0.950413	-	.	TF=VENTX;class=Homeo domain factors;sequence=AATAATTAA
AKR1C3|NM_001253909	TFBS	TFBS	945	953	0.950413	+	.	TF=VENTX;class=Homeo domain factors;sequence=AATAATTAA
AKR1C3|NM_001253909	TFBS	TFBS	1330	1338	0.950413	+	.	TF=VENTX;class=Homeo domain factors;sequence=AATAATTAA
AKR1C3|NM_001253909	TFBS	TFBS	1608	1616	0.950413	-	.	TF=VENTX;class=Homeo domain factors;sequence=AATAATTAA
AKR1C3|NM_001253908	TFBS	TFBS	1759	1768	0.950405	+	.	TF=HESX1;class=Homeo domain factors;sequence=AGTAATTGAA
AKR1C3|NM_001253908	TFBS	TFBS	1686	1697	0.95036	+	.	TF=ZNF384;class=C2H2 zinc finger factors;sequence=AAACAAAAAACA
AKR1C3|NM_003739	TFBS	TFBS	1249	1256	0.950358	-	.	TF=HOXC8;class=Homeo domain factors;sequence=TTTATTAC
AKR1C3|NM_001253909	TFBS	TFBS	1249	1256	0.950358	-	.	TF=HOXC8;class=Homeo domain factors;sequence=TTTATTAC
AKR1C3|NM_001253908	TFBS	TFBS	684	691	0.950358	-	.	TF=HOXC8;class=Homeo domain factors;sequence=TTTATTAC
AKR1C3|NM_003739	TFBS	TFBS	338	345	0.950212	-	.	TF=HOXB2;class=Homeo domain factors;sequence=ACAATTAT
AKR1C3|NM_001253909	TFBS	TFBS	338	345	0.950212	-	.	TF=HOXB2;class=Homeo domain factors;sequence=ACAATTAT
AKR1C3|NM_001253908	TFBS	TFBS	1044	1051	0.95013	+	.	TF=NR2C2(var.2);class=Nuclear receptors with C4 zinc fingers;sequence=TATGTCAA
AKR1C3|NM_003739	TFBS	TFBS	640	647	0.950074	+	.	TF=HOXA1;class=Homeo domain factors;sequence=CCCATTAG
AKR1C3|NM_001253909	TFBS	TFBS	640	647	0.950074	+	.	TF=HOXA1;class=Homeo domain factors;sequence=CCCATTAG
AKR1C3|NM_003739	TFBS	TFBS	1045	1052	0.950061	+	.	TF=GATA3;class=Other C4 zinc finger-type factors;sequence=TGATAATG
AKR1C3|NM_003739	TFBS	TFBS	1643	1650	0.950061	-	.	TF=GATA3;class=Other C4 zinc finger-type factors;sequence=TGATAATG
AKR1C3|NM_001253909	TFBS	TFBS	1045	1052	0.950061	+	.	TF=GATA3;class=Other C4 zinc finger-type factors;sequence=TGATAATG
AKR1C3|NM_001253909	TFBS	TFBS	1643	1650	0.950061	-	.	TF=GATA3;class=Other C4 zinc finger-type factors;sequence=TGATAATG
AKR1C3|NM_001253908	TFBS	TFBS	734	741	0.950016	-	.	TF=HOXA5;class=Homeo domain factors;sequence=ATCATTAC
AKR1C3|NM_003739	TFBS	TFBS	338	345	0.950013	+	.	TF=HOXA1;class=Homeo domain factors;sequence=ATAATTGT
AKR1C3|NM_001253909	TFBS	TFBS	338	345	0.950013	+	.	TF=HOXA1;class=Homeo domain factors;sequence=ATAATTGT
AKR1C3|NM_003739	TFBS	TFBS	717	724	0.950008	-	.	TF=GSX2;class=Homeo domain factors;sequence=CCCATTGA
AKR1C3|NM_001253909	TFBS	TFBS	717	724	0.950008	-	.	TF=GSX2;class=Homeo domain factors;sequence=CCCATTGA
AKR1C3|NM_001253908	TFBS	TFBS	1109	1120	0.949998	+	.	TF=GFI1;class=C2H2 zinc finger factors;sequence=GCAATCAGGGCG
AKR1C3|NM_001253908	TFBS	TFBS	712	719	0.949976	+	.	TF=VAX1;class=Homeo domain factors;sequence=CTAATGAT
AKR1C3|NM_003739	TFBS	TFBS	1696	1707	0.949967	+	.	TF=TAL1::TCF3;class=Basic helix-loop-helix factors (bHLH);sequence=CTAACATATGGT
AKR1C3|NM_001253909	TFBS	TFBS	1696	1707	0.949967	+	.	TF=TAL1::TCF3;class=Basic helix-loop-helix factors (bHLH);sequence=CTAACATATGGT
AKR1C3|NM_003739	TFBS	TFBS	569	576	0.949953	+	.	TF=PITX1;class=Homeo domain factors;sequence=ATAAGCCC
AKR1C3|NM_001253909	TFBS	TFBS	569	576	0.949953	+	.	TF=PITX1;class=Homeo domain factors;sequence=ATAAGCCC
AKR1C3|NM_001253908	TFBS	TFBS	169	182	0.949941	+	.	TF=USF2;class=Basic helix-loop-helix factors (bHLH);sequence=AAGTCATGTGATCA
AKR1C3|NM_003739	TFBS	TFBS	946	953	0.949919	+	.	TF=HOXA7;class=Homeo domain factors;sequence=ATAATTAA
AKR1C3|NM_003739	TFBS	TFBS	1331	1338	0.949919	+	.	TF=HOXA7;class=Homeo domain factors;sequence=ATAATTAA
AKR1C3|NM_003739	TFBS	TFBS	1608	1615	0.949919	-	.	TF=HOXA7;class=Homeo domain factors;sequence=ATAATTAA
AKR1C3|NM_001253909	TFBS	TFBS	946	953	0.949919	+	.	TF=HOXA7;class=Homeo domain factors;sequence=ATAATTAA
AKR1C3|NM_001253909	TFBS	TFBS	1331	1338	0.949919	+	.	TF=HOXA7;class=Homeo domain factors;sequence=ATAATTAA
AKR1C3|NM_001253909	TFBS	TFBS	1608	1615	0.949919	-	.	TF=HOXA7;class=Homeo domain factors;sequence=ATAATTAA
AKR1C3|NM_003739	TFBS	TFBS	1148	1157	0.949897	+	.	TF=EVX2;class=Homeo domain factors;sequence=TGTAATTAAT
AKR1C3|NM_001253909	TFBS	TFBS	1148	1157	0.949897	+	.	TF=EVX2;class=Homeo domain factors;sequence=TGTAATTAAT
AKR1C3|NM_003739	TFBS	TFBS	842	848	0.949883	+	.	TF=MEIS1;class=Homeo domain factors;sequence=TTGACGC
AKR1C3|NM_001253909	TFBS	TFBS	842	848	0.949883	+	.	TF=MEIS1;class=Homeo domain factors;sequence=TTGACGC
AKR1C3|NM_001253908	TFBS	TFBS	712	719	0.949865	+	.	TF=HOXB2;class=Homeo domain factors;sequence=CTAATGAT
AKR1C3|NM_001253908	TFBS	TFBS	1047	1053	0.949837	+	.	TF=FOXL1;class=Fork head / winged helix factors;sequence=GTCAATA
AKR1C3|NM_001253908	TFBS	TFBS	649	658	0.949762	+	.	TF=ATOH7;class=Basic helix-loop-helix factors (bHLH);sequence=ACCGTATGCC
AKR1C3|NM_003739	TFBS	TFBS	338	345	0.949716	-	.	TF=HOXA1;class=Homeo domain factors;sequence=ACAATTAT
AKR1C3|NM_001253909	TFBS	TFBS	338	345	0.949716	-	.	TF=HOXA1;class=Homeo domain factors;sequence=ACAATTAT
AKR1C3|NM_001253908	TFBS	TFBS	1229	1238	0.949713	-	.	TF=BARHL2;class=Homeo domain factors;sequence=GCTAAACATT
AKR1C3|NM_003739	TFBS	TFBS	640	647	0.949704	+	.	TF=LHX9;class=Homeo domain factors;sequence=CCCATTAG
AKR1C3|NM_001253909	TFBS	TFBS	640	647	0.949704	+	.	TF=LHX9;class=Homeo domain factors;sequence=CCCATTAG
AKR1C3|NM_003739	TFBS	TFBS	1518	1527	0.949685	-	.	TF=HOXB3;class=Homeo domain factors;sequence=AAAAATTAAA
AKR1C3|NM_001253909	TFBS	TFBS	1518	1527	0.949685	-	.	TF=HOXB3;class=Homeo domain factors;sequence=AAAAATTAAA
AKR1C3|NM_001253908	TFBS	TFBS	1548	1557	0.949685	-	.	TF=HOXB3;class=Homeo domain factors;sequence=AAAAATTAAA
AKR1C3|NM_001253908	TFBS	TFBS	1872	1880	0.949676	-	.	TF=SOX9;class=High-mobility group (HMG) domain factors;sequence=CAATTGTTT
AKR1C3|NM_001253908	TFBS	TFBS	257	266	0.94963	+	.	TF=NKX2-3;class=Homeo domain factors;sequence=TGCACTTATA
AKR1C3|NM_003739	TFBS	TFBS	1249	1256	0.949627	+	.	TF=HOXC8;class=Homeo domain factors;sequence=GTAATAAA
AKR1C3|NM_001253909	TFBS	TFBS	1249	1256	0.949627	+	.	TF=HOXC8;class=Homeo domain factors;sequence=GTAATAAA
AKR1C3|NM_001253908	TFBS	TFBS	684	691	0.949627	+	.	TF=HOXC8;class=Homeo domain factors;sequence=GTAATAAA
AKR1C3|NM_001253908	TFBS	TFBS	100	107	0.949539	-	.	TF=HOXB8;class=Homeo domain factors;sequence=GCAATAAA
AKR1C3|NM_003739	TFBS	TFBS	311	318	0.949534	-	.	TF=HOXA4;class=Homeo domain factors;sequence=CCAATTAA
AKR1C3|NM_001253909	TFBS	TFBS	311	318	0.949534	-	.	TF=HOXA4;class=Homeo domain factors;sequence=CCAATTAA
AKR1C3|NM_003739	TFBS	TFBS	1783	1792	0.949445	+	.	TF=EMX2;class=Homeo domain factors;sequence=ATTAATGAGT
AKR1C3|NM_001253909	TFBS	TFBS	1783	1792	0.949445	+	.	TF=EMX2;class=Homeo domain factors;sequence=ATTAATGAGT
AKR1C3|NM_003739	TFBS	TFBS	1519	1530	0.949441	-	.	TF=BARX2;class=Homeo domain factors;sequence=ATAAAAAATTAA
AKR1C3|NM_001253909	TFBS	TFBS	1519	1530	0.949441	-	.	TF=BARX2;class=Homeo domain factors;sequence=ATAAAAAATTAA
AKR1C3|NM_001253908	TFBS	TFBS	1549	1560	0.949441	-	.	TF=BARX2;class=Homeo domain factors;sequence=ATAAAAAATTAA
AKR1C3|NM_003739	TFBS	TFBS	284	293	0.949433	-	.	TF=ETS2;class=Tryptophan cluster factors;sequence=TACAGGAAAT
AKR1C3|NM_001253909	TFBS	TFBS	284	293	0.949433	-	.	TF=ETS2;class=Tryptophan cluster factors;sequence=TACAGGAAAT
AKR1C3|NM_003739	TFBS	TFBS	1149	1156	0.949398	-	.	TF=MSX1;class=Homeo domain factors;sequence=TTAATTAC
AKR1C3|NM_001253909	TFBS	TFBS	1149	1156	0.949398	-	.	TF=MSX1;class=Homeo domain factors;sequence=TTAATTAC
AKR1C3|NM_003739	TFBS	TFBS	521	528	0.94939	+	.	TF=HOXA4;class=Homeo domain factors;sequence=GTCATGAC
AKR1C3|NM_001253909	TFBS	TFBS	521	528	0.94939	+	.	TF=HOXA4;class=Homeo domain factors;sequence=GTCATGAC
AKR1C3|NM_003739	TFBS	TFBS	521	528	0.94939	-	.	TF=HOXA4;class=Homeo domain factors;sequence=GTCATGAC
AKR1C3|NM_001253909	TFBS	TFBS	521	528	0.94939	-	.	TF=HOXA4;class=Homeo domain factors;sequence=GTCATGAC
AKR1C3|NM_003739	TFBS	TFBS	437	447	0.949385	+	.	TF=PRDM4;class=C2H2 zinc finger factors;sequence=TCCTGTTTCTT
AKR1C3|NM_001253909	TFBS	TFBS	437	447	0.949385	+	.	TF=PRDM4;class=C2H2 zinc finger factors;sequence=TCCTGTTTCTT
AKR1C3|NM_003739	TFBS	TFBS	1079	1086	0.949381	-	.	TF=GATA3;class=Other C4 zinc finger-type factors;sequence=AGATTAGA
AKR1C3|NM_001253909	TFBS	TFBS	1079	1086	0.949381	-	.	TF=GATA3;class=Other C4 zinc finger-type factors;sequence=AGATTAGA
AKR1C3|NM_001253908	TFBS	TFBS	1499	1511	0.949371	+	.	TF=NRL;class=Basic leucine zipper factors (bZIP);sequence=AAATTTGCTGAGG
AKR1C3|NM_001253908	TFBS	TFBS	1874	1881	0.949371	-	.	TF=HOXC8;class=Homeo domain factors;sequence=TCAATTGT
AKR1C3|NM_003739	TFBS	TFBS	526	535	0.949359	-	.	TF=BARHL2;class=Homeo domain factors;sequence=GATAATCGTC
AKR1C3|NM_001253909	TFBS	TFBS	526	535	0.949359	-	.	TF=BARHL2;class=Homeo domain factors;sequence=GATAATCGTC
AKR1C3|NM_001253908	TFBS	TFBS	1021	1028	0.949347	-	.	TF=HOXD8;class=Homeo domain factors;sequence=GTCATGAA
AKR1C3|NM_001253908	TFBS	TFBS	1347	1353	0.949298	+	.	TF=MEIS1;class=Homeo domain factors;sequence=ATGACGT
AKR1C3|NM_003739	TFBS	TFBS	283	292	0.949237	-	.	TF=ERG;class=Tryptophan cluster factors;sequence=ACAGGAAATT
AKR1C3|NM_001253909	TFBS	TFBS	283	292	0.949237	-	.	TF=ERG;class=Tryptophan cluster factors;sequence=ACAGGAAATT
AKR1C3|NM_001253908	TFBS	TFBS	1180	1187	0.949183	-	.	TF=NR2C2(var.2);class=Nuclear receptors with C4 zinc fingers;sequence=CAGGGCAG
AKR1C3|NM_001253908	TFBS	TFBS	715	722	0.949155	-	.	TF=HOXA1;class=Homeo domain factors;sequence=TTAATCAT
AKR1C3|NM_001253908	TFBS	TFBS	1371	1378	0.949112	-	.	TF=BSX;class=Homeo domain factors;sequence=TTGATTAA
AKR1C3|NM_003739	TFBS	TFBS	338	345	0.949093	+	.	TF=HOXC4;class=Homeo domain factors;sequence=ATAATTGT
AKR1C3|NM_001253909	TFBS	TFBS	338	345	0.949093	+	.	TF=HOXC4;class=Homeo domain factors;sequence=ATAATTGT
AKR1C3|NM_003739	TFBS	TFBS	338	345	0.949069	-	.	TF=GSX2;class=Homeo domain factors;sequence=ACAATTAT
AKR1C3|NM_001253909	TFBS	TFBS	338	345	0.949069	-	.	TF=GSX2;class=Homeo domain factors;sequence=ACAATTAT
AKR1C3|NM_001253908	TFBS	TFBS	1371	1378	0.949063	+	.	TF=HOXA1;class=Homeo domain factors;sequence=TTAATCAA
AKR1C3|NM_001253908	TFBS	TFBS	712	719	0.949053	-	.	TF=HOXD8;class=Homeo domain factors;sequence=ATCATTAG
AKR1C3|NM_003739	TFBS	TFBS	338	345	0.949039	-	.	TF=EN1;class=Homeo domain factors;sequence=ACAATTAT
AKR1C3|NM_001253909	TFBS	TFBS	338	345	0.949039	-	.	TF=EN1;class=Homeo domain factors;sequence=ACAATTAT
AKR1C3|NM_003739	TFBS	TFBS	485	491	0.949035	+	.	TF=MEIS1;class=Homeo domain factors;sequence=TAGACAT
AKR1C3|NM_001253909	TFBS	TFBS	485	491	0.949035	+	.	TF=MEIS1;class=Homeo domain factors;sequence=TAGACAT
AKR1C3|NM_003739	TFBS	TFBS	1608	1619	0.948926	-	.	TF=BARX2;class=Homeo domain factors;sequence=TGAAATAATTAA
AKR1C3|NM_001253909	TFBS	TFBS	1608	1619	0.948926	-	.	TF=BARX2;class=Homeo domain factors;sequence=TGAAATAATTAA
AKR1C3|NM_003739	TFBS	TFBS	1148	1157	0.948846	+	.	TF=RAX;class=Homeo domain factors;sequence=TGTAATTAAT
AKR1C3|NM_001253909	TFBS	TFBS	1148	1157	0.948846	+	.	TF=RAX;class=Homeo domain factors;sequence=TGTAATTAAT
AKR1C3|NM_003739	TFBS	TFBS	527	534	0.948817	+	.	TF=BSX;class=Homeo domain factors;sequence=ACGATTAT
AKR1C3|NM_001253909	TFBS	TFBS	527	534	0.948817	+	.	TF=BSX;class=Homeo domain factors;sequence=ACGATTAT
AKR1C3|NM_003739	TFBS	TFBS	1784	1795	0.9488	-	.	TF=BARX2;class=Homeo domain factors;sequence=TAAACTCATTAA
AKR1C3|NM_001253909	TFBS	TFBS	1784	1795	0.9488	-	.	TF=BARX2;class=Homeo domain factors;sequence=TAAACTCATTAA
AKR1C3|NM_003739	TFBS	TFBS	640	647	0.948734	-	.	TF=HOXB5;class=Homeo domain factors;sequence=CTAATGGG
AKR1C3|NM_001253909	TFBS	TFBS	640	647	0.948734	-	.	TF=HOXB5;class=Homeo domain factors;sequence=CTAATGGG
AKR1C3|NM_001253908	TFBS	TFBS	1021	1028	0.948697	-	.	TF=HOXA1;class=Homeo domain factors;sequence=GTCATGAA
AKR1C3|NM_003739	TFBS	TFBS	1519	1526	0.94868	-	.	TF=BARX1;class=Homeo domain factors;sequence=AAAATTAA
AKR1C3|NM_001253909	TFBS	TFBS	1519	1526	0.94868	-	.	TF=BARX1;class=Homeo domain factors;sequence=AAAATTAA
AKR1C3|NM_001253908	TFBS	TFBS	1549	1556	0.94868	-	.	TF=BARX1;class=Homeo domain factors;sequence=AAAATTAA
AKR1C3|NM_003739	TFBS	TFBS	1148	1157	0.948652	+	.	TF=GBX2;class=Homeo domain factors;sequence=TGTAATTAAT
AKR1C3|NM_001253909	TFBS	TFBS	1148	1157	0.948652	+	.	TF=GBX2;class=Homeo domain factors;sequence=TGTAATTAAT
AKR1C3|NM_001253908	TFBS	TFBS	1759	1768	0.948628	-	.	TF=MIXL1;class=Homeo domain factors;sequence=TTCAATTACT
AKR1C3|NM_001253908	TFBS	TFBS	1370	1379	0.948626	-	.	TF=LHX6;class=Homeo domain factors;sequence=ATTGATTAAC
AKR1C3|NM_003739	TFBS	TFBS	1149	1158	0.948625	+	.	TF=HOXD9;class=Homeo domain factors;sequence=GTAATTAATT
AKR1C3|NM_001253909	TFBS	TFBS	1149	1158	0.948625	+	.	TF=HOXD9;class=Homeo domain factors;sequence=GTAATTAATT
AKR1C3|NM_003739	TFBS	TFBS	276	285	0.9486	-	.	TF=RBPJ;class=Rel homology region (RHR) factors;sequence=ATTGGGAAAA
AKR1C3|NM_001253909	TFBS	TFBS	276	285	0.9486	-	.	TF=RBPJ;class=Rel homology region (RHR) factors;sequence=ATTGGGAAAA
AKR1C3|NM_003739	TFBS	TFBS	945	954	0.948531	+	.	TF=NOTO;class=Homeo domain factors;sequence=AATAATTAAC
AKR1C3|NM_003739	TFBS	TFBS	1330	1339	0.948531	+	.	TF=NOTO;class=Homeo domain factors;sequence=AATAATTAAC
AKR1C3|NM_003739	TFBS	TFBS	1607	1616	0.948531	-	.	TF=NOTO;class=Homeo domain factors;sequence=AATAATTAAC
AKR1C3|NM_001253909	TFBS	TFBS	945	954	0.948531	+	.	TF=NOTO;class=Homeo domain factors;sequence=AATAATTAAC
AKR1C3|NM_001253909	TFBS	TFBS	1330	1339	0.948531	+	.	TF=NOTO;class=Homeo domain factors;sequence=AATAATTAAC
AKR1C3|NM_001253909	TFBS	TFBS	1607	1616	0.948531	-	.	TF=NOTO;class=Homeo domain factors;sequence=AATAATTAAC
AKR1C3|NM_001253908	TFBS	TFBS	1676	1683	0.948521	-	.	TF=HOXB8;class=Homeo domain factors;sequence=GCCATGAT
AKR1C3|NM_003739	TFBS	TFBS	946	953	0.948498	+	.	TF=MSX1;class=Homeo domain factors;sequence=ATAATTAA
AKR1C3|NM_003739	TFBS	TFBS	1331	1338	0.948498	+	.	TF=MSX1;class=Homeo domain factors;sequence=ATAATTAA
AKR1C3|NM_003739	TFBS	TFBS	1608	1615	0.948498	-	.	TF=MSX1;class=Homeo domain factors;sequence=ATAATTAA
AKR1C3|NM_001253909	TFBS	TFBS	946	953	0.948498	+	.	TF=MSX1;class=Homeo domain factors;sequence=ATAATTAA
AKR1C3|NM_001253909	TFBS	TFBS	1331	1338	0.948498	+	.	TF=MSX1;class=Homeo domain factors;sequence=ATAATTAA
AKR1C3|NM_001253909	TFBS	TFBS	1608	1615	0.948498	-	.	TF=MSX1;class=Homeo domain factors;sequence=ATAATTAA
AKR1C3|NM_001253908	TFBS	TFBS	712	719	0.94848	-	.	TF=HOXA7;class=Homeo domain factors;sequence=ATCATTAG
AKR1C3|NM_003739	TFBS	TFBS	610	618	0.948462	+	.	TF=NR1I3;class=Nuclear receptors with C4 zinc fingers;sequence=CTGAACTTG
AKR1C3|NM_001253909	TFBS	TFBS	610	618	0.948462	+	.	TF=NR1I3;class=Nuclear receptors with C4 zinc fingers;sequence=CTGAACTTG
AKR1C3|NM_001253908	TFBS	TFBS	157	167	0.948406	+	.	TF=NR2F2;class=Nuclear receptors with C4 zinc fingers;sequence=ATAAGGTCAGG
AKR1C3|NM_001253908	TFBS	TFBS	734	741	0.948382	+	.	TF=HOXB8;class=Homeo domain factors;sequence=GTAATGAT
AKR1C3|NM_003739	TFBS	TFBS	1631	1637	0.948338	+	.	TF=FOXP3;class=Fork head / winged helix factors;sequence=ATAAAGA
AKR1C3|NM_003739	TFBS	TFBS	444	450	0.948338	-	.	TF=FOXP3;class=Fork head / winged helix factors;sequence=ATAAAGA
AKR1C3|NM_001253909	TFBS	TFBS	1631	1637	0.948338	+	.	TF=FOXP3;class=Fork head / winged helix factors;sequence=ATAAAGA
AKR1C3|NM_001253909	TFBS	TFBS	444	450	0.948338	-	.	TF=FOXP3;class=Fork head / winged helix factors;sequence=ATAAAGA
AKR1C3|NM_001253908	TFBS	TFBS	13	19	0.948338	+	.	TF=FOXP3;class=Fork head / winged helix factors;sequence=ATAAAGA
AKR1C3|NM_001253908	TFBS	TFBS	1660	1666	0.948338	+	.	TF=FOXP3;class=Fork head / winged helix factors;sequence=ATAAAGA
[truncated: 55,458 more rows]
