# Supplementary material for: AKR1C3 and Its Transcription Factor HOXB4 Are Promising Diagnostic Biomarkers for Acute Myocardial Infarction
Source: Front Cardiovasc Med. 2021 Sep 9;8:694238. doi: 10.3389/fcvm.2021.694238 (PMC8458746; doi:10.3389/fcvm.2021.694238)
Supplement: Supplementary Table 3 — The correlation between AKR1C3 and candidate transcription factor. [file Table_3.XLS]

gene1	gene2	spearman_correlation	p value
AKR1C3	ZNF354C	-0.19	0.30479467
AKR1C3	SHOX	0.115	0.53666804
AKR1C3	NKX6-1	0.469	0.007780378
AKR1C3	MSX2	0.163	0.37848887
AKR1C3	RAX2	0.145	0.437592363
AKR1C3	MEIS1	-0.088	0.638570807
AKR1C3	BHLHE22	-0.003	0.988764561
AKR1C3	OLIG3	0.147	0.43006672
AKR1C3	HOXB6	0.06	0.747504595
AKR1C3	LHX5	0.123	0.509649633
AKR1C3	HOXB4	0.382	0.034107305
AKR1C3	HOXD4	0.096	0.60893411
AKR1C3	HNF4A	0.26	0.157927639
