# Supplementary material for: AKR1C3 and Its Transcription Factor HOXB4 Are Promising Diagnostic Biomarkers for Acute Myocardial Infarction
Source: Front Cardiovasc Med. 2021 Sep 9;8:694238. doi: 10.3389/fcvm.2021.694238 (PMC8458746; doi:10.3389/fcvm.2021.694238)
Supplement: Supplementary Table 4 — The results of the luciferase reporter assay. [file Table_4.XLS]

## Sheet: result
Group		PCDNA3.1+pGL3-basic-NC + PRL	HOXB4+pGL3-basic-NC + PRL	PCDNA3.1+AKR1C3 -pro-wt+ PRL	HOXB4+AKR1C3 -pro-wt+ PRL
Fluc	1	34	45	27118	74004
	2	45	32	25924	72911
	3	28	34	25366	72559
pRL-TK	1	531820	521220	521020	541820
	2	520920	532240	541890	521310
	3	520460	521770	521830	531450
