# Supplementary material for: AKR1C3 and Its Transcription Factor HOXB4 Are Promising Diagnostic Biomarkers for Acute Myocardial Infarction
Source: Front Cardiovasc Med. 2021 Sep 9;8:694238. doi: 10.3389/fcvm.2021.694238 (PMC8458746; doi:10.3389/fcvm.2021.694238)
Supplement: Supplementary Table 5 — The differentially expressed genes in GSE48060. [file Table_5.XLS]

id	logFC	AveExpr	t	P.Value	adj.P.Val	B
LINC00865	-1.131242737	4.597104577	-21.51694861	3.91E-28	8.01E-24	53.29212546
PATE2	-0.737320462	3.960838904	-19.51792229	4.17E-26	4.27E-22	48.84781641
FRMD6-AS1	-0.700457238	3.313222962	-18.71910206	2.99E-25	2.04E-21	46.96086325
SLC35G1	-0.589066734	4.408553077	-18.05507089	1.61E-24	8.24E-21	45.34080382
LOC102724561	-0.704169677	5.866445538	-17.59934387	5.25E-24	2.15E-20	44.20091637
ZNF17	-0.600346447	3.799107442	-17.48376733	7.11E-24	2.43E-20	43.90812086
IL31RA	-0.52221672	3.219833827	-17.3938377	9.01E-24	2.64E-20	43.67924727
PAQR7	-0.737916648	5.452843962	-17.18732558	1.56E-23	3.99E-20	43.15016222
SLC35C2	-0.440736292	5.971260269	-16.51344907	9.60E-23	2.18E-19	41.38913843
LOC100128185	-0.729545315	4.140134231	-16.25591069	1.95E-22	3.99E-19	40.70188041
LOC100507377	-0.514726115	3.466051904	-16.13639775	2.71E-22	5.05E-19	40.38023091
TAF10	-0.42546959	6.775680096	-15.7340446	8.38E-22	1.43E-18	39.2845264
MRGPRX1	-0.596746648	4.175957	-15.25805803	3.26E-21	5.13E-18	37.96235386
STK19	-0.403841204	7.058762846	-15.15954902	4.33E-21	6.33E-18	37.68515839
FLJ33360	-0.582191041	3.544278	-15.12078413	4.84E-21	6.61E-18	37.57573976
HSPA2	-0.685705238	3.847485423	-14.86125755	1.03E-20	1.31E-17	36.83825526
ZNF618	-0.570149447	4.8922585	-14.84223825	1.09E-20	1.31E-17	36.78386963
ASAH2B	-0.601701578	4.037674481	-14.50804554	2.92E-20	3.33E-17	35.82062883
PIGG	-0.347396802	5.441371346	-14.43519113	3.63E-20	3.91E-17	35.60871784
LINC00161	-0.443860465	3.363566019	-14.35150491	4.66E-20	4.77E-17	35.36444615
ZCCHC14	-0.451675117	5.170297904	-14.27814835	5.81E-20	5.66E-17	35.14957269
TNN	0.749902562	5.050071154	14.26077106	6.12E-20	5.69E-17	35.09856849
CCL19	0.692350066	4.34908825	14.07175111	1.08E-19	9.63E-17	34.5412129
RAB3GAP2	-0.664726126	4.076131154	-14.05412609	1.14E-19	9.73E-17	34.48900304
CCDC77	-0.769500952	5.019954	-13.96528703	1.49E-19	1.22E-16	34.22521468
SYN3	-0.637789194	4.433020519	-13.87384623	1.97E-19	1.55E-16	33.95261138
CCDC51	-0.599611647	5.745018115	-13.82998037	2.26E-19	1.71E-16	33.82144545
LRRC39	-0.434936186	3.583889596	-13.73950667	2.98E-19	2.18E-16	33.55010827
SMUG1	-0.451990507	5.187624692	-13.69956447	3.37E-19	2.38E-16	33.42997267
SNHG22	-0.850842656	4.398749212	-13.6746938	3.63E-19	2.48E-16	33.35506108
TPPP3	-0.820898197	6.188091192	-13.60958714	4.44E-19	2.93E-16	33.15856686
SLC28A2	-0.628169584	4.622896096	-13.58358545	4.81E-19	3.08E-16	33.07993501
LOC100505938	-0.642925338	3.671298635	-13.40927206	8.26E-19	5.12E-16	32.55046287
GTPBP3	-0.477710442	5.983922654	-13.3679374	9.39E-19	5.65E-16	32.42431429
ZFYVE27	-0.499198465	7.065414058	-13.35598876	9.75E-19	5.70E-16	32.38780585
SPG7	-0.566220438	3.767762365	-13.32905419	1.06E-18	6.03E-16	32.30543853
LINC00905	-0.56663853	5.243376404	-13.22897164	1.45E-18	8.02E-16	31.9985294
ERVV-1	-0.55094816	4.113785231	-13.18013201	1.69E-18	9.10E-16	31.84827217
CYP4F8	-0.578251704	3.460434404	-13.10671949	2.13E-18	1.12E-15	31.62181322
PRSS30P	-0.802520442	6.507159923	-13.09387712	2.22E-18	1.13E-15	31.58212342
KCNRG	-0.716729121	4.289917654	-12.95122267	3.48E-18	1.74E-15	31.13975454
SOGA1	-0.32114041	4.124368481	-12.83012949	5.11E-18	2.49E-15	30.76209975
OR7A17	-0.671786785	4.649518058	-12.73536538	6.91E-18	3.29E-15	30.46518177
NFS1	-0.38534176	4.840583885	-12.69863413	7.77E-18	3.62E-15	30.34976928
KIAA0391	-0.779052839	5.419429654	-12.68131722	8.22E-18	3.74E-15	30.29529518
ZNF19	-0.376818209	4.526009423	-12.65752838	8.87E-18	3.89E-15	30.22039647
ZNF385C	0.602636131	4.730210942	12.65539277	8.93E-18	3.89E-15	30.21366879
KIAA1024	-0.459706786	3.135015269	-12.61706539	1.01E-17	4.31E-15	30.09282455
HPS4	-0.378551965	6.334112981	-12.60923114	1.04E-17	4.33E-15	30.06809923
LSM11	-0.557776955	5.127270885	-12.5424893	1.28E-17	5.25E-15	29.85712349
OR12D3	-0.534725616	3.974468077	-12.51387512	1.41E-17	5.63E-15	29.76648845
FBXL14	-0.406052888	5.284210962	-12.50865761	1.43E-17	5.63E-15	29.74995021
KCNN1	-0.651961184	5.689539404	-12.47995386	1.57E-17	6.06E-15	29.65890069
ZFYVE20	-0.366139747	6.177317096	-12.39519983	2.06E-17	7.76E-15	29.38941077
KRT37	-0.630488856	4.877066596	-12.39221046	2.09E-17	7.76E-15	29.37988793
LOC728024	-0.531011392	3.751686231	-12.38641013	2.12E-17	7.77E-15	29.36140716
KIAA1107	-0.471467802	3.662615942	-12.32572002	2.59E-17	9.29E-15	29.16776768
ZNF8	-0.43717132	6.850820827	-12.25103024	3.30E-17	1.16E-14	28.92878152
PSKH2	-0.659494862	6.274314173	-12.19343845	3.98E-17	1.38E-14	28.74399292
TRPM4	-0.522199919	4.462670558	-12.18202227	4.13E-17	1.41E-14	28.7073102
KIAA0226	-0.282575399	6.089279827	-12.16687008	4.34E-17	1.46E-14	28.65859589
FKBP14	-0.455124631	4.493672558	-12.15564375	4.50E-17	1.49E-14	28.62248337
SARM1	-0.339771634	5.3069255	-12.12110626	5.04E-17	1.64E-14	28.51127835
SNX29P2	-0.80048206	5.354088827	-12.09437973	5.50E-17	1.76E-14	28.42511371
ZNF626	-0.473792859	5.670931327	-12.06396138	6.08E-17	1.92E-14	28.32693052
PTK2	-0.524820038	4.360249135	-11.99962006	7.51E-17	2.33E-14	28.11884434
CLDN16	-0.531785404	5.996738038	-11.98978088	7.76E-17	2.37E-14	28.08697468
TAF6	0.706347548	7.537659808	11.97329514	8.19E-17	2.47E-14	28.03354744
LNX1	-0.517300276	4.416350308	-11.94755921	8.92E-17	2.65E-14	27.95006956
OPN5	-0.459092608	5.095242462	-11.93575833	9.27E-17	2.71E-14	27.91176227
MRGPRF	-0.708251261	4.373660096	-11.90150901	1.04E-16	2.99E-14	27.80047911
ARHGEF5	-0.456773788	4.934630692	-11.88344786	1.10E-16	3.13E-14	27.74173168
PEG3	-0.317175037	3.059156596	-11.85950415	1.19E-16	3.35E-14	27.66378313
F11-AS1	-0.470674699	3.769239135	-11.81670943	1.37E-16	3.80E-14	27.52427511
CELSR2	-0.412664126	5.041845885	-11.80914498	1.41E-16	3.85E-14	27.49959017
FITM2	-0.394531717	5.530159923	-11.77908021	1.56E-16	4.20E-14	27.40140509
RAD54B	-0.839862673	4.242238923	-11.75841917	1.67E-16	4.43E-14	27.33386097
KRTAP13-1	-0.57053225	5.088223481	-11.70685827	1.98E-16	5.20E-14	27.16505339
PLXDC1	-0.575624719	5.732174538	-11.65255272	2.37E-16	6.14E-14	26.98687902
DCAF8	-0.307421167	5.735760308	-11.64903142	2.40E-16	6.14E-14	26.97531233
MIR34A	0.501555813	4.496350808	11.62636544	2.59E-16	6.54E-14	26.90082018
D21S2090E	-0.620000284	4.495366827	-11.6097562	2.74E-16	6.83E-14	26.84619051
AMELX	-0.468778108	3.106411462	-11.55882195	3.25E-16	7.96E-14	26.67843494
HIGD2A	-0.534801476	7.108065519	-11.5547483	3.29E-16	7.96E-14	26.66500332
LOC101927620	-0.639465129	4.777471404	-11.55337942	3.30E-16	7.96E-14	26.66048935
LOC100506679	-0.598644283	4.515541385	-11.52658099	3.62E-16	8.61E-14	26.57207032
IQCJ-SCHIP1-AS1	-0.528289012	5.264159712	-11.51693842	3.73E-16	8.79E-14	26.5402324
DNAL4	-0.393949063	6.227623846	-11.51188818	3.80E-16	8.84E-14	26.52355259
TEX36	-0.434534743	3.775886346	-11.50221784	3.92E-16	9.02E-14	26.49160426
SYT17	-0.522210086	4.815480115	-11.47794106	4.26E-16	9.67E-14	26.41134579
HIST1H2AK	-0.491342189	4.13504575	-11.47492924	4.30E-16	9.67E-14	26.40138341
TBC1D8B	-0.37592868	3.752403481	-11.44661233	4.73E-16	1.05E-13	26.30765939
YES1	-0.741822373	4.322330596	-11.43690279	4.89E-16	1.08E-13	26.27549829
HIC1	-0.487188058	4.093019346	-11.42908943	5.02E-16	1.09E-13	26.24960898
APOBEC3C	-0.598939874	7.1335065	-11.41724489	5.22E-16	1.12E-13	26.21034723
C10orf71-AS1	-0.497681074	4.413921942	-11.40720697	5.40E-16	1.15E-13	26.17705961
ATP8B3	-0.381164719	4.709452615	-11.3863307	5.79E-16	1.22E-13	26.10778771
MAPRE2	-0.371783856	6.511886577	-11.34391001	6.68E-16	1.40E-13	25.96685139
GTF2I	-0.528042948	3.969371404	-11.33399581	6.91E-16	1.43E-13	25.93387909
KIAA1654	-0.528041906	5.030202596	-11.32031317	7.24E-16	1.47E-13	25.88835279
MKL1	-0.285733785	5.472974038	-11.31885106	7.27E-16	1.47E-13	25.88348647
GPRC6A	-0.54484329	4.933688577	-11.2853036	8.14E-16	1.62E-13	25.77175423
AMOT	-0.569068194	3.415409808	-11.28513881	8.15E-16	1.62E-13	25.77120504
SEC14L1P1	-0.640225498	5.72979625	-11.25480127	9.03E-16	1.78E-13	25.67003695
ABHD6	-0.3276307	4.663545269	-11.23699634	9.59E-16	1.87E-13	25.6106063
LOC101929734	-0.708609218	5.791445365	-11.22691015	9.93E-16	1.92E-13	25.57692161
LOC100505622	-0.409711111	6.282578288	-11.22291927	1.01E-15	1.92E-13	25.56358968
ZBED3	-0.572147439	5.228958865	-11.20878336	1.06E-15	2.00E-13	25.5163507
TSC1	-0.608015962	7.947328327	-11.18578017	1.14E-15	2.14E-13	25.43942393
AHI1	-0.457317702	3.883803769	-11.1810799	1.16E-15	2.16E-13	25.42369696
MNX1	-0.5862933	4.658158423	-11.14432454	1.31E-15	2.42E-13	25.30061618
SFTPD	-0.635859834	4.58266	-11.11978221	1.43E-15	2.61E-13	25.21833547
LINC00928	-0.551656637	4.31021225	-11.11313227	1.46E-15	2.65E-13	25.19602746
RBBP9	-0.329867433	4.449323404	-11.0788494	1.64E-15	2.95E-13	25.08093137
TOM1L1	-0.366424143	3.183426981	-11.07056275	1.69E-15	3.01E-13	25.05308834
ICA1L	-0.264152295	4.821542308	-11.06260219	1.73E-15	3.06E-13	25.02633268
SUZ12P /// SUZ12P1	-1.0012007	3.999372923	-11.04624456	1.83E-15	3.21E-13	24.97132872
MUC16	-0.504438642	3.462060154	-11.02082666	2.00E-15	3.47E-13	24.88579075
LINC00477	-0.433214585	3.439436173	-10.98243148	2.28E-15	3.91E-13	24.75642404
REG3A	-0.39990145	3.906966308	-10.98086594	2.29E-15	3.91E-13	24.75114521
IFNA7	0.499060327	4.287709019	10.96651137	2.41E-15	4.08E-13	24.70272847
LOC283692	0.397444573	3.849013635	10.92063554	2.82E-15	4.73E-13	24.5478172
LINC00674	-0.556617048	6.414125654	-10.89433396	3.08E-15	5.13E-13	24.45888267
LOC285819	0.460686969	4.658738404	10.88863888	3.15E-15	5.19E-13	24.43961412
MKL2	-0.301069963	4.659143269	-10.87868767	3.25E-15	5.33E-13	24.40593569
RPAIN	-0.345364321	5.232450827	-10.86158437	3.45E-15	5.61E-13	24.3480227
LMAN1	-0.609890814	5.952521769	-10.85255066	3.56E-15	5.74E-13	24.31741899
ZBTB39	-0.507792074	6.140733231	-10.78937895	4.42E-15	7.08E-13	24.10312292
LINC01019	-0.426724032	3.847839827	-10.77836177	4.60E-15	7.29E-13	24.06569815
STARD5	-0.518573287	5.164616731	-10.74825666	5.10E-15	8.03E-13	23.96335495
HOTAIR	-0.348384144	2.9477305	-10.74368817	5.18E-15	8.09E-13	23.94781434
IFT46	-0.443867326	5.817633596	-10.73637643	5.31E-15	8.24E-13	23.92293654
MSX2	-0.339149846	3.842902038	-10.72995667	5.43E-15	8.36E-13	23.90108816
CRHBP	-0.695859928	3.873477904	-10.67663768	6.53E-15	9.91E-13	23.71942858
SAYSD1	-0.410996991	5.543463135	-10.6762598	6.54E-15	9.91E-13	23.71813985
SLC27A2	-0.357011748	3.673859692	-10.66271001	6.85E-15	1.03E-12	23.67191819
C7orf33	-0.405668504	3.352933923	-10.64847068	7.20E-15	1.08E-12	23.62331977
SP3P	-0.434935473	3.193515212	-10.64320572	7.33E-15	1.09E-12	23.60534425
LOC101929460	-0.566332273	4.302045885	-10.64127463	7.38E-15	1.09E-12	23.5987503
SP140L	-0.384450121	5.791961058	-10.63470752	7.55E-15	1.10E-12	23.57632261
LOC654841	0.588893375	4.070912288	10.62728668	7.74E-15	1.12E-12	23.55097286
NBPF3	-0.591564627	5.518578615	-10.60272704	8.43E-15	1.22E-12	23.467028
ABI2	-0.270693141	5.941923481	-10.5992305	8.53E-15	1.22E-12	23.45507073
ZNF284	-0.521837986	6.438512135	-10.59314731	8.72E-15	1.24E-12	23.43426425
PRO1082	-0.558862581	3.867706923	-10.58353103	9.01E-15	1.27E-12	23.40136413
BOLL	-0.49382053	4.300260135	-10.57901769	9.15E-15	1.28E-12	23.38591872
PPM1L	-0.454537005	5.041421731	-10.57550099	9.27E-15	1.29E-12	23.37388224
LTK	-0.586798762	5.338119423	-10.57195151	9.38E-15	1.30E-12	23.36173207
SERPINB7	-0.518982401	4.310435788	-10.56370738	9.65E-15	1.33E-12	23.33350562
DUSP19	-0.309074955	3.442722538	-10.55657993	9.90E-15	1.35E-12	23.30909576
KIAA0895L	-0.605930539	4.38738175	-10.55511074	9.95E-15	1.35E-12	23.30406336
DHRS4-AS1	-0.40255772	5.281664	-10.54598569	1.03E-14	1.38E-12	23.27280142
PCDHGA10	-0.378836189	4.144560635	-10.51152159	1.16E-14	1.55E-12	23.15463709
GAN	-0.316802667	4.615474538	-10.51004775	1.16E-14	1.55E-12	23.14958062
ERVH48-1	-0.640083929	5.075502885	-10.49769248	1.21E-14	1.60E-12	23.10718141
JRK	-0.272369175	5.628645212	-10.46993992	1.34E-14	1.76E-12	23.01187591
LOC101926962	-0.520756295	3.930836846	-10.46283995	1.37E-14	1.79E-12	22.98747869
LOC286382	-0.381492727	3.164192596	-10.4611369	1.38E-14	1.79E-12	22.98162569
METTL20	-0.28158265	3.876496135	-10.4428007	1.47E-14	1.89E-12	22.91858595
LOC100130741	-0.491222724	5.200109827	-10.4360011	1.51E-14	1.93E-12	22.8951986
RDH5	-0.585162704	5.723705385	-10.42143568	1.58E-14	2.01E-12	22.84508163
C9orf156	-0.284343664	5.822611288	-10.38788986	1.78E-14	2.25E-12	22.72955895
CARNS1	-0.598327034	5.525628942	-10.3797879	1.83E-14	2.30E-12	22.70163764
ARRDC3-AS1	-0.598466293	4.892860827	-10.37619864	1.85E-14	2.30E-12	22.68926565
BCAR3	-0.40918896	3.221789904	-10.37606318	1.86E-14	2.30E-12	22.6887987
KLHL20	-0.535922505	6.159913404	-10.37489365	1.86E-14	2.30E-12	22.68476704
RPRD1B	-0.283412648	6.586707269	-10.33487186	2.14E-14	2.63E-12	22.54670274
LOC100288310	-0.441127816	4.501116385	-10.33294289	2.16E-14	2.63E-12	22.54004346
UBE2T	-0.502484711	5.060579712	-10.31870816	2.27E-14	2.75E-12	22.49088792
MTBP	-0.234768997	3.21623375	-10.30912408	2.34E-14	2.82E-12	22.45777837
TMCO4	-0.334237786	5.745238096	-10.30535297	2.38E-14	2.84E-12	22.44474755
GUSBP2	-0.489059894	5.855795635	-10.30415756	2.39E-14	2.84E-12	22.44061652
CLIP2	-0.535827628	5.348426346	-10.29792392	2.44E-14	2.89E-12	22.41907198
EFNB2	-0.376095656	3.653791462	-10.25928527	2.79E-14	3.28E-12	22.28542666
TCEA1	-0.306499704	6.782916404	-10.25834377	2.80E-14	3.28E-12	22.28216795
CDK20	-0.411262475	5.809724865	-10.24179944	2.97E-14	3.45E-12	22.2248875
CPSF3L	-0.310273684	5.655096769	-10.22901308	3.10E-14	3.58E-12	22.18059585
SHROOM4	-0.389643108	4.925802096	-10.22848951	3.11E-14	3.58E-12	22.17878182
LINC00954	-0.71670798	5.799758019	-10.21628773	3.25E-14	3.70E-12	22.13649637
ASB1	-0.398139816	5.259548846	-10.21581049	3.25E-14	3.70E-12	22.13484211
LANCL3	-0.610508399	4.017474308	-10.21367825	3.28E-14	3.71E-12	22.12745088
NEDD4	-0.759302349	5.080695365	-10.209962	3.32E-14	3.73E-12	22.11456753
C1orf145	-0.352315851	3.118969788	-10.20884327	3.33E-14	3.73E-12	22.11068884
NPC1	-0.360595203	5.119247212	-10.1938605	3.51E-14	3.91E-12	22.05872862
ARNTL2-AS1	-0.286769283	2.715832865	-10.19209807	3.53E-14	3.91E-12	22.05261478
PDZRN3	-0.309764786	3.420434769	-10.1770725	3.73E-14	4.10E-12	22.00047652
DGKE	-0.384947923	4.467441577	-10.16743586	3.85E-14	4.22E-12	21.96702373
SPRR2B	0.410337767	4.919623962	10.16321238	3.91E-14	4.26E-12	21.95235882
MSTO1	-0.396339627	5.98886375	-10.14876873	4.12E-14	4.46E-12	21.90219137
LMBR1	-0.266341982	4.418770346	-10.11991123	4.56E-14	4.91E-12	21.80188697
FAM171A2	-0.710831966	3.972649885	-10.10101595	4.87E-14	5.22E-12	21.73615725
AUTS2	-0.485988547	5.604451154	-10.09217526	5.02E-14	5.36E-12	21.70538948
LOC100506272	-0.450142754	4.003235904	-10.08140084	5.22E-14	5.54E-12	21.66787964
IL12RB2	-0.679348763	4.365204288	-10.07971049	5.25E-14	5.54E-12	21.66199367
FOXE3	0.496843286	4.08005375	10.05439902	5.74E-14	6.03E-12	21.57381705
RBM19	-0.344581582	5.710405269	-10.01681949	6.56E-14	6.85E-12	21.44276654
HAO1	-0.588854727	4.162085942	-10.00666777	6.80E-14	7.06E-12	21.4073368
BREA2	-0.444919906	5.471488096	-10.00225177	6.90E-14	7.13E-12	21.39192119
CCNA1	-0.426999963	3.394463615	-10.00098695	6.93E-14	7.13E-12	21.38750547
GRIA1	-0.46716502	3.350193538	-9.992345896	7.15E-14	7.32E-12	21.3573331
KLHL34	-0.348668224	3.688388192	-9.987661017	7.27E-14	7.40E-12	21.34097112
FAM122C	-0.315577092	4.714568788	-9.980193369	7.46E-14	7.56E-12	21.31488513
THAP6	-0.480234992	5.987890538	-9.972053475	7.68E-14	7.75E-12	21.28644361
LINC00641	-0.568340879	4.771803923	-9.970188475	7.73E-14	7.76E-12	21.27992608
ERICH4	-0.473090069	4.90658425	-9.966034386	7.85E-14	7.84E-12	21.26540754
NPNT	-0.359416989	3.493887846	-9.961939477	7.96E-14	7.91E-12	21.25109391
PEX26	-0.3458319	5.194758173	-9.952908353	8.22E-14	8.13E-12	21.21951916
SLC2A1-AS1	-0.347362075	4.906742096	-9.940956688	8.57E-14	8.44E-12	21.17771937
DNASE1	-0.283144822	5.858595173	-9.939095228	8.63E-14	8.45E-12	21.17120763
ANKRD23	-0.494653212	5.305180442	-9.932882362	8.82E-14	8.60E-12	21.14947104
NCR1	-0.561687854	5.863851673	-9.921639356	9.18E-14	8.91E-12	21.1101247
LPHN1	-0.361206604	5.715095865	-9.915397165	9.39E-14	9.07E-12	21.08827319
ZBTB44	-0.40737435	7.9235895	-9.913409459	9.45E-14	9.09E-12	21.08131408
CASC17	-0.431443708	4.072905269	-9.894345927	1.01E-13	9.68E-12	21.01454859
METTL15	-0.212313724	4.0890275	-9.883494467	1.05E-13	1.00E-11	20.9765257
UQCC1	-0.323130982	5.394476365	-9.877340128	1.07E-13	1.02E-11	20.95495539
VWA9	-0.371112596	5.299581846	-9.872722392	1.09E-13	1.03E-11	20.93876792
LINC01114	-0.427658794	4.619569327	-9.871166482	1.10E-13	1.03E-11	20.93331315
LINC01004	-0.336075745	5.455884962	-9.869303554	1.11E-13	1.03E-11	20.92678166
LOC286161	-0.390838083	6.270115231	-9.863081717	1.13E-13	1.05E-11	20.90496487
AP4E1	-0.252115814	4.476546712	-9.85975013	1.14E-13	1.06E-11	20.89328093
UNK	-0.359616791	6.396462019	-9.858941979	1.15E-13	1.06E-11	20.89044655
LOC101928306	-0.350371524	3.438174192	-9.854209695	1.17E-13	1.07E-11	20.87384778
PMS2P3	-0.459375356	6.956528519	-9.851198127	1.18E-13	1.08E-11	20.86328323
GDAP1	-0.47990988	4.700623308	-9.840855815	1.22E-13	1.11E-11	20.82699481
INTS9	-0.295358432	6.648808173	-9.815303166	1.34E-13	1.21E-11	20.73728643
EPM2A	-0.381240272	4.993914288	-9.801665376	1.41E-13	1.27E-11	20.68937828
AGAP1	-0.669162406	4.823509115	-9.796802788	1.43E-13	1.28E-11	20.67229154
WDR65	-0.543311687	4.473664077	-9.790873459	1.46E-13	1.31E-11	20.65145284
USP31	-0.409683673	4.852446788	-9.78896381	1.47E-13	1.31E-11	20.64474053
LOC100133039	-0.438835834	4.678454615	-9.784943055	1.49E-13	1.32E-11	20.63060648
SPINK13	-0.481823304	3.706301327	-9.780229556	1.52E-13	1.34E-11	20.61403499
EMP1	-0.336332637	3.675892481	-9.767163513	1.59E-13	1.40E-11	20.56808526
OTUD3	-0.674491267	6.161811865	-9.760414181	1.63E-13	1.42E-11	20.54434236
LRP6	-0.423987585	4.747211885	-9.759264769	1.64E-13	1.42E-11	20.54029845
RPA4	-0.569967837	4.372875577	-9.7533575	1.67E-13	1.45E-11	20.51951293
PDE8A	-0.373510482	5.849015385	-9.73660573	1.77E-13	1.53E-11	20.46054885
TTC22	-0.356138848	4.597050885	-9.735513445	1.78E-13	1.53E-11	20.45670308
C19orf68	-0.492233097	6.432496346	-9.730530345	1.81E-13	1.55E-11	20.43915671
GNAS-AS1	-0.416442983	3.459997962	-9.725269165	1.85E-13	1.57E-11	20.42062824
FAM66D	-0.358233476	5.764936212	-9.723423045	1.86E-13	1.57E-11	20.41412598
CKAP2L	-0.355922012	5.531977962	-9.722885279	1.86E-13	1.57E-11	20.41223184
LINC00838	-0.453258393	3.716465885	-9.692626515	2.07E-13	1.75E-11	20.30560239
NCR3LG1 /// RP1-239B22.5	-0.4657839	4.670814327	-9.691765899	2.08E-13	1.75E-11	20.3025682
ZNF800	-0.476290469	6.681992558	-9.683408133	2.14E-13	1.79E-11	20.27309787
OSBPL5	-0.496241035	6.237872808	-9.673241777	2.22E-13	1.85E-11	20.23724012
RNF115	-0.382991508	7.090477615	-9.672753716	2.23E-13	1.85E-11	20.2355184
CCDC117	-0.439607404	6.993956308	-9.66246599	2.31E-13	1.91E-11	20.19922071
XIRP2	-0.592714727	3.513997788	-9.654977512	2.37E-13	1.94E-11	20.17279233
SPATA4	-0.363525571	5.746467404	-9.654842107	2.37E-13	1.94E-11	20.1723144
LOC100506585	-0.488984551	5.081867788	-9.654023509	2.38E-13	1.94E-11	20.16942502
LOC100506258	-0.393742513	4.449785077	-9.652628787	2.39E-13	1.94E-11	20.16450196
IRAK2	-0.286744883	4.645033173	-9.636997685	2.53E-13	2.04E-11	20.10931329
TAB1	-0.414386846	5.099129212	-9.636865515	2.53E-13	2.04E-11	20.10884653
GTF2IRD2	-0.385851369	6.458095365	-9.632957946	2.57E-13	2.06E-11	20.09504596
RBM24	-0.329266667	2.805225077	-9.631814051	2.58E-13	2.06E-11	20.0910057
TMEM39A	-0.34511173	5.864428077	-9.625320317	2.64E-13	2.10E-11	20.06806704
R3HDM1	-0.394766464	6.342100692	-9.620072564	2.69E-13	2.13E-11	20.04952644
LOC284373	-0.430974352	5.363443173	-9.603409703	2.85E-13	2.25E-11	19.99063623
CCDC138	-0.45008208	4.063917885	-9.602371586	2.86E-13	2.25E-11	19.98696633
SSBP3-AS1	-0.733118433	6.013382769	-9.597462523	2.91E-13	2.29E-11	19.96961046
GALT	-0.349276697	5.894303115	-9.589531688	3.00E-13	2.34E-11	19.94156582
GGT7	-0.382791386	5.441123538	-9.58769213	3.02E-13	2.34E-11	19.93505992
LRRC14	-0.387288998	5.623749269	-9.587613119	3.02E-13	2.34E-11	19.93478047
TMEM220	-0.515842384	4.671068769	-9.573902193	3.17E-13	2.45E-11	19.88627811
SFRP5	-0.57673682	5.166853269	-9.5678134	3.24E-13	2.49E-11	19.86473267
PARD6B	-0.397656158	3.798788942	-9.567201352	3.25E-13	2.49E-11	19.86256669
SEPT11	-0.495546575	5.404321385	-9.547786049	3.48E-13	2.66E-11	19.79383761
CLINT1	-0.480175131	7.146047654	-9.5381069	3.60E-13	2.74E-11	19.75955922
C2orf44	-0.676294708	5.255291404	-9.53678872	3.62E-13	2.75E-11	19.75489018
WISP3	-0.34471445	3.52216125	-9.53071738	3.70E-13	2.79E-11	19.73338289
HYKK	-0.512332022	4.321775962	-9.529936993	3.71E-13	2.79E-11	19.73061815
PDZD4	-0.44201592	6.264439462	-9.529508328	3.72E-13	2.79E-11	19.72909946
FRS3	-0.472354424	5.719824808	-9.525981199	3.76E-13	2.81E-11	19.71660265
PPP1R32	-0.535038596	4.696441731	-9.520287632	3.84E-13	2.86E-11	19.6964273
ELOVL6	-0.622207505	4.331573269	-9.517941114	3.88E-13	2.87E-11	19.68811136
PLEKHF1	-0.605128429	7.381144788	-9.514949428	3.92E-13	2.89E-11	19.67750814
SLC25A5-AS1	-0.389563026	4.672393885	-9.510863369	3.97E-13	2.93E-11	19.66302471
SPEF2	-0.294209591	4.607953154	-9.50306662	4.09E-13	3.00E-11	19.63538358
RECK	-0.304197833	5.147129673	-9.500133259	4.13E-13	3.02E-11	19.62498255
INVS	-0.334715559	4.267625365	-9.490763678	4.27E-13	3.11E-11	19.59175423
SEMA3G	-0.503240438	4.442148135	-9.486663937	4.34E-13	3.15E-11	19.57721204
LIMS1	-0.705476418	5.184783615	-9.483155738	4.39E-13	3.18E-11	19.56476673
CEP44	-0.438371564	5.405642154	-9.472698556	4.56E-13	3.29E-11	19.52766243
STARD9	-0.439941361	5.376416885	-9.469997485	4.60E-13	3.31E-11	19.51807663
DCLK3	-0.338042492	3.093316192	-9.454675326	4.86E-13	3.48E-11	19.46368583
LOC100130872	-0.547674736	6.123060981	-9.45335619	4.89E-13	3.49E-11	19.45900201
UGT1A6	-0.396702504	3.424945038	-9.431450376	5.29E-13	3.76E-11	19.38119581
LLGL2	-0.303005464	5.662641365	-9.42476269	5.42E-13	3.84E-11	19.3574324
RGSL1	-0.493384112	4.874589212	-9.406732533	5.78E-13	4.08E-11	19.29334309
TATDN2	-0.292038138	6.297834769	-9.398667358	5.95E-13	4.19E-11	19.26466427
FAM92A1	-0.413564548	3.895327904	-9.396662	5.99E-13	4.20E-11	19.25753243
FBXO39	-0.431810555	4.069378096	-9.39312623	6.07E-13	4.24E-11	19.24495687
WRNIP1	-0.26579988	5.911922808	-9.38286109	6.30E-13	4.39E-11	19.20844002
LOC101928666	-0.441588005	4.033526327	-9.356781039	6.92E-13	4.80E-11	19.11561621
FAM106A	-0.563747422	4.334689615	-9.355439948	6.95E-13	4.80E-11	19.11084117
NOC2L	-0.389963187	6.233809327	-9.354838179	6.97E-13	4.80E-11	19.10869848
ME3	-0.403121326	4.961769481	-9.345195739	7.21E-13	4.96E-11	19.07436015
XPO5	-0.291408935	5.998194442	-9.338901458	7.38E-13	5.05E-11	19.05194018
ADAM12	-0.352779817	4.496587288	-9.329581857	7.63E-13	5.21E-11	19.01873692
HIST1H4L	-0.331868571	4.761737846	-9.326566176	7.71E-13	5.25E-11	19.007991
LARP7	-0.360810261	6.144728385	-9.323421975	7.80E-13	5.29E-11	18.99678617
SLC35F4	-0.391446556	3.344150154	-9.311888948	8.13E-13	5.50E-11	18.95567814
TFDP2	-0.471331879	5.981064212	-9.304879223	8.34E-13	5.62E-11	18.93068644
ANKLE1	-0.452935224	4.115575019	-9.302103257	8.43E-13	5.64E-11	18.92078798
HIST1H2BO	-0.832968611	4.025698654	-9.30196851	8.43E-13	5.64E-11	18.92030748
ERVW-1	-0.429471793	3.985528596	-9.297476124	8.57E-13	5.71E-11	18.904287
SERPINA7	0.500302223	4.739427904	9.292842862	8.71E-13	5.79E-11	18.88776206
DNTT	-0.27326886	4.013696385	-9.282956611	9.03E-13	5.98E-11	18.85249484
FMNL2	-0.627364038	4.626191135	-9.264383086	9.66E-13	6.38E-11	18.78621168
LIM2	-0.563839508	4.099770385	-9.250699069	1.01E-12	6.68E-11	18.7373562
ZNF286A	-0.433194685	4.684086846	-9.249586222	1.02E-12	6.68E-11	18.73338225
IL13	-0.500144134	4.817813865	-9.229045489	1.10E-12	7.18E-11	18.66001029
CDKL3	-0.270008445	4.665282808	-9.228198167	1.10E-12	7.18E-11	18.65698277
HOXD8	-0.483199788	3.486443731	-9.214523726	1.16E-12	7.50E-11	18.60811372
AKAP5	-0.403029069	3.701492385	-9.214067518	1.16E-12	7.50E-11	18.60648303
PDE4DIP	-0.256195883	3.919188077	-9.201061037	1.21E-12	7.84E-11	18.55998392
GPR124	-0.417444988	4.696628327	-9.198386342	1.23E-12	7.89E-11	18.55041969
TTC33	-0.431652352	5.689987981	-9.19548271	1.24E-12	7.95E-11	18.54003604
ZNF826P	-0.370928828	3.529871019	-9.186151933	1.28E-12	8.20E-11	18.50666294
ZNF510	-0.48974535	5.159159712	-9.180924757	1.31E-12	8.29E-11	18.48796344
ZNF235	-0.35494892	4.713471788	-9.180688108	1.31E-12	8.29E-11	18.4871168
N6AMT2	-0.439704662	5.834391327	-9.180517524	1.31E-12	8.29E-11	18.48650651
RPUSD3	-0.294153853	5.952913192	-9.178568773	1.32E-12	8.32E-11	18.47953439
FAM78B	-0.408149406	4.057199019	-9.175101947	1.33E-12	8.40E-11	18.46713009
BTBD9	-0.233117387	5.148102173	-9.170322921	1.36E-12	8.52E-11	18.45002889
RNF168	-0.408134978	5.877810096	-9.163190381	1.39E-12	8.72E-11	18.42450189
LOC286059	-0.369713952	3.962565558	-9.15606388	1.43E-12	8.92E-11	18.39899171
TRAV8-3	-0.57807994	4.479350135	-9.14806476	1.47E-12	9.14E-11	18.3703522
NCOA6	-0.350232123	5.877513154	-9.147659785	1.47E-12	9.14E-11	18.36890209
ENGASE	-0.387125648	7.418886365	-9.143100214	1.50E-12	9.26E-11	18.35257445
BTRC	-0.232355989	5.26008875	-9.141551318	1.51E-12	9.27E-11	18.34702747
LINC01085	-0.328901765	2.807687519	-9.141341743	1.51E-12	9.27E-11	18.34627691
C18orf54	-0.275983945	3.623046538	-9.11913281	1.63E-12	1.00E-10	18.26671615
CD2AP	-0.463412293	6.576294788	-9.117335001	1.64E-12	1.01E-10	18.26027371
CASC5	-0.271645803	3.5585945	-9.11298857	1.67E-12	1.02E-10	18.24469706
CEP104	-0.525501869	5.995608135	-9.112204694	1.68E-12	1.02E-10	18.24188763
TUBGCP4	-0.371738339	6.249805712	-9.111651914	1.68E-12	1.02E-10	18.23990643
SPAG5	-0.450974848	5.372796038	-9.105518459	1.72E-12	1.03E-10	18.21792173
CSRNP2	-0.39175139	5.523290712	-9.104277228	1.72E-12	1.03E-10	18.21347225
SH3BGR	0.427669955	5.186339327	9.104169209	1.73E-12	1.03E-10	18.21308502
LINC01119	0.509149946	4.690615365	9.103984991	1.73E-12	1.03E-10	18.21242464
B4GALT4	-0.494782269	6.258951981	-9.100827751	1.75E-12	1.04E-10	18.20110605
LOC101928100	-0.578166502	5.886897673	-9.097640536	1.77E-12	1.05E-10	18.18967908
NUP153 /// RP11-500C11.3	-0.388738637	6.746829442	-9.096113724	1.78E-12	1.05E-10	18.18420473
PTPN2	-0.277798316	5.668606846	-9.082216184	1.87E-12	1.11E-10	18.13436561
BSDC1	-0.384455664	6.439190135	-9.080223387	1.88E-12	1.11E-10	18.12721762
NHLRC2	-0.347686315	4.765248942	-9.077744481	1.90E-12	1.12E-10	18.11832549
PSMD5	-0.292626425	5.63402025	-9.076725924	1.91E-12	1.12E-10	18.11467164
AADACL2	-0.318494361	2.924414981	-9.073499422	1.93E-12	1.13E-10	18.10309665
RRAGB	-0.444799255	5.594012404	-9.059337725	2.03E-12	1.18E-10	18.05228067
ANXA9	-0.368279095	4.283548096	-9.053030366	2.08E-12	1.21E-10	18.02964229
LINC00703	-0.464730307	3.464759192	-9.051525119	2.09E-12	1.21E-10	18.02423912
LOC339874	-0.363859493	3.788589192	-9.051160189	2.09E-12	1.21E-10	18.02292915
OSMR	-0.330164163	4.220653269	-9.039960643	2.18E-12	1.26E-10	17.98272091
CFHR2	-0.488428269	3.701989942	-9.039133515	2.18E-12	1.26E-10	17.97975093
GON4L	-0.383783607	6.442580308	-9.036965432	2.20E-12	1.26E-10	17.97196568
METTL2B	-0.430161531	4.459736596	-9.03425336	2.22E-12	1.27E-10	17.96222644
PALMD	-0.302550134	3.747273288	-9.032497707	2.24E-12	1.28E-10	17.95592142
HIST1H4G	-0.424095283	4.060894442	-9.022201386	2.32E-12	1.32E-10	17.91893896
SLC4A4	-0.341302272	4.401539481	-9.019035423	2.35E-12	1.33E-10	17.90756549
EXOSC10	-0.371062218	6.015830308	-9.015297179	2.38E-12	1.35E-10	17.894135
ZNF512B	-0.463265716	4.463471981	-9.013735806	2.40E-12	1.35E-10	17.88852503
PNLIPRP2	-0.351084869	3.0091315	-9.012570268	2.41E-12	1.35E-10	17.88433716
CROT	-0.356639558	4.588414385	-9.008713326	2.44E-12	1.37E-10	17.87047795
C1orf192	-0.459319645	3.630940827	-9.000216657	2.52E-12	1.41E-10	17.83994206
ZKSCAN5	-0.416946794	5.950413327	-8.996586085	2.55E-12	1.42E-10	17.8268923
ZDHHC8	-0.303887756	5.878670288	-8.993380818	2.58E-12	1.44E-10	17.81537029
LOC101927282	-0.363532777	3.399792346	-8.985877179	2.65E-12	1.47E-10	17.78839329
MIRLET7D	-0.483103771	7.726422019	-8.979340805	2.72E-12	1.50E-10	17.76488972
POU5F1P4	-0.4493047	4.441466846	-8.974891339	2.76E-12	1.52E-10	17.74888812
ITIH2	-0.450182866	3.802188038	-8.97305863	2.78E-12	1.53E-10	17.74229664
PBLD	-0.387745232	4.233326808	-8.957091211	2.94E-12	1.62E-10	17.68485607
LDLRAD4-AS1	-0.396718015	4.055586077	-8.951207831	3.01E-12	1.65E-10	17.66368578
ZSCAN32	-0.296524473	6.581023462	-8.950584987	3.02E-12	1.65E-10	17.66144441
PLK4	-0.248515177	3.298918769	-8.949764861	3.02E-12	1.65E-10	17.65849305
NEO1	-0.316225647	4.807779769	-8.948269972	3.04E-12	1.65E-10	17.65311328
SLC9B2	-0.409097811	4.631462481	-8.945592778	3.07E-12	1.66E-10	17.64347819
GATA5	-0.290430728	3.728673462	-8.940762113	3.13E-12	1.69E-10	17.62609126
MAFK	-0.353256716	5.886332269	-8.93229128	3.22E-12	1.73E-10	17.59559744
BNC2	-0.393024585	4.058437596	-8.932100933	3.23E-12	1.73E-10	17.59491214
TAF8	-0.271575106	5.267992885	-8.92427943	3.32E-12	1.78E-10	17.56675014
URGCP	-0.408856531	6.697291654	-8.923292791	3.33E-12	1.78E-10	17.56319728
C1QTNF3	-0.353990499	5.30509425	-8.89912392	3.64E-12	1.94E-10	17.47613966
GK5	-0.653667249	4.593830327	-8.883325086	3.85E-12	2.05E-10	17.41920424
LOC339593	-0.302345622	3.419418923	-8.879304021	3.91E-12	2.07E-10	17.40470982
TAS2R4	-0.417808439	4.864334654	-8.874250461	3.98E-12	2.11E-10	17.38649171
NUDT11	-0.45619443	4.896680269	-8.851613871	4.33E-12	2.28E-10	17.30486007
LINC00883	-0.338634756	3.462447731	-8.849640213	4.36E-12	2.29E-10	17.29774065
EXPH5	-0.355988147	4.459265154	-8.847622804	4.39E-12	2.30E-10	17.29046307
RNF139-AS1	-0.499951072	4.061142769	-8.843235353	4.46E-12	2.34E-10	17.27463465
ZFP41	-0.259307734	5.441196173	-8.827798607	4.72E-12	2.46E-10	17.21893135
LCA5	-0.235454478	3.161628288	-8.822008131	4.82E-12	2.51E-10	17.19803136
CLDN15	-0.289528829	6.837386846	-8.819152755	4.87E-12	2.53E-10	17.18772421
LIMD1	-0.250470061	5.4692175	-8.814793587	4.95E-12	2.57E-10	17.17198747
CCDC14	-0.295338072	4.464511596	-8.809347955	5.05E-12	2.60E-10	17.15232634
LOC101927641	-0.421306611	4.515573538	-8.809242435	5.05E-12	2.60E-10	17.15194535
ZNF850	-0.636959134	3.747764077	-8.806265138	5.11E-12	2.63E-10	17.14119493
LOC652993	-0.3530893	3.207419885	-8.804718595	5.13E-12	2.63E-10	17.13561039
KCNIP4	-0.292723877	4.226137154	-8.799859533	5.23E-12	2.68E-10	17.11806312
LOC100506699	-0.529792651	4.467444692	-8.792915605	5.36E-12	2.74E-10	17.09298349
TUSC7	-0.28203278	3.454658692	-8.785769982	5.50E-12	2.80E-10	17.06717128
UBE3D	-0.361521375	3.400932404	-8.783143734	5.56E-12	2.82E-10	17.05768339
AZGP1	-0.35205951	3.06131775	-8.782139767	5.58E-12	2.83E-10	17.0540562
LOC101928560	-0.428764192	3.839427673	-8.769545395	5.84E-12	2.95E-10	17.0085475
KRT2	-0.412667671	4.095500962	-8.76869194	5.86E-12	2.95E-10	17.00546314
MAGI3	-0.320510756	3.839813423	-8.768086961	5.87E-12	2.95E-10	17.00327673
SHPK	-0.505106584	5.033520577	-8.763120832	5.98E-12	3.00E-10	16.98532791
SLC30A8	-0.341237095	4.157614288	-8.761064394	6.02E-12	3.02E-10	16.97789484
OMP	-0.714140089	5.423045115	-8.757037307	6.11E-12	3.05E-10	16.96333781
LOC100129361	-0.323027545	6.613503077	-8.756808533	6.12E-12	3.05E-10	16.9625108
SNPH	-0.549014644	6.001779904	-8.749417397	6.29E-12	3.12E-10	16.93578993
RARRES1	-0.298559734	3.436124942	-8.741826855	6.46E-12	3.20E-10	16.90834357
VKORC1L1	-0.457729992	4.919619981	-8.736915665	6.58E-12	3.25E-10	16.89058292
MTA3	-0.321110006	5.274911654	-8.735809983	6.61E-12	3.26E-10	16.8865841
KANSL3	-0.218081793	5.654743558	-8.733226118	6.67E-12	3.28E-10	16.8772389
CA8	-0.268383691	3.536245173	-8.731686116	6.71E-12	3.29E-10	16.87166884
CYB5D2	-0.451657625	6.491099808	-8.728478376	6.79E-12	3.32E-10	16.8600661
MBD1	-0.174489501	6.373262365	-8.71375608	7.16E-12	3.50E-10	16.80680346
CCNA2	-0.495192618	4.419264731	-8.712240357	7.20E-12	3.51E-10	16.80131886
BRD7P3	-0.313622949	3.449720615	-8.710929626	7.24E-12	3.52E-10	16.79657588
DSCC1	-0.368400284	5.252935135	-8.709158358	7.28E-12	3.53E-10	16.79016619
C8G	-0.42994865	4.064645173	-8.703662367	7.43E-12	3.59E-10	16.77027627
RAD9A	-0.334754384	6.799849077	-8.7035806	7.43E-12	3.59E-10	16.76998034
MYO1A	-0.455998206	4.961747154	-8.69721598	7.61E-12	3.67E-10	16.74694385
LINC01097	-0.302799697	3.301891558	-8.696453996	7.63E-12	3.67E-10	16.74418566
LOC101929762	-0.3568693	3.102936423	-8.695079237	7.67E-12	3.68E-10	16.73920927
KIAA0556	-0.445677164	6.857057654	-8.689081078	7.84E-12	3.75E-10	16.71749525
CCDC90B	-0.273595495	6.714570327	-8.668677427	8.45E-12	4.03E-10	16.64361066
RARS2	-0.265221796	5.316989673	-8.668436838	8.46E-12	4.03E-10	16.64273926
ACTC1	-0.308933796	5.769185596	-8.665176136	8.56E-12	4.07E-10	16.63092872
ZNF276	-0.298022862	6.723934096	-8.664297268	8.59E-12	4.07E-10	16.62774525
DNAJB4	-0.51011329	4.884379	-8.661568542	8.67E-12	4.10E-10	16.61786076
LOC101060004	-0.472998401	4.728238327	-8.652915294	8.95E-12	4.22E-10	16.58651157
COX17	-0.610226352	5.044149404	-8.652449587	8.97E-12	4.22E-10	16.58482424
CCDC148	-0.351216965	3.383894846	-8.649957152	9.05E-12	4.25E-10	16.57579343
DBF4B	-0.257652347	4.517071038	-8.646198144	9.18E-12	4.30E-10	16.56217256
PDE12	-0.401453134	5.364101885	-8.643217002	9.28E-12	4.34E-10	16.55136953
ARHGEF9	-0.531009814	5.513164981	-8.64139052	9.34E-12	4.36E-10	16.54475042
TPT1-AS1	-0.299156942	4.935814058	-8.637322058	9.48E-12	4.41E-10	16.53000552
HSD11B1	0.466956223	4.798464558	8.633603366	9.61E-12	4.46E-10	16.51652715
PIGL	-0.500364693	5.253636712	-8.611856928	1.04E-11	4.81E-10	16.43768633
OK/SW-CL.36	-0.363122998	3.243908923	-8.611605105	1.04E-11	4.81E-10	16.43677314
PHLDA1	-0.301196104	4.876268308	-8.60831662	1.05E-11	4.86E-10	16.4248477
KCNE1L	-0.445451975	3.921903615	-8.607082582	1.06E-11	4.87E-10	16.42037235
CAPN11	-0.368491461	4.945264827	-8.602778896	1.08E-11	4.94E-10	16.40476374
AXIN2	-0.300568611	5.784417962	-8.590832593	1.12E-11	5.15E-10	16.3614296
DNAH7	-0.42651849	4.762385981	-8.577108795	1.18E-11	5.40E-10	16.31163465
COLEC11	-0.485203724	5.163285077	-8.570810059	1.21E-11	5.52E-10	16.28877586
LOC101927044	-0.473151555	4.5443335	-8.569887707	1.21E-11	5.52E-10	16.2854283
MUSK	-0.259477257	3.458346731	-8.569204972	1.22E-11	5.53E-10	16.28295036
MPC1	-0.410902323	6.557835	-8.558108231	1.27E-11	5.74E-10	16.2426707
GPR3	-0.34034155	3.846850981	-8.548492905	1.31E-11	5.94E-10	16.20776108
LMO7	-0.286668197	4.350860462	-8.541909433	1.35E-11	6.07E-10	16.1838551
ATE1	-0.25620314	5.598498846	-8.539856097	1.36E-11	6.10E-10	16.17639836
PTCD2	-0.52528357	5.565108846	-8.533067377	1.39E-11	6.24E-10	16.15174278
PTCH2	-0.368950889	5.165344365	-8.531075032	1.40E-11	6.27E-10	16.14450625
CXorf67	-0.430276776	4.70354375	-8.529812228	1.41E-11	6.29E-10	16.1399194
LOC102724809	-0.385950879	3.584550423	-8.529400556	1.41E-11	6.29E-10	16.13842406
GALK2	-0.461759005	5.708520308	-8.519744413	1.46E-11	6.50E-10	16.10334618
ADSS	-0.336300819	5.982451212	-8.517921162	1.47E-11	6.53E-10	16.0967221
ZNF197	-0.34190963	4.392487212	-8.51682655	1.48E-11	6.54E-10	16.09274513
BC031864 /// LOC100507330 /// RP11-588H23.3	-0.368254805	4.364489577	-8.516411441	1.48E-11	6.54E-10	16.09123693
RPF1	-0.223062178	5.302699577	-8.511202903	1.51E-11	6.65E-10	16.07231185
MBNL2	-0.463570728	5.960855385	-8.509355307	1.52E-11	6.68E-10	16.0655982
KIR2DL5A	-0.577031068	7.033000519	-8.507917589	1.52E-11	6.70E-10	16.06037376
KDELC1	-0.479830263	4.229318058	-8.50559377	1.54E-11	6.74E-10	16.05192906
LOC102724718	-0.363954771	3.296231154	-8.503703161	1.55E-11	6.78E-10	16.04505835
MCF2	-0.250016886	3.559155519	-8.501244925	1.56E-11	6.82E-10	16.03612444
HOXA1	-0.618375654	4.774623404	-8.497971877	1.58E-11	6.89E-10	16.02422861
ATAD3C	-0.518582131	5.070079173	-8.495190461	1.60E-11	6.95E-10	16.01411901
MYH7B	-0.388566031	4.506525962	-8.492037073	1.62E-11	7.01E-10	16.00265674
LINC01365	-0.369038917	4.712461173	-8.485099481	1.66E-11	7.18E-10	15.97743679
ZBED8	-0.452518859	3.243375904	-8.482943879	1.67E-11	7.22E-10	15.96959992
AP4B1	-0.295346699	5.122913596	-8.482154479	1.68E-11	7.23E-10	15.96672992
AOC1	0.471948487	3.977529096	8.481163199	1.68E-11	7.23E-10	15.96312588
SLC39A2	-0.514603871	5.734994923	-8.480863293	1.68E-11	7.23E-10	15.96203548
PHLDB3	-0.406472785	4.751383019	-8.477468073	1.71E-11	7.31E-10	15.94969074
PCNXL4	-0.268401449	4.542425635	-8.461545811	1.81E-11	7.73E-10	15.89178796
CUZD1	-0.602812911	4.841554288	-8.459923451	1.82E-11	7.76E-10	15.88588711
LOC441601	-0.469000485	4.450729462	-8.458407507	1.83E-11	7.79E-10	15.88037315
DDR2	-0.312298707	4.448974115	-8.451640964	1.88E-11	7.97E-10	15.85575921
CRNDE	-0.334690747	3.436966538	-8.450740418	1.88E-11	7.98E-10	15.85248315
SLC24A1	-0.227538594	5.037730135	-8.443150993	1.94E-11	8.17E-10	15.82487169
VPS26A	-0.493629447	6.744122192	-8.44277726	1.94E-11	8.17E-10	15.82351189
EFCAB4B	-0.222450505	5.487746942	-8.442478018	1.94E-11	8.17E-10	15.82242312
TRNAU1AP	-0.259467298	5.072216096	-8.437837989	1.97E-11	8.30E-10	15.80553984
HOMER1	-0.434550945	4.657666212	-8.431525386	2.02E-11	8.48E-10	15.78256835
ZNF540	-0.595786621	5.130440038	-8.429976742	2.03E-11	8.51E-10	15.77693244
SGCB	-0.358017421	4.543779442	-8.427187834	2.05E-11	8.58E-10	15.76678249
IFT81	-0.30145122	4.737264077	-8.426094486	2.06E-11	8.59E-10	15.76280321
FRS2	-0.249086906	5.379291692	-8.423977763	2.08E-11	8.64E-10	15.7550991
SUZ12	-0.425525968	6.510321058	-8.421439103	2.10E-11	8.71E-10	15.74585889
LINC00624	-0.251221524	2.703584846	-8.419849337	2.11E-11	8.73E-10	15.74007224
FAM115A	-0.495932839	4.129455731	-8.419732999	2.11E-11	8.73E-10	15.73964877
MUC15	-0.251805823	2.959613942	-8.415224883	2.15E-11	8.86E-10	15.72323854
SYCP3	-0.415524667	3.446054038	-8.412565222	2.17E-11	8.92E-10	15.71355633
LINC00294	-0.557089081	6.512859154	-8.412113739	2.17E-11	8.92E-10	15.71191271
VASH2	-0.248268129	3.435376	-8.411542728	2.17E-11	8.92E-10	15.70983393
GDPD1	-0.417361636	4.566957827	-8.408885256	2.20E-11	8.99E-10	15.70015903
LOC100507283	-0.284211803	3.977178231	-8.407390689	2.21E-11	9.02E-10	15.69471765
PI4K2A	-0.28894574	6.129629981	-8.403778009	2.24E-11	9.13E-10	15.68156406
CTAGE5	-0.395034144	5.857050923	-8.402169484	2.25E-11	9.16E-10	15.67570723
SPAG17	-0.360673485	3.147420019	-8.394624957	2.31E-11	9.40E-10	15.64823438
LOC101060691	-0.567947229	6.312733885	-8.394059786	2.32E-11	9.40E-10	15.6461762
DYNC2LI1	-0.471561462	3.847003154	-8.391486899	2.34E-11	9.47E-10	15.63680626
DNAL1	-0.25818214	4.314154058	-8.388450932	2.37E-11	9.56E-10	15.62574931
ZBTB32	0.534238149	4.741991365	8.38737535	2.38E-11	9.58E-10	15.62183191
LINC00557	-0.383128959	3.930444769	-8.382910153	2.42E-11	9.72E-10	15.6055683
LOC101927085	-0.315149584	4.180923173	-8.379011006	2.45E-11	9.84E-10	15.59136535
DKFZp434L192	-0.36415667	3.722719077	-8.375515469	2.48E-11	9.95E-10	15.57863173
ATP8A1	-0.400207939	5.934956308	-8.368887622	2.55E-11	1.02E-09	15.55448547
LOC101928433	-0.484102306	4.018159596	-8.363751837	2.59E-11	1.04E-09	15.53577305
ZFYVE28	-0.337976642	5.482891115	-8.363112464	2.60E-11	1.04E-09	15.53344335
MAMDC4	-0.427359959	5.172821288	-8.360906968	2.62E-11	1.04E-09	15.52540693
DUSP7	-0.333927636	6.531294327	-8.355006698	2.68E-11	1.06E-09	15.50390588
FAM160B2	-0.242352495	6.572240962	-8.35416913	2.69E-11	1.06E-09	15.50085353
HECTD4	-0.273224521	5.188519865	-8.351889357	2.71E-11	1.07E-09	15.49254513
LOC101927263	-0.344765359	3.153140519	-8.349691063	2.73E-11	1.08E-09	15.48453336
COX6A1	-0.299584215	8.047520385	-8.34806746	2.75E-11	1.08E-09	15.47861587
MBTD1	-0.637053978	6.967071154	-8.345757241	2.77E-11	1.09E-09	15.4701956
KCNU1	-0.546633665	3.595493	-8.345266898	2.78E-11	1.09E-09	15.46840836
IMPAD1	-0.35668492	5.590616865	-8.341186205	2.82E-11	1.10E-09	15.45353413
YPEL2	-0.372288788	7.45473675	-8.335604967	2.88E-11	1.12E-09	15.43318864
LOC101927599	-0.428907135	4.031620981	-8.33433595	2.89E-11	1.13E-09	15.42856237
CRCP	-0.265185358	7.224435538	-8.333572599	2.90E-11	1.13E-09	15.42577948
TTC9C	-0.583525545	5.837473192	-8.327966626	2.96E-11	1.15E-09	15.40534111
LRP5L	-0.455566344	4.909594038	-8.324165129	3.00E-11	1.16E-09	15.3914804
C17orf80	-0.256554447	5.357653365	-8.319614394	3.05E-11	1.18E-09	15.37488668
CARD11	-0.333351495	6.500847558	-8.318060271	3.07E-11	1.19E-09	15.36921946
TH	-0.434289868	3.534485615	-8.315890327	3.10E-11	1.19E-09	15.36130634
KRTAP2-1	-0.402122765	3.342604538	-8.307650083	3.19E-11	1.23E-09	15.33125401
LINC00923	-0.407174146	4.104089519	-8.30162916	3.26E-11	1.25E-09	15.30929292
PGAP3	-0.317154146	6.750203288	-8.300111222	3.28E-11	1.26E-09	15.30375594
NT5DC2	-0.334531879	4.539348058	-8.293114694	3.37E-11	1.29E-09	15.27823287
BCR	-0.364360481	6.194237288	-8.290809283	3.40E-11	1.30E-09	15.26982216
WDR52	-0.463352114	4.139767808	-8.283546654	3.49E-11	1.33E-09	15.24332413
GBP1P1	-0.490424253	4.336595981	-8.279111121	3.55E-11	1.35E-09	15.2271393
LGR4	-0.269386447	4.302111519	-8.27798619	3.56E-11	1.35E-09	15.22303435
MAGEA11	-0.351238154	3.2886115	-8.277514512	3.57E-11	1.35E-09	15.22131314
PRDM11	-0.255287883	4.633583385	-8.275030265	3.60E-11	1.36E-09	15.21224759
SFT2D3	-0.28906541	6.004459115	-8.273041045	3.63E-11	1.37E-09	15.20498824
MIER3	-0.493888161	4.814173673	-8.266461274	3.72E-11	1.40E-09	15.18097465
OR10H2	-0.429075873	3.764409673	-8.257581308	3.84E-11	1.44E-09	15.1485621
RBP1	-0.409141051	5.169508846	-8.243492417	4.04E-11	1.52E-09	15.09712686
LARP4B	-0.258432997	6.170918365	-8.239922022	4.10E-11	1.54E-09	15.08409031
RAB40B	-0.234611157	4.743502942	-8.237099648	4.14E-11	1.55E-09	15.07378446
SYMPK	-0.301792444	5.80166275	-8.234818063	4.18E-11	1.56E-09	15.06545295
DOHH	-0.438613012	5.454057404	-8.232561684	4.21E-11	1.57E-09	15.05721318
LOC100507053	-0.260966379	3.479065365	-8.22976315	4.25E-11	1.58E-09	15.04699317
PTS	-0.458419661	6.663369404	-8.229273787	4.26E-11	1.58E-09	15.04520601
MYLK3	-0.216125624	3.533056212	-8.227064728	4.30E-11	1.59E-09	15.03713833
ZC3HAV1L	-0.469297264	4.17600925	-8.222202993	4.38E-11	1.62E-09	15.01938182
LRFN3	-0.494585636	5.356328442	-8.219123272	4.43E-11	1.64E-09	15.00813305
RNFT2	-0.364358129	4.7838725	-8.217239081	4.46E-11	1.64E-09	15.00125071
HELB	-0.541420555	5.692825673	-8.207399784	4.62E-11	1.70E-09	14.9653076
KIAA2026	-0.222180896	6.482447481	-8.204761542	4.67E-11	1.72E-09	14.9556691
KIAA0020	-0.314643582	6.026229923	-8.203283386	4.69E-11	1.72E-09	14.95026867
ZNF681	-0.398504386	4.198215173	-8.201848899	4.72E-11	1.73E-09	14.94502765
C5orf15	-0.266066619	6.630659981	-8.19843588	4.78E-11	1.75E-09	14.93255744
RPL39L	-0.556968464	5.028246346	-8.198056565	4.78E-11	1.75E-09	14.93117149
NDFIP2	-0.382718533	4.660024827	-8.196338454	4.81E-11	1.75E-09	14.92489371
RRNAD1	-0.338551034	5.070268404	-8.194830702	4.84E-11	1.76E-09	14.91938441
C5orf22	-0.327355014	5.101945192	-8.193240817	4.87E-11	1.77E-09	14.91357486
LOC101927865	-0.443552697	4.043416115	-8.18895204	4.95E-11	1.79E-09	14.89790266
USP30	-0.510092515	5.801681481	-8.185981349	5.00E-11	1.81E-09	14.88704644
CEP72	-0.394932372	5.5878495	-8.182457182	5.07E-11	1.83E-09	14.87416693
CCDC18	-0.408401865	5.881477038	-8.175548608	5.20E-11	1.87E-09	14.84891663
GRAMD3	-0.548784662	4.338611865	-8.173898779	5.23E-11	1.88E-09	14.84288624
LOC388692	-0.247308144	4.927624346	-8.172585671	5.26E-11	1.89E-09	14.83808651
SOHLH2	-0.363004347	3.782529038	-8.169701949	5.31E-11	1.91E-09	14.82754545
VWA3B	-0.225210138	3.870192538	-8.16229798	5.46E-11	1.95E-09	14.80047913
NKD1	-0.499827916	5.546540904	-8.159865842	5.51E-11	1.97E-09	14.79158742
LOC100996634	-0.354107533	3.778519385	-8.150088323	5.71E-11	2.04E-09	14.75583825
RAD51B	-0.24009323	4.338743212	-8.14638126	5.79E-11	2.06E-09	14.74228288
ZNRF2	-0.388874479	5.107469269	-8.144548518	5.83E-11	2.07E-09	14.73558094
OLFM2	-0.326090547	5.264533962	-8.144190573	5.84E-11	2.07E-09	14.73427199
ZNF507	-0.311671665	5.8242195	-8.138578826	5.96E-11	2.11E-09	14.71374978
RBM11	-0.478585338	3.371597558	-8.136902216	6.00E-11	2.12E-09	14.70761807
SMKR1	-0.547685272	5.202220462	-8.136797627	6.00E-11	2.12E-09	14.70723557
CRIP3	-0.414097195	5.369330269	-8.131621086	6.12E-11	2.16E-09	14.68830289
NRF1	-0.275046267	5.897040538	-8.130959301	6.13E-11	2.16E-09	14.68588238
LOC101927592	-0.385364393	4.989807154	-8.130534065	6.14E-11	2.16E-09	14.68432704
TAF1L	-0.409962267	5.153321846	-8.129319076	6.17E-11	2.16E-09	14.67988306
ZGRF1	-0.262171814	3.923845788	-8.127628066	6.21E-11	2.17E-09	14.67369784
LOC101929988	-0.524908562	4.291988885	-8.121199251	6.36E-11	2.22E-09	14.6501817
RHOBTB3	-0.455131774	4.523469442	-8.118000772	6.44E-11	2.24E-09	14.63848108
MMP21	-0.361528009	3.311390115	-8.116607137	6.47E-11	2.25E-09	14.63338273
ROPN1B	-0.335189673	4.810783673	-8.115573368	6.49E-11	2.26E-09	14.62960082
KLHL3	-0.284623873	4.880134288	-8.108181313	6.67E-11	2.32E-09	14.60255627
RALGAPA1	-0.31917122	5.286938231	-8.107800145	6.68E-11	2.32E-09	14.60116165
TMEM87A	-0.376897774	6.331074942	-8.106538894	6.71E-11	2.32E-09	14.59654693
GNPTAB	-0.278843622	7.070297731	-8.103386946	6.79E-11	2.35E-09	14.58501407
ANGPT2	-0.238530355	3.408040212	-8.101008342	6.85E-11	2.36E-09	14.5763105
DCUN1D3	-0.350282111	6.310464115	-8.099061905	6.90E-11	2.38E-09	14.56918806
KIAA0907	-0.552926885	7.090039654	-8.097526591	6.94E-11	2.38E-09	14.56356987
CTTNBP2NL	-0.288954661	3.742517615	-8.096611981	6.97E-11	2.39E-09	14.56022296
TRIO	-0.222767826	5.237016865	-8.093931208	7.04E-11	2.41E-09	14.55041275
P2RY1	-0.55678186	3.713139019	-8.090520827	7.13E-11	2.43E-09	14.53793202
CIDECP	-0.30691365	4.389970962	-8.08973929	7.15E-11	2.43E-09	14.53507179
LOC101927495	-0.316104273	3.496893269	-8.089676623	7.15E-11	2.43E-09	14.53484245
FAM47E	-0.307658258	3.022878346	-8.081724827	7.36E-11	2.50E-09	14.50573912
CCL28	-0.388120257	5.319593712	-8.07947055	7.42E-11	2.52E-09	14.49748794
CNNM2	-0.236216416	5.221520865	-8.070499145	7.67E-11	2.60E-09	14.46464793
BRIP1	-0.370447306	3.848125462	-8.069429692	7.70E-11	2.60E-09	14.4607329
TMEM219	-0.362476048	6.978902558	-8.068426809	7.73E-11	2.60E-09	14.45706151
ZNF530	-0.367722221	4.739301269	-8.068293376	7.74E-11	2.60E-09	14.45657303
TGFB1	-0.268617134	6.663802577	-8.067772466	7.75E-11	2.60E-09	14.45466605
RELN	-0.379404859	5.229463096	-8.067599907	7.76E-11	2.60E-09	14.45403432
NCAPD3	-0.516009985	7.437076615	-8.06739277	7.76E-11	2.60E-09	14.45327602
IKBKB	-0.339220341	6.310182346	-8.06703065	7.77E-11	2.60E-09	14.45195033
LOC285423	-0.347749043	3.381993404	-8.064963584	7.83E-11	2.62E-09	14.44438284
UPK2	-0.376956171	3.944214558	-8.060863032	7.95E-11	2.66E-09	14.42937016
FEZ2	-0.326042326	6.979502423	-8.05559417	8.11E-11	2.70E-09	14.41007889
SLC6A16	-0.582402478	5.204777904	-8.053186121	8.18E-11	2.72E-09	14.40126166
WDR12	-0.267816877	5.139407558	-8.051857866	8.22E-11	2.73E-09	14.39639804
WDR44	-0.264994435	6.203038596	-8.04687384	8.38E-11	2.78E-09	14.37814745
C5orf49	-0.33105723	3.011967673	-8.038959865	8.63E-11	2.86E-09	14.34916538
C5orf34	-0.599370333	4.063710404	-8.035479897	8.74E-11	2.89E-09	14.33642028
ZNF451	-0.371893399	6.384547558	-8.030413628	8.90E-11	2.94E-09	14.31786441
CRYZL1	-0.547569129	5.972988558	-8.029719986	8.93E-11	2.94E-09	14.31532376
TTC23L	-0.347340902	4.228177481	-8.029461293	8.94E-11	2.94E-09	14.31437622
LOC90246	-0.317299776	4.368917423	-8.026161933	9.05E-11	2.97E-09	14.30229105
ZFAND4	-0.451387674	4.378690692	-8.022890522	9.16E-11	3.00E-09	14.29030774
LIG3	-0.21766267	5.611999038	-8.022706435	9.16E-11	3.00E-09	14.2896334
ARNT2	-0.390007955	4.201025019	-8.022157364	9.18E-11	3.00E-09	14.28762208
EQTN	-0.209370361	2.959085673	-8.018772097	9.30E-11	3.04E-09	14.27522104
TBRG4	-0.440672381	4.946783846	-8.012074147	9.53E-11	3.11E-09	14.25068321
FAM168B	-0.35898965	7.121069654	-8.011216746	9.56E-11	3.11E-09	14.24754198
PDE3A	-0.340100783	4.404050038	-8.010989519	9.57E-11	3.11E-09	14.24670949
MCHR1	-0.31258382	4.174419096	-8.010424728	9.59E-11	3.11E-09	14.24464026
HOXB4	-0.502990163	6.651174385	-8.010424401	9.59E-11	3.11E-09	14.24463906
UTRN	-0.415708304	7.138389038	-8.010029569	9.60E-11	3.11E-09	14.24319251
ZNF518B	-0.278377994	5.219784269	-8.005037494	9.78E-11	3.16E-09	14.22490224
LOC101928833	-0.277006842	2.949381115	-8.004075173	9.82E-11	3.17E-09	14.22137629
C6orf57	-0.713466157	5.593472692	-8.001205485	9.92E-11	3.19E-09	14.21086148
WDR60	-0.291440084	5.036621635	-7.999835886	9.97E-11	3.20E-09	14.205843
LINC00708	-0.37265372	3.475420385	-7.999767557	9.98E-11	3.20E-09	14.20559263
LIN54	-0.485791068	4.769399596	-7.99753223	1.01E-10	3.22E-09	14.19740176
CSPP1	-0.363832963	5.795929865	-7.995120265	1.02E-10	3.25E-09	14.18856337
FASLG	-0.623352596	5.583564	-7.994316876	1.02E-10	3.25E-09	14.18561937
KRT80	-0.361482267	3.736443385	-7.991645539	1.03E-10	3.28E-09	14.17583012
C3orf36	-0.443291919	4.057702865	-7.991456479	1.03E-10	3.28E-09	14.17513729
LOC100505716	-0.445948621	3.697404538	-7.98975093	1.04E-10	3.29E-09	14.16888703
LINC01398	-0.372254209	3.592183269	-7.988547602	1.04E-10	3.30E-09	14.16447715
LINC00665	-0.214134842	3.5479105	-7.985854626	1.05E-10	3.33E-09	14.15460788
HOXA3	-0.306062301	4.327410115	-7.985094865	1.05E-10	3.33E-09	14.15182343
LOC100132167	-0.408512857	6.191193346	-7.981842748	1.07E-10	3.37E-09	14.13990443
RAB9B	-0.298402409	5.209142923	-7.981357533	1.07E-10	3.37E-09	14.13812608
OCM2	-0.595179264	4.504974212	-7.978629008	1.08E-10	3.40E-09	14.12812561
TMEM225	-0.324928826	3.947515192	-7.967544008	1.12E-10	3.54E-09	14.08749381
SBF1	-0.188178058	6.145559308	-7.966528669	1.13E-10	3.54E-09	14.08377183
BICD1	-0.342459808	4.700223173	-7.966432625	1.13E-10	3.54E-09	14.08341975
PYROXD2	-0.319916619	5.612854096	-7.962881069	1.14E-10	3.58E-09	14.07040024
APBA1	-0.286107372	4.526522942	-7.956857733	1.17E-10	3.66E-09	14.04831821
LOC102723661	-0.365273224	5.028984058	-7.954765226	1.18E-10	3.68E-09	14.04064653
SULF1	-0.277850238	4.10683675	-7.950928407	1.20E-10	3.73E-09	14.02657924
ADIRF	-0.422828527	4.271358481	-7.944810609	1.22E-10	3.81E-09	14.00414761
SYNE3	-0.358518276	5.168213808	-7.941663237	1.24E-10	3.85E-09	13.99260675
TRIM62	-0.242363899	5.887830115	-7.937631	1.26E-10	3.90E-09	13.9778206
PXMP4	-0.233885736	6.5208905	-7.931774318	1.28E-10	3.98E-09	13.95634297
IRS4	0.392137438	4.566034385	7.929138775	1.30E-10	4.01E-09	13.94667742
C5orf63	-0.450402882	5.038450923	-7.925623245	1.31E-10	4.06E-09	13.93378414
IVD	-0.246514025	5.941740192	-7.923070713	1.33E-10	4.09E-09	13.92442233
GSTA4	-0.403636155	4.980242135	-7.922708342	1.33E-10	4.09E-09	13.92309326
BARX1-AS1	-0.24637375	5.132157865	-7.911879952	1.38E-10	4.25E-09	13.88337519
C11orf95	-0.354206757	5.399898327	-7.91169423	1.38E-10	4.25E-09	13.88269393
DPY19L1	-0.253062555	4.399810404	-7.908926039	1.40E-10	4.28E-09	13.87253949
PAEP	-0.39061735	4.12329725	-7.907216322	1.41E-10	4.31E-09	13.86626765
FAM155A	-0.256525419	3.567358385	-7.893323355	1.48E-10	4.53E-09	13.81529879
SERPINA4	-0.573700018	5.717602385	-7.884339241	1.53E-10	4.67E-09	13.78233465
EIF4EBP2	-0.213735215	6.687709596	-7.880755183	1.55E-10	4.73E-09	13.76918324
ZNF10	-0.470950045	4.881874558	-7.878324796	1.57E-10	4.77E-09	13.76026484
LOC100130642	-0.272177261	3.112262288	-7.8771287	1.57E-10	4.77E-09	13.75587563
TFB2M	-0.224224127	5.177909019	-7.876940785	1.57E-10	4.77E-09	13.75518605
SPG20	-0.220044611	5.824932654	-7.876778555	1.58E-10	4.77E-09	13.75459072
ZNF503-AS1	-0.359035266	4.783777269	-7.875160004	1.58E-10	4.79E-09	13.74865114
MYO19	-0.300379634	6.520254192	-7.87375999	1.59E-10	4.81E-09	13.74351344
LOC401312	-0.233326934	3.740369346	-7.871462786	1.61E-10	4.84E-09	13.73508311
LOC101928196	-0.31871032	3.147468808	-7.868623985	1.62E-10	4.89E-09	13.72466492
LOC100506302	-0.480786329	6.455538	-7.867030766	1.63E-10	4.91E-09	13.71881778
HOXC10	-0.561401441	3.936531038	-7.864410078	1.65E-10	4.95E-09	13.70919959
NUP205	-0.594487522	6.432791596	-7.864154517	1.65E-10	4.95E-09	13.70826164
WHAMMP2	-0.848003704	8.528030712	-7.861991397	1.66E-10	4.98E-09	13.70032254
CTD-2297D10.2	-0.428947419	4.365997346	-7.861687395	1.67E-10	4.98E-09	13.69920678
BDNF	-0.283946504	3.853471962	-7.860348129	1.67E-10	5.00E-09	13.69429129
HSPB8	-0.376552896	5.078239019	-7.859577971	1.68E-10	5.00E-09	13.69146455
C15orf27	-0.412149704	4.36455875	-7.858026503	1.69E-10	5.03E-09	13.68577008
NF2	-0.195223578	4.497644904	-7.857435835	1.69E-10	5.03E-09	13.68360208
LINC00445	-0.470489478	4.687083269	-7.856607537	1.70E-10	5.04E-09	13.68056185
SIGMAR1	-0.328547112	5.566737423	-7.854791059	1.71E-10	5.06E-09	13.67389447
COLEC10	-0.387420467	4.481466846	-7.85450881	1.71E-10	5.06E-09	13.67285846
NAV1	-0.2485387	4.936146269	-7.852322465	1.73E-10	5.10E-09	13.66483328
IL5RA	-0.312190045	4.006584942	-7.850814313	1.74E-10	5.12E-09	13.65929736
CACTIN	-0.212804014	5.193427212	-7.847976049	1.75E-10	5.17E-09	13.64887881
PORCN	-0.334797853	5.462515115	-7.846470554	1.76E-10	5.18E-09	13.64335239
GPATCH2	-0.393593578	4.165820865	-7.84629463	1.76E-10	5.18E-09	13.64270659
SENP8	-0.29071353	3.980541154	-7.84553068	1.77E-10	5.19E-09	13.63990222
SLC32A1	0.438495555	4.460745192	7.842806153	1.79E-10	5.24E-09	13.62990061
ZSCAN16-AS1	-0.214580544	5.040458269	-7.841498211	1.80E-10	5.25E-09	13.62509911
GNG2	-0.282310081	6.713837712	-7.836849881	1.83E-10	5.33E-09	13.60803441
NDNF	-0.412889759	4.631007135	-7.836761692	1.83E-10	5.33E-09	13.60771065
VPS29	-0.260792111	8.059733923	-7.835920844	1.83E-10	5.33E-09	13.60462368
EPHA1-AS1	-0.824013657	5.114893327	-7.835838287	1.83E-10	5.33E-09	13.60432059
PHKA1	-0.334775604	4.537668808	-7.832420003	1.86E-10	5.40E-09	13.5917709
LINC00163	0.316005137	4.722243154	7.829850074	1.88E-10	5.44E-09	13.58233552
CYP2U1	-0.285503005	4.711972	-7.829481355	1.88E-10	5.44E-09	13.58098176
LINC00993	-0.408576826	3.438255115	-7.828697517	1.88E-10	5.45E-09	13.57810388
B3GALT4	-0.300838499	6.389488019	-7.826066698	1.90E-10	5.49E-09	13.56844456
AVPR1A	-0.463898252	4.745192654	-7.825093195	1.91E-10	5.51E-09	13.56487018
GTF3C2	-0.33176029	6.996723827	-7.823256402	1.92E-10	5.54E-09	13.55812599
DUSP28	-0.343748965	8.098356923	-7.822754967	1.93E-10	5.54E-09	13.55628484
MLC1	-0.662792556	5.639456192	-7.819407392	1.95E-10	5.60E-09	13.54399309
HESX1	-0.365732515	3.97051125	-7.815435155	1.98E-10	5.67E-09	13.52940714
TUBGCP6	-0.259830659	6.248469096	-7.815219985	1.98E-10	5.67E-09	13.52861702
METAP1D	-0.248123143	3.952459577	-7.813015523	2.00E-10	5.71E-09	13.52052202
ZSCAN12	-0.239150152	4.117172288	-7.811093328	2.01E-10	5.74E-09	13.51346339
SPDYE2	-0.705883743	6.240530596	-7.809039839	2.03E-10	5.78E-09	13.50592247
LEAP2	-0.456740298	6.335548038	-7.806639598	2.04E-10	5.82E-09	13.49710798
FGFBP3	-0.340519541	3.843486442	-7.806090487	2.05E-10	5.83E-09	13.49509144
SMIM7	-0.326677253	6.754540385	-7.804573783	2.06E-10	5.85E-09	13.48952146
KRT84	-0.352562704	3.634165769	-7.803084969	2.07E-10	5.88E-09	13.48405382
VPS41	-0.54038439	6.228091577	-7.798007014	2.11E-10	5.98E-09	13.46540453
KLHL23	-0.336089925	4.132797365	-7.797828614	2.11E-10	5.98E-09	13.46474932
CD99L2	-0.200150977	5.012856654	-7.793504705	2.15E-10	6.06E-09	13.44886858
SPOCK1	0.402693103	4.333376423	7.793467524	2.15E-10	6.06E-09	13.44873202
LOC101929747	-0.267797535	5.695748327	-7.792082254	2.16E-10	6.08E-09	13.44364409
MUC17	-0.347331101	5.106030942	-7.789906174	2.18E-10	6.12E-09	13.43565147
TMEM184C	-0.451193255	8.157400596	-7.786435422	2.20E-10	6.19E-09	13.42290324
PCSK1	-0.262629972	2.949611846	-7.782898765	2.23E-10	6.26E-09	13.4099125
TAS1R1	-0.324497862	5.586576923	-7.780917555	2.25E-10	6.30E-09	13.40263498
ZNF26	-0.588017425	5.991971769	-7.777093467	2.28E-10	6.38E-09	13.38858769
ZKSCAN8	-0.444275674	4.882032538	-7.775677494	2.29E-10	6.41E-09	13.38338616
AZU1	-0.513277006	3.978044558	-7.773733228	2.31E-10	6.45E-09	13.37624386
CDNF	-0.319470657	2.889060577	-7.773221962	2.32E-10	6.45E-09	13.37436569
LRRC69	-0.546896118	6.233549442	-7.772644552	2.32E-10	6.46E-09	13.37224453
SLC10A7	-0.237302983	4.134270962	-7.770982034	2.34E-10	6.49E-09	13.36613706
RPE	-0.416022366	5.806087	-7.768850578	2.35E-10	6.53E-09	13.35830676
GRIP1	-0.408017687	4.398700115	-7.768642425	2.36E-10	6.53E-09	13.35754206
FANCI	-0.310043498	4.789648519	-7.76655455	2.37E-10	6.56E-09	13.34987169
LOC101927722	-0.402562386	4.829209981	-7.766384164	2.38E-10	6.56E-09	13.34924573
TMEM133	-0.314855902	3.115041538	-7.766107093	2.38E-10	6.56E-09	13.34822782
ADCY7	-0.3022733	7.846135038	-7.765728405	2.38E-10	6.56E-09	13.34683659
ACOX3	-0.307907791	5.839410538	-7.765003886	2.39E-10	6.57E-09	13.34417481
GSG2	-0.36955537	4.277927192	-7.759722047	2.44E-10	6.69E-09	13.32476961
CLN8	-0.340423278	5.942441115	-7.754875088	2.48E-10	6.80E-09	13.30696129
ZNF426	-0.515187508	5.206234462	-7.752553584	2.50E-10	6.85E-09	13.29843152
LYSMD4	-0.444824065	5.681072423	-7.749418994	2.53E-10	6.93E-09	13.28691398
PFDN4	-0.372329292	6.786259365	-7.742854105	2.59E-10	7.09E-09	13.26279132
TPH1	-0.243240576	3.592743481	-7.736869735	2.65E-10	7.24E-09	13.24080052
RGS3	-0.285364877	6.19739125	-7.735000007	2.67E-10	7.28E-09	13.23392958
LOC101929719	-0.49859618	4.211522827	-7.729680369	2.72E-10	7.41E-09	13.21438017
HMX2	-0.369078593	3.744963615	-7.729549249	2.72E-10	7.41E-09	13.2138983
GLCCI1	-0.34635649	6.521093865	-7.728795352	2.73E-10	7.42E-09	13.21112768
PP2D1	-0.270438797	2.942983442	-7.720536979	2.82E-10	7.64E-09	13.18077652
LINC00561	-0.350068839	3.225408115	-7.718267599	2.84E-10	7.70E-09	13.17243571
SLC51B	-0.346586594	4.138332212	-7.7126905	2.90E-10	7.85E-09	13.15193713
LOC646482	-0.457744395	4.802592442	-7.709104577	2.94E-10	7.94E-09	13.13875659
BC015774 /// SEPT7P2	-0.332172009	5.215563808	-7.70374873	3.00E-10	8.09E-09	13.1190697
PRRT2	-0.497033877	4.665124962	-7.703069633	3.01E-10	8.10E-09	13.11657344
C19orf45	-0.461376596	5.388061615	-7.701413366	3.03E-10	8.14E-09	13.11048516
DNAH17	-0.381755504	4.28103475	-7.698951273	3.05E-10	8.20E-09	13.10143459
SUV39H2	-0.313521962	4.066539058	-7.697086286	3.07E-10	8.25E-09	13.09457883
STX6	-0.268373633	6.111534788	-7.696903306	3.08E-10	8.25E-09	13.09390619
ZSWIM2	-0.242722214	2.702125981	-7.693835293	3.11E-10	8.33E-09	13.08262782
FANCM	-0.387020942	4.505148596	-7.689579027	3.16E-10	8.45E-09	13.06698083
C20orf85	-0.337396664	3.415537538	-7.682053456	3.25E-10	8.68E-09	13.03931383
TMPRSS4	-0.477491065	4.377533865	-7.677851903	3.30E-10	8.80E-09	13.02386651
BCL9L	-0.372817014	6.311927846	-7.677592934	3.31E-10	8.80E-09	13.02291437
FCRLB	-0.613470826	5.490397769	-7.67440108	3.35E-10	8.90E-09	13.01117891
MDGA2	-0.206162433	2.802990615	-7.673489147	3.36E-10	8.92E-09	13.00782597
SNHG4	-0.342235181	3.939985942	-7.671810364	3.38E-10	8.96E-09	13.00165344
SNX5	-0.32601516	7.006816904	-7.670825417	3.39E-10	8.98E-09	12.99803196
CABLES2	-0.327395333	6.189206346	-7.66952847	3.41E-10	9.01E-09	12.99326327
DBP	-0.263481	5.684183788	-7.66602386	3.45E-10	9.11E-09	12.98037708
SERPINH1	-0.347946928	5.116284577	-7.665938452	3.45E-10	9.11E-09	12.98006303
ACAT1	-0.266611747	5.260255096	-7.661283973	3.51E-10	9.26E-09	12.9629483
HES5	-0.455993664	4.491109481	-7.658922711	3.54E-10	9.33E-09	12.9542656
NT5DC4	0.325451573	3.919345731	7.656715084	3.57E-10	9.39E-09	12.94614769
NIFK-AS1	-0.304784369	5.701517769	-7.655430898	3.59E-10	9.43E-09	12.94142541
OTUD6B	-0.855960084	6.306535865	-7.653388928	3.62E-10	9.49E-09	12.93391646
RQCD1	-0.233493144	5.705972212	-7.651305163	3.65E-10	9.55E-09	12.9262537
PPP1R16A	-0.41382524	5.090495635	-7.647348628	3.70E-10	9.68E-09	12.91170376
LOC100133315	-0.414142138	6.513787	-7.639567997	3.81E-10	9.95E-09	12.88308966
LOC101927499	-0.387621174	3.314985385	-7.637568943	3.84E-10	1.00E-08	12.87573766
MAPKBP1	-0.215981877	5.460156192	-7.636908198	3.85E-10	1.00E-08	12.87330759
LOC101928505	-0.269602505	2.857378096	-7.636368949	3.86E-10	1.00E-08	12.87132435
RNF216	-0.227751373	6.235584	-7.634548459	3.88E-10	1.01E-08	12.86462891
RFTN1	-0.290393717	6.127680192	-7.622435459	4.06E-10	1.05E-08	12.82007723
REST	-0.354386498	7.348625269	-7.622420956	4.06E-10	1.05E-08	12.82002388
LOC101929592	-0.397135585	4.305927808	-7.62209626	4.07E-10	1.05E-08	12.8188296
IAH1	-0.298898671	6.974276788	-7.621625584	4.07E-10	1.05E-08	12.81709837
SDHB	-0.328842768	6.3154485	-7.621125412	4.08E-10	1.05E-08	12.81525864
CDO1	-0.278886925	4.035564154	-7.620518655	4.09E-10	1.05E-08	12.81302686
SLC25A53	-0.444343243	4.129221019	-7.615906756	4.16E-10	1.07E-08	12.79606304
GFM2	-0.287043301	4.572250365	-7.614087352	4.19E-10	1.08E-08	12.78937062
ALX1	-0.394744935	4.645440288	-7.61206052	4.22E-10	1.08E-08	12.78191512
ANKFY1	-0.186610992	5.914453615	-7.610485714	4.25E-10	1.09E-08	12.77612227
MPV17L	-0.422313347	6.41080675	-7.60988921	4.26E-10	1.09E-08	12.77392805
TIMELESS	-0.268339151	4.92642725	-7.60656772	4.31E-10	1.10E-08	12.76170986
CEP89	-0.215693948	5.444252462	-7.605840058	4.32E-10	1.10E-08	12.7590331
MORN3	-0.395727152	5.608314308	-7.603143899	4.36E-10	1.11E-08	12.74911496
PYHIN1	-0.84637108	7.539117673	-7.601050799	4.40E-10	1.12E-08	12.74141512
KCNMB1	-0.417448989	4.516176846	-7.600127187	4.41E-10	1.12E-08	12.73801741
C14orf64	-0.443077017	5.515719885	-7.599013072	4.43E-10	1.13E-08	12.73391887
CEP70	-0.368239014	4.176301038	-7.597321942	4.46E-10	1.13E-08	12.72769759
KRT33A	-0.392746229	4.113056635	-7.597280981	4.46E-10	1.13E-08	12.7275469
GANC	-0.283148192	5.252488212	-7.595702679	4.49E-10	1.14E-08	12.72174062
ZNF354B	-0.519333806	5.508856154	-7.594889538	4.50E-10	1.14E-08	12.7187492
C21orf88	-0.285737694	3.810199327	-7.594826985	4.50E-10	1.14E-08	12.71851908
LOC103344931	-0.401653816	5.566916962	-7.590621215	4.57E-10	1.15E-08	12.70304645
PROX1-AS1	-0.36187374	3.106685673	-7.588649611	4.61E-10	1.16E-08	12.69579295
PRTN3	-0.354816476	3.871681269	-7.587985955	4.62E-10	1.16E-08	12.69335135
LOC101929464	-0.377328123	5.503847769	-7.585473672	4.66E-10	1.17E-08	12.68410854
SYNPO	-0.276517788	5.334904	-7.584471624	4.68E-10	1.18E-08	12.68042192
ZNF563	-0.510376641	4.863821288	-7.583354624	4.70E-10	1.18E-08	12.67631235
POU6F1	-0.318135264	5.633606058	-7.582973643	4.70E-10	1.18E-08	12.67491067
PLCB4	-0.227429891	3.146942558	-7.577046752	4.81E-10	1.20E-08	12.65310441
SPIRE1	-0.23846288	4.322067865	-7.569040643	4.96E-10	1.24E-08	12.62364699
TULP3	-0.257350123	6.678936115	-7.568481877	4.97E-10	1.24E-08	12.62159103
ZNF449	-0.357974516	6.021903115	-7.563781594	5.05E-10	1.26E-08	12.60429623
LINC00922	0.390414713	4.859743423	7.558078276	5.16E-10	1.29E-08	12.58331008
ERVK13-1	-0.331744444	5.36128375	-7.557863086	5.17E-10	1.29E-08	12.58251825
C1orf61	-0.302936662	5.493638096	-7.551014966	5.30E-10	1.32E-08	12.55731867
CLRN1	-0.211378994	3.908014981	-7.550946871	5.30E-10	1.32E-08	12.55706809
ENTPD7	-0.329724799	5.176105769	-7.549995776	5.32E-10	1.32E-08	12.55356818
BICC1	-0.274930335	3.268462462	-7.545689118	5.41E-10	1.34E-08	12.53772002
MAP3K12	-0.252626618	5.711149385	-7.543918127	5.44E-10	1.35E-08	12.5312028
NUF2	-0.357800127	3.538198173	-7.543347868	5.45E-10	1.35E-08	12.52910424
FANCD2	-0.2407131	4.771608769	-7.542607752	5.47E-10	1.35E-08	12.52638059
PRM1	-0.338470581	4.941051462	-7.538740106	5.55E-10	1.37E-08	12.51214737
ATXN2L	-0.412361811	5.637134635	-7.538355488	5.56E-10	1.37E-08	12.51073194
CD6	-0.357602476	5.349344385	-7.533702697	5.65E-10	1.39E-08	12.49360888
HIST1H1A	-0.482960891	5.812757769	-7.532947087	5.67E-10	1.39E-08	12.49082807
TNFRSF21	-0.32351378	4.463194635	-7.529715487	5.74E-10	1.41E-08	12.47893493
SZT2	-0.182434568	4.927412692	-7.529647616	5.74E-10	1.41E-08	12.47868514
HIBADH	-0.300588571	5.129413538	-7.525870683	5.82E-10	1.42E-08	12.46478476
VN1R1	-0.363308696	3.544324981	-7.525681064	5.83E-10	1.42E-08	12.46408689
PATZ1	-0.228090564	5.908528981	-7.524704943	5.85E-10	1.43E-08	12.46049439
ELFN1	0.284563734	5.332880288	7.52420682	5.86E-10	1.43E-08	12.4586611
TSEN54	-0.338470445	7.248608923	-7.52219741	5.90E-10	1.44E-08	12.45126561
EXO1	-0.686805273	4.726585442	-7.521853004	5.91E-10	1.44E-08	12.44999805
NIPA1	-0.427691854	5.002269904	-7.520296091	5.94E-10	1.44E-08	12.44426788
TUBGCP2	-0.228546697	6.724246769	-7.519379626	5.96E-10	1.45E-08	12.44089484
CCDC158	-0.260110593	3.422171308	-7.518479089	5.98E-10	1.45E-08	12.4375804
LINC00996	-0.390708919	3.653213423	-7.516939248	6.02E-10	1.46E-08	12.43191297
EARS2	-0.245357313	5.488394865	-7.512731508	6.11E-10	1.48E-08	12.41642601
SNF8	-0.266571243	8.270179481	-7.512039608	6.13E-10	1.48E-08	12.41387938
MKRN3	-0.46961426	4.202165558	-7.511494336	6.14E-10	1.48E-08	12.41187243
FAM162B	-0.321945914	3.400675038	-7.51094496	6.16E-10	1.48E-08	12.40985036
LOC101060424	-0.432996078	5.390072865	-7.506957575	6.25E-10	1.50E-08	12.395174
ZNF407	-0.195530456	4.420653481	-7.499399941	6.43E-10	1.54E-08	12.36735582
KCNA7	-0.38095441	4.724402135	-7.494724377	6.54E-10	1.57E-08	12.35014546
BTG3	-0.311106524	5.147753173	-7.492914112	6.58E-10	1.58E-08	12.34348191
ZNF3	-0.185354108	4.924119769	-7.492406861	6.60E-10	1.58E-08	12.34161473
ACSS3	-0.27698263	3.399902692	-7.489794719	6.66E-10	1.59E-08	12.33199937
TXNRD2	-0.337754622	5.635617712	-7.488962469	6.68E-10	1.60E-08	12.32893582
TMEM171	-0.306591739	3.810918346	-7.486428174	6.74E-10	1.61E-08	12.31960687
TAF5L	-0.314632378	5.912484269	-7.483686493	6.81E-10	1.62E-08	12.30951439
BRD8	-0.212835598	6.401303192	-7.478189168	6.96E-10	1.66E-08	12.28927765
ENSA	-0.225210882	7.172631	-7.470404704	7.16E-10	1.70E-08	12.26062064
C16orf62	-0.246282081	5.133974942	-7.469513763	7.18E-10	1.71E-08	12.25734075
H2BFM	-0.438447124	3.911846346	-7.461887487	7.39E-10	1.75E-08	12.22926501
C1orf213	-0.396566628	5.032495327	-7.456786045	7.53E-10	1.79E-08	12.21048381
ITGA10	-0.301722696	5.917413712	-7.456348216	7.55E-10	1.79E-08	12.2088719
SIN3B	-0.292019765	6.244263865	-7.454854557	7.59E-10	1.79E-08	12.20337284
NDUFAF7	-0.503052409	6.319124038	-7.445945626	7.85E-10	1.85E-08	12.17057298
NXPE1	-0.270772315	4.718880519	-7.44019779	8.02E-10	1.89E-08	12.14941065
RNF133	-0.369298565	4.099907192	-7.439953223	8.02E-10	1.89E-08	12.14851019
DEFB129	-0.344803645	3.046841981	-7.43901595	8.05E-10	1.89E-08	12.1450593
GLE1	-0.203242957	6.019521596	-7.436906516	8.11E-10	1.91E-08	12.13729266
CTPS2	-0.370342614	4.347764731	-7.436395284	8.13E-10	1.91E-08	12.13541036
MZF1	-0.242279269	6.912638615	-7.435768057	8.15E-10	1.91E-08	12.13310098
VPS53	-0.209346003	5.422052385	-7.434999806	8.17E-10	1.91E-08	12.13027236
ZC3H12B	-0.317109854	4.234739788	-7.434298734	8.19E-10	1.92E-08	12.12769107
DBT	-0.393086911	6.12578725	-7.43254801	8.25E-10	1.93E-08	12.12124504
ZNF441	-0.74876077	4.223368673	-7.432112246	8.26E-10	1.93E-08	12.11964058
GPR19	-0.587919025	4.389717288	-7.430813324	8.30E-10	1.94E-08	12.11485801
TNRC6A	-0.323421418	6.699296173	-7.429787025	8.33E-10	1.94E-08	12.11107921
ARHGEF7	-0.196134656	4.924112904	-7.427970578	8.39E-10	1.95E-08	12.10439107
ATP10A	-0.240671562	6.144589865	-7.427885869	8.39E-10	1.95E-08	12.10407917
ANGPTL7	-0.399280886	4.345286212	-7.42715391	8.42E-10	1.95E-08	12.1013841
ARHGAP22	-0.294890232	3.610902673	-7.427028907	8.42E-10	1.95E-08	12.10092383
DTD1	-0.260527536	6.391115269	-7.421963514	8.58E-10	1.99E-08	12.08227282
RNASEH1	-0.392773092	6.738028096	-7.420880294	8.61E-10	1.99E-08	12.07828431
LOC101929289	-0.403749177	5.394413423	-7.419151515	8.67E-10	2.00E-08	12.07191876
TCEAL7	-0.207119544	2.653597173	-7.418870436	8.68E-10	2.00E-08	12.0708838
CC2D1B	-0.333951587	5.892059096	-7.411883521	8.91E-10	2.05E-08	12.04515683
ATAD2	-0.547743513	5.885052788	-7.410881881	8.94E-10	2.06E-08	12.04146858
CHD6	-0.366047316	5.291274865	-7.410401078	8.96E-10	2.06E-08	12.03969816
PROSER3	-0.292567877	6.004200154	-7.407026405	9.07E-10	2.08E-08	12.02727178
KLHDC3	-0.256151571	7.167012827	-7.404971345	9.14E-10	2.10E-08	12.01970448
HTR1D	-0.376454261	4.001711154	-7.403400753	9.20E-10	2.11E-08	12.01392109
NANS	-0.273030528	6.709408038	-7.403033346	9.21E-10	2.11E-08	12.01256818
BTBD18	-0.554771576	4.989507077	-7.399077161	9.35E-10	2.14E-08	11.99800018
LOC100131763	-0.284787874	3.581130423	-7.397843054	9.39E-10	2.15E-08	11.99345574
IL13RA2	-0.358372836	3.246622846	-7.3966255	9.43E-10	2.15E-08	11.98897225
FOXD1	-0.374967367	4.251864	-7.395790936	9.46E-10	2.16E-08	11.98589905
SSX2IP	-0.52165845	5.779488404	-7.395316826	9.48E-10	2.16E-08	11.98415319
CBX8	-0.326230754	5.289925519	-7.391997736	9.60E-10	2.18E-08	11.97193091
XKR6	-0.28379177	4.709800731	-7.388598157	9.72E-10	2.21E-08	11.9594121
SULT2B1	0.413380361	5.354360673	7.387569896	9.76E-10	2.21E-08	11.95562555
FLJ35934	-0.534408469	4.765224288	-7.387093608	9.77E-10	2.22E-08	11.95387163
PWWP2A	-0.27586855	6.997800808	-7.384245107	9.88E-10	2.24E-08	11.943382
TRIM2	-0.28677402	4.050682327	-7.383614687	9.90E-10	2.24E-08	11.94106046
ELP6	-0.230002727	6.652176942	-7.382736124	9.93E-10	2.24E-08	11.93782513
TOB1-AS1	-0.378000516	3.829626538	-7.382266543	9.95E-10	2.25E-08	11.93609588
APCS	-0.355455015	6.290273173	-7.380188444	1.00E-09	2.26E-08	11.92844317
NUAK1	-0.62812816	4.784864077	-7.380097381	1.00E-09	2.26E-08	11.92810782
PLEKHG4	-0.348356038	6.620714827	-7.379306038	1.01E-09	2.26E-08	11.92519365
NEK10	-0.458418968	4.080196769	-7.376142339	1.02E-09	2.29E-08	11.91354305
FSCB	-0.314903167	2.966158885	-7.375023417	1.02E-09	2.30E-08	11.90942249
DPP10-AS1	0.44845881	4.831072635	7.372743814	1.03E-09	2.31E-08	11.90102757
RMDN1	-0.510113014	6.067952308	-7.366559604	1.06E-09	2.36E-08	11.87825318
SF3B2	-0.232454719	7.667059654	-7.366246825	1.06E-09	2.36E-08	11.87710131
YIPF4	-0.454087708	5.523061962	-7.364305555	1.06E-09	2.38E-08	11.86995219
AEBP2	-0.530052845	5.902025577	-7.364077334	1.07E-09	2.38E-08	11.86911171
PHTF2	-0.52231768	6.177390115	-7.359561632	1.08E-09	2.42E-08	11.85248156
DDN	-0.448055912	5.285695173	-7.358102067	1.09E-09	2.43E-08	11.84710633
GUCA1C	-0.229851959	3.293504442	-7.35786434	1.09E-09	2.43E-08	11.84623083
BHLHB9	-0.342050579	5.051086327	-7.357455052	1.09E-09	2.43E-08	11.84472352
SMC5	-0.585696298	6.769551423	-7.353505232	1.11E-09	2.46E-08	11.83017714
ST7L	-0.22056973	4.785870269	-7.352165828	1.11E-09	2.47E-08	11.82524437
TLDC1	-0.190703536	4.944675115	-7.351624067	1.12E-09	2.47E-08	11.82324915
LOC100506282	-0.30798508	5.263598558	-7.349986933	1.12E-09	2.48E-08	11.81721986
COX7A1	-0.411445687	4.8827315	-7.349532815	1.12E-09	2.49E-08	11.81554742
HOMEZ	-0.372439436	4.23528775	-7.348528324	1.13E-09	2.49E-08	11.81184803
TRUB1	-0.225611104	4.593716596	-7.344205957	1.15E-09	2.53E-08	11.79592933
C18orf8	-0.23858216	6.002355423	-7.340659769	1.16E-09	2.56E-08	11.78286908
GPR83	-0.368320009	3.630030038	-7.338114005	1.17E-09	2.58E-08	11.77349323
INTS10	-0.357082736	5.789224135	-7.337722345	1.18E-09	2.58E-08	11.77205077
PCMTD2	-0.529142339	7.337275712	-7.334311096	1.19E-09	2.61E-08	11.75948733
LOC101929172	-0.52020324	4.805569981	-7.332628478	1.20E-09	2.63E-08	11.75329031
DLG5	-0.51062941	4.781086885	-7.332123698	1.20E-09	2.63E-08	11.75143122
TMEM155	-0.295085452	4.270472673	-7.332023849	1.20E-09	2.63E-08	11.75106348
KCNJ3	-0.231594296	3.057497788	-7.33199176	1.20E-09	2.63E-08	11.7509453
MED13	-0.408311737	7.672954673	-7.324906281	1.23E-09	2.69E-08	11.7248495
CCDC11	-0.238824737	3.25439	-7.324303496	1.24E-09	2.70E-08	11.72262942
ADAMTSL3	-0.276345131	4.482440692	-7.322663662	1.24E-09	2.71E-08	11.71658987
ADAM32	-0.253590069	2.830590019	-7.320449445	1.25E-09	2.73E-08	11.70843482
TRMT10A	-0.371713151	4.140104442	-7.317806226	1.27E-09	2.75E-08	11.69869969
CCDC78	-0.431135553	4.293828596	-7.317191545	1.27E-09	2.76E-08	11.69643579
CCNT2-AS1	-0.435911991	3.573363962	-7.315895925	1.27E-09	2.77E-08	11.69166393
GLIS3	-0.312158104	3.223267269	-7.314172497	1.28E-09	2.78E-08	11.6853164
TMC6	-0.426891945	7.149988154	-7.311576778	1.30E-09	2.81E-08	11.67575613
LOC81691	-0.381920914	4.421261712	-7.310735903	1.30E-09	2.81E-08	11.6726591
ICK	-0.376647037	3.997982135	-7.306044204	1.32E-09	2.86E-08	11.65537904
FAM155A-IT1	-0.241384942	2.788703058	-7.30389875	1.33E-09	2.88E-08	11.64747704
ABCB8	-0.326296187	5.832567654	-7.302571917	1.34E-09	2.89E-08	11.64259013
FAM120A	-0.249932278	6.742556673	-7.301519667	1.35E-09	2.90E-08	11.63871454
PMPCB	-0.226799785	6.903671769	-7.299547034	1.36E-09	2.92E-08	11.63144903
FUNDC2	-0.395737535	7.900883404	-7.299075361	1.36E-09	2.92E-08	11.62971178
ZNF606	-0.386182978	5.947207865	-7.298143496	1.36E-09	2.93E-08	11.62627957
ZNF829	-0.319211078	4.398808231	-7.29623896	1.37E-09	2.94E-08	11.61926484
SYNJ2	-0.235320628	5.41493875	-7.296238862	1.37E-09	2.94E-08	11.61926448
CCDC26	-0.261681853	2.9750715	-7.296099044	1.37E-09	2.94E-08	11.6187495
LOC101929076	-0.479284194	5.072244885	-7.29482762	1.38E-09	2.95E-08	11.61406662
MRPS27	-0.306296402	5.478522269	-7.294582277	1.38E-09	2.95E-08	11.61316299
CDK9	-0.252105889	5.748223962	-7.291795549	1.40E-09	2.98E-08	11.60289894
PLCG1-AS1	-0.302306542	3.296500173	-7.290763611	1.40E-09	2.99E-08	11.59909812
BAGE	-0.207804628	3.550924519	-7.282713191	1.44E-09	3.07E-08	11.56944672
FAM135A	-0.362525035	4.345369115	-7.281757635	1.45E-09	3.08E-08	11.56592719
CCDC64	-0.338629541	6.013506173	-7.277685862	1.47E-09	3.13E-08	11.55092989
PIF1	-0.320688676	3.645792308	-7.276800496	1.48E-09	3.13E-08	11.54766888
PPP1R14D	-0.401315034	4.927519404	-7.275942486	1.48E-09	3.14E-08	11.54450861
CRYAB	-0.36138908	4.712690558	-7.275733528	1.48E-09	3.14E-08	11.54373897
ZNF519	-0.2754432	3.804319096	-7.275029688	1.49E-09	3.14E-08	11.54114655
LOC101927929	-0.331073127	6.087451577	-7.274445206	1.49E-09	3.15E-08	11.53899376
SART1	-0.240235329	6.083743404	-7.273129901	1.50E-09	3.16E-08	11.53414916
LOC101928865	-0.369648077	3.463064115	-7.272645597	1.50E-09	3.16E-08	11.53236534
LRRC41	-0.22252094	4.837518	-7.2719125	1.50E-09	3.17E-08	11.52966516
DCAF5	-0.26875923	6.182737865	-7.26799952	1.52E-09	3.21E-08	11.51525263
RGS17	-0.422641767	4.257125962	-7.267615089	1.53E-09	3.21E-08	11.51383666
CD7	-0.312794462	5.307586712	-7.266279835	1.53E-09	3.23E-08	11.50891856
CLMP	-0.273796656	3.452191404	-7.263999881	1.55E-09	3.25E-08	11.50052087
DPCR1	-0.252318103	4.414638212	-7.262819645	1.55E-09	3.26E-08	11.49617373
CHRM2	-0.260720177	3.717190712	-7.261906497	1.56E-09	3.27E-08	11.49281035
SEMA4C	-0.356677114	7.398547519	-7.260268803	1.57E-09	3.29E-08	11.48677826
MMP7	-0.364718991	4.658534942	-7.257905513	1.58E-09	3.31E-08	11.47807359
LOC151121	0.448657908	3.873693423	7.255676758	1.60E-09	3.34E-08	11.46986444
SEC23IP	-0.396038565	6.729369038	-7.245011253	1.66E-09	3.47E-08	11.43058022
LOC286114	-0.315645372	4.14437375	-7.244785007	1.66E-09	3.47E-08	11.42974689
IL12A	-0.379645647	4.435608692	-7.244433014	1.67E-09	3.47E-08	11.42845039
METTL6	-0.209993146	4.782948731	-7.243312317	1.67E-09	3.48E-08	11.42432252
VHL	-0.242829848	5.391572481	-7.24252556	1.68E-09	3.48E-08	11.42142466
THBS2	-0.335829353	4.000117135	-7.242436254	1.68E-09	3.48E-08	11.42109572
HDAC2	-0.2804552	6.978960173	-7.238553535	1.70E-09	3.53E-08	11.40679448
PCOLCE	-0.401372484	4.99188025	-7.232287147	1.74E-09	3.61E-08	11.38371346
CYP4F22	-0.436111134	5.388055385	-7.231945822	1.74E-09	3.61E-08	11.38245626
TMEM259	-0.192198905	5.315129788	-7.230392237	1.75E-09	3.63E-08	11.37673393
HEATR9	-0.359768659	3.998620673	-7.228244609	1.77E-09	3.65E-08	11.36882357
SH3BP5-AS1	-0.406696565	6.997289231	-7.226358302	1.78E-09	3.68E-08	11.36187573
LOC100505874	-0.67405328	4.060194212	-7.222973907	1.80E-09	3.72E-08	11.34940998
KCNK13	-0.375251038	3.916126269	-7.219879927	1.83E-09	3.76E-08	11.33801393
CDK12	-0.279597174	6.182589308	-7.217658759	1.84E-09	3.78E-08	11.32983272
MYT1L	-0.201004682	3.408784	-7.217386077	1.84E-09	3.78E-08	11.32882835
MARC2	-0.274141648	4.231283212	-7.217336308	1.84E-09	3.78E-08	11.32864504
ADAT2	-0.499347525	5.411760481	-7.215201338	1.86E-09	3.81E-08	11.32078132
CEP97	-0.358201215	5.259940635	-7.214630618	1.86E-09	3.81E-08	11.31867919
IGF2BP3	-0.610858925	5.101497769	-7.214050163	1.87E-09	3.82E-08	11.31654121
PELI2	-0.359797748	6.233456808	-7.213428746	1.87E-09	3.82E-08	11.31425235
WDR49	-0.318295731	3.331704442	-7.212111926	1.88E-09	3.84E-08	11.30940213
LOC145837	-0.275238531	3.582891538	-7.21099363	1.89E-09	3.85E-08	11.30528312
KRT72	-0.391962717	5.315824442	-7.210586042	1.89E-09	3.85E-08	11.30378186
IL26	-0.258696879	2.759886385	-7.210297013	1.89E-09	3.85E-08	11.30271728
FAM111A	-0.405164127	7.166729942	-7.208603697	1.90E-09	3.87E-08	11.29648033
LOC100505902	-0.411369644	4.2897505	-7.207278592	1.91E-09	3.89E-08	11.2915996
TTC39B	-0.605021061	5.944421558	-7.206915717	1.92E-09	3.89E-08	11.29026303
OR4C1P	-0.354532714	4.117717673	-7.20513362	1.93E-09	3.91E-08	11.28369908
ARL13B	-0.575972218	5.931521423	-7.204033613	1.94E-09	3.93E-08	11.27964746
EIF2B1	-0.455628194	8.2738445	-7.200721054	1.96E-09	3.97E-08	11.26744642
EBP	-0.226713452	6.227757904	-7.198530038	1.98E-09	4.00E-08	11.25937635
PHF12	-0.291747006	5.240319519	-7.198470317	1.98E-09	4.00E-08	11.25915638
MLLT6	-0.284115734	6.472115788	-7.195439617	2.00E-09	4.04E-08	11.24799355
C20orf96	-0.36605374	3.87232975	-7.195162514	2.00E-09	4.04E-08	11.24697291
C11orf45	-0.310858106	3.506256173	-7.192783708	2.02E-09	4.07E-08	11.2382112
CYP4F12	-0.463433917	4.833536231	-7.192727265	2.02E-09	4.07E-08	11.2380033
C8orf48	-0.283578754	2.946206673	-7.191595672	2.03E-09	4.08E-08	11.23383538
LOC101930067	-0.233826873	2.912740115	-7.190908297	2.03E-09	4.09E-08	11.23130361
NSD1	-0.217594235	6.013256788	-7.182503429	2.10E-09	4.21E-08	11.20034666
LOC100133131	-0.302010773	3.222503212	-7.182414189	2.10E-09	4.21E-08	11.20001797
CNOT4	-0.320616224	5.2752865	-7.182358386	2.10E-09	4.21E-08	11.19981243
ZNF234	-0.379045939	4.589597115	-7.181287745	2.11E-09	4.22E-08	11.19586905
EXTL2	-0.588305997	5.829192308	-7.180334854	2.12E-09	4.23E-08	11.19235936
ITGA9-AS1	-0.293343375	3.846207981	-7.178698762	2.13E-09	4.25E-08	11.18633333
LOC101928850	-0.280204455	3.724944846	-7.177810594	2.14E-09	4.26E-08	11.18306204
DNAJC21	-0.327939061	4.962315058	-7.177645079	2.14E-09	4.26E-08	11.18245242
BTNL3	0.857812488	7.0318535	7.177002349	2.14E-09	4.27E-08	11.18008513
GHRHR	-0.332826492	4.817888731	-7.174581427	2.16E-09	4.30E-08	11.17116845
EP400NL	-0.28576614	5.29886675	-7.174162171	2.17E-09	4.30E-08	11.16962426
DDX31	-0.293576994	5.453634327	-7.173540538	2.17E-09	4.31E-08	11.16733468
MAMDC2-AS1	-0.264605605	3.405950827	-7.172697485	2.18E-09	4.31E-08	11.16422958
ZNF780B	-0.364608829	4.439535615	-7.172680691	2.18E-09	4.31E-08	11.16416773
DTYMK	-0.170914687	5.347648981	-7.171090644	2.19E-09	4.34E-08	11.15831133
ATG16L1	-0.373061748	5.377405423	-7.167272657	2.22E-09	4.39E-08	11.14424914
TRMT2B	-0.235775734	5.824779865	-7.164821657	2.24E-09	4.43E-08	11.13522179
ANO6	-0.471030693	6.756058288	-7.163114479	2.26E-09	4.45E-08	11.12893405
HOXD1	-0.268526237	3.941139385	-7.160871664	2.28E-09	4.49E-08	11.12067353
PASD1	-0.376422542	4.025287635	-7.159214447	2.29E-09	4.51E-08	11.11456983
OPN1SW	-0.321580009	3.854948269	-7.158909552	2.29E-09	4.51E-08	11.11344688
FGFR1OP2	-0.319324129	7.381196692	-7.156678031	2.31E-09	4.55E-08	11.105228
ZNF550	-0.386476071	5.485572423	-7.153802102	2.34E-09	4.59E-08	11.09463576
FAM161A	-0.348382307	3.9781575	-7.153747973	2.34E-09	4.59E-08	11.0944364
CEP85L	-0.371786195	6.626749135	-7.152963167	2.34E-09	4.60E-08	11.09154591
ENTHD2	-0.243534707	6.227121038	-7.151842477	2.35E-09	4.61E-08	11.08741835
KRTAP5-2	-0.30786094	5.510935231	-7.150572674	2.36E-09	4.63E-08	11.08274161
LOC100506885	-0.362132472	3.538609096	-7.149853706	2.37E-09	4.64E-08	11.08009363
LOC101927286	-0.350035656	3.249645231	-7.145925659	2.41E-09	4.70E-08	11.06562654
NOMO3	-0.457807859	6.875047846	-7.145635153	2.41E-09	4.70E-08	11.0645566
TAF4	-0.233195952	6.786894288	-7.143855615	2.42E-09	4.73E-08	11.05800256
CNOT1	-0.225908014	6.607433212	-7.1360572	2.50E-09	4.86E-08	11.02928123
SYNGR3	-0.401393641	4.378681923	-7.127434471	2.58E-09	5.02E-08	10.99752451
LINC01128	-0.277450607	5.151778135	-7.126840201	2.58E-09	5.02E-08	10.99533589
SNX12	-0.224625504	6.600896404	-7.125584938	2.60E-09	5.04E-08	10.99071292
RHBDL2	-0.264099647	4.312770885	-7.124984421	2.60E-09	5.05E-08	10.9885013
CENPO	-0.28624431	5.046495115	-7.124265874	2.61E-09	5.06E-08	10.985855
PCSK6	-0.291889284	4.274040462	-7.11740404	2.68E-09	5.18E-08	10.9605841
DTHD1	-1.046584608	4.643314846	-7.113836708	2.71E-09	5.25E-08	10.94744642
RAPGEF4-AS1	-0.263805355	3.428337423	-7.113344332	2.72E-09	5.25E-08	10.94563312
COX19	-0.346950339	6.363233173	-7.105441852	2.80E-09	5.41E-08	10.91653051
ADAMTS1	-0.535203499	4.435237423	-7.103469295	2.82E-09	5.44E-08	10.90926623
MCCC2	-0.251373584	5.093049481	-7.103368161	2.82E-09	5.44E-08	10.90889379
PITPNC1	-0.274734493	6.511399404	-7.100468589	2.85E-09	5.49E-08	10.89821569
TMEM67	-0.145730803	3.261249212	-7.095367258	2.91E-09	5.59E-08	10.8794295
THRA	-0.248305421	5.931313673	-7.094445328	2.92E-09	5.61E-08	10.87603442
SLC2A13	-0.206303667	3.944548942	-7.093231906	2.93E-09	5.62E-08	10.87156592
SNTB1	-0.223722237	5.111413462	-7.093089228	2.93E-09	5.62E-08	10.8710405
TACC2	-0.289421608	4.048603481	-7.092903003	2.93E-09	5.62E-08	10.87035472
IPPK	-0.224188212	6.591075192	-7.092464993	2.94E-09	5.63E-08	10.86874172
C9orf37	-0.298079253	6.476302192	-7.090601487	2.96E-09	5.66E-08	10.86187929
LRRC52	-0.366093545	5.545601115	-7.090473373	2.96E-09	5.66E-08	10.8614075
SERHL2	-0.285201925	4.830327442	-7.085758806	3.01E-09	5.75E-08	10.8440461
ALKBH4	-0.328209642	5.40054275	-7.084735224	3.02E-09	5.77E-08	10.84027679
TSC22D1	-0.329075109	6.011537846	-7.08066229	3.07E-09	5.85E-08	10.82527846
NBAS	-0.28168314	5.344813846	-7.078031234	3.10E-09	5.91E-08	10.81558985
KLRB1	-0.967207816	10.26070477	-7.0776739	3.11E-09	5.91E-08	10.81427401
MAP4	-0.210880685	6.618463192	-7.075160175	3.13E-09	5.96E-08	10.80501755
ASB5	-0.237835484	2.633474462	-7.074463127	3.14E-09	5.97E-08	10.80245078
LOC401068	-0.411585005	3.828634731	-7.074147637	3.15E-09	5.97E-08	10.80128903
TTC5	-0.356622229	4.709256096	-7.07157672	3.18E-09	6.02E-08	10.79182208
LOC101928989	-0.288150066	3.645924135	-7.069584345	3.20E-09	6.06E-08	10.78448557
TRABD2B	-0.298339066	4.445143923	-7.067943626	3.22E-09	6.09E-08	10.77844399
WRAP73	-0.377394055	6.190453654	-7.06149768	3.30E-09	6.24E-08	10.75470858
SPATA6L	-0.202826407	3.342610019	-7.060881733	3.31E-09	6.24E-08	10.75244055
CARF	-0.484039909	4.062402365	-7.059963405	3.32E-09	6.26E-08	10.74905911
LINC01260	-0.310772604	5.000860288	-7.058280927	3.34E-09	6.29E-08	10.74286397
MIR302B	-0.409121776	5.030975385	-7.057535788	3.35E-09	6.31E-08	10.74012027
HAX1	-0.324440859	7.041100096	-7.056024053	3.37E-09	6.34E-08	10.73455388
DEFB123	-0.429979863	5.343480327	-7.054069135	3.39E-09	6.38E-08	10.72735569
VENTXP1	-0.218990395	3.597606558	-7.049178223	3.45E-09	6.49E-08	10.70934711
IGF2BP1	-0.384049853	4.691554346	-7.04656635	3.49E-09	6.55E-08	10.6997302
DNAJC27-AS1	-0.314675369	3.685519212	-7.044044884	3.52E-09	6.60E-08	10.69044627
COX8C	-0.299547919	2.879182404	-7.043396205	3.53E-09	6.61E-08	10.68805788
NREP	-0.248960725	5.114607154	-7.038753201	3.59E-09	6.72E-08	10.6709628
LOC101929413	-0.272872754	3.914251096	-7.038684242	3.59E-09	6.72E-08	10.67070891
CCDC134	-0.249559359	5.877420942	-7.037561896	3.61E-09	6.74E-08	10.66657659
RIC8B	-0.318135518	6.280127192	-7.036166737	3.63E-09	6.77E-08	10.66143984
LRRN2	-0.252384015	4.018830346	-7.035354344	3.64E-09	6.78E-08	10.65844876
RHBDD1	-0.191529177	6.139681192	-7.034444928	3.65E-09	6.79E-08	10.65510046
RBMS3	-0.178101098	3.37711325	-7.034420543	3.65E-09	6.79E-08	10.65501068
VIT	-0.391819939	4.911447846	-7.033886128	3.66E-09	6.80E-08	10.65304308
CIART	-0.357952521	5.164297942	-7.028781629	3.73E-09	6.93E-08	10.63424958
LSM14B	-0.188896445	5.709907038	-7.028124727	3.74E-09	6.94E-08	10.63183105
LINC00460	-0.360871209	4.036568288	-7.025622525	3.77E-09	6.99E-08	10.62261874
PITRM1-AS1	-0.395679438	3.541259038	-7.025576152	3.77E-09	6.99E-08	10.62244801
SLC35D2	-0.304391977	6.515718981	-7.023981951	3.80E-09	7.03E-08	10.61657872
C8orf34	-0.208477493	3.044525769	-7.023255478	3.81E-09	7.04E-08	10.61390412
DLGAP2-AS1	-0.532907828	3.908604615	-7.022313141	3.82E-09	7.06E-08	10.61043479
SNORA65	-0.3281938	4.737807385	-7.022042909	3.82E-09	7.06E-08	10.60943991
PLA2G16	-0.405432598	6.25389675	-7.011777793	3.97E-09	7.33E-08	10.57164866
MEX3B	-0.328002255	3.983522385	-7.011241042	3.98E-09	7.33E-08	10.56967265
NDUFA7	-0.248307747	6.961644096	-7.009283385	4.01E-09	7.38E-08	10.56246571
NBR2	-0.270817879	5.663123404	-7.006441294	4.05E-09	7.45E-08	10.55200292
LINC00867	-0.255216035	3.284958788	-7.004935131	4.08E-09	7.49E-08	10.54645824
ALDH16A1	-0.306208717	6.663344019	-7.004216914	4.09E-09	7.50E-08	10.54381426
TCF25	-0.29824928	7.798120212	-7.003440033	4.10E-09	7.52E-08	10.54095433
ATP11A-AS1	-0.233366797	4.391548058	-7.00285849	4.11E-09	7.53E-08	10.5388135
CROCC	-0.253226074	5.316998731	-7.000230692	4.15E-09	7.59E-08	10.52913989
LOC101927824	-0.336974814	5.213376692	-6.999079763	4.17E-09	7.62E-08	10.52490307
ZRANB3	-0.24944829	3.953803442	-6.998281523	4.18E-09	7.64E-08	10.52196458
PUS10	-0.305511289	5.004739365	-6.996599508	4.20E-09	7.68E-08	10.51577277
NWD2	-0.329131203	3.306008596	-6.996327256	4.21E-09	7.68E-08	10.51477057
LOC101929715	-0.321132906	4.949108192	-6.994888356	4.23E-09	7.71E-08	10.50947376
IL9	-0.261715757	3.275290192	-6.994296895	4.24E-09	7.72E-08	10.50729651
FBXO42	-0.283351032	6.676683192	-6.993636802	4.25E-09	7.74E-08	10.50486663
PRR7-AS1	-0.406081803	4.127109962	-6.989615691	4.32E-09	7.85E-08	10.4900646
FAM171B	-0.19570128	3.575937596	-6.987044772	4.36E-09	7.91E-08	10.48060101
CDK2	-0.261199255	5.32719325	-6.985774071	4.38E-09	7.95E-08	10.47592359
LMLN	-0.258177078	5.090105885	-6.984491301	4.40E-09	7.98E-08	10.47120176
EPS8L2	-0.242341261	5.112323135	-6.983051106	4.42E-09	8.01E-08	10.46590051
LOC102723932	-0.383793201	4.947490731	-6.981988483	4.44E-09	8.04E-08	10.46198909
SLC38A10	-0.184237226	5.624495269	-6.979239925	4.49E-09	8.11E-08	10.45187201
TOP3A	-0.193076982	5.338693558	-6.976657005	4.53E-09	8.18E-08	10.44236476
PGPEP1	-0.209230994	6.049487519	-6.976514731	4.53E-09	8.18E-08	10.44184107
GPNMB	-0.262593378	3.197960519	-6.976479207	4.53E-09	8.18E-08	10.44171032
ZNF37BP	-0.556017015	5.646722365	-6.975761962	4.54E-09	8.19E-08	10.43907029
MEX3D	-0.273887733	5.054317346	-6.974514734	4.57E-09	8.22E-08	10.43447955
INPP5F	-0.345028515	5.623229019	-6.970474388	4.64E-09	8.34E-08	10.41960821
SLC3A1	0.231704435	3.111943442	6.968360189	4.67E-09	8.40E-08	10.41182659
ZSCAN9	-0.2546523	5.485639481	-6.967601361	4.69E-09	8.41E-08	10.40903364
CHST4	-0.339213604	3.920664077	-6.964184766	4.75E-09	8.51E-08	10.3964586
PLEKHH2	-0.269103513	3.190546096	-6.96290609	4.77E-09	8.55E-08	10.3917524
GRIK5	-0.312775227	5.55919475	-6.959841341	4.82E-09	8.64E-08	10.38047265
DESI2	-0.197054071	5.246890077	-6.95691542	4.88E-09	8.73E-08	10.36970405
LOC101927093	-0.554957306	5.018818115	-6.956642271	4.88E-09	8.73E-08	10.36869875
LINC01057	-0.335797808	3.41810775	-6.955564248	4.90E-09	8.75E-08	10.36473123
CMTM7	-0.355960281	7.988627481	-6.95540697	4.90E-09	8.75E-08	10.36415239
PLAGL2	-0.303651276	6.615459981	-6.955193975	4.91E-09	8.75E-08	10.36336849
KIF14	-0.258542782	3.23051025	-6.953868055	4.93E-09	8.79E-08	10.35848866
FBRSL1	-0.182926095	6.182181	-6.952989915	4.95E-09	8.81E-08	10.35525684
EGFLAM-AS2	0.302547287	3.796731538	6.952303065	4.96E-09	8.82E-08	10.35272903
UNKL	-0.269710591	6.702512327	-6.950748627	4.99E-09	8.86E-08	10.34700827
TUNAR	-0.381181203	4.279177788	-6.95070773	4.99E-09	8.86E-08	10.34685776
C20orf173	-0.571175848	4.72797875	-6.950262825	5.00E-09	8.87E-08	10.3452204
MTNR1A	-0.241081395	3.281150923	-6.949712529	5.01E-09	8.88E-08	10.34319518
ARV1	-0.290541992	5.65468575	-6.948813688	5.03E-09	8.90E-08	10.33988725
EPG5	-0.303085031	5.882890788	-6.947844326	5.04E-09	8.93E-08	10.33631981
MAGEB3	-0.275524088	3.175384827	-6.945269977	5.09E-09	9.00E-08	10.32684579
LOC101927112	-0.249455187	2.994132712	-6.943846677	5.12E-09	9.04E-08	10.32160788
LRR1	-0.334690763	6.373388481	-6.943460882	5.13E-09	9.05E-08	10.32018811
C15orf54	-1.023884323	5.000673423	-6.94036788	5.19E-09	9.15E-08	10.30880569
AAGAB	-0.265375742	5.864872231	-6.939145685	5.21E-09	9.18E-08	10.30430801
SYTL2	-0.908072048	6.557667404	-6.937065854	5.25E-09	9.24E-08	10.29665429
SLFN13	-0.512579822	3.906901615	-6.934723122	5.30E-09	9.32E-08	10.28803322
ABHD17B	-0.235725238	6.421631731	-6.934207973	5.31E-09	9.33E-08	10.28613753
CXCL3	-0.422303241	4.457071346	-6.933525548	5.32E-09	9.34E-08	10.28362629
C9orf24	-0.373287361	4.719557923	-6.933234564	5.33E-09	9.35E-08	10.28255551
LOC100506098	-0.366306806	5.036618788	-6.928211235	5.43E-09	9.51E-08	10.26407067
FAM98A	-0.43165827	6.3116085	-6.923264715	5.53E-09	9.68E-08	10.24586906
LOC286177	-0.278611985	3.007715346	-6.91917108	5.61E-09	9.82E-08	10.23080623
FER	-0.323588677	5.605711365	-6.918625051	5.63E-09	9.84E-08	10.22879711
COG2	-0.350560696	5.83161875	-6.917359874	5.65E-09	9.87E-08	10.22414189
KLHDC4	-0.238673061	5.934498327	-6.915537963	5.69E-09	9.93E-08	10.21743825
CXorf24	-0.450393396	4.874772673	-6.915506483	5.69E-09	9.93E-08	10.21732243
CRYBB2	0.520767097	7.120286308	6.914085893	5.72E-09	9.97E-08	10.21209548
SNX19	-0.225992866	5.676354769	-6.912586361	5.75E-09	1.00E-07	10.20657814
RAB11B-AS1	-0.302822296	5.157799942	-6.912496062	5.76E-09	1.00E-07	10.2062459
NEK8	-0.315305576	5.925438654	-6.911635992	5.77E-09	1.00E-07	10.2030814
ADAMTS20	-0.208817879	2.932426942	-6.906819722	5.88E-09	1.02E-07	10.18536101
WNT1	0.38038824	4.168543769	6.904758067	5.93E-09	1.03E-07	10.1777758
GOLGA1	-0.341324037	6.644333077	-6.904609967	5.93E-09	1.03E-07	10.17723091
KLKB1	-0.437443376	5.462269115	-6.903439794	5.95E-09	1.03E-07	10.17292568
CCDC84	-0.634856143	7.878805212	-6.901964659	5.99E-09	1.04E-07	10.16749849
GPR125	-0.188159118	3.100742885	-6.895095908	6.14E-09	1.06E-07	10.14222835
CSNK1G1	-0.322244591	6.193763981	-6.892794298	6.20E-09	1.07E-07	10.133761
CAP2	-0.220032991	3.783247058	-6.891553984	6.22E-09	1.07E-07	10.12919809
BAG2	-0.369120496	4.704266635	-6.890695624	6.24E-09	1.08E-07	10.12604035
IFNA16	-0.294935716	3.352156558	-6.885031486	6.38E-09	1.10E-07	10.10520359
TMEM143	-0.220064367	5.799709019	-6.88389528	6.41E-09	1.10E-07	10.10102391
FAM173B	-0.299952329	5.390185885	-6.883807471	6.41E-09	1.10E-07	10.10070089
PLCH1	-0.21481841	3.31598975	-6.88368551	6.41E-09	1.10E-07	10.10025225
DHX35	-0.247680043	4.408917923	-6.883283668	6.42E-09	1.10E-07	10.09877403
CPED1	-0.432779883	5.702318846	-6.883102033	6.42E-09	1.10E-07	10.09810587
GMEB1	-0.263709777	6.698732212	-6.878928729	6.53E-09	1.12E-07	10.08275424
CALM1	-0.275818017	6.855306981	-6.878309613	6.54E-09	1.12E-07	10.08047684
LOC494150	-0.452338386	5.083806827	-6.87769996	6.56E-09	1.12E-07	10.07823427
CHN2	-0.320641676	5.467448327	-6.876547241	6.58E-09	1.13E-07	10.07399408
RABGAP1L	-0.334074794	7.448551788	-6.875880384	6.60E-09	1.13E-07	10.07154111
NLK	-0.373085281	7.051331346	-6.874914158	6.62E-09	1.13E-07	10.06798697
LINC00566	-0.308906269	3.094370673	-6.874440593	6.64E-09	1.13E-07	10.06624503
SLC45A3	-0.291078375	4.822330269	-6.874333195	6.64E-09	1.13E-07	10.06584998
CABYR	-0.280855602	4.175157519	-6.87342531	6.66E-09	1.13E-07	10.06251048
DKFZp564H213	-0.332384276	4.146928692	-6.865941899	6.85E-09	1.17E-07	10.0349849
POLE2	-0.40349388	4.88081	-6.865559527	6.86E-09	1.17E-07	10.03357849
ENTPD1-AS1	-0.346180134	6.146281096	-6.865288693	6.87E-09	1.17E-07	10.03258234
MTHFR	-0.20525775	6.554479327	-6.862855096	6.93E-09	1.18E-07	10.02363144
RABGGTB	-0.576101679	7.044519673	-6.862622036	6.94E-09	1.18E-07	10.02277425
LAX1	-0.630362422	7.544841827	-6.859957462	7.00E-09	1.19E-07	10.01297402
KCTD10	-0.278901894	7.539029135	-6.858735278	7.04E-09	1.19E-07	10.00847893
RERE	-0.242978115	5.191030519	-6.855854068	7.11E-09	1.20E-07	9.997882261
LRCH3	-0.422836776	5.819769135	-6.853077233	7.19E-09	1.22E-07	9.9876697
INTS4	-0.148491902	4.430136077	-6.848808589	7.30E-09	1.23E-07	9.97197106
NIFK	-0.42654261	7.426490173	-6.847817946	7.33E-09	1.24E-07	9.968327886
CRB2	-0.316587641	3.889023346	-6.846169597	7.37E-09	1.24E-07	9.962266005
CBLN4	-0.227652665	3.90280975	-6.844788769	7.41E-09	1.25E-07	9.957188013
KIAA1328	-0.282865879	4.941293942	-6.844354761	7.43E-09	1.25E-07	9.955591961
ATP9B	-0.213911028	5.393268404	-6.844143816	7.43E-09	1.25E-07	9.954816218
TNPO1	-0.342345791	7.318672192	-6.841471103	7.51E-09	1.26E-07	9.944987537
WDR88	-0.241011725	3.956053981	-6.839413768	7.56E-09	1.27E-07	9.937422008
DYNC1H1	-0.157974536	5.776545635	-6.83861268	7.59E-09	1.27E-07	9.934476166
LARS2	-0.418969839	5.976646519	-6.838000395	7.60E-09	1.27E-07	9.932224626
NFATC1	-0.225049725	6.566266788	-6.835594329	7.67E-09	1.28E-07	9.923376965
PGM3	-0.436975386	5.189229538	-6.835489959	7.67E-09	1.28E-07	9.922993176
CYP4V2	-0.349371776	5.691216577	-6.832611485	7.76E-09	1.30E-07	9.912408611
TSPAN6	-0.293564298	4.054810038	-6.830298989	7.83E-09	1.31E-07	9.90390542
CCT6B	-0.358656095	4.777327885	-6.828971816	7.86E-09	1.31E-07	9.899025398
ZNF252P	-0.255620759	5.665674654	-6.824344008	8.00E-09	1.33E-07	9.882009368
PSTK	-0.248306965	4.023831038	-6.824307301	8.00E-09	1.33E-07	9.881874401
RAPGEFL1	-0.326365733	5.807044385	-6.820661853	8.11E-09	1.35E-07	9.86847091
CREM	-0.259663392	5.615776385	-6.819889582	8.14E-09	1.35E-07	9.8656315
RNASEH2A	-0.437534571	5.657055654	-6.819283364	8.15E-09	1.36E-07	9.863402629
KCNQ5	-0.303524576	4.028634942	-6.815948339	8.26E-09	1.37E-07	9.851141026
IRF4	-0.218106138	4.974265615	-6.814725746	8.29E-09	1.38E-07	9.846646115
GABRA6	-0.326332739	3.085907673	-6.810477661	8.43E-09	1.40E-07	9.831028244
FAM73A	-0.599799469	6.440444192	-6.805778711	8.58E-09	1.42E-07	9.8137535
LINC01111	-0.245676223	4.045106365	-6.805496133	8.58E-09	1.42E-07	9.81271468
ATP6V1H	-0.350079103	6.138619615	-6.800470941	8.75E-09	1.45E-07	9.794241448
LOC101928135	-0.272603321	3.115386577	-6.799105399	8.79E-09	1.45E-07	9.789221697
RDH11	-0.277431461	6.820638596	-6.795125848	8.92E-09	1.47E-07	9.774593175
WIF1	-0.273306641	2.969072481	-6.794418898	8.95E-09	1.48E-07	9.771994539
CCDC88C	-0.508692109	6.920387481	-6.792333333	9.02E-09	1.49E-07	9.764328434
C9orf131	-0.417383155	5.504858808	-6.788193259	9.16E-09	1.51E-07	9.749110832
LZTFL1	-0.294300816	4.964349865	-6.787402922	9.18E-09	1.51E-07	9.746205873
LRP8	-0.378112538	5.504317423	-6.786674895	9.21E-09	1.52E-07	9.743529958
TNKS2	-0.366505069	6.548159308	-6.785480547	9.25E-09	1.52E-07	9.739140092
CHCHD3	-0.286191659	5.504178885	-6.783417623	9.32E-09	1.53E-07	9.731557861
C4orf17	0.430531986	5.022310442	6.783209317	9.33E-09	1.53E-07	9.730792246
OR5P2	0.310682444	4.348522058	6.782138869	9.37E-09	1.54E-07	9.726857906
IL17D	-0.337282624	4.916546	-6.781226234	9.40E-09	1.54E-07	9.723503627
TTLL4	-0.249748768	5.669100692	-6.780943898	9.41E-09	1.54E-07	9.722465942
LCMT2	-0.329065857	5.219630981	-6.780302053	9.43E-09	1.54E-07	9.720106945
SLC35D1	-0.377591223	6.155046731	-6.777879289	9.52E-09	1.56E-07	9.711202597
MSANTD4	-0.388662902	4.726614212	-6.776221818	9.58E-09	1.56E-07	9.705111045
ZNF627	-0.289115966	5.8648955	-6.775790451	9.59E-09	1.57E-07	9.703525695
TRAPPC11	-0.432781343	6.2238095	-6.775158524	9.61E-09	1.57E-07	9.701203269
DICER1-AS1	-0.246853005	4.658201346	-6.773671323	9.67E-09	1.58E-07	9.695737635
ANGEL2	-0.318305889	6.344691577	-6.772676248	9.70E-09	1.58E-07	9.692080666
C22orf15	-0.257929241	5.656578538	-6.772528431	9.71E-09	1.58E-07	9.691537431
POP1	-0.353004865	4.827601173	-6.771638752	9.74E-09	1.58E-07	9.688267836
CPO	-0.329392367	4.048335712	-6.771272431	9.75E-09	1.59E-07	9.686921607
PSEN2	-0.223163355	4.906871308	-6.770830246	9.77E-09	1.59E-07	9.68529658
CBLN1	-0.409628017	3.477545635	-6.770648377	9.78E-09	1.59E-07	9.684628216
SLC23A2	-0.193758948	5.362780096	-6.76651952	9.93E-09	1.61E-07	9.669455081
CALU	-0.194504137	6.230566135	-6.765082417	9.98E-09	1.62E-07	9.664174024
ALDOB	-0.184794147	3.943830115	-6.763560873	1.00E-08	1.62E-07	9.658582746
LOC101927310	-0.263093298	2.899209442	-6.761322184	1.01E-08	1.64E-07	9.650356303
TMEM207	-0.381560963	3.86746125	-6.758646432	1.02E-08	1.65E-07	9.640524047
LOC200609	-0.27118641	3.41591075	-6.757422536	1.03E-08	1.66E-07	9.636026839
COG8	-0.286929137	6.036753615	-6.755816274	1.03E-08	1.67E-07	9.630124712
LOC102723809	-0.225779854	3.163586519	-6.754291865	1.04E-08	1.68E-07	9.624523441
GSDMB	-0.340239724	5.868466923	-6.753300647	1.04E-08	1.68E-07	9.62088137
INHBA-AS1	-0.25515971	3.892814558	-6.751912829	1.05E-08	1.69E-07	9.615782114
PCYT1B	-0.324786052	4.190905308	-6.751158233	1.05E-08	1.69E-07	9.613009538
COPZ2	-0.352701959	5.550615942	-6.74970062	1.06E-08	1.70E-07	9.60765396
WEE2-AS1	-0.338150217	3.988103019	-6.748569855	1.06E-08	1.70E-07	9.60349935
LOC101927330	-0.338921713	4.908714327	-6.748496867	1.06E-08	1.70E-07	9.603231183
FAM65C	-0.447033438	5.197469154	-6.745349066	1.07E-08	1.72E-07	9.591665925
AGAP11	-0.263324991	4.458502365	-6.745062609	1.08E-08	1.72E-07	9.59061348
LOC100506470	-0.352531141	5.848789442	-6.743216508	1.08E-08	1.73E-07	9.58383097
WEE1	-0.416548856	6.09435675	-6.739482218	1.10E-08	1.76E-07	9.570111726
DIS3	-0.387959716	6.403067942	-6.739182335	1.10E-08	1.76E-07	9.569010024
MAN1A2	-0.312006332	5.857353654	-6.73903084	1.10E-08	1.76E-07	9.568453466
MC3R	-0.309212	4.218027077	-6.737970598	1.10E-08	1.76E-07	9.564558413
UTP6	-0.229955416	5.778482385	-6.73775919	1.11E-08	1.76E-07	9.563781757
APOLD1	0.392044587	4.098436269	6.737573722	1.11E-08	1.76E-07	9.563100403
UBE3C	-0.199628395	4.541037288	-6.73710467	1.11E-08	1.76E-07	9.56137725
ZNF548	-0.468457793	5.697240942	-6.735962173	1.11E-08	1.77E-07	9.557180098
CASP16	-0.357101057	4.205525308	-6.734489365	1.12E-08	1.78E-07	9.551769572
LOC101929757	0.362277106	3.914321462	6.734279167	1.12E-08	1.78E-07	9.550997395
TIAL1	-0.293924745	6.848054442	-6.732359387	1.13E-08	1.79E-07	9.543945013
RFPL1S	-0.266296564	3.292641327	-6.730764622	1.13E-08	1.80E-07	9.538086701
ABCF3	-0.271888429	7.022444096	-6.730724053	1.13E-08	1.80E-07	9.537937671
CDYL	-0.28008094	7.003255385	-6.730706865	1.13E-08	1.80E-07	9.537874533
C19orf54	-0.390618648	5.947404	-6.730436453	1.14E-08	1.80E-07	9.536881197
PANX1	-0.330909356	5.888353019	-6.729999246	1.14E-08	1.80E-07	9.535275155
SNHG10	-0.268630333	3.462920327	-6.727104946	1.15E-08	1.82E-07	9.524643398
USP30-AS1	-0.346999	6.117045212	-6.725531117	1.16E-08	1.83E-07	9.518862328
OMD	-0.215424379	2.949877404	-6.725438332	1.16E-08	1.83E-07	9.518521509
CTB-174D11.1	-0.364576375	4.959495154	-6.724314329	1.16E-08	1.83E-07	9.514392828
ANKRD26	-0.295679381	4.512108981	-6.724280614	1.16E-08	1.83E-07	9.514268988
LIX1L	-0.41152869	7.005705827	-6.724279287	1.16E-08	1.83E-07	9.514264115
ATF6B	-0.212234556	5.581328077	-6.724165929	1.16E-08	1.83E-07	9.513847729
KLHL18	-0.236849028	6.394186827	-6.723399533	1.17E-08	1.83E-07	9.511032642
ZMYM6	-0.416554922	5.434785038	-6.721822012	1.17E-08	1.84E-07	9.505238253
LOC102723479	-0.318431112	4.599067115	-6.720777071	1.18E-08	1.85E-07	9.501400134
TNFAIP8L1	-0.493251647	6.632251038	-6.719836026	1.18E-08	1.85E-07	9.497943672
RRP12	-0.267082917	6.042234635	-6.719494364	1.18E-08	1.85E-07	9.496688755
RAD51D	-0.248904144	4.925648885	-6.718896518	1.19E-08	1.86E-07	9.49449289
PTBP2	-0.447542576	5.529746058	-6.717977166	1.19E-08	1.86E-07	9.491116177
SYTL3	-0.370767203	4.889573135	-6.711054836	1.22E-08	1.91E-07	9.465692095
FATE1	-0.327173372	4.950379288	-6.710364778	1.22E-08	1.91E-07	9.463157784
SNX8	-0.375731704	6.127496481	-6.709912421	1.23E-08	1.91E-07	9.461496466
IL12RB1	-0.272999856	6.098356038	-6.708537741	1.23E-08	1.92E-07	9.456447899
ARMCX1	-0.611244108	4.985489808	-6.707843228	1.24E-08	1.93E-07	9.453897301
DDX49	-0.206891555	6.314877423	-6.705882217	1.25E-08	1.94E-07	9.446695605
TBC1D10A	-0.327569041	7.096159885	-6.705214253	1.25E-08	1.94E-07	9.444242583
AGAP3	-0.214085046	6.261314519	-6.705074829	1.25E-08	1.94E-07	9.443730569
GGTLC2	-0.377399553	5.938834519	-6.704887911	1.25E-08	1.94E-07	9.443044137
NDUFS4	-0.311087481	5.693393192	-6.703988379	1.25E-08	1.95E-07	9.439740752
APOBEC3F	-0.330611793	5.621075365	-6.700088091	1.27E-08	1.97E-07	9.425417978
LOC102724905	-0.31957688	3.391204442	-6.696871412	1.29E-08	2.00E-07	9.413606073
LMOD2	-0.437331571	3.989585673	-6.693587858	1.30E-08	2.02E-07	9.40154906
MEX3C	-0.237955926	5.430465231	-6.692619119	1.31E-08	2.02E-07	9.397991998
MCM10	-0.223620484	3.290566788	-6.691577481	1.31E-08	2.03E-07	9.394167308
PQLC3	-0.293345329	8.051508673	-6.690595051	1.32E-08	2.04E-07	9.390560061
POF1B	-0.21499308	3.273262096	-6.690148432	1.32E-08	2.04E-07	9.388920198
MRPS26	-0.217503889	6.153191077	-6.690088256	1.32E-08	2.04E-07	9.388699248
SNX25	-0.231486571	4.771386962	-6.689283011	1.32E-08	2.04E-07	9.385742635
ZMAT5	-0.291506189	6.19973975	-6.687954272	1.33E-08	2.05E-07	9.380863969
RAB7B	-0.3252773	4.539686115	-6.687819811	1.33E-08	2.05E-07	9.38037028
FLAD1	-0.231103203	6.079532365	-6.686582256	1.34E-08	2.06E-07	9.375826488
FBXO32	-0.418949697	5.257302288	-6.686565471	1.34E-08	2.06E-07	9.37576486
AP1S3	-0.166177326	3.168577558	-6.686387795	1.34E-08	2.06E-07	9.375112514
AGR2	-0.358172141	4.644385538	-6.685642971	1.34E-08	2.06E-07	9.372377868
ZBTB7A	-0.183957143	6.174932385	-6.684497924	1.35E-08	2.07E-07	9.368173835
DENND4C	-0.374868871	7.081685481	-6.684367796	1.35E-08	2.07E-07	9.367696075
C14orf182	-0.246196343	4.806463865	-6.683256241	1.35E-08	2.07E-07	9.363615069
LOC101927877	0.353189565	5.031177365	6.682700064	1.36E-08	2.08E-07	9.361573123
C3orf58	-0.218534482	6.431559923	-6.681820401	1.36E-08	2.08E-07	9.358343556
DNMT3B	-0.307603859	5.106380538	-6.681417462	1.36E-08	2.08E-07	9.35686423
LOC102723542	-0.295287908	4.613386692	-6.678931553	1.38E-08	2.10E-07	9.34773778
ENPP2	-0.387972696	4.106486442	-6.678606122	1.38E-08	2.10E-07	9.346543052
ZMYND8	-0.22789894	6.630246885	-6.678303453	1.38E-08	2.10E-07	9.345431897
DRICH1	-0.271652997	5.440383212	-6.677901568	1.38E-08	2.11E-07	9.343956505
SLC7A11-AS1	0.248721853	4.063040346	6.677072033	1.39E-08	2.11E-07	9.340911152
ZSWIM5	-0.372218134	4.669350442	-6.674658622	1.40E-08	2.13E-07	9.332051329
NPCDR1	-0.617041195	5.677545423	-6.674461836	1.40E-08	2.13E-07	9.331328927
SECISBP2L	-0.398477522	7.827711712	-6.673082394	1.41E-08	2.14E-07	9.326265015
C12orf73	-0.358205063	6.422074769	-6.6717596	1.41E-08	2.15E-07	9.321409141
LOC647070	-0.303070098	6.3207425	-6.671553136	1.42E-08	2.15E-07	9.320651235
OXR1	-0.335574661	6.305666923	-6.671443584	1.42E-08	2.15E-07	9.320249082
GEM	-0.311184536	3.745624904	-6.669659043	1.43E-08	2.16E-07	9.313698323
PHC3	-0.465293264	6.47729025	-6.668289729	1.43E-08	2.17E-07	9.308671893
DPYSL3	-0.295224645	4.281925692	-6.666616669	1.44E-08	2.18E-07	9.302530598
MEIS3P1	-0.673487854	4.456158673	-6.66600812	1.44E-08	2.18E-07	9.300296835
MASP2	-0.240158318	5.264622981	-6.663928085	1.46E-08	2.20E-07	9.292661898
PNLIPRP1	-0.358906478	4.477649904	-6.663527558	1.46E-08	2.20E-07	9.291191753
BC052775 /// FNTB	-0.525654521	3.95461375	-6.660956147	1.47E-08	2.22E-07	9.28175351
LINC00630	-0.178286029	2.823849288	-6.659971258	1.48E-08	2.23E-07	9.278138603
TOB2	-0.283339902	6.054629923	-6.65633988	1.50E-08	2.25E-07	9.264810492
LOC100996255	-0.555065779	7.823605115	-6.655960601	1.50E-08	2.26E-07	9.263418472
TBX5-AS1	-0.19870214	3.404985288	-6.655339251	1.50E-08	2.26E-07	9.261138031
USP51	-0.301826324	4.282492981	-6.654282244	1.51E-08	2.27E-07	9.257258703
OR2K2	-0.29560253	3.637506558	-6.654074518	1.51E-08	2.27E-07	9.256496333
WNK4	-0.300077304	4.958773904	-6.65230774	1.52E-08	2.28E-07	9.250012205
LOC100507201	-0.229945974	2.837714442	-6.651366406	1.53E-08	2.29E-07	9.246557544
ABCB10	-0.501912656	8.109757173	-6.650190801	1.53E-08	2.30E-07	9.242243174
PRKCH	-0.376376396	7.150706192	-6.649907046	1.53E-08	2.30E-07	9.241201827
WNT8B	-0.519382943	5.207989385	-6.649673693	1.54E-08	2.30E-07	9.240345454
C5orf42	-0.216717018	3.277299173	-6.64960342	1.54E-08	2.30E-07	9.240087562
BOLA2	-0.252127052	5.09534525	-6.649402889	1.54E-08	2.30E-07	9.23935164
C1orf43	-0.286576031	7.826294692	-6.646942085	1.55E-08	2.32E-07	9.230321008
LOC100506834	-0.245894923	3.721489558	-6.644935238	1.56E-08	2.33E-07	9.222956518
ZNF226	-0.297775641	5.037773192	-6.644789951	1.56E-08	2.33E-07	9.222423367
FAM43B	0.301553223	5.548544923	6.644718074	1.56E-08	2.33E-07	9.222159606
IFNG	-0.96976386	5.092502212	-6.644394053	1.57E-08	2.33E-07	9.220970572
ZNRF3	-0.315322183	3.580457135	-6.639609592	1.59E-08	2.37E-07	9.203414027
LOC101928483	-0.350502625	5.77935075	-6.638726212	1.60E-08	2.38E-07	9.200172591
RNF19A	-0.298605805	7.435159096	-6.638495643	1.60E-08	2.38E-07	9.199326556
L3MBTL1	-0.231420498	5.065768923	-6.63631543	1.61E-08	2.39E-07	9.191326766
ZMYND12	-0.621130934	4.3237995	-6.636224352	1.61E-08	2.39E-07	9.190992582
ZNF546	-0.35789667	3.852209	-6.634440459	1.63E-08	2.41E-07	9.18444718
KIAA1429	-0.33578759	5.666868365	-6.631723146	1.64E-08	2.43E-07	9.174477199
ASPA	-0.29426567	3.945544865	-6.627774576	1.67E-08	2.47E-07	9.15999032
FOXO6	-0.299249177	5.2065225	-6.622720718	1.70E-08	2.51E-07	9.141449382
TNPO2	-0.209629418	6.262616712	-6.622460486	1.70E-08	2.51E-07	9.140494713
IFT43	-0.234707853	5.834913154	-6.622177267	1.70E-08	2.51E-07	9.139455716
PTPRO	-0.354707066	7.011135923	-6.622044653	1.70E-08	2.51E-07	9.138969222
ADD3-AS1	-0.214546737	4.210495423	-6.61828672	1.73E-08	2.54E-07	9.125183565
HLA-DOA	-0.202099828	5.804236077	-6.617327198	1.73E-08	2.55E-07	9.121663753
COQ10A	-0.387869198	6.84566	-6.616129039	1.74E-08	2.56E-07	9.117268619
HCFC2	-0.556278588	6.478027904	-6.614749411	1.75E-08	2.57E-07	9.112207897
KDM4A	-0.258711339	7.137521192	-6.613582988	1.76E-08	2.58E-07	9.10792933
LOC101929607	-0.173715485	2.66326375	-6.612805224	1.76E-08	2.59E-07	9.105076445
TRAPPC13	-0.522293558	5.417296115	-6.612661669	1.76E-08	2.59E-07	9.10454988
ERCC4	-0.380342249	5.757281077	-6.611455494	1.77E-08	2.60E-07	9.100125623
LMBRD2	-0.295449464	5.179192904	-6.610659432	1.78E-08	2.60E-07	9.097205706
BMP5	-0.25763345	3.747031923	-6.610589087	1.78E-08	2.60E-07	9.096947685
CDIP1	-0.254654458	6.905248385	-6.610295367	1.78E-08	2.60E-07	9.095870344
FLJ21408	-0.306581693	5.317540192	-6.609989908	1.78E-08	2.60E-07	9.094749949
COMMD5	-0.25398933	6.452770808	-6.60881527	1.79E-08	2.61E-07	9.090441533
TMEM65	-0.43054088	5.827651827	-6.606372745	1.80E-08	2.64E-07	9.081482905
SRRM2	-0.295257989	7.746477481	-6.606054351	1.81E-08	2.64E-07	9.080315127
LOC100506526	-0.396492276	4.746918462	-6.606040587	1.81E-08	2.64E-07	9.080264645
SNTB2	-0.272858155	5.557117942	-6.605323795	1.81E-08	2.64E-07	9.077635685
RPH3AL	-0.292956172	4.795932385	-6.598856706	1.86E-08	2.70E-07	9.053917707
ZNF287	-0.220696247	4.02332475	-6.598197204	1.86E-08	2.71E-07	9.051499113
LDHD	0.314598026	3.817149442	6.597634311	1.86E-08	2.71E-07	9.049434831
PAIP2	-0.223562095	8.482803692	-6.597612515	1.86E-08	2.71E-07	9.049354902
EPHA1	-0.239794608	4.861220808	-6.596513014	1.87E-08	2.72E-07	9.045322783
TPPP2	-0.274718508	3.942928981	-6.596158782	1.87E-08	2.72E-07	9.044023746
PSEN1	-0.250989017	5.830717885	-6.595995522	1.88E-08	2.72E-07	9.043425044
RBM17	-0.264094046	7.949100462	-6.59288492	1.90E-08	2.75E-07	9.032018191
INPP5E	-0.585007009	6.65856725	-6.59234272	1.90E-08	2.75E-07	9.030029948
ZNF500	-0.274116092	5.644142923	-6.590730617	1.91E-08	2.77E-07	9.02411847
DEFA5	-0.378310071	4.002643615	-6.587603887	1.94E-08	2.80E-07	9.012653348
ZBTB22	-0.301508429	6.681258019	-6.585335326	1.95E-08	2.82E-07	9.004335296
HIATL2	-0.247717593	7.139613442	-6.584150085	1.96E-08	2.83E-07	8.999989524
SPC25	-0.278195014	3.003726115	-6.581913777	1.98E-08	2.85E-07	8.991790144
LOC439938	-0.278532739	3.098460827	-6.581240456	1.98E-08	2.86E-07	8.989321476
AOX1	-0.251631043	4.265966519	-6.581218192	1.98E-08	2.86E-07	8.98923985
ATP5S	-0.332272488	6.163352192	-6.580877254	1.98E-08	2.86E-07	8.987989843
GABBR2	-0.25596482	4.175378731	-6.579322273	2.00E-08	2.87E-07	8.982288783
HCG18	-0.307305126	6.196060058	-6.578695754	2.00E-08	2.88E-07	8.979991797
PFKP	-0.276713656	5.876677423	-6.577322251	2.01E-08	2.89E-07	8.97495625
S1PR5	-0.422868972	5.97294775	-6.575926749	2.02E-08	2.90E-07	8.969840152
BOLA3-AS1	-0.283812779	3.930031635	-6.57449056	2.03E-08	2.92E-07	8.964575001
LINC01010	-0.352485562	5.571613519	-6.57424634	2.03E-08	2.92E-07	8.963679688
CST6	-0.349826828	4.768180058	-6.573745963	2.04E-08	2.92E-07	8.96184531
DTX2P1-UPK3BP1-PMS2P11	-0.253348611	7.871331346	-6.570699777	2.06E-08	2.95E-07	8.950678317
DDX54	-0.204325599	6.171010365	-6.570564812	2.06E-08	2.95E-07	8.950183562
FOXD2	-0.248521401	3.704585154	-6.569380795	2.07E-08	2.96E-07	8.945843226
USP54	-0.335191531	4.743181327	-6.567830748	2.08E-08	2.98E-07	8.940161228
CASQ2	-0.414015244	4.545623077	-6.566721301	2.09E-08	2.99E-07	8.936094414
DLG2	-0.284302473	3.796893654	-6.563738399	2.12E-08	3.02E-07	8.925160563
API5	-0.33975837	6.004188788	-6.562607704	2.12E-08	3.03E-07	8.921016122
INSIG1	-0.490986682	7.555514115	-6.562242286	2.13E-08	3.03E-07	8.919676735
HIC2	-0.279935667	5.863419942	-6.561203164	2.14E-08	3.04E-07	8.915868029
RND2	-0.354595737	4.913570673	-6.560159641	2.14E-08	3.05E-07	8.912043251
ZNHIT2	-0.273292742	4.457140481	-6.556010008	2.18E-08	3.09E-07	8.896834393
PBRM1	-0.328551329	6.036594481	-6.555926982	2.18E-08	3.09E-07	8.896530103
ZNF311	-0.209061714	3.392904769	-6.55470757	2.19E-08	3.11E-07	8.892061015
TMEM246	-0.347670086	4.622799808	-6.55411085	2.19E-08	3.11E-07	8.889874093
SEMA3B	-0.362308598	4.458992288	-6.551547301	2.21E-08	3.14E-07	8.880479167
CTD-3222D19.5 /// MED26	-0.193012493	6.389232288	-6.550962712	2.22E-08	3.14E-07	8.878336809
BLZF1	-0.443585063	4.821984154	-6.550763216	2.22E-08	3.14E-07	8.877605718
MTHFSD	-0.171050538	4.366664231	-6.54924411	2.23E-08	3.16E-07	8.872038719
PSMB2	-0.238503178	6.242568365	-6.548635886	2.24E-08	3.16E-07	8.869809828
LETM2	-0.262780086	4.185546308	-6.547837386	2.24E-08	3.17E-07	8.866883682
CLDN12	-0.360576346	4.039793596	-6.546726978	2.25E-08	3.18E-07	8.862814594
TMEM92	-0.350402402	4.881889308	-6.545918854	2.26E-08	3.19E-07	8.859853272
LINC00342	-0.670275538	6.953544327	-6.545738934	2.26E-08	3.19E-07	8.859193972
ARMC2	-0.405659329	4.69160925	-6.543433737	2.28E-08	3.22E-07	8.850746938
THRAP3	-0.342008015	7.009669654	-6.540095164	2.31E-08	3.25E-07	8.838513802
MED11	-0.319274545	7.877856442	-6.53484926	2.36E-08	3.32E-07	8.819293168
MBTPS2	-0.225125227	4.880343635	-6.533539607	2.37E-08	3.33E-07	8.81449494
LHFPL5	-0.356406498	3.460075038	-6.532194231	2.38E-08	3.34E-07	8.809565932
IL1RAPL2	-0.337445009	4.003549288	-6.531177596	2.39E-08	3.35E-07	8.805841394
PAGR1	-0.18451386	7.254367019	-6.530844653	2.39E-08	3.36E-07	8.80462164
LOC101930657	-0.392330363	3.906093269	-6.528510684	2.41E-08	3.38E-07	8.7960712
C1orf21	-0.334433063	5.210616538	-6.526829068	2.43E-08	3.40E-07	8.789910837
UGGT2	-0.213234137	3.595899173	-6.525341628	2.44E-08	3.42E-07	8.784461952
HOOK2	-0.335980135	6.442578769	-6.522427316	2.47E-08	3.45E-07	8.773786434
DIP2C	-0.308158653	5.076338558	-6.521761265	2.47E-08	3.46E-07	8.77134667
ZDHHC5	-0.179510081	6.212807327	-6.518485325	2.50E-08	3.50E-07	8.759347197
MYCT1	-0.378272849	4.616354519	-6.514972576	2.54E-08	3.54E-07	8.746481026
CHST10	-0.311377075	5.377514692	-6.512719172	2.56E-08	3.57E-07	8.73822786
LINC00644	-0.250440722	2.858718038	-6.512658611	2.56E-08	3.57E-07	8.738006058
ZNF280A	0.269892146	4.518735288	6.509730682	2.59E-08	3.61E-07	8.727282889
MIR7-3HG	-0.318339313	4.407389365	-6.509373093	2.59E-08	3.61E-07	8.725973299
LOC101927702	0.272465937	6.134081712	6.506460236	2.62E-08	3.65E-07	8.715305909
SLC41A1	-0.487258207	7.420699288	-6.505864667	2.62E-08	3.65E-07	8.713124897
KRT17P5	-0.466234978	5.207927558	-6.50545283	2.63E-08	3.65E-07	8.711616735
SMG6	-0.342430664	5.3848545	-6.504283834	2.64E-08	3.67E-07	8.707335885
PTGER4	-0.328972103	7.926838635	-6.502168459	2.66E-08	3.69E-07	8.699589619
NUP43	-0.435854949	6.498481538	-6.502105831	2.66E-08	3.69E-07	8.699360289
KIR2DS4	-0.427336418	5.087949846	-6.501797772	2.66E-08	3.69E-07	8.698232235
BRCA2	-0.218335637	3.441521846	-6.499256338	2.69E-08	3.73E-07	8.68892621
ZNF496	-0.264374995	5.204136115	-6.49883931	2.69E-08	3.73E-07	8.68739921
SCARNA2	-0.363296026	4.913816058	-6.498585779	2.70E-08	3.73E-07	8.686470879
GAS1	-0.34987275	4.158988538	-6.497009685	2.71E-08	3.75E-07	8.680699924
PCDHB6	-0.298695888	3.67785225	-6.496942861	2.71E-08	3.75E-07	8.68045525
GATM	-0.247904352	4.102300058	-6.496900215	2.71E-08	3.75E-07	8.680299102
LOC100507630	-0.408832806	5.33335375	-6.496549006	2.72E-08	3.75E-07	8.679013155
LRRC1	-0.272728949	4.218538731	-6.495945483	2.72E-08	3.75E-07	8.676803381
ADCY9	-0.269810214	5.342611365	-6.493302823	2.75E-08	3.79E-07	8.667127661
COL5A1	-0.226243767	4.069091385	-6.492407863	2.76E-08	3.80E-07	8.663850992
SKIV2L2	-0.395298966	6.596136096	-6.490926111	2.77E-08	3.82E-07	8.658426043
LINC00824	-0.241867318	4.939855154	-6.48923503	2.79E-08	3.84E-07	8.652234873
CASP8	-0.319989449	7.62834325	-6.488991262	2.80E-08	3.84E-07	8.651342434
SMIM4	-0.185976346	5.339396058	-6.481700083	2.87E-08	3.94E-07	8.624651071
SNAP25	-0.175634252	3.910152346	-6.479970934	2.89E-08	3.97E-07	8.618321539
SPRY2	-0.425177118	4.072526692	-6.478652643	2.90E-08	3.98E-07	8.613496075
CCNC	-0.547538479	6.883743115	-6.475882076	2.93E-08	4.02E-07	8.603355072
MYSM1	-0.331450697	5.407368154	-6.475687805	2.94E-08	4.02E-07	8.602644007
SCN7A	-0.221102429	3.069766365	-6.473895616	2.96E-08	4.05E-07	8.596084409
EIF3C	-0.695153779	4.008929115	-6.472343349	2.97E-08	4.07E-07	8.590403114
SEPT4	-0.280477029	4.765246731	-6.47161031	2.98E-08	4.08E-07	8.587720248
LOC102725383	-0.395086026	4.967929327	-6.470065977	3.00E-08	4.10E-07	8.582068221
FKSG49	-0.328968633	8.157697846	-6.468654662	3.01E-08	4.11E-07	8.576903153
TMEM63A	-0.249852258	6.553823615	-6.467615693	3.03E-08	4.13E-07	8.573100864
CTSK	-0.495750891	6.399614962	-6.467258501	3.03E-08	4.13E-07	8.571793673
RUNX3	-0.371232636	7.550254808	-6.467021292	3.03E-08	4.13E-07	8.57092558
KIAA1731	-0.245638203	6.017000269	-6.46436233	3.06E-08	4.17E-07	8.561195064
ZNF688	-0.21334998	5.172183827	-6.464251006	3.06E-08	4.17E-07	8.560787681
TCEANC	-0.264341395	5.265011385	-6.464116497	3.07E-08	4.17E-07	8.560295456
LOC613266	0.320813037	3.632369212	6.461439963	3.10E-08	4.21E-07	8.550501142
C1orf109	-0.768263874	5.837378346	-6.459695533	3.12E-08	4.23E-07	8.544117955
CXorf40B	-0.309036601	8.061974404	-6.45761946	3.14E-08	4.26E-07	8.536521481
NPRL2	-0.214513717	7.084613346	-6.45665187	3.15E-08	4.27E-07	8.532981112
PER4	-0.210120098	3.738678	-6.45601334	3.16E-08	4.28E-07	8.53064479
MLLT4	-0.19522069	4.110812673	-6.454807434	3.17E-08	4.30E-07	8.526232567
TRMT44	-0.191497607	4.728724346	-6.454603878	3.18E-08	4.30E-07	8.5254878
RAMP3	0.464548327	5.324174558	6.453388104	3.19E-08	4.32E-07	8.521039586
MPPED2	-0.255079797	3.223640769	-6.451569522	3.21E-08	4.34E-07	8.514386027
LARP4	-0.31797304	5.606842673	-6.449013831	3.24E-08	4.38E-07	8.505036018
LPAL2	-0.231405034	3.942142904	-6.448282124	3.25E-08	4.39E-07	8.502359146
JPH1	-0.283137106	3.773823154	-6.447282168	3.26E-08	4.40E-07	8.498700967
LINC00938	-0.328115352	6.088795962	-6.446109945	3.28E-08	4.42E-07	8.494412664
TMEM105	-0.271974777	6.931224	-6.444421118	3.30E-08	4.44E-07	8.488234648
TMEM161B-AS1	-0.279320897	5.168223154	-6.44218093	3.33E-08	4.48E-07	8.480039954
TMEM30B	-0.252504785	4.991228635	-6.441569732	3.33E-08	4.49E-07	8.477804228
KLK10	-0.274427754	3.920476077	-6.440814584	3.34E-08	4.50E-07	8.475041976
IGSF11-AS1	-0.233733338	2.691700019	-6.438180614	3.38E-08	4.54E-07	8.465407487
GPR20	-0.396613406	5.92332425	-6.437823418	3.38E-08	4.54E-07	8.464100978
NPR2	-0.296387389	4.479566423	-6.437104266	3.39E-08	4.55E-07	8.461470573
HTRA4	-0.318674005	4.739660981	-6.435172233	3.42E-08	4.58E-07	8.454404059
NXT2	-0.310514519	6.478146385	-6.435026656	3.42E-08	4.58E-07	8.453871611
GALNT8	-0.409267066	4.857907769	-6.432706788	3.45E-08	4.61E-07	8.445386926
GINS3	-0.246781152	4.551273038	-6.432461203	3.45E-08	4.62E-07	8.444488745
NCOR1	-0.28845549	6.464935769	-6.430063286	3.48E-08	4.65E-07	8.435719026
CD84	-0.242430674	6.835046212	-6.428646546	3.50E-08	4.68E-07	8.430537879
STAT4	-0.595890587	8.529446154	-6.427749653	3.51E-08	4.69E-07	8.42725793
COQ6	-0.300954058	6.098260462	-6.427598644	3.51E-08	4.69E-07	8.426705691
RFXAP	-0.345562677	6.246969481	-6.427308228	3.52E-08	4.69E-07	8.425643651
MUC13	-0.300115668	4.060364462	-6.426792686	3.52E-08	4.70E-07	8.423758347
C6orf223	-0.335881344	5.900799712	-6.426145823	3.53E-08	4.70E-07	8.42139284
KLRG2	-0.278016195	4.522569481	-6.424622774	3.55E-08	4.73E-07	8.415823325
LOC100996671	-0.290043725	4.363479365	-6.424564081	3.55E-08	4.73E-07	8.415608696
KRTAP9-8	-0.280477028	3.652355827	-6.4218244	3.59E-08	4.77E-07	8.405590592
MDC1	-0.369417479	5.831068635	-6.420318338	3.61E-08	4.79E-07	8.400083643
ELK3	-0.278624873	7.276435615	-6.416022216	3.67E-08	4.87E-07	8.384375646
OR8G1	-0.265569977	4.264590865	-6.415611293	3.67E-08	4.87E-07	8.382873249
SENP3	-0.271121613	6.047442808	-6.415196382	3.68E-08	4.88E-07	8.381356282
ZC3H12C	-0.392340828	3.545421173	-6.413053277	3.71E-08	4.91E-07	8.37352101
BCDIN3D-AS1	-0.287577604	4.597037077	-6.411268679	3.73E-08	4.94E-07	8.366996698
LOC100996455	-0.392974548	4.206367712	-6.411240398	3.73E-08	4.94E-07	8.366893308
TRIM61	-0.389343306	5.460359538	-6.410642231	3.74E-08	4.95E-07	8.36470652
RCN1	-0.584279083	6.124022635	-6.410412481	3.74E-08	4.95E-07	8.363866601
ZNF367	-0.704250054	6.285594288	-6.409071926	3.76E-08	4.97E-07	8.358965897
CDR2L	-0.323885578	4.171182558	-6.408884047	3.77E-08	4.97E-07	8.35827907
STAU2-AS1	-0.532655421	4.423421327	-6.408486835	3.77E-08	4.98E-07	8.356826999
ST6GALNAC6	0.274059733	6.248995192	6.405453344	3.81E-08	5.03E-07	8.345737971
ZNF232	-0.537697568	6.231963288	-6.403788132	3.84E-08	5.06E-07	8.339651008
AK024134 /// PPM1H	-0.263195375	4.622904827	-6.402989067	3.85E-08	5.07E-07	8.336730204
STX4	-0.190023415	7.689461096	-6.401392294	3.87E-08	5.09E-07	8.330893686
MAP3K13	-0.199552132	5.165053038	-6.401336163	3.87E-08	5.09E-07	8.33068852
CDC20B	-0.204167151	3.603663635	-6.401015748	3.88E-08	5.10E-07	8.329517364
CCNE2	-0.287939074	4.066854442	-6.399728159	3.90E-08	5.12E-07	8.324811141
TMEM31	-0.291619865	3.465364077	-6.399441654	3.90E-08	5.12E-07	8.323763963
GTF3C4	-0.257383115	6.163096923	-6.398167296	3.92E-08	5.14E-07	8.319106242
CALCRL	-0.227365204	3.621927692	-6.396705609	3.94E-08	5.16E-07	8.31376399
PCDHGC4	0.258477084	4.333233346	6.396492935	3.94E-08	5.17E-07	8.31298671
LOC100996385	-0.270572384	3.642315423	-6.394702186	3.97E-08	5.19E-07	8.306442015
CCL20	-0.326276203	3.732115615	-6.39461418	3.97E-08	5.19E-07	8.306120385
HAUS5	-0.277031257	6.145221846	-6.394250053	3.98E-08	5.20E-07	8.304789634
A2ML1	-0.240071682	3.609965058	-6.394125199	3.98E-08	5.20E-07	8.304333338
RASL11B	-0.251499436	4.198995596	-6.389421632	4.05E-08	5.29E-07	8.287144398
MAZ	-0.276076306	5.518572096	-6.388831863	4.06E-08	5.29E-07	8.284989232
NDC1	-0.440700515	6.118280788	-6.388669607	4.06E-08	5.29E-07	8.284396309
F2RL3	-0.322380115	4.320666712	-6.384134142	4.13E-08	5.38E-07	8.267823456
UBE2Q1	-0.270727124	6.412635269	-6.383585167	4.14E-08	5.39E-07	8.265817572
VMO1	-0.381561518	5.135213538	-6.383577293	4.14E-08	5.39E-07	8.265788802
LOC100506286	-0.284024195	3.897631788	-6.382579865	4.15E-08	5.40E-07	8.262144382
LOC155060	-0.325231637	6.800279385	-6.382492817	4.15E-08	5.40E-07	8.261826328
XRRA1	-0.318081323	4.965004596	-6.381695113	4.17E-08	5.41E-07	8.258911723
TRPV5	-0.295328662	5.094906635	-6.380659576	4.18E-08	5.43E-07	8.255128204
SIRT4	-0.301460833	4.108306346	-6.380241143	4.19E-08	5.44E-07	8.253599408
PAXIP1-AS1	-0.685529442	6.382786558	-6.37734703	4.23E-08	5.49E-07	8.243025761
CTC1	-0.300443092	6.071331981	-6.376852254	4.24E-08	5.50E-07	8.241218158
TMC8	-0.507222705	7.572535519	-6.373974967	4.29E-08	5.55E-07	8.230706699
SAMD3	-0.483073329	6.167786596	-6.373448785	4.30E-08	5.56E-07	8.228784489
TMEM218	-0.255039484	5.495220231	-6.373086776	4.30E-08	5.56E-07	8.227462035
ZFP57	-0.433552301	4.877872462	-6.372851607	4.31E-08	5.56E-07	8.226602948
APOL5	-0.429431988	4.684974231	-6.372850404	4.31E-08	5.56E-07	8.226598553
MGC24103	-0.429066531	3.398168385	-6.372304398	4.31E-08	5.57E-07	8.224603969
CLTC	-0.390967783	6.450316481	-6.371855916	4.32E-08	5.58E-07	8.222965663
MARS2	-0.31208841	5.670480865	-6.371457233	4.33E-08	5.58E-07	8.221509283
STEAP2	-0.276957705	4.360888885	-6.371161248	4.33E-08	5.58E-07	8.220428063
TBCEL	-0.269681292	5.475871365	-6.369865548	4.35E-08	5.61E-07	8.215695014
DCAF7	-0.277097023	7.472477115	-6.368886241	4.37E-08	5.62E-07	8.212117799
IRGQ	-0.158228671	5.42680475	-6.367577368	4.39E-08	5.65E-07	8.207336851
LOC101929765	-0.272163903	3.795612442	-6.366329661	4.41E-08	5.67E-07	8.202779446
LOC101928207	-0.281275937	4.203348173	-6.364458129	4.44E-08	5.71E-07	8.195943662
LOC100505915	-0.489206816	6.012100904	-6.36270054	4.47E-08	5.74E-07	8.189524293
LOC284294	0.225335071	3.75785775	6.362040253	4.48E-08	5.75E-07	8.187112739
GNL3L	-0.241809994	5.824794423	-6.359195046	4.53E-08	5.81E-07	8.176721618
KIAA1109	-0.219765622	5.144467308	-6.359029301	4.53E-08	5.81E-07	8.176116313
WARS2	-0.270089104	4.551568865	-6.358058135	4.55E-08	5.82E-07	8.172569621
LOC101927653	-0.415418158	4.382302058	-6.356392167	4.58E-08	5.86E-07	8.166485684
AKAP1	-0.267802372	6.080166538	-6.352848742	4.64E-08	5.93E-07	8.153546178
KLHL29	-0.217049588	3.923155577	-6.352127562	4.65E-08	5.94E-07	8.150912764
MUS81	-0.347347167	7.513547269	-6.351146354	4.67E-08	5.96E-07	8.147329915
CCNB2	-0.21589374	4.867956212	-6.350393169	4.68E-08	5.97E-07	8.144579733
MLYCD	-0.254590184	6.762330654	-6.349216394	4.70E-08	6.00E-07	8.140282941
LUC7L	-0.440553906	7.038081904	-6.348417351	4.72E-08	6.01E-07	8.137365434
UBE2I	-0.29246516	7.146168865	-6.345320651	4.77E-08	6.08E-07	8.126059061
URB1	-0.22489063	4.777058538	-6.345078023	4.77E-08	6.08E-07	8.125173234
ZNF747	-0.184350587	5.701076308	-6.344938632	4.78E-08	6.08E-07	8.124664323
PPFIA4	-0.321009065	3.814219212	-6.344632232	4.78E-08	6.08E-07	8.123545673
MCFD2	-0.360306983	6.102368654	-6.343825352	4.80E-08	6.10E-07	8.120599835
HHATL	-0.413129444	5.007156769	-6.342642832	4.82E-08	6.12E-07	8.116282661
THSD7A	-0.183448702	3.200899827	-6.342448001	4.82E-08	6.12E-07	8.11557138
PRKG2	-0.415164393	3.903820769	-6.341775625	4.83E-08	6.13E-07	8.11311671
HNF4A-AS1	-0.279141601	2.987272423	-6.33972885	4.87E-08	6.17E-07	8.105644689
ADRA1B	0.332188607	4.173500135	6.339214883	4.88E-08	6.18E-07	8.103768436
NUP160	-0.350217117	5.693723481	-6.338189811	4.90E-08	6.20E-07	8.100026438
PSMD3	-0.339284422	6.703073096	-6.338070304	4.90E-08	6.20E-07	8.099590186
KLRF1	-1.037659296	9.781598038	-6.337338368	4.91E-08	6.21E-07	8.09691833
CCDC153	-0.390232415	5.064391731	-6.33718659	4.92E-08	6.21E-07	8.096364284
FAM83B	-0.211280046	3.010631731	-6.334874468	4.96E-08	6.26E-07	8.087924424
ZNF573	-0.39778373	5.771305462	-6.334699307	4.96E-08	6.26E-07	8.087285058
RHPN1-AS1	-0.470355041	5.973168462	-6.333862042	4.98E-08	6.28E-07	8.084228933
ABCA9	-0.206321469	3.188214615	-6.333660934	4.98E-08	6.28E-07	8.08349487
STX18-AS1	-0.37044478	3.785509538	-6.333077528	4.99E-08	6.29E-07	8.081365406
ZNRD1-AS1	-0.233793988	4.568290577	-6.332951348	4.99E-08	6.29E-07	8.080904843
CBY3	-0.216730121	2.922883981	-6.329277286	5.06E-08	6.37E-07	8.067494952
CDH18	0.357081716	3.947081019	6.327819834	5.09E-08	6.40E-07	8.062175716
C12orf76	-0.221206327	6.175046712	-6.327619512	5.09E-08	6.40E-07	8.061444619
LOC100652770	-0.185762339	3.469885019	-6.324355159	5.16E-08	6.48E-07	8.049531433
RASAL2	-0.161439873	3.802680904	-6.32296236	5.18E-08	6.51E-07	8.044448698
WFDC13	-0.311352244	3.240329019	-6.320147942	5.24E-08	6.57E-07	8.034178525
FDPSP2	-0.308384382	3.88877075	-6.319885236	5.24E-08	6.57E-07	8.033219911
PDP2	-0.365535911	4.621102885	-6.319331076	5.25E-08	6.58E-07	8.031197795
ZNF326	-0.400692528	5.592487846	-6.317870906	5.28E-08	6.61E-07	8.02586979
XCR1	-0.3102481	4.123598212	-6.315787987	5.32E-08	6.66E-07	8.018269735
ZIK1	-0.23732504	5.305848288	-6.315619563	5.33E-08	6.66E-07	8.017655214
LOC729164	-0.322719112	5.015490808	-6.315070157	5.34E-08	6.67E-07	8.01565063
GPR112	-0.351020063	3.798612135	-6.312181473	5.39E-08	6.74E-07	8.00511128
IL21R	-0.314862068	6.320555577	-6.312063747	5.40E-08	6.74E-07	8.004681769
RASSF8	-0.182514892	3.611860712	-6.31126226	5.41E-08	6.75E-07	8.001757676
UBAC2-AS1	-0.207934779	4.271886596	-6.310975505	5.42E-08	6.76E-07	8.000711509
TG	-0.468169848	5.037876173	-6.309842773	5.44E-08	6.78E-07	7.99657903
QSOX2	-0.233013914	6.516128192	-6.309477245	5.45E-08	6.78E-07	7.995245521
FAM221B	-0.334646409	4.190730923	-6.309320933	5.45E-08	6.78E-07	7.994675272
FAM83D	-0.376400876	4.051508885	-6.309060691	5.46E-08	6.78E-07	7.993725871
STAU2	-0.244321111	5.217246173	-6.309045677	5.46E-08	6.78E-07	7.993671098
G6PC2	-0.327642478	5.003011058	-6.308070903	5.48E-08	6.80E-07	7.990115037
GEMIN7	-0.189521386	6.114169192	-6.307844354	5.48E-08	6.81E-07	7.989288577
PIAS3	-0.38223882	6.231635	-6.307358569	5.49E-08	6.81E-07	7.987516427
IL22	-0.354303685	3.971046019	-6.306406678	5.51E-08	6.83E-07	7.984043972
ZG16B	-0.397480106	5.111284135	-6.305476899	5.53E-08	6.85E-07	7.980652253
UBE3A	-0.287550995	6.083684654	-6.305105084	5.54E-08	6.86E-07	7.979295936
LOC102723886	-0.418376484	4.71748625	-6.30323563	5.58E-08	6.90E-07	7.972476668
BCL7C	-0.285824052	7.184336654	-6.303144869	5.58E-08	6.90E-07	7.972145602
CENPF	-0.182417203	3.727040712	-6.303094717	5.58E-08	6.90E-07	7.971962665
C5orf56	-0.463607625	7.401185769	-6.302404979	5.59E-08	6.91E-07	7.969446762
VANGL1	-0.256729502	4.832587577	-6.302374188	5.59E-08	6.91E-07	7.969334449
XPR1	-0.208629399	5.948631019	-6.301558642	5.61E-08	6.93E-07	7.966359703
CTSV	-0.337992945	5.229622635	-6.301393812	5.62E-08	6.93E-07	7.965758484
MTMR12	-0.301008863	6.672732885	-6.301018863	5.62E-08	6.93E-07	7.964390858
MEPE	-0.403498639	4.712724115	-6.300744233	5.63E-08	6.93E-07	7.963389155
MIRLET7BHG	-0.303671332	5.513376596	-6.300487271	5.63E-08	6.93E-07	7.9624519
LANCL2	-0.201192528	6.038537538	-6.300467166	5.63E-08	6.93E-07	7.962378567
ERP44	-0.264664892	7.054741673	-6.299143588	5.66E-08	6.96E-07	7.957550978
LMBR1L	-0.307814651	6.796745731	-6.298766668	5.67E-08	6.97E-07	7.956176232
WDR96	-0.194780197	3.646352846	-6.298490149	5.68E-08	6.97E-07	7.955167691
ZNF665	-0.543797243	5.964498135	-6.298037945	5.69E-08	6.98E-07	7.953518388
VN1R5	-0.329917594	3.6168855	-6.296421333	5.72E-08	7.02E-07	7.94762233
ZNF568	-0.177026618	3.698235615	-6.294489798	5.76E-08	7.06E-07	7.940577977
ZNF320	-0.623411628	5.572167808	-6.294400272	5.76E-08	7.06E-07	7.940251483
WDPCP	-0.312767639	6.38305875	-6.293095512	5.79E-08	7.09E-07	7.935493177
BCO2	-0.33019355	4.79283675	-6.292655993	5.80E-08	7.10E-07	7.933890331
GAP43	-0.227145355	3.869235423	-6.290771776	5.84E-08	7.14E-07	7.927019129
HMGB4	0.357491038	4.399791038	6.288549649	5.89E-08	7.20E-07	7.918916039
TPBG	-0.260130146	4.097068365	-6.288020458	5.90E-08	7.21E-07	7.916986382
ENAH	-0.180714197	3.479826346	-6.287673514	5.91E-08	7.21E-07	7.915721285
EVA1C	-0.324461545	5.150520192	-6.285503531	5.96E-08	7.26E-07	7.907808895
AKR1C3	-1.043428727	6.904603904	-6.285441808	5.96E-08	7.26E-07	7.90758384
SCLY	-0.190332358	5.253316442	-6.284407453	5.98E-08	7.29E-07	7.903812421
SOX7	-0.2116719	3.334942173	-6.283974932	5.99E-08	7.29E-07	7.902235408
MRAS	-0.355233696	5.495348923	-6.283732784	6.00E-08	7.29E-07	7.901352524
PNKP	-0.385374015	6.399371846	-6.283716896	6.00E-08	7.29E-07	7.901294595
LOC100287497	-0.366801604	3.849639385	-6.283688261	6.00E-08	7.29E-07	7.901190188
GLIPR1L1	-0.375982349	3.536986058	-6.28130082	6.05E-08	7.35E-07	7.892485694
ENPP4	-0.822096591	6.565669288	-6.280951299	6.06E-08	7.35E-07	7.891211399
SAR1A	-0.345912137	7.305270673	-6.280786395	6.06E-08	7.35E-07	7.890610189
LINC00663	-0.21306712	3.950584788	-6.280700027	6.06E-08	7.35E-07	7.890295309
GAFA2	-0.311002671	5.783192942	-6.27998113	6.08E-08	7.37E-07	7.887674374
RAB3C	-0.191258894	3.547831846	-6.278322823	6.12E-08	7.41E-07	7.881628728
TAMM41	-0.266397576	5.207680346	-6.27254977	6.25E-08	7.57E-07	7.860583868
TPM2	-0.23219608	5.015714462	-6.272413379	6.25E-08	7.57E-07	7.860086706
SCIN	-0.199090421	3.317714385	-6.271825276	6.27E-08	7.58E-07	7.857943022
GPR68	-0.28850698	5.321591692	-6.270076455	6.31E-08	7.62E-07	7.851568602
KIAA2018	-0.223942131	5.963488942	-6.269936561	6.31E-08	7.62E-07	7.8510587
ZNF445	-0.18987823	6.431133077	-6.26712739	6.38E-08	7.70E-07	7.840819894
ZNF664	-0.21282525	6.090658885	-6.265921293	6.41E-08	7.73E-07	7.836424143
GALNT12	-0.599938479	5.369488654	-6.264948576	6.43E-08	7.75E-07	7.832879064
RALGPS1	-0.163347954	4.909068346	-6.264285322	6.44E-08	7.77E-07	7.83046187
ZBTB6	-0.921191545	5.000575308	-6.263774709	6.46E-08	7.77E-07	7.828600993
LOC730101	-0.274080008	3.335210673	-6.263772227	6.46E-08	7.77E-07	7.828591948
NFX1	-0.36528828	5.918697654	-6.260505764	6.54E-08	7.86E-07	7.816688192
SEC14L2	-0.290638694	4.548272577	-6.260450858	6.54E-08	7.86E-07	7.816488112
HOXB7	-0.21160863	4.285561654	-6.257919933	6.60E-08	7.93E-07	7.807265467
DHX57	-0.370841839	4.764325212	-6.25759946	6.61E-08	7.93E-07	7.806097711
PAPD4	-0.481928187	7.762617038	-6.255493677	6.66E-08	7.99E-07	7.798424755
TMEM231	-0.251244935	4.200652365	-6.251844988	6.75E-08	8.09E-07	7.785130732
CENPU	-0.359940708	4.756796058	-6.250790183	6.78E-08	8.12E-07	7.781287757
CACNB3	-0.246201144	5.504538288	-6.24873468	6.83E-08	8.18E-07	7.773799214
LOC100287210	-0.421165817	4.533784712	-6.248040863	6.84E-08	8.20E-07	7.771271605
USP36	-0.31170516	6.123575865	-6.247574552	6.86E-08	8.20E-07	7.769572836
SYS1	-0.23319549	6.799257231	-6.246805454	6.88E-08	8.22E-07	7.766771052
TAC1	-0.204326874	2.633631558	-6.246348355	6.89E-08	8.23E-07	7.765105893
FOXD3	-0.261437742	3.593964885	-6.245455498	6.91E-08	8.25E-07	7.761853362
CYP11A1	-0.291444086	4.052468154	-6.245178074	6.92E-08	8.26E-07	7.760842766
DEXI	-0.370199777	6.834702788	-6.244797721	6.93E-08	8.27E-07	7.759457236
POM121	-0.373186535	5.971499269	-6.243386376	6.96E-08	8.30E-07	7.754316163
PNLDC1	-0.335720111	4.211540308	-6.242741344	6.98E-08	8.32E-07	7.75196658
SLC4A5	-0.217180508	4.346319481	-6.241103816	7.02E-08	8.36E-07	7.746001908
GCSAML	-0.499439338	3.430940365	-6.236876864	7.13E-08	8.49E-07	7.730606385
C11orf57	-0.312801593	5.514875365	-6.236123389	7.15E-08	8.51E-07	7.727862225
SLC25A25	-0.327136088	6.053074135	-6.235366024	7.17E-08	8.53E-07	7.725103946
C12orf40	-0.194576871	2.92826725	-6.234219057	7.20E-08	8.56E-07	7.720926856
TSC22D2	-0.256397215	4.780145481	-6.233519831	7.22E-08	8.58E-07	7.718380431
SMARCA1	-0.176835556	2.963489327	-6.233217469	7.23E-08	8.58E-07	7.717279306
CBLB	-0.526205132	6.058477596	-6.233011679	7.24E-08	8.58E-07	7.716529878
IFT122	-0.252015883	5.035674	-6.231490681	7.28E-08	8.63E-07	7.710990963
POLR3K	-0.312833387	5.020004173	-6.231088627	7.29E-08	8.64E-07	7.709526866
ARPP19	-0.398938461	8.271287731	-6.230358427	7.31E-08	8.65E-07	7.706867843
GALNT3	-0.404426882	6.381501692	-6.23003911	7.32E-08	8.66E-07	7.705705065
ODF2	-0.316218848	5.606828346	-6.227192751	7.40E-08	8.75E-07	7.695340588
PTCHD4	-0.375996379	4.942527788	-6.224793416	7.46E-08	8.82E-07	7.686604425
FKBP7	-0.153589436	3.192636019	-6.224186105	7.48E-08	8.83E-07	7.68439324
DPPA4	-0.226680301	3.690856	-6.224164216	7.48E-08	8.83E-07	7.684313543
TNKS1BP1	0.353735882	4.222325673	6.222763291	7.52E-08	8.87E-07	7.679212985
SPATA31C2	-0.262235587	3.111684865	-6.222133257	7.54E-08	8.88E-07	7.676919184
ZFR2	-0.268737313	4.883961788	-6.222038049	7.54E-08	8.88E-07	7.676572557
GLIDR	-0.291816478	6.485355865	-6.221876131	7.54E-08	8.88E-07	7.675983061
ZNF786	-0.374109909	6.712209558	-6.220986469	7.57E-08	8.91E-07	7.672744097
WDR7	-0.241475023	5.283448308	-6.219457146	7.61E-08	8.95E-07	7.667176505
RUFY2	-0.218528422	4.30919525	-6.215390413	7.73E-08	9.09E-07	7.65237234
COL4A3	-0.185819634	3.885013577	-6.212905996	7.80E-08	9.16E-07	7.643329033
PDLIM5	-0.16461155	5.519798096	-6.2121044	7.82E-08	9.19E-07	7.640411332
D2HGDH	-0.315203396	7.393061712	-6.211242834	7.85E-08	9.21E-07	7.637275415
NCALD	-0.242472204	4.704297596	-6.208136175	7.94E-08	9.31E-07	7.625968395
OTUD6B-AS1	-0.474766358	6.458397019	-6.207753979	7.95E-08	9.32E-07	7.624577413
MORN5	-0.429941089	4.089303442	-6.206183076	7.99E-08	9.37E-07	7.618860329
ZNF789	-0.231596954	5.182324442	-6.205481036	8.02E-08	9.39E-07	7.616305427
TP53	-0.236435238	4.419800462	-6.204637789	8.04E-08	9.41E-07	7.613236694
ADCY10	-0.217101169	3.460249827	-6.20454061	8.04E-08	9.41E-07	7.612883048
STK38	-0.302851525	7.419804327	-6.203632563	8.07E-08	9.44E-07	7.609578577
LOC100506639	-0.416478611	4.790102769	-6.203089024	8.09E-08	9.45E-07	7.607600621
AKT2	-0.149284512	5.72003075	-6.202023737	8.12E-08	9.48E-07	7.60372409
H1FOO	-0.467380799	4.588262615	-6.200962071	8.15E-08	9.51E-07	7.599860836
SLITRK5	-0.215637278	3.311544769	-6.199105415	8.21E-08	9.57E-07	7.593104975
DYNLL1-AS1	-0.302182393	4.760408423	-6.198327894	8.23E-08	9.60E-07	7.590275885
FBXL17	-0.330044889	5.197400327	-6.197762199	8.25E-08	9.61E-07	7.588217582
SGPP1	-0.605317512	7.408842923	-6.196598842	8.28E-08	9.65E-07	7.583984752
C8orf22	-0.283434479	3.590301731	-6.195220736	8.33E-08	9.69E-07	7.57897073
SMCO3	-0.378983934	3.508833365	-6.193600376	8.38E-08	9.74E-07	7.573075525
LINC00577	-0.347763484	5.864477462	-6.193012341	8.39E-08	9.76E-07	7.570936195
ZNF141	-0.521623349	4.447647615	-6.191628228	8.44E-08	9.80E-07	7.565900774
RGAG4	-0.353538799	5.539314962	-6.190791351	8.46E-08	9.83E-07	7.562856294
KLHL13	-0.287060802	3.105158885	-6.1902705	8.48E-08	9.84E-07	7.560961517
CXorf56	-0.309633439	5.130971596	-6.189283248	8.51E-08	9.87E-07	7.557370116
PRR5L	-0.370627596	5.396390981	-6.186958353	8.58E-08	9.95E-07	7.548913029
NAPB	-0.417980421	5.239420269	-6.186812865	8.59E-08	9.95E-07	7.548383815
KIAA1468	-0.362134055	7.637671962	-6.186327299	8.60E-08	9.96E-07	7.546617583
PDE6B	-0.168121003	5.587067827	-6.18529343	8.64E-08	9.99E-07	7.542856982
PAQR3	-0.370608971	4.910283846	-6.185218263	8.64E-08	9.99E-07	7.542583573
PGAM2	0.406735535	4.892827096	6.18233598	8.73E-08	1.01E-06	7.53210009
RIT2	-0.275597174	3.165845923	-6.180964068	8.78E-08	1.01E-06	7.527110426
CSF2	-0.302287187	5.700433712	-6.180413845	8.80E-08	1.02E-06	7.525109307
LCTL	-0.202812731	2.770375077	-6.179953577	8.81E-08	1.02E-06	7.523435368
FABP4	-0.296096401	3.737036135	-6.179264878	8.83E-08	1.02E-06	7.520930693
PTPMT1	-0.31738628	5.824718615	-6.177745709	8.88E-08	1.02E-06	7.515405901
FLG2	-0.261387667	3.105485404	-6.177191618	8.90E-08	1.03E-06	7.513390882
SPRED2	-0.194804588	3.598632019	-6.175527172	8.96E-08	1.03E-06	7.507338096
LRRC8B	-0.298562613	4.58532075	-6.175513678	8.96E-08	1.03E-06	7.507289027
TTC30B	-0.412597313	3.780964096	-6.173507873	9.02E-08	1.04E-06	7.499995232
IFNA17	-0.415597659	5.599567	-6.172373809	9.06E-08	1.04E-06	7.495871557
AFAP1-AS1	-0.34710106	4.354567654	-6.17223304	9.07E-08	1.04E-06	7.495359702
MED12	-0.187247622	6.179538038	-6.171274996	9.10E-08	1.04E-06	7.491876179
MELK	-0.334540873	5.622891077	-6.17003351	9.14E-08	1.05E-06	7.487362165
TENM2	-0.273321679	3.767994135	-6.169279947	9.17E-08	1.05E-06	7.484622302
PDCD5	-0.432474876	6.532276154	-6.168770516	9.18E-08	1.05E-06	7.482770103
SLC35E1	-0.234430069	7.536918327	-6.167254532	9.23E-08	1.06E-06	7.477258402
TTYH1	-0.31076322	3.615068692	-6.166514095	9.26E-08	1.06E-06	7.474566457
SULT1C4	-0.283183814	3.507313404	-6.165583974	9.29E-08	1.06E-06	7.471184968
ACTR5	-0.305128223	6.383625827	-6.164912773	9.32E-08	1.07E-06	7.468744846
C17orf67	-0.333535109	5.559207	-6.164688668	9.32E-08	1.07E-06	7.467930129
FRYL	-0.235486513	6.479629	-6.163927213	9.35E-08	1.07E-06	7.465161961
TMEM192	-0.360074899	6.43558625	-6.16205319	9.41E-08	1.07E-06	7.45834943
BCAP29	-0.199064318	5.935337327	-6.158734051	9.53E-08	1.09E-06	7.446284382
LOC646778	-0.232111722	3.569888942	-6.158240155	9.55E-08	1.09E-06	7.444489164
RAD51AP1	-0.531932584	4.969331154	-6.157401697	9.58E-08	1.09E-06	7.441441583
LRP12	-0.427102716	3.901487692	-6.154643297	9.68E-08	1.10E-06	7.431415979
MYBPC3	0.352818152	6.818651327	6.151944864	9.77E-08	1.11E-06	7.421609045
LOC100653005	-0.313748409	3.788676346	-6.151468233	9.79E-08	1.11E-06	7.419876892
GTF3C3	-0.505223104	5.407341827	-6.150246409	9.84E-08	1.12E-06	7.415436697
TOX2	-0.348969134	4.133074423	-6.149707218	9.85E-08	1.12E-06	7.413477288
SBSPON	-0.192358997	3.284879635	-6.148412311	9.90E-08	1.12E-06	7.408771728
LOC101929705	-0.405438177	4.412462519	-6.148347059	9.90E-08	1.12E-06	7.408534617
NLRP1	-0.274024473	6.756337923	-6.147400724	9.94E-08	1.13E-06	7.405095841
CCDC102A	-0.368091341	5.156039788	-6.14687337	9.96E-08	1.13E-06	7.403179592
LOC283112	-0.2078187	2.810983654	-6.143534458	1.01E-07	1.14E-06	7.39104759
MSC	-0.409059243	4.260187712	-6.143459135	1.01E-07	1.14E-06	7.390773916
DRAXIN	-0.301717516	4.118910942	-6.142847554	1.01E-07	1.14E-06	7.388551849
C19orf73	0.353680631	5.117184212	6.140291201	1.02E-07	1.15E-06	7.379264203
TAS2R41	-0.358005866	4.802360712	-6.139544627	1.02E-07	1.16E-06	7.3765519
LRRC8D	-0.409436579	8.176602904	-6.139042185	1.03E-07	1.16E-06	7.374726558
AGFG2	-0.196701226	5.486305808	-6.138463508	1.03E-07	1.16E-06	7.372624289
LOC101928111	-0.288805178	5.323419635	-6.137103471	1.03E-07	1.17E-06	7.367683561
ACSF2	-0.351443335	5.662520942	-6.137102421	1.03E-07	1.17E-06	7.367679747
FARP2	-0.210150922	5.612600577	-6.136567928	1.03E-07	1.17E-06	7.365738095
EYA4	-0.228135848	3.330597365	-6.135489638	1.04E-07	1.17E-06	7.361821082
TP73-AS1	-0.184543925	6.054963096	-6.135078044	1.04E-07	1.17E-06	7.36032595
INTS7	-0.326450691	4.455079308	-6.133695453	1.05E-07	1.18E-06	7.355303752
SLC26A4	-0.202687167	2.809491885	-6.132844912	1.05E-07	1.18E-06	7.352214295
LINC00970	-0.359294055	4.376708038	-6.131133629	1.06E-07	1.19E-06	7.345998544
FOXN1	-0.314290158	4.261047904	-6.130511626	1.06E-07	1.19E-06	7.343739369
TSPAN31	-0.369982687	7.675562827	-6.130431724	1.06E-07	1.19E-06	7.343449161
FGD2	-0.255188588	6.549522865	-6.129723167	1.06E-07	1.19E-06	7.340875664
NAA30	-0.209131865	4.416313615	-6.127086876	1.07E-07	1.20E-06	7.331301025
LOC100131510	0.303116442	4.863228462	6.126616284	1.07E-07	1.20E-06	7.329591974
THADA	-0.184818914	4.634289827	-6.126090214	1.08E-07	1.21E-06	7.327681469
PTPN18	-0.276556502	6.354581635	-6.125669772	1.08E-07	1.21E-06	7.326154589
PLCXD1	-0.270168843	6.451028519	-6.12435475	1.08E-07	1.21E-06	7.321379061
CCDC8	-0.30625429	4.246103327	-6.11860065	1.11E-07	1.24E-06	7.30048497
FAM122A	-0.23005347	6.005905596	-6.11793773	1.11E-07	1.24E-06	7.298078011
SPRED1	-0.395708186	3.752799519	-6.116886682	1.11E-07	1.24E-06	7.294261912
KIAA1586	-0.557144604	4.999961673	-6.116642228	1.11E-07	1.24E-06	7.293374377
TAS2R16	-0.334968588	3.464674712	-6.111106057	1.14E-07	1.27E-06	7.273275868
DKFZP434L187	-0.221938581	3.658037462	-6.110689273	1.14E-07	1.27E-06	7.271762902
UPK1A	-0.275940998	4.119678808	-6.109442726	1.14E-07	1.28E-06	7.267237922
C1orf52	-0.355794298	6.986840385	-6.108255182	1.15E-07	1.28E-06	7.262927268
MDM1	-0.516242177	6.535613288	-6.107962142	1.15E-07	1.28E-06	7.261863591
CDCA4	-0.355774469	6.836936635	-6.107421417	1.15E-07	1.28E-06	7.259900884
PRPSAP1	-0.213798767	6.410382519	-6.106777751	1.16E-07	1.29E-06	7.257564562
MICAL3	-0.172392581	5.0155805	-6.10433704	1.17E-07	1.30E-06	7.248705873
C11orf24	-0.263859579	6.408475192	-6.103675826	1.17E-07	1.30E-06	7.246306069
PER2	-0.29380874	5.947355885	-6.103314558	1.17E-07	1.30E-06	7.244994901
LOC100133920	-0.228880705	3.189042173	-6.100887457	1.18E-07	1.31E-06	7.236186471
STEAP3	-0.279394127	4.877623212	-6.100758343	1.18E-07	1.31E-06	7.235717908
LOC646736	0.237382479	3.305946192	6.100024734	1.18E-07	1.31E-06	7.233055626
LINC00086	-0.330905722	3.323428519	-6.09936344	1.19E-07	1.32E-06	7.230655823
LOC100130815	-0.290497401	4.608007	-6.096389537	1.20E-07	1.33E-06	7.21986423
USP21	-0.211304585	6.184151673	-6.095886034	1.20E-07	1.33E-06	7.218037227
ZNF577	-0.251531066	4.791917692	-6.093128087	1.21E-07	1.35E-06	7.208030249
PCSK9	-0.289808339	5.694633596	-6.092811967	1.22E-07	1.35E-06	7.206883286
EIF5A2	-0.534117536	4.853454538	-6.09177604	1.22E-07	1.35E-06	7.20312475
DOK1	-0.227300278	7.113570827	-6.09151989	1.22E-07	1.35E-06	7.202195406
PLD6	-0.253358608	5.285550577	-6.091031253	1.22E-07	1.35E-06	7.200422592
LRCH2	-0.191778591	2.721866788	-6.090307063	1.23E-07	1.36E-06	7.197795216
LRPAP1	-0.227732332	6.531784923	-6.089837785	1.23E-07	1.36E-06	7.196092698
CSMD1	-0.188472149	3.453176365	-6.089319983	1.23E-07	1.36E-06	7.194214158
ECHDC2	-0.371317777	7.041943288	-6.089057685	1.23E-07	1.36E-06	7.193262577
PLEKHA7	-0.46366432	3.983710923	-6.088745933	1.23E-07	1.36E-06	7.192131593
CEP170B	-0.304596469	6.454554596	-6.088593521	1.24E-07	1.36E-06	7.191578672
ZC2HC1A	-0.427958218	5.026863538	-6.088519103	1.24E-07	1.36E-06	7.1913087
MAEL	-0.2862658	3.262889923	-6.08781987	1.24E-07	1.36E-06	7.18877205
LINC01233	-0.277114355	3.444897212	-6.086974616	1.24E-07	1.37E-06	7.18570574
RRM2	-0.586839203	5.800568981	-6.086739339	1.24E-07	1.37E-06	7.184852246
PEX11A	-0.215428977	5.136371615	-6.085027247	1.25E-07	1.38E-06	7.178641599
LOC101928185	-0.320728971	4.898289	-6.084393416	1.25E-07	1.38E-06	7.17634244
DTWD1	-0.226339456	4.670361577	-6.083957829	1.26E-07	1.38E-06	7.174762418
GALNS	-0.262975754	6.172135231	-6.08323698	1.26E-07	1.38E-06	7.172147696
LOC101927292	-0.220310518	2.948813942	-6.081823671	1.27E-07	1.39E-06	7.167021385
LAMTOR5-AS1	-0.319489009	4.043194827	-6.081247455	1.27E-07	1.39E-06	7.164931416
TRAF4	-0.218204264	5.661005308	-6.080656149	1.27E-07	1.39E-06	7.162786746
GCC2	-0.264705949	7.038010673	-6.080069825	1.28E-07	1.40E-06	7.160660184
AGPAT4	-0.367964175	5.879496885	-6.079173244	1.28E-07	1.40E-06	7.157408403
LINC00929	-0.410409882	4.862080904	-6.07840698	1.28E-07	1.40E-06	7.154629337
DCST1	-0.480917052	4.817483212	-6.07765823	1.29E-07	1.41E-06	7.151913849
HEATR6	-0.270295897	6.643635442	-6.075825358	1.30E-07	1.41E-06	7.145266826
PKD2L2	-0.238312172	2.997895615	-6.075098891	1.30E-07	1.42E-06	7.142632348
PRUNE	-0.310177856	6.401710231	-6.07429565	1.30E-07	1.42E-06	7.139719518
AAK1	-0.229673215	6.254892096	-6.074048296	1.30E-07	1.42E-06	7.138822541
SHCBP1L	-0.248721378	3.979043365	-6.07153291	1.32E-07	1.43E-06	7.129701392
ISM1-AS1	0.318298438	3.808690981	6.069889004	1.32E-07	1.44E-06	7.123740717
UBN2	-0.186189831	5.889728692	-6.069733681	1.32E-07	1.44E-06	7.123177541
GPRC5D	-0.347973364	6.163001769	-6.068408298	1.33E-07	1.45E-06	7.118372034
SVOP	-0.300811768	4.138148288	-6.068055583	1.33E-07	1.45E-06	7.117093212
CD4	-0.225452519	5.870132423	-6.068025303	1.33E-07	1.45E-06	7.116983428
SYNE1	-0.34729163	5.282241712	-6.067113253	1.34E-07	1.45E-06	7.113676707
ARHGAP32	-0.271489765	4.553078904	-6.065642668	1.34E-07	1.46E-06	7.108345159
UCHL5	-0.28592088	5.640777596	-6.064415435	1.35E-07	1.47E-06	7.103896049
DET1	-0.40380947	5.646693288	-6.063925069	1.35E-07	1.47E-06	7.10211836
STK24	-0.190383562	7.02139325	-6.06337765	1.36E-07	1.47E-06	7.100133873
SLC2A4RG	-0.195889253	5.760112154	-6.061401291	1.37E-07	1.48E-06	7.092969497
ACOXL	-0.204385656	3.925473038	-6.061079576	1.37E-07	1.48E-06	7.091803308
TRIM55	-0.189428449	2.900858692	-6.061037047	1.37E-07	1.48E-06	7.091649146
OBP2B	0.333323366	5.832828673	6.061006977	1.37E-07	1.48E-06	7.091540145
C11orf21	-0.310884902	7.235530865	-6.059842647	1.37E-07	1.49E-06	7.087319654
DPY19L2P3	-0.252153289	3.047776942	-6.058100035	1.38E-07	1.49E-06	7.081003259
SMCR8	-0.193814639	6.478765038	-6.057623255	1.39E-07	1.50E-06	7.079275147
PCBD2	-0.20589339	6.071487673	-6.05532143	1.40E-07	1.51E-06	7.07093241
LOC101927157	-0.412556127	5.283970173	-6.054899381	1.40E-07	1.51E-06	7.069402797
RBM33	-0.220382373	5.989015058	-6.054331193	1.40E-07	1.51E-06	7.067343567
GAL3ST3	-0.261736078	5.256799173	-6.052435231	1.41E-07	1.52E-06	7.060472475
ARL6	-0.354310171	3.615463058	-6.052113208	1.41E-07	1.52E-06	7.059305479
MYBL1	-0.488503547	7.870037827	-6.051765634	1.42E-07	1.52E-06	7.058045902
ZCCHC4	-0.191443527	4.253771538	-6.051713832	1.42E-07	1.52E-06	7.057858177
BUB1B	-0.27140672	5.046219173	-6.05118593	1.42E-07	1.53E-06	7.055945136
LOC101928694	-0.217089435	3.498042346	-6.050022009	1.42E-07	1.53E-06	7.051727355
LOC101928333	-0.312418144	4.467785769	-6.049343936	1.43E-07	1.53E-06	7.049270246
ZC3H4	-0.214297697	5.515344365	-6.047528599	1.44E-07	1.54E-06	7.042692312
ZDHHC24	-0.190395449	6.232787212	-6.046769356	1.44E-07	1.55E-06	7.039941276
LINC00263	-0.212925955	3.098933135	-6.045940508	1.45E-07	1.55E-06	7.036938107
FAM24A	-0.272540576	3.761891173	-6.045016592	1.45E-07	1.56E-06	7.033590566
PKP4	-0.26833522	5.559131308	-6.043983386	1.46E-07	1.56E-06	7.029847153
VAC14-AS1	-0.289562696	2.790436942	-6.04159328	1.47E-07	1.57E-06	7.021187996
SLC5A3	-0.410701223	6.684682077	-6.041370762	1.47E-07	1.57E-06	7.020381862
AACS	-0.381160581	6.444774654	-6.040539348	1.48E-07	1.58E-06	7.017369886
LOC101929147	-0.189927255	3.904378327	-6.039111994	1.48E-07	1.59E-06	7.012199162
EBF2	-0.160428882	3.285526038	-6.038982843	1.48E-07	1.59E-06	7.011731313
METTL14	-0.397994006	6.363655962	-6.037074325	1.49E-07	1.60E-06	7.004817905
SPAG5-AS1	-0.353111582	5.235108077	-6.036899113	1.50E-07	1.60E-06	7.004183238
LOC441666	-0.157048495	2.756003269	-6.03629354	1.50E-07	1.60E-06	7.001989706
KRIT1	-0.465078407	6.605143481	-6.035272925	1.50E-07	1.60E-06	6.998292886
EXD2	-0.251436055	5.534627	-6.035104762	1.51E-07	1.60E-06	6.997683787
PITRM1	-0.266584982	6.210187481	-6.035000152	1.51E-07	1.60E-06	6.99730488
FAM110D	-0.418806022	4.946693846	-6.034619951	1.51E-07	1.61E-06	6.995927777
ABCC11	-0.259418092	4.449523192	-6.034536175	1.51E-07	1.61E-06	6.995624341
AFF4	-0.246676522	5.312191462	-6.033992655	1.51E-07	1.61E-06	6.993655718
SEC11C	-0.305248049	6.631910154	-6.033204254	1.52E-07	1.61E-06	6.990800202
CBR4	-0.391633851	7.318939212	-6.031940637	1.52E-07	1.62E-06	6.986223641
ZNF224	-0.486642152	6.027027981	-6.031433932	1.53E-07	1.62E-06	6.984388508
FAM122B	-0.425229598	7.939229692	-6.030710248	1.53E-07	1.62E-06	6.981767594
ZNF275	-0.268987438	6.561205962	-6.029123114	1.54E-07	1.63E-06	6.976019783
DNM1	-0.408794493	4.294793019	-6.028628624	1.54E-07	1.63E-06	6.974229044
LOC101929148	-0.215337684	3.720670231	-6.027924204	1.55E-07	1.64E-06	6.971678113
CCKBR	0.27999223	3.885521731	6.026668124	1.55E-07	1.65E-06	6.967129579
ZNF585A	-0.40011796	5.225062615	-6.026197595	1.56E-07	1.65E-06	6.96542574
ETV2	-0.393819601	4.085333692	-6.026005601	1.56E-07	1.65E-06	6.964730517
CSMD2	-0.22606284	4.126814673	-6.024373033	1.57E-07	1.66E-06	6.958819024
LOC101928668	-0.281033137	4.186633538	-6.024286185	1.57E-07	1.66E-06	6.958504557
PLP1	-0.258986487	2.996718019	-6.022245061	1.58E-07	1.67E-06	6.951114127
MAPK4	-0.245218988	4.466160519	-6.021962149	1.58E-07	1.67E-06	6.950089809
ARHGAP44	-0.263117828	4.185970962	-6.020828739	1.59E-07	1.67E-06	6.945986235
ZSCAN30	-0.186793092	5.342166865	-6.020576065	1.59E-07	1.68E-06	6.945071432
GPR133	-0.461498091	4.953228519	-6.019995109	1.59E-07	1.68E-06	6.942968122
AGT	0.350085379	5.250370269	6.018675204	1.60E-07	1.69E-06	6.938189636
GAGE3	-0.260978032	4.096454942	-6.018352555	1.60E-07	1.69E-06	6.937021573
ANKZF1	-0.221624618	7.888936346	-6.01738151	1.61E-07	1.69E-06	6.933506232
ZNF625	-0.251794768	3.848619962	-6.017369475	1.61E-07	1.69E-06	6.933462666
ATG4A	-0.290407917	6.820546346	-6.016225855	1.61E-07	1.70E-06	6.929322714
LOC151657	-0.28684192	5.813618038	-6.01438299	1.63E-07	1.71E-06	6.922651777
MUC12	0.280237224	4.431485404	6.014280239	1.63E-07	1.71E-06	6.922279842
HMCN1	-0.18457468	2.587094904	-6.013672698	1.63E-07	1.71E-06	6.920080711
TTLL5	-0.17791375	4.794531558	-6.013505768	1.63E-07	1.71E-06	6.919476477
MED7	-0.326737037	7.376232173	-6.013027732	1.63E-07	1.71E-06	6.917746158
PMS1	-0.232340402	4.835561423	-6.011974427	1.64E-07	1.72E-06	6.913933659
PDXDC1	-0.251189003	4.131013519	-6.010437612	1.65E-07	1.73E-06	6.908371294
HPD	-0.474041814	4.047085673	-6.010219427	1.65E-07	1.73E-06	6.907581612
NDUFB1	-0.312695576	8.634134615	-6.008407594	1.66E-07	1.74E-06	6.901024231
ZNF470	-0.371960533	3.97124025	-6.008374147	1.66E-07	1.74E-06	6.900903183
C6orf123	-0.206870295	4.217114192	-6.008361402	1.66E-07	1.74E-06	6.900857059
C11orf63	-0.317741731	4.290295712	-6.006897899	1.67E-07	1.75E-06	6.895560627
HYAL1	-0.435055849	4.722107115	-6.005003852	1.68E-07	1.76E-06	6.888706417
MIER1	-0.350258679	6.716721846	-6.004714906	1.68E-07	1.76E-06	6.88766081
ZNF362	-0.158130054	5.671464827	-6.003888656	1.69E-07	1.76E-06	6.884670916
PDS5B	-0.201689097	4.857475269	-6.003505294	1.69E-07	1.76E-06	6.883283697
CDCA8	-0.248094581	6.192273462	-6.002865284	1.70E-07	1.77E-06	6.880967817
FAM160A1	-0.22964406	5.760810096	-6.002591075	1.70E-07	1.77E-06	6.879975605
ACKR3	-0.249196728	4.810441269	-6.002243907	1.70E-07	1.77E-06	6.878719409
LY6H	-0.286437361	4.501360885	-6.001946489	1.70E-07	1.77E-06	6.877643235
UBXN8	-0.52515069	6.119902635	-6.00125125	1.71E-07	1.77E-06	6.875127637
DCX	-0.277798121	3.547692058	-6.00087826	1.71E-07	1.78E-06	6.873778063
ZHX3	-0.241469991	5.885080308	-6.000522894	1.71E-07	1.78E-06	6.872492268
CNPY2	-0.351372664	7.030054692	-5.998019057	1.73E-07	1.79E-06	6.86343324
PPP2R1B	-0.222564919	5.598522115	-5.995947085	1.74E-07	1.81E-06	6.855937268
ENO3	-0.20133694	4.096186923	-5.995938817	1.74E-07	1.81E-06	6.855907358
CD1E	-0.26215002	4.634464019	-5.995540949	1.74E-07	1.81E-06	6.854468008
ALOX12P2	0.277101444	5.852345615	5.995119153	1.74E-07	1.81E-06	6.852942116
CCNJ	-0.385121968	5.067292058	-5.994135654	1.75E-07	1.81E-06	6.849384283
AGR3	-0.227585874	3.011307615	-5.992301962	1.76E-07	1.83E-06	6.842751151
LOC100129973	-0.498424846	4.466562635	-5.99116159	1.77E-07	1.83E-06	6.8386262
HPCAL4	-0.38951571	5.201698712	-5.991138578	1.77E-07	1.83E-06	6.838542965
EXOSC7	-0.24763859	7.132147731	-5.990903374	1.77E-07	1.83E-06	6.837692204
SORBS1	-0.210235879	5.501010596	-5.989192333	1.78E-07	1.84E-06	6.831503369
LINC01088	-0.275068793	3.446736538	-5.988984047	1.78E-07	1.84E-06	6.830750023
IRF3	-0.301855069	6.729971654	-5.987748989	1.79E-07	1.85E-06	6.826283054
LOC100129198	-0.285724424	4.344965	-5.985502708	1.81E-07	1.87E-06	6.818159142
GPX5	-0.200013756	3.262835173	-5.98440194	1.82E-07	1.87E-06	6.814178314
PDCD6	-0.317164768	7.470726385	-5.984361096	1.82E-07	1.87E-06	6.814030606
LINC00452	-0.270150118	4.932191635	-5.983959637	1.82E-07	1.87E-06	6.812578801
CASC6	-0.314003407	3.436101423	-5.98361514	1.82E-07	1.87E-06	6.811333004
CIAPIN1	-0.277858882	6.199220692	-5.983228383	1.82E-07	1.88E-06	6.809934403
GOPC	-0.374875347	6.478897096	-5.981887634	1.83E-07	1.88E-06	6.805086072
ANKRD30A	-0.20425076	3.159141981	-5.981839501	1.83E-07	1.88E-06	6.804912021
EHF	-0.166081266	3.484932538	-5.981713359	1.83E-07	1.88E-06	6.804455885
CCZ1B	-0.549691797	6.818661692	-5.980747728	1.84E-07	1.89E-06	6.800964184
SCD5	-0.175162152	4.813637981	-5.980577108	1.84E-07	1.89E-06	6.800347235
FAM223B	-0.260291404	5.560692231	-5.980270581	1.84E-07	1.89E-06	6.79923887
UROD	-0.244585392	6.250277192	-5.980135329	1.84E-07	1.89E-06	6.798749818
MIEF1	-0.332416825	7.011273288	-5.978419149	1.86E-07	1.90E-06	6.792544532
C10orf35	-0.299180315	6.562921981	-5.977614722	1.86E-07	1.91E-06	6.789636043
LINC00692	-0.159808621	2.731161	-5.977284184	1.86E-07	1.91E-06	6.788440968
[truncated: 18,474 more rows]
