# Supplementary material for: AKR1C3 and Its Transcription Factor HOXB4 Are Promising Diagnostic Biomarkers for Acute Myocardial Infarction
Source: Front Cardiovasc Med. 2021 Sep 9;8:694238. doi: 10.3389/fcvm.2021.694238 (PMC8458746; doi:10.3389/fcvm.2021.694238)
Supplement: Supplementary Table 6 — The correlation among genes, modules, and logical score. [file Table_6.XLS]

## Sheet: GS_MM
probes	moduleColor	GS.Logistic_score	p.GS.Logistic_score	GS.AKR1C3_expression	p.GS.AKR1C3_expression	GS.HOXB4_expression	p.GS.HOXB4_expression	MMblack	p.MMblack	MMpink	p.MMpink	MMtan	p.MMtan	MMblue	p.MMblue	MMmagenta	p.MMmagenta	MMgrey	p.MMgrey
PAQR7	black	-0.113424	0.543497	0.166706	0.370076	0.252802	0.17003	-0.631771	0.000137913	-0.463937	0.00856587	-0.150152	0.420104	0.589211	0.000487491	0.239155	0.195067	0.548342	0.00140459
SLC28A2	black	-0.350306	0.0533607	0.222253	0.22948	0.380833	0.0345462	-0.689964	1.75212e-05	-0.525887	0.00237798	-0.00142018	0.99395	0.678288	2.74939e-05	0.442269	0.01273	0.668404	3.96452e-05
OR7A17	black	-0.156805	0.399562	0.277284	0.130992	0.214345	0.246906	-0.607533	0.000289369	-0.449378	0.0112087	0.0930631	0.618524	0.482554	0.00597125	0.222213	0.229566	0.553577	0.00123574
LSM11	black	0.0257563	0.890608	0.159627	0.391023	-0.0581853	0.755867	0.621995	0.000187339	0.234687	0.203792	0.350172	0.0534587	-0.380761	0.0345832	-0.347124	0.0557155	-0.316504	0.0827912
OR12D3	black	-0.314714	0.0846405	0.238564	0.196204	0.435428	0.0143534	-0.645099	8.92879e-05	-0.591257	0.000460628	0.0263824	0.887966	0.642506	9.73269e-05	0.286597	0.118022	0.610264	0.000266989
FBXL14	black	0.121963	0.513369	0.0178677	0.923995	-0.117276	0.529804	0.702966	1.03482e-05	0.241076	0.191396	0.327921	0.0717143	-0.358857	0.0474213	-0.288623	0.115333	-0.346144	0.0564568
ARHGEF5	black	-0.135363	0.467807	-0.0496395	0.790866	0.240084	0.193285	-0.632025	0.0001368	-0.464276	0.00851129	0.0354502	0.849837	0.631139	0.000140714	-0.0541752	0.772236	0.669732	3.77726e-05
KRTAP13-1	black	-0.3511	0.052786	0.0528765	0.777558	0.587429	0.000512015	-0.679256	2.65055e-05	-0.610947	0.000261637	0.112354	0.54733	0.726252	3.74719e-06	0.414096	0.0205638	0.724215	4.11199e-06
HIGD2A	black	0.188457	0.309962	-0.0627166	0.737496	-0.252207	0.171072	0.54802	0.00141557	0.291109	0.112094	0.0143945	0.938739	-0.420422	0.0185262	-0.0817156	0.662105	-0.486333	0.00553596
IQCJ-SCHIP1-AS1	black	-0.264098	0.151104	0.047203	0.800921	0.438772	0.0135395	-0.671333	3.56205e-05	-0.507296	0.00358174	-0.0626582	0.737732	0.70305	1.03121e-05	0.324806	0.0746154	0.68084	2.49581e-05
YES1	black	-0.329159	0.0705859	0.23486	0.20345	0.121554	0.514793	0.511943	0.00324008	0.400612	0.0255277	0.604499	0.000316168	-0.321036	0.078247	-0.0894977	0.63209	-0.232666	0.207827
ATP8B3	black	-0.264036	0.151203	0.119085	0.523429	0.440091	0.0132293	-0.729715	3.19387e-06	-0.699999	1.16979e-05	-0.0696026	0.70985	0.699636	1.18732e-05	0.139839	0.453079	0.749465	1.22349e-06
KIAA1654	black	-0.32908	0.0706578	0.0442306	0.81323	0.439471	0.0133744	-0.75598	8.74409e-07	-0.591471	0.000457889	0.071681	0.701575	0.769222	4.27468e-07	0.018813	0.919987	0.776038	2.90309e-07
SEC14L1P1	black	-0.190354	0.305028	-0.19246	0.299609	-0.096943	0.6039	0.557313	0.00112635	0.562451	0.000989795	0.133141	0.475212	-0.449027	0.0112801	-0.174732	0.347141	-0.427591	0.0164222
TSC1	black	0.376459	0.0368527	-0.419174	0.0189142	-0.479087	0.00639575	0.614499	0.000235316	0.746728	1.40477e-06	-0.209924	0.257021	-0.651657	7.15426e-05	-0.0195759	0.916753	-0.708971	8.03796e-06
SFTPD	black	-0.385466	0.0322315	0.285721	0.119201	0.704796	9.58779e-06	-0.563426	0.000965608	-0.652954	6.84328e-05	0.159349	0.391861	0.639171	0.000108609	0.317281	0.0819986	0.57326	0.000748964
SUZ12P /// SUZ12P1	black	0.456061	0.00992103	-0.305447	0.0947269	-0.443236	0.0125134	0.629867	0.000146506	0.758171	7.7919e-07	-0.0371728	0.842628	-0.648518	7.95988e-05	-0.184474	0.320486	-0.667511	4.09509e-05
MKL2	black	0.0639551	0.732498	-0.178795	0.335867	-0.176473	0.342282	0.716531	5.79557e-06	0.415209	0.0201924	0.101868	0.585555	-0.319986	0.0792828	-0.400352	0.025632	-0.274749	0.134698
RPAIN	black	-0.0885699	0.635639	-0.275923	0.132972	0.0452463	0.809019	0.483631	0.00584428	0.396673	0.0271499	0.0435456	0.816073	-0.131687	0.48009	-0.194204	0.295166	-0.0752912	0.68728
LMAN1	black	-0.0889278	0.634269	0.0486375	0.794997	0.00398224	0.983037	0.625402	0.000168569	0.232355	0.208451	0.312524	0.0869463	-0.323198	0.0761481	-0.473034	0.00719884	-0.229784	0.213672
LOC654841	black	-0.215308	0.244737	0.0629702	0.736472	0.402455	0.0247961	-0.630848	0.000142021	-0.620212	0.000197882	0.0552965	0.767649	0.692682	1.57295e-05	0.217821	0.239142	0.69882	1.22769e-05
KLHL20	black	0.194448	0.294548	-0.142288	0.445125	-0.436689	0.0140418	0.908154	1.73445e-12	0.661668	5.04906e-05	0.133313	0.474638	-0.662175	4.95911e-05	-0.389968	0.0301047	-0.591928	0.000452094
GUSBP2	black	0.0466156	0.80335	-0.0088312	0.962393	-0.0890256	0.633895	0.592264	0.000447883	0.37803	0.0360107	0.194933	0.293322	-0.331948	0.068095	-0.415564	0.0200752	-0.249761	0.175401
SHROOM4	black	-0.332473	0.0676336	0.358023	0.0479761	0.446464	0.0118127	-0.733628	2.65853e-06	-0.778927	2.45405e-07	-0.0139229	0.940742	0.74356	1.64474e-06	0.214486	0.246588	0.756823	8.36581e-07
ASB1	black	0.0819904	0.661036	-0.270798	0.140624	-0.0460983	0.805491	0.697023	1.32091e-05	0.48779	0.0053756	0.217001	0.240957	-0.388922	0.0305886	-0.137245	0.461583	-0.376888	0.0366212
DGKE	black	0.171935	0.355036	-0.140981	0.449359	-0.163908	0.378274	0.809315	3.55085e-08	0.403286	0.0244721	0.0859601	0.645667	-0.45228	0.0106334	-0.562575	0.000986711	-0.39582	0.0275121
MSTO1	black	0.079511	0.670705	-0.067503	0.718243	-0.104323	0.576501	0.534899	0.0019334	0.349319	0.0540827	0.125625	0.500702	-0.233749	0.205657	-0.518026	0.00283555	-0.133048	0.475525
FAM171A2	black	-0.221754	0.230553	0.160718	0.38775	0.429752	0.0158285	-0.787193	1.49614e-07	-0.775286	3.03176e-07	0.0621425	0.739816	0.786517	1.55921e-07	0.0735487	0.694167	0.794517	9.47416e-08
LOC100506272	black	-0.319785	0.0794818	0.00808506	0.965569	0.323373	0.0759801	-0.674505	3.16794e-05	-0.701525	1.09852e-05	-0.0924435	0.620873	0.8063	4.36587e-08	0.0416166	0.824092	0.802487	5.64163e-08
FAM122C	black	0.263329	0.152342	-0.213316	0.249237	-0.182707	0.325225	0.652848	6.86841e-05	0.518082	0.00283201	0.157631	0.397052	-0.467429	0.00801723	-0.102157	0.584486	-0.432805	0.0150201
THAP6	black	-0.0199971	0.914968	0.0349433	0.85196	-0.278615	0.129078	0.688902	1.82691e-05	0.589737	0.000480456	0.315222	0.0841123	-0.67398	3.23026e-05	-0.303949	0.0964395	-0.600408	0.000355765
NCR1	black	-0.476319	0.00675304	0.443569	0.0124396	0.582996	0.000577793	-0.731707	2.91024e-06	-0.519399	0.00275053	0.342806	0.0590416	0.652556	6.93761e-05	0.566615	0.000889997	0.624778	0.000171874
UNK	black	0.228001	0.217347	-0.329651	0.0701417	-0.471931	0.00735402	0.782754	1.95673e-07	0.477127	0.00664702	-0.0777059	0.677777	-0.493872	0.00474828	-0.281487	0.125016	-0.478274	0.00649904
PMS2P3	black	0.242809	0.188126	-0.145074	0.436171	-0.403005	0.0245814	0.644362	9.15116e-05	0.624579	0.000172941	0.0428407	0.819001	-0.480416	0.00623004	-0.375534	0.0373564	-0.411776	0.0213556
WDR65	black	-0.233017	0.207121	-0.0840364	0.653097	0.514485	0.00306532	-0.556353	0.00115363	-0.512382	0.00320926	-0.00732177	0.968818	0.699107	1.21336e-05	0.125328	0.501726	0.699746	1.18196e-05
OTUD3	black	0.447971	0.011497	-0.513558	0.00312811	-0.428333	0.0162161	0.596726	0.000395097	0.461199	0.00901803	-0.156157	0.401537	-0.435346	0.0143737	-0.384827	0.0325432	-0.366743	0.0424221
PDE8A	black	0.087064	0.641418	-0.111855	0.549123	-0.0481197	0.797134	0.535726	0.00189648	0.263992	0.151273	0.0218564	0.907095	-0.118554	0.525297	-0.417346	0.0194947	-0.107717	0.56409
C19orf68	black	-0.393003	0.0287364	0.3971	0.0269702	0.565611	0.000913235	-0.626043	0.000165226	-0.64483	9.00954e-05	0.211377	0.253667	0.61092	0.000261848	0.521627	0.00261731	0.548701	0.0013924
RNF115	black	0.0826666	0.658408	-0.184651	0.320014	-0.2149	0.245654	0.613464	0.000242733	0.616122	0.00022409	0.163176	0.380439	-0.575094	0.000713689	0.0453801	0.808465	-0.598723	0.000373312
TAB1	black	-0.079701	0.669962	0.296158	0.105726	0.38307	0.0334124	-0.662901	4.83265e-05	-0.613756	0.000240619	0.0982677	0.598942	0.683141	2.28545e-05	0.223021	0.227833	0.642484	9.73952e-05
GTF2IRD2	black	0.510167	0.00336717	-0.335889	0.0646914	-0.440318	0.0131765	0.686183	2.03182e-05	0.594594	0.000419593	-0.0790404	0.672546	-0.549754	0.00135715	-0.38679	0.0315938	-0.545947	0.0014883
SSBP3-AS1	black	-0.0496224	0.790936	-0.259355	0.158856	-0.185128	0.318744	0.585687	0.000537038	0.771006	3.86776e-07	0.249137	0.176517	-0.552328	0.00127432	0.0932631	0.617767	-0.509301	0.00343069
PARD6B	black	0.15396	0.408274	0.119891	0.520604	-0.218307	0.238067	0.752237	1.06189e-06	0.398731	0.0262919	0.22022	0.233878	-0.490801	0.00505667	-0.295379	0.10669	-0.408041	0.0226839
CLINT1	black	0.245146	0.183777	-0.260655	0.156703	-0.323094	0.0762486	0.743082	1.68399e-06	0.590354	0.000472312	0.0615803	0.74209	-0.550797	0.00132305	-0.336458	0.064211	-0.502026	0.00400632
PPP1R32	black	-0.574101	0.000732598	0.265715	0.148525	0.665718	4.36905e-05	-0.741061	1.85967e-06	-0.680213	2.55605e-05	0.134733	0.4699	0.817761	1.95104e-08	0.414135	0.0205505	0.794165	9.68861e-08
RECK	black	0.219272	0.235948	-0.237119	0.19901	-0.0957077	0.60854	0.693393	1.52891e-05	0.374695	0.0378174	-0.0347972	0.852573	-0.367044	0.0422404	-0.221315	0.231502	-0.341316	0.0602243
LIMS1	black	-0.178119	0.337727	-0.00892751	0.961984	-0.308808	0.0909682	0.545505	0.00150423	0.706451	8.94352e-06	0.147461	0.428576	-0.550947	0.00131821	0.0454678	0.808101	-0.485899	0.00558458
CEP44	black	0.249968	0.17503	-0.117015	0.530725	-0.33391	0.0663835	0.830191	7.62667e-09	0.64022	0.00010494	0.0910043	0.626343	-0.631081	0.000140972	-0.0898571	0.630717	-0.609471	0.000273326
FAM92A1	black	0.400238	0.0256783	-0.113219	0.544231	-0.398035	0.0265795	0.618563	0.000208103	0.516213	0.00295129	-0.0254912	0.891728	-0.669599	3.79565e-05	-0.391688	0.0293227	-0.631681	0.000138307
SERPINA7	black	-0.190804	0.303866	0.081293	0.66375	0.228839	0.215614	-0.622643	0.000183629	-0.465683	0.00828763	0.0994521	0.594523	0.561468	0.00101475	0.645623	8.77388e-05	0.523637	0.00250187
LIM2	black	-0.320359	0.0789138	0.354486	0.0503881	0.357174	0.0485465	-0.669636	3.79053e-05	-0.572536	0.00076331	0.103762	0.578565	0.592951	0.000439366	0.321442	0.0778497	0.604929	0.000312238
HOXD8	black	-0.28346	0.122281	0.218124	0.238472	0.357381	0.048407	-0.649822	7.61606e-05	-0.613223	0.000244484	0.137593	0.460438	0.672473	3.41556e-05	0.0960774	0.60715	0.705712	9.22608e-06
ZNF235	black	0.105382	0.572616	0.103336	0.580134	-0.172932	0.35221	0.606553	0.000297792	0.292281	0.110592	0.0591625	0.751894	-0.42804	0.0162974	-0.559973	0.00105373	-0.355298	0.0498258
TRAV8-3	black	-0.0112582	0.952069	0.00788272	0.96643	-0.0626696	0.737685	0.542502	0.00161636	0.172644	0.353023	0.197677	0.286446	-0.185654	0.317345	-0.409985	0.0219845	-0.0786017	0.674264
CD2AP	black	-0.0443918	0.812562	0.143698	0.440581	0.228152	0.217034	0.539911	0.00171888	0.107127	0.566239	0.305513	0.0946518	-0.145012	0.436369	-0.237261	0.198733	-0.0954273	0.609596
CEP104	black	0.135448	0.467528	-0.165728	0.37293	-0.266015	0.14805	0.766274	5.03299e-07	0.727286	3.57355e-06	0.0951908	0.610487	-0.684994	2.12778e-05	-0.216858	0.241275	-0.650768	7.37489e-05
LINC01119	black	-0.370666	0.0400975	0.0763698	0.683029	0.474986	0.00693099	-0.668813	3.90601e-05	-0.629515	0.000148148	0.0353597	0.850216	0.712598	6.87942e-06	0.0304837	0.870685	0.740759	1.88739e-06
LOC101928100	black	-0.174917	0.346623	0.253539	0.168746	0.424616	0.0172697	-0.668389	3.96675e-05	-0.599971	0.000360245	0.197046	0.288017	0.745378	1.50286e-06	0.347203	0.0556559	0.728053	3.44945e-06
NHLRC2	black	0.10847	0.561351	-0.26216	0.154238	-0.286273	0.118458	0.766996	4.83681e-07	0.682774	2.31785e-05	0.153891	0.408486	-0.647309	8.29133e-05	-0.252788	0.170054	-0.577487	0.000669838
OSMR	black	-0.0705911	0.70591	0.176661	0.341762	0.0835074	0.655146	-0.667915	4.03553e-05	-0.629068	0.000150255	-0.296293	0.10556	0.600921	0.000350569	0.221422	0.231271	0.57208	0.000772482
METTL2B	black	-0.0297408	0.873811	-0.302781	0.0977902	0.0747137	0.68956	0.596307	0.000399817	0.251416	0.172463	0.120912	0.517031	-0.28467	0.120625	-0.233613	0.205928	-0.284265	0.121178
PALMD	black	-0.254977	0.166261	0.40325	0.0244862	0.406754	0.0231567	-0.745039	1.52842e-06	-0.689361	1.79424e-05	-0.121235	0.515904	0.653512	6.71336e-05	0.0967304	0.604698	0.62085	0.000194047
EXOSC10	black	0.165609	0.373278	-0.37679	0.0366741	-0.281257	0.125337	0.743766	1.62808e-06	0.530421	0.00214431	-0.092018	0.622488	-0.47644	0.00673698	-0.427423	0.0164691	-0.465634	0.00829543
ZNF512B	black	0.300351	0.100649	-0.257994	0.161133	-0.399371	0.0260298	0.630694	0.000142717	0.506459	0.00364644	-0.229353	0.214556	-0.486381	0.00553067	-0.285293	0.11978	-0.422431	0.017915
CROT	black	0.182492	0.325804	-0.137815	0.459708	-0.291678	0.111363	0.656311	6.09383e-05	0.445226	0.0120774	0.144635	0.437574	-0.489119	0.00523276	-0.214585	0.246363	-0.411934	0.0213012
SLC9B2	black	0.365849	0.0429668	-0.0531555	0.776413	-0.382838	0.0335284	0.696636	1.34176e-05	0.386905	0.031539	0.0291372	0.876352	-0.499993	0.00418121	-0.356131	0.0492548	-0.451784	0.0107299
URGCP	black	0.0693521	0.71085	-0.401334	0.0252389	-0.19973	0.281369	0.674119	3.21371e-05	0.539721	0.00172662	-0.180009	0.332542	-0.38903	0.0305379	-0.190327	0.3051	-0.367157	0.0421722
ZNF850	black	0.22946	0.214338	-0.312093	0.0874062	-0.462934	0.00872929	0.714733	6.27034e-06	0.617425	0.000215425	0.196553	0.28925	-0.629638	0.000147572	-0.283021	0.122885	-0.558916	0.00108209
LOC100506699	black	-0.146209	0.432549	0.14364	0.440767	0.312507	0.0869646	-0.625526	0.000167914	-0.660221	5.31405e-05	0.12622	0.498663	0.636902	0.00011694	0.19257	0.299327	0.646749	8.44885e-05
UBE3D	black	0.402044	0.0249577	-0.464482	0.00847817	-0.295456	0.106595	0.565339	0.000919606	0.374321	0.0380246	-0.265109	0.149488	-0.37532	0.0374736	-0.381391	0.0342603	-0.319507	0.0797578
OMP	black	-0.192265	0.300109	0.0866701	0.642933	0.357266	0.0484849	-0.761766	6.43209e-07	-0.789646	1.28636e-07	0.0466209	0.803328	0.857969	6.90608e-10	0.207152	0.263499	0.850449	1.38705e-09
LOC100129361	black	-0.0235473	0.899942	-0.0216011	0.908175	0.0322074	0.863439	0.568236	0.000853618	0.201349	0.277405	0.0704669	0.706405	-0.141509	0.447647	-0.299763	0.10135	-0.140963	0.449417
VKORC1L1	black	-0.143522	0.441145	0.182336	0.326225	-0.0184665	0.921456	0.615129	0.000230897	0.320472	0.0788015	0.208367	0.260647	-0.376184	0.037002	-0.0566423	0.762153	-0.351565	0.052451
ACTC1	black	-0.179706	0.333369	0.232649	0.20786	0.385764	0.032087	-0.634374	0.000126887	-0.51686	0.0029095	0.151466	0.415999	0.532012	0.00206718	0.287701	0.116551	0.463754	0.00859557
LOC101060004	black	-0.479484	0.00634586	0.0464705	0.80395	0.370379	0.0402643	-0.76367	5.80277e-07	-0.525377	0.00240557	0.0243714	0.896458	0.653726	6.66396e-05	0.424227	0.0173832	0.646245	8.59297e-05
PDE12	black	0.258461	0.160348	-0.0407128	0.827855	-0.185052	0.318947	0.731877	2.88704e-06	0.276849	0.131623	-0.0549033	0.769256	-0.469129	0.00776097	-0.230464	0.212283	-0.515496	0.00299812
ARHGEF9	black	-0.17874	0.336017	-0.0782993	0.675449	0.0635973	0.733941	0.726607	3.68672e-06	0.437436	0.0138598	0.350849	0.0529672	-0.354949	0.0500668	-0.209212	0.258673	-0.294961	0.107212
PIGL	black	0.343128	0.058788	-0.402395	0.0248197	-0.401212	0.0252874	0.721763	4.59351e-06	0.625413	0.000168506	-0.0318389	0.864987	-0.489481	0.00519442	-0.199524	0.281874	-0.446604	0.011783
CAPN11	black	-0.122651	0.510975	-0.0894126	0.632415	0.34956	0.0539058	-0.664585	4.55039e-05	-0.587281	0.000514096	-0.246993	0.180392	0.670865	3.62384e-05	0.402941	0.0246062	0.598943	0.000370982
DNAH7	black	-0.276187	0.132586	0.226014	0.22149	0.455155	0.010088	-0.801484	6.02951e-08	-0.793297	1.02359e-07	0.101817	0.585742	0.839401	3.61746e-09	0.218498	0.237648	0.822507	1.37468e-08
COLEC11	black	-0.164067	0.377805	0.0737355	0.693427	0.34819	0.0549175	-0.655913	6.17867e-05	-0.43813	0.0136927	0.0542561	0.771904	0.498151	0.00434542	0.187846	0.311563	0.534772	0.00193911
MPC1	black	0.410232	0.021897	-0.268672	0.143891	-0.529342	0.00219802	0.742796	1.70798e-06	0.604541	0.000315783	-0.131627	0.480293	-0.738972	2.05869e-06	-0.356554	0.0489666	-0.739768	1.98067e-06
PTCD2	black	0.22193	0.230175	-0.264456	0.15053	-0.347069	0.0557569	0.801852	5.8844e-08	0.39295	0.0287598	-0.0788302	0.673369	-0.481847	0.00605577	-0.327945	0.0716923	-0.493507	0.00478408
GALK2	black	0.190989	0.303387	-0.114377	0.540093	-0.432739	0.0150373	0.790877	1.19156e-07	0.699197	1.2089e-05	0.0369192	0.843689	-0.710422	7.55478e-06	-0.157144	0.398529	-0.707086	8.70714e-06
ADSS	black	0.339369	0.0617986	0.180336	0.331651	-0.358384	0.0477355	0.619667	0.00020121	0.287928	0.11625	0.186317	0.315589	-0.495413	0.00459967	-0.48491	0.00569655	-0.482973	0.00592156
MBNL2	black	0.0562433	0.763782	-0.17218	0.354338	-0.273755	0.136171	0.751838	1.0839e-06	0.447625	0.0115688	0.162877	0.381323	-0.478729	0.00644101	-0.57834	0.000654787	-0.437899	0.0137482
ATAD3C	black	-0.425096	0.0171305	0.278658	0.129016	0.577059	0.000677507	-0.606235	0.000300579	-0.556372	0.00115307	0.25804	0.161055	0.592401	0.000446171	0.1423	0.445085	0.61171	0.000255775
DDR2	black	-0.282178	0.124053	0.0767206	0.681649	0.417682	0.0193869	-0.760835	6.7617e-07	-0.696633	1.34197e-05	0.0388016	0.835824	0.818649	1.82875e-08	0.13411	0.471977	0.831807	6.71284e-09
ZNF540	black	0.00199795	0.991489	0.000109307	0.999534	-0.1947	0.29391	0.795022	9.17378e-08	0.457012	0.00974837	0.207029	0.263789	-0.471582	0.0074037	-0.368124	0.0415918	-0.361738	0.0455436
GDPD1	black	0.254799	0.166567	-0.311212	0.0883505	-0.492278	0.00490631	0.703499	1.01211e-05	0.475792	0.00682292	0.118191	0.526574	-0.582371	0.00058764	-0.223331	0.22717	-0.567087	0.000879281
DYNC2LI1	black	0.443585	0.012436	-0.194972	0.293222	-0.591787	0.00045388	0.829681	7.9376e-09	0.617681	0.000213757	-0.0500744	0.789074	-0.719249	5.13962e-06	-0.320995	0.0782869	-0.715711	6.00779e-06
ATP8A1	black	-0.027465	0.883399	-0.0298995	0.873143	-0.219954	0.234458	0.750998	1.13154e-06	0.678854	2.69117e-05	0.297287	0.104341	-0.636694	0.000117731	-0.0705208	0.70619	-0.551451	0.00130204
TTC9C	black	0.0514922	0.783242	-0.215313	0.244726	-0.265321	0.14915	0.617933	0.000212124	0.653771	6.65363e-05	0.131155	0.481882	-0.639824	0.000106312	-0.121514	0.51493	-0.621961	0.000187532
KRTAP2-1	black	-0.405294	0.0237034	0.321208	0.0780782	0.253481	0.168848	-0.575241	0.000710917	-0.527247	0.00230566	0.237993	0.197309	0.474237	0.00703266	0.118378	0.525916	0.448926	0.0113006
PGAP3	black	-0.109634	0.557134	-0.11047	0.554113	-0.055697	0.766012	0.5872	0.00051525	0.337954	0.0629622	0.0566155	0.762263	-0.337058	0.063708	-0.252663	0.170273	-0.285499	0.119501
NT5DC2	black	-0.312508	0.0869641	0.0168262	0.928414	0.402455	0.0247962	-0.65686	5.97845e-05	-0.536432	0.00186542	0.120115	0.519819	0.622053	0.000187	0.341331	0.0602119	0.607907	0.000286208
WDR52	black	0.174129	0.348836	-0.220483	0.233305	-0.291655	0.111392	0.737343	2.22702e-06	0.604641	0.000314863	-0.20011	0.280433	-0.554934	0.00119498	-0.390465	0.0298771	-0.501044	0.00409
MIER3	black	0.2942	0.108163	-0.0855731	0.647159	-0.580731	0.000614191	0.840475	3.30611e-09	0.722593	4.42502e-06	0.147582	0.428193	-0.827383	9.49044e-09	-0.280979	0.125727	-0.785359	1.67283e-07
OR10H2	black	-0.278946	0.128605	0.103636	0.579026	0.365225	0.0433504	-0.629052	0.00015033	-0.496496	0.00449758	0.00897296	0.96179	0.620462	0.000196372	0.401627	0.0251226	0.583751	0.000566098
HELB	black	0.151928	0.414562	-0.13274	0.476555	-0.299077	0.102171	0.612598	0.000249096	0.615268	0.000229933	0.106771	0.567537	-0.595636	0.000407466	-0.143452	0.441372	-0.522914	0.00254287
ZNF681	black	0.137017	0.462336	-0.247319	0.179799	-0.214314	0.246976	0.725502	3.87788e-06	0.482801	0.00594188	0.10385	0.57824	-0.502499	0.00396648	-0.123024	0.509684	-0.471137	0.00746748
USP30	black	0.646998	8.37846e-05	-0.248016	0.178536	-0.61333	0.000243708	0.64516	8.9108e-05	0.526178	0.00236232	-0.204506	0.269782	-0.643782	9.32926e-05	-0.244719	0.184566	-0.683535	2.25108e-05
GRAMD3	black	0.0594384	0.750773	0.0196663	0.91637	-0.246802	0.180739	0.653392	6.74109e-05	0.383232	0.0333312	-0.0572654	0.759613	-0.461326	0.00899665	-0.161708	0.384798	-0.379753	0.0351044
LOC100996634	black	-0.357234	0.0485065	-0.01047	0.955421	0.428115	0.0162764	-0.61331	0.00024385	-0.389531	0.030306	0.0455085	0.807933	0.479515	0.00634205	0.510514	0.00334202	0.41423	0.0205185
ZNF507	black	0.0169617	0.927839	-0.0112363	0.952162	-0.0163079	0.930614	0.577697	0.000666103	0.365091	0.0434327	0.228252	0.216825	-0.274325	0.135324	-0.479587	0.00633298	-0.159912	0.390167
RALGAPA1	black	-0.0301131	0.872244	-0.297352	0.104261	-0.131438	0.480928	0.7194	5.10521e-06	0.645847	8.70839e-05	0.106949	0.566885	-0.439215	0.0134347	-0.195813	0.291104	-0.385638	0.0321484
TMEM87A	black	0.487742	0.0053808	-0.197101	0.28788	-0.617387	0.000215672	0.7245	4.05899e-06	0.725228	3.9268e-06	0.0195787	0.916741	-0.870027	2.06884e-10	-0.246294	0.181668	-0.869995	2.07593e-10
DCUN1D3	black	-0.309878	0.0897957	0.228448	0.21642	0.532075	0.00206419	-0.660674	5.22992e-05	-0.717968	5.43998e-06	0.124531	0.50447	0.719376	5.11073e-06	0.0943979	0.613476	0.704427	9.73671e-06
KIAA0907	black	0.102055	0.584861	-0.329444	0.0703282	-0.426454	0.0167418	0.708794	8.09856e-06	0.836943	4.4341e-09	0.112279	0.547599	-0.62762	0.000157266	-0.0781624	0.675986	-0.57635	0.000690371
CCL28	black	0.260477	0.156997	-0.205673	0.267	-0.370494	0.0401971	0.761429	6.54975e-07	0.480319	0.00624209	0.110857	0.552717	-0.508405	0.00349746	-0.282368	0.123789	-0.450678	0.0109479
NCAPD3	black	0.0112953	0.951911	0.00613403	0.973874	-0.00406568	0.982682	0.758569	7.62932e-07	0.301463	0.0993327	0.335346	0.0651524	-0.367274	0.0421013	-0.204033	0.270915	-0.324066	0.075318
IKBKB	black	0.200943	0.278396	-0.20792	0.261692	-0.402045	0.0249572	0.797848	7.64984e-08	0.837429	4.26015e-09	0.0901108	0.629748	-0.817358	2.00895e-08	-0.250715	0.173704	-0.822369	1.38895e-08
UPK2	black	0.121154	0.516188	-0.05814	0.756052	0.268312	0.144448	-0.731058	3.00008e-06	-0.422444	0.0179112	-0.232247	0.208669	0.537272	0.0018291	0.263254	0.152463	0.520102	0.00270785
SLC6A16	black	0.185919	0.316642	-0.222231	0.229526	-0.377379	0.0363577	0.636272	0.000119353	0.771713	3.71659e-07	-0.0354677	0.849764	-0.59829	0.000377946	-0.130806	0.483061	-0.546917	0.00145388
C5orf34	black	0.262073	0.154379	-0.0293741	0.875355	-0.410892	0.021664	0.723634	4.22164e-06	0.465512	0.00831452	0.1825	0.325781	-0.539827	0.00172231	-0.304402	0.0959189	-0.474062	0.00705668
ZNF451	black	0.152181	0.413778	-0.23229	0.208583	-0.326775	0.0727719	0.804844	4.81792e-08	0.76603	5.10087e-07	0.0476208	0.799194	-0.712179	7.00496e-06	0.0466679	0.803134	-0.697443	1.29856e-05
CRYZL1	black	0.306395	0.0936555	-0.233973	0.205211	-0.556023	0.00116314	0.871704	1.73315e-10	0.818252	1.88253e-08	-0.00502405	0.978601	-0.78138	2.12358e-07	-0.202958	0.273502	-0.740922	1.8724e-06
TTC23L	black	-0.166557	0.370508	0.126853	0.496493	0.283079	0.122805	-0.684632	2.15781e-05	-0.576155	0.000693945	-0.0932765	0.617716	0.510465	0.00334555	0.385788	0.0320755	0.502514	0.0039652
ARNT2	black	-0.180469	0.331288	0.0116215	0.950524	0.239619	0.194175	-0.709377	7.89985e-06	-0.492855	0.0048486	-0.252047	0.171352	0.606412	0.000299029	0.107524	0.564789	0.633857	0.00012901
PDE3A	black	-0.338071	0.0628649	0.205714	0.266901	0.440454	0.0131449	-0.663496	4.73111e-05	-0.496388	0.00450764	0.0222461	0.905445	0.65891	5.56494e-05	0.606805	0.00029561	0.631824	0.00013768
C6orf57	black	0.43697	0.013973	-0.106883	0.567126	-0.499151	0.00425561	0.826808	9.92005e-09	0.54453	0.00153988	-0.0992606	0.595236	-0.754033	9.67779e-07	-0.271143	0.140099	-0.745874	1.46607e-06
LINC01398	black	-0.0455488	0.807766	0.0226331	0.903808	0.300122	0.100921	-0.670716	3.64365e-05	-0.480378	0.00623481	-0.265896	0.148237	0.541845	0.00164185	0.0622166	0.739516	0.480571	0.00621105
ADIRF	black	-0.150021	0.420513	0.157507	0.397427	0.351519	0.0524844	-0.700713	1.13594e-05	-0.660566	5.24991e-05	0.0759359	0.684738	0.681618	2.42285e-05	0.0673294	0.718938	0.703079	1.02997e-05
C5orf63	black	0.0801346	0.668268	-0.148747	0.424515	-0.169047	0.363296	0.67225	3.4438e-05	0.497398	0.00441414	0.0997889	0.593269	-0.324654	0.0747599	-0.247757	0.179004	-0.251597	0.172143
SERPINA4	black	-0.0703513	0.706865	0.202004	0.275814	0.297457	0.104133	-0.632889	0.000133078	-0.607117	0.000292917	0.0759798	0.684565	0.671091	3.59385e-05	-0.00646487	0.972466	0.697102	1.31668e-05
ZNF10	black	0.0524972	0.779114	-0.158961	0.393028	-0.250362	0.174329	0.641256	0.000101426	0.334207	0.0661272	0.0856673	0.646796	-0.31262	0.0868442	-0.352762	0.0515975	-0.22392	0.225915
ZNF503-AS1	black	-0.408095	0.0226642	0.028355	0.879647	0.499313	0.00424118	-0.6997	1.1842e-05	-0.630022	0.000145791	0.0198312	0.915671	0.786357	1.57441e-07	0.13193	0.479272	0.809234	3.57069e-08
LOC100506302	black	-0.0891923	0.633258	0.134896	0.469359	-0.0959321	0.607696	0.693991	1.49272e-05	0.459905	0.00923862	0.101958	0.585222	-0.536452	0.00186457	-0.222081	0.229848	-0.476505	0.0067285
HOXC10	black	-0.296779	0.104963	0.237163	0.198923	0.454768	0.0101599	-0.736776	2.28843e-06	-0.667543	4.09041e-05	0.08505	0.649178	0.735118	2.47709e-06	0.190272	0.305242	0.742663	1.71915e-06
NUP205	black	0.174676	0.347298	-0.141582	0.447411	-0.298151	0.10329	0.834312	5.49314e-09	0.570847	0.000797734	0.0215036	0.908588	-0.611841	0.000254776	-0.262938	0.152974	-0.59355	0.000432065
WHAMMP2	black	-0.312198	0.0872938	0.12899	0.489206	0.491654	0.00496932	-0.699335	1.20205e-05	-0.659109	5.52624e-05	-0.077681	0.677875	0.73166	2.9166e-06	0.514948	0.00303443	0.720928	4.76864e-06
CTD-2297D10.2	black	-0.241106	0.191337	0.138256	0.458259	0.434702	0.0145355	-0.544525	0.00154003	-0.690666	1.70415e-05	0.0133596	0.943135	0.61275	0.000247968	0.0416386	0.824	0.603002	0.000330179
GPATCH2	black	0.197727	0.286321	0.0336686	0.857305	-0.307333	0.092603	0.691291	1.66244e-05	0.34064	0.0607668	0.201728	0.276482	-0.586741	0.000521765	-0.273524	0.136515	-0.574065	0.00073329
GTF3C2	black	0.418576	0.0191026	-0.229125	0.215027	-0.486208	0.00554992	0.736525	2.31612e-06	0.595392	0.000410268	-0.135455	0.467502	-0.650901	7.34143e-05	-0.40788	0.0227426	-0.66999	3.74179e-05
LEAP2	black	0.137531	0.460643	-0.0295337	0.874683	-0.375567	0.0373382	0.619125	0.000204567	0.440012	0.0132476	0.118365	0.525961	-0.431178	0.0154463	-0.274367	0.135263	-0.342561	0.0592346
SMIM7	black	0.391337	0.0294812	-0.219471	0.235512	-0.627485	0.000157935	0.789465	1.30092e-07	0.694978	1.43472e-05	-0.164524	0.376461	-0.769021	4.32285e-07	-0.146285	0.432308	-0.808869	3.66192e-08
VPS41	black	0.413007	0.0209323	-0.0816001	0.662554	-0.525665	0.00238997	0.644807	9.01634e-05	0.655462	6.27618e-05	0.00556741	0.976287	-0.837749	4.1493e-09	-0.140414	0.451203	-0.869369	2.21625e-10
MUC17	black	-0.183231	0.323816	0.155153	0.404608	0.34654	0.0561567	-0.656511	6.05159e-05	-0.691332	1.65974e-05	0.0510557	0.785036	0.75599	8.73957e-07	0.293269	0.109336	0.747864	1.32674e-06
TMEM184C	black	0.102856	0.581903	0.273508	0.136539	-0.223742	0.226294	0.59515	0.000413077	0.323392	0.0759616	0.282504	0.1236	-0.542215	0.00162746	-0.476527	0.0067255	-0.500067	0.00417473
TAS1R1	black	-0.380893	0.0345152	0.0839406	0.653468	0.395453	0.027669	-0.695978	1.37798e-05	-0.551988	0.00128501	-0.0377463	0.840231	0.666863	4.1923e-05	0.17684	0.341264	0.659014	5.54476e-05
ZNF26	black	0.147636	0.428023	-0.204298	0.27028	-0.275028	0.134286	0.855193	8.97432e-10	0.573541	0.000743464	0.0858805	0.645973	-0.61302	0.000245972	-0.40585	0.0234941	-0.549728	0.00135802
ZKSCAN8	black	0.0613885	0.742866	-0.104231	0.57684	-0.283707	0.12194	0.844781	2.28922e-09	0.627885	0.000155959	0.185418	0.317971	-0.682849	2.3112e-05	-0.457576	0.0096472	-0.62973	0.000147147
LRRC69	black	0.142302	0.445079	-0.334674	0.0657265	-0.449661	0.0111516	0.696062	1.37335e-05	0.850894	1.3324e-09	0.0248758	0.894327	-0.733388	2.68889e-06	-0.182387	0.326087	-0.71115	7.32261e-06
RPE	black	0.105051	0.573829	-0.0555779	0.766499	-0.286755	0.117811	0.781782	2.07351e-07	0.510083	0.00337326	0.16941	0.362251	-0.66419	4.61533e-05	-0.192967	0.298313	-0.678125	2.76631e-05
FANCI	black	0.195189	0.292676	-0.112419	0.547098	-0.0877524	0.638774	0.607653	0.000288351	0.178814	0.335814	0.0790366	0.672561	-0.298179	0.103255	-0.444499	0.0122352	-0.258518	0.160253
LOC101927722	black	0.055432	0.767095	-0.144835	0.436933	0.123444	0.508227	-0.636615	0.000118033	-0.550701	0.00132616	-0.198105	0.285382	0.667689	4.06874e-05	-0.00464279	0.980224	0.632474	0.000134854
ZNF426	black	-0.061231	0.743504	0.0932494	0.617819	-0.124869	0.503305	0.705256	9.40445e-06	0.376668	0.0367401	0.0454429	0.808204	-0.54317	0.00159082	-0.296238	0.105628	-0.508321	0.00350383
GLCCI1	black	-0.177537	0.339333	0.196492	0.289403	-0.0901737	0.629509	0.578238	0.000656571	0.463239	0.00867924	0.559787	0.00105868	-0.486238	0.00554659	-0.237122	0.199003	-0.386851	0.0315646
BC015774 /// SEPT7P2	black	0.139815	0.453156	-0.259376	0.158822	-0.142176	0.445488	0.729529	3.22162e-06	0.501863	0.00402007	0.139063	0.455614	-0.391351	0.0294749	-0.261094	0.155981	-0.315904	0.0834073
DNAH17	black	-0.272849	0.137524	0.0430513	0.818126	0.493143	0.00481995	-0.727998	3.45827e-06	-0.668781	3.91058e-05	-0.0175545	0.925324	0.7148	6.25203e-06	0.237823	0.19764	0.729047	3.29446e-06
SUV39H2	black	0.165297	0.374192	-0.101143	0.588237	-0.224154	0.225418	0.66306	4.80539e-05	0.30477	0.095498	0.0546672	0.770222	-0.368599	0.0413095	-0.46244	0.0088107	-0.281406	0.125129
FANCM	black	0.111028	0.552099	-0.106029	0.570246	-0.32725	0.0723318	0.766674	4.92331e-07	0.774182	3.22994e-07	0.130696	0.483429	-0.743713	1.63239e-06	-0.231525	0.210127	-0.666231	4.28897e-05
SNX5	black	-0.0539875	0.773004	0.00440763	0.981226	-0.0908508	0.626928	0.687021	1.9666e-05	0.444378	0.0122616	0.284325	0.121095	-0.455891	0.00995215	-0.364173	0.0440025	-0.428701	0.0161148
OTUD6B	black	0.217334	0.240217	-0.180976	0.329907	-0.373456	0.0385074	0.873122	1.48919e-10	0.683879	2.22143e-05	0.0931159	0.618324	-0.734573	2.5421e-06	-0.111093	0.551865	-0.718305	5.35944e-06
REST	black	0.217928	0.238904	-0.0794389	0.670987	-0.166398	0.370974	0.643986	9.26638e-05	0.373924	0.0382457	0.260746	0.156554	-0.533894	0.00197908	-0.437086	0.0139449	-0.484117	0.00578781
MPV17L	black	0.0721756	0.69961	-0.210496	0.255696	-0.247709	0.179091	0.576496	0.000687706	0.621871	0.000188053	0.212652	0.250747	-0.42336	0.0176385	-0.153711	0.409042	-0.355557	0.049648
CEP70	black	0.128373	0.491305	-0.216801	0.241401	-0.137348	0.461245	0.586653	0.000523027	0.226677	0.220102	-0.00298912	0.987267	-0.235292	0.202595	-0.373438	0.0385173	-0.131368	0.481164
PRTN3	black	-0.244398	0.185161	0.233511	0.206133	0.54329	0.00158625	-0.616344	0.000222593	-0.648568	7.94654e-05	0.363669	0.0443183	0.665422	4.41572e-05	0.254179	0.167637	0.663742	4.68981e-05
ZNF563	black	-0.0354257	0.849939	-0.373201	0.0386508	-0.173163	0.351557	0.491818	0.00495267	0.422364	0.0179352	-0.122184	0.512598	-0.218716	0.237167	-0.313325	0.0860974	-0.120392	0.518848
ZNF449	black	-0.0650125	0.728241	0.0423712	0.820953	0.064841	0.72893	0.651945	7.08429e-05	0.491092	0.00502678	0.395797	0.027522	-0.430936	0.0155107	-0.153473	0.409776	-0.416875	0.0196468
ERVK13-1	black	-0.00287956	0.987734	-0.183706	0.322539	-0.290636	0.112705	0.637001	0.000116563	0.641794	9.96441e-05	0.272814	0.137577	-0.589258	0.000486866	-0.162813	0.381514	-0.540439	0.00169753
CD6	black	-0.0481036	0.797201	-0.0680236	0.716159	0.00697604	0.97029	0.606102	0.000301743	0.311129	0.0884403	0.152561	0.4126	-0.214107	0.247443	-0.408196	0.0226272	-0.14192	0.446314
HIST1H1A	black	-0.350217	0.0534254	0.253238	0.16927	0.519897	0.00272028	-0.746247	1.43904e-06	-0.71495	6.21118e-06	0.236643	0.19994	0.781556	2.10149e-07	0.376982	0.0365709	0.766802	4.88891e-07
HIBADH	black	0.16272	0.38179	-0.263767	0.151637	-0.213246	0.249396	0.593865	0.000428271	0.174591	0.347536	-0.0518597	0.781732	-0.208646	0.259994	-0.548122	0.00141209	-0.173522	0.350545
FAM162B	black	-0.455913	0.00994829	0.107699	0.564152	0.50115	0.00408086	-0.564167	0.000947562	-0.424309	0.0173592	0.0676318	0.717727	0.593094	0.000437619	-0.0139347	0.940692	0.638129	0.000112366
BTG3	black	0.065321	0.727	-0.0355414	0.849455	0.0466747	0.803105	0.602284	0.000337091	0.145941	0.433403	0.290031	0.113489	-0.25995	0.157868	-0.37322	0.0386401	-0.162266	0.383136
TAF5L	black	0.282901	0.123051	-0.247032	0.180321	-0.548811	0.00138867	0.545283	0.00151226	0.596379	0.000399	-0.0728416	0.696968	-0.574941	0.00071657	-0.154274	0.407309	-0.542715	0.00160815
CTPS2	black	0.115065	0.537643	0.162587	0.382182	-0.21981	0.234772	0.644806	9.01651e-05	0.335238	0.0652446	0.151644	0.415446	-0.520953	0.00265701	-0.411459	0.0214661	-0.454171	0.0102719
DBT	black	0.125813	0.500058	-0.015625	0.933513	-0.341477	0.0600954	0.926338	7.97279e-14	0.729094	3.28726e-06	0.194252	0.295045	-0.783944	1.82195e-07	-0.275329	0.133843	-0.724785	4.0068e-06
ZNF441	black	0.118858	0.524229	0.0888515	0.634561	-0.247253	0.179918	0.792891	1.05021e-07	0.591831	0.000453318	0.291612	0.111448	-0.680396	2.53836e-05	-0.401231	0.0252798	-0.609139	0.000276016
TNRC6A	black	0.332594	0.0675278	-0.354205	0.0505837	-0.486065	0.00556591	0.748707	1.27148e-06	0.694422	1.46715e-05	-0.0849848	0.64943	-0.57983	0.000629232	-0.323878	0.0754969	-0.56568	0.000911619
RNASEH1	black	0.322777	0.0765538	-0.172851	0.352439	-0.371686	0.0395099	0.92773	6.10153e-14	0.625737	0.000166817	0.0291426	0.876329	-0.657054	5.93825e-05	-0.327075	0.0724937	-0.638133	0.000112352
ATAD2	black	-0.0337404	0.857003	0.179307	0.334462	-0.143893	0.439954	0.823561	1.27009e-08	0.419665	0.0187608	0.456324	0.00987305	-0.561296	0.00101917	-0.223447	0.226922	-0.502064	0.00400308
CHD6	black	0.222382	0.229203	-0.234388	0.204386	-0.317218	0.0820627	0.777506	2.66636e-07	0.591189	0.0004615	0.177999	0.338057	-0.529093	0.00221061	-0.416532	0.0197582	-0.502328	0.00398086
BTBD18	black	0.160833	0.387408	-0.436416	0.0141089	-0.371979	0.0393429	0.689011	1.81911e-05	0.734758	2.51984e-06	-0.0370536	0.843127	-0.615883	0.000225713	-0.36837	0.0414453	-0.528568	0.00223727
FLJ35934	black	-0.00841713	0.964156	0.00737892	0.968575	-0.0097555	0.958461	0.702004	1.07696e-05	0.444767	0.0121769	0.211194	0.254087	-0.35399	0.0507336	-0.243246	0.187306	-0.287183	0.11724
DPP10-AS1	black	-0.288007	0.116146	0.0587556	0.753548	0.480254	0.00625007	-0.694303	1.47418e-05	-0.69108	1.67644e-05	-0.117799	0.527955	0.736008	2.37413e-06	0.229991	0.21325	0.733901	2.62436e-06
RMDN1	black	0.415676	0.020038	-0.293197	0.109427	-0.613603	0.00024172	0.650495	7.44367e-05	0.665634	4.3823e-05	-0.363285	0.0445596	-0.720991	4.75533e-06	-0.289614	0.114033	-0.714664	6.28914e-06
AEBP2	black	0.277644	0.130473	-0.0692765	0.711151	-0.401195	0.0252945	0.87644	1.03682e-10	0.643412	9.44487e-05	0.200701	0.278987	-0.723259	4.2939e-06	-0.368132	0.0415873	-0.679447	2.63147e-05
PHTF2	black	0.256203	0.164163	-0.2413	0.190969	-0.415128	0.0202192	0.80431	4.99448e-08	0.750541	1.15832e-06	0.031324	0.867151	-0.683901	2.21955e-05	-0.343523	0.0584787	-0.639851	0.000106219
DDN	black	-0.0256316	0.891135	0.166433	0.370871	0.44562	0.0119927	-0.637231	0.000115697	-0.632012	0.000136857	-0.0362181	0.846622	0.640433	0.000104208	0.22368	0.226424	0.544246	0.00155039
SMC5	black	0.243202	0.187389	-0.178657	0.336245	-0.418959	0.0189817	0.867367	2.72617e-10	0.701388	1.10472e-05	0.075654	0.685849	-0.760626	6.83774e-07	-0.584597	0.000553228	-0.699446	1.19663e-05
PCMTD2	black	0.384681	0.0326147	-0.316642	0.0826495	-0.547043	0.00144946	0.777926	2.60193e-07	0.768356	4.48573e-07	-0.122713	0.510762	-0.733172	2.7164e-06	-0.323961	0.0754177	-0.664665	4.5375e-05
TRMT10A	black	0.311164	0.0884022	-0.167968	0.366411	-0.503059	0.00391977	0.645276	8.87615e-05	0.425129	0.0171209	-0.133989	0.472381	-0.62689	0.000160905	-0.278104	0.129811	-0.629256	0.000149365
TMC6	black	0.3397	0.0615287	-0.356709	0.0488616	-0.487705	0.00538489	0.809042	3.61836e-08	0.739019	2.05396e-06	-0.083193	0.656365	-0.667834	4.04742e-05	-0.368673	0.0412654	-0.641434	0.000100833
ICK	black	0.227411	0.21857	0.0797077	0.669936	-0.404772	0.0239012	0.771706	3.71802e-07	0.783312	1.89247e-07	0.113146	0.544492	-0.784865	1.72362e-07	-0.141088	0.449011	-0.755563	8.93693e-07
ZNF606	black	0.247995	0.178574	-0.262533	0.15363	-0.264377	0.150657	0.556887	0.00113839	0.592004	0.000451139	0.0790223	0.672617	-0.436531	0.0140804	-0.37398	0.0382147	-0.386208	0.031873
MRPS27	black	0.263366	0.152283	-0.0634746	0.734436	-0.258914	0.159591	0.571509	0.000784094	0.0274815	0.883329	-0.0375728	0.840956	-0.21178	0.252742	-0.470525	0.00755596	-0.190959	0.303466
FAM135A	black	0.203121	0.273109	-0.0638625	0.732871	-0.174828	0.346874	0.677148	2.86989e-05	0.514782	0.00304547	0.211411	0.253587	-0.61921	0.000204037	-0.353846	0.0508345	-0.589412	0.000484788
PIF1	black	-0.269263	0.142977	0.254264	0.16749	0.494422	0.00469477	-0.58205	0.000592757	-0.602268	0.000337251	0.242031	0.189588	0.542381	0.00162101	0.127706	0.493579	0.517088	0.00289495
SEC23IP	black	0.26905	0.143305	0.0417749	0.823433	-0.414155	0.0205439	0.873064	1.49851e-10	0.605514	0.000306965	0.124075	0.506043	-0.801803	5.90338e-08	-0.195792	0.291158	-0.799695	6.7828e-08
SH3BP5-AS1	black	-0.0239529	0.898227	-0.403144	0.0245272	-0.234073	0.205012	0.519163	0.00276497	0.576522	0.00068723	0.00914992	0.961037	-0.421888	0.0180785	-0.0844722	0.651411	-0.38983	0.0301681
ADAT2	black	0.116676	0.531925	-0.342891	0.0589741	-0.269461	0.142671	0.692176	1.60502e-05	0.580586	0.00061659	-0.225065	0.223488	-0.494318	0.00470481	-0.191783	0.301344	-0.439954	0.0132611
TTC39B	black	0.00497319	0.978817	-0.179564	0.333759	-0.0813121	0.663676	0.614017	0.000238742	0.289673	0.113956	0.256731	0.163266	-0.285483	0.119522	0.00965534	0.958887	-0.239387	0.194621
ARL13B	black	0.201491	0.27706	-0.0538104	0.77373	-0.42579	0.0169309	0.73039	3.09502e-06	0.559259	0.00107282	0.210729	0.255158	-0.761294	6.59719e-07	-0.083258	0.656113	-0.771457	3.77075e-07
EIF2B1	black	0.344912	0.0574004	-0.180291	0.331773	-0.389441	0.0303478	0.843187	2.62637e-09	0.529802	0.002175	0.00385874	0.983563	-0.586502	0.000525192	-0.324358	0.0750405	-0.612345	0.000250982
CNOT4	black	0.455421	0.0100388	-0.304813	0.095449	-0.473267	0.00716634	0.76869	4.40333e-07	0.770233	4.03955e-07	-0.13356	0.473812	-0.761094	6.66836e-07	-0.450198	0.0110435	-0.736438	2.32574e-06
ZNF234	black	0.291083	0.112128	-0.0499436	0.789613	-0.376629	0.036761	0.759015	7.45102e-07	0.593991	0.000426753	0.135232	0.468242	-0.671986	3.47756e-05	-0.154564	0.406416	-0.62305	0.000181335
DNAJC21	black	0.212843	0.250311	-0.0695413	0.710095	-0.396536	0.0272078	0.942729	2.30612e-15	0.648723	7.90494e-05	0.138287	0.458159	-0.775444	3.00422e-07	-0.435134	0.0144269	-0.750326	1.17108e-06
ZNF780B	black	0.268879	0.14357	-0.0386562	0.836431	-0.298358	0.103038	0.782972	1.93136e-07	0.623303	0.000179921	0.00711781	0.969686	-0.651818	7.11506e-05	-0.430608	0.0155981	-0.616974	0.000218386
OPN1SW	black	-0.36106	0.0459796	0.00997257	0.957537	0.422508	0.0178922	-0.552549	0.00126742	-0.584729	0.000551243	0.0756243	0.685966	0.66809	4.01007e-05	0.0871474	0.641097	0.736266	2.34496e-06
ZNF550	black	0.0665635	0.722009	0.109325	0.55825	-0.215455	0.244408	0.744153	1.59716e-06	0.439836	0.0132886	0.191411	0.302301	-0.474556	0.00698919	-0.199426	0.282117	-0.452418	0.0106066
FAM161A	black	0.257243	0.162398	-0.21997	0.234422	-0.326807	0.0727414	0.655318	6.30758e-05	0.396675	0.0271488	0.0357129	0.848737	-0.403091	0.0245476	-0.51611	0.00295794	-0.31943	0.0798345
CEP85L	black	0.314033	0.0853531	-0.148295	0.42594	-0.454531	0.0102044	0.799911	6.68729e-08	0.771123	3.84245e-07	-0.0269184	0.885704	-0.730181	3.12529e-06	-0.368605	0.0413058	-0.674667	3.14891e-05
TTC5	black	0.458619	0.0094624	-0.375775	0.0372247	-0.588691	0.000494543	0.796808	8.18162e-08	0.762611	6.1455e-07	-0.113464	0.543354	-0.807666	3.97735e-08	-0.362863	0.0448265	-0.781108	2.15804e-07
CARF	black	0.299403	0.10178	-0.304347	0.0959825	-0.457026	0.00974585	0.773406	3.3762e-07	0.730562	3.07027e-06	-0.0035269	0.984977	-0.625106	0.00017013	-0.19797	0.285717	-0.569113	0.000834469
HAX1	black	0.114855	0.53839	0.0786787	0.673962	-0.133941	0.47254	0.570827	0.000798156	0.199871	0.281022	-0.0205274	0.912722	-0.229424	0.214412	-0.0257519	0.890627	-0.235526	0.202133
DEFB123	black	-0.337654	0.0632109	0.140503	0.450914	0.26041	0.157108	-0.705837	9.17795e-06	-0.51837	0.00281406	-0.103188	0.580676	0.63335	0.000131125	0.203777	0.271531	0.633491	0.000130534
SNORA65	black	-0.390986	0.0296401	0.220625	0.232997	0.399366	0.026032	-0.639684	0.000106803	-0.566829	0.00088512	0.188622	0.309531	0.657628	5.82044e-05	0.0772537	0.679553	0.707918	8.40591e-06
ZNF37BP	black	0.177558	0.339275	-0.0742778	0.691282	-0.463578	0.00862403	0.852782	1.12184e-09	0.780417	2.24816e-07	0.104786	0.574799	-0.756664	8.43608e-07	-0.335277	0.0652115	-0.69501	1.43287e-05
INPP5F	black	0.171418	0.356507	-0.0502738	0.788253	-0.164939	0.375242	0.581981	0.000593858	0.243904	0.186078	-0.051587	0.782852	-0.266634	0.147072	-0.157514	0.397407	-0.260858	0.15637
CMTM7	black	0.522951	0.00254076	-0.476108	0.00678094	-0.485768	0.00559929	0.459826	0.00925223	0.698121	1.26318e-05	-0.387138	0.0314277	-0.52129	0.00263706	-0.079454	0.670928	-0.585391	0.000541386
C20orf173	black	-0.317769	0.0815035	-0.0151301	0.935614	0.515905	0.00297131	-0.787302	1.48618e-07	-0.684959	2.13068e-05	0.0526399	0.778528	0.762948	6.03453e-07	0.195667	0.291472	0.782122	2.03195e-07
FAM98A	black	0.030363	0.871192	-0.1127	0.54609	-0.202469	0.274685	0.79431	9.59926e-08	0.549945	0.00135087	0.28484	0.120394	-0.594354	0.000422427	-0.0390503	0.834786	-0.606116	0.000301624
FER	black	0.331208	0.068749	-0.181054	0.329695	-0.417185	0.0195469	0.646978	8.38401e-05	0.624492	0.000173409	0.035859	0.848125	-0.743171	1.67667e-06	-0.14067	0.450369	-0.7679	4.60092e-07
COG2	black	0.130527	0.484	-0.0295154	0.87476	-0.287004	0.117478	0.871919	1.694e-10	0.559114	0.00107672	0.206302	0.265506	-0.623541	0.000178598	-0.369109	0.0410074	-0.612973	0.000246319
WNT1	black	0.0115721	0.950734	-0.0537821	0.773846	0.203569	0.27203	-0.696733	1.3365e-05	-0.607277	0.00029155	-0.102405	0.583567	0.607804	0.000287078	-0.0185895	0.920934	0.596961	0.000392479
CCDC84	black	0.228244	0.216844	-0.364528	0.0437817	-0.3873	0.031351	0.70743	8.58133e-06	0.813204	2.7051e-08	-0.0901684	0.629529	-0.615605	0.000227614	-0.090454	0.628439	-0.580716	0.000614437
RABGGTB	black	0.346093	0.056496	-0.259916	0.157925	-0.436441	0.0141027	0.773011	3.45306e-07	0.536895	0.00184531	0.00102225	0.995645	-0.613685	0.000241128	-0.427142	0.0165478	-0.567452	0.000871059
LAX1	black	-0.0677002	0.717454	0.251186	0.17287	-0.151386	0.416249	0.774823	3.11348e-07	0.361429	0.0457417	0.562771	0.000981813	-0.501436	0.00405639	-0.231645	0.209885	-0.422025	0.0180372
LRCH3	black	0.170179	0.360046	-0.18764	0.312105	-0.373689	0.0383768	0.817297	2.01785e-08	0.861856	4.7408e-10	0.133784	0.473065	-0.730532	3.07466e-06	-0.0565833	0.762394	-0.699761	1.18124e-05
NIFK	black	0.236095	0.201013	0.0448931	0.810483	-0.15788	0.396296	0.794878	9.25843e-08	0.31037	0.0892605	0.0970078	0.603657	-0.446076	0.0118952	-0.240934	0.191665	-0.434212	0.0146593
TNPO1	black	0.222641	0.228646	-0.0202955	0.913704	-0.459928	0.00923465	0.819595	1.70621e-08	0.686538	2.00397e-05	0.203859	0.271332	-0.860873	5.21945e-10	-0.203387	0.272468	-0.838659	3.84796e-09
LARS2	black	0.163304	0.380058	-0.0431291	0.817803	-0.307421	0.0925049	0.750886	1.13808e-06	0.429905	0.0157871	0.0476055	0.799258	-0.619765	0.000200605	-0.367768	0.0418046	-0.63334	0.000131167
PGM3	black	0.0551422	0.768279	-0.220439	0.233401	-0.189414	0.307469	0.724676	4.02678e-06	0.503854	0.00385433	0.242691	0.188346	-0.521238	0.00264015	-0.480996	0.00615895	-0.460289	0.00917279
CYP4V2	black	0.207878	0.261793	0.111102	0.551834	-0.33234	0.0677502	0.643011	9.57113e-05	0.345242	0.0571467	0.222811	0.228281	-0.445255	0.0120712	-0.168591	0.36461	-0.478166	0.00651282
FAM73A	black	0.30884	0.0909333	-0.261233	0.155754	-0.423485	0.0176014	0.932575	2.30197e-14	0.704049	9.8919e-06	0.0361691	0.846827	-0.754747	9.32533e-07	-0.318173	0.0810952	-0.716418	5.82455e-06
CCDC88C	black	0.0668185	0.720986	-0.117826	0.527863	-0.198213	0.285115	0.758513	7.65211e-07	0.656809	5.98919e-05	0.316953	0.0823321	-0.569657	0.000822791	-0.0157777	0.932864	-0.530882	0.0021217
TNKS2	black	0.25547	0.165415	0.0275279	0.883133	-0.453162	0.0104635	0.712176	7.00601e-06	0.618212	0.000210333	0.0565106	0.762691	-0.775116	3.06158e-07	-0.516368	0.00294122	-0.720828	4.7902e-06
LCMT2	black	0.166663	0.370201	-0.0460978	0.805493	-0.327189	0.072388	0.717831	5.47295e-06	0.352402	0.0518532	0.0799162	0.669121	-0.577086	0.000677009	-0.336817	0.06391	-0.564588	0.000937423
SLC35D1	black	0.186747	0.314453	-0.129053	0.488995	-0.398374	0.0264391	0.779901	2.31764e-07	0.637785	0.000113632	-0.000341929	0.998543	-0.634687	0.000125614	-0.155655	0.403069	-0.621672	0.000189209
MSANTD4	black	0.148249	0.426086	0.0694076	0.710628	-0.307405	0.0925232	0.78321	1.90406e-07	0.552786	0.00126004	0.287437	0.116902	-0.704373	9.75864e-06	-0.200857	0.278606	-0.681762	2.4095e-05
TRAPPC11	black	0.359923	0.0467193	-0.0759041	0.684864	-0.447372	0.0116218	0.830455	7.47005e-09	0.597176	0.000390096	0.0911636	0.625736	-0.762999	6.01781e-07	-0.433203	0.0149174	-0.746356	1.43116e-06
ANGEL2	black	0.200976	0.278315	-0.173315	0.351127	-0.410571	0.0217771	0.886429	3.26398e-11	0.781414	2.11929e-07	0.141355	0.448145	-0.789781	1.2757e-07	-0.185753	0.317082	-0.757785	7.95258e-07
CBLN1	black	-0.271218	0.139984	0.0644012	0.730701	0.24252	0.188668	-0.722554	4.43272e-06	-0.722186	4.5069e-06	-0.18706	0.313629	0.64193	9.91955e-05	0.0871203	0.641201	0.636026	0.000120306
TMEM207	black	-0.420245	0.0185806	0.311157	0.0884102	0.474791	0.00695733	-0.706294	9.003e-06	-0.6326	0.000134312	0.0806141	0.666397	0.698203	1.25896e-05	0.207536	0.262596	0.672729	3.38348e-05
PCYT1B	black	-0.48598	0.00557549	0.317628	0.0816455	0.661869	5.01318e-05	-0.750911	1.13658e-06	-0.678605	2.71668e-05	0.157783	0.396592	0.691974	1.61795e-05	0.566928	0.000882869	0.650186	7.52225e-05
FAM65C	black	-0.479877	0.00629684	0.345341	0.0570706	0.747923	1.32278e-06	-0.726869	3.64264e-06	-0.69475	1.44793e-05	0.0843565	0.651859	0.785746	1.63404e-07	0.622059	0.000186966	0.730903	3.02178e-06
WEE1	black	-0.00172533	0.99265	0.0750377	0.68828	-0.20607	0.266057	0.701184	1.11408e-05	0.478888	0.00642087	0.412486	0.0211108	-0.550715	0.00132571	-0.231092	0.211005	-0.484761	0.00571365
MAN1A2	black	0.137059	0.462197	-0.0817786	0.66186	-0.24284	0.188066	0.754876	9.26287e-07	0.45091	0.0109017	0.16145	0.385564	-0.505425	0.00372777	-0.675018	3.10803e-05	-0.426404	0.0167561
ZNF548	black	0.234103	0.204952	-0.217444	0.239975	-0.315965	0.0833453	0.772849	3.48499e-07	0.534588	0.00194745	0.137593	0.460439	-0.528071	0.00226284	-0.364819	0.0436011	-0.478466	0.00647449
LIX1L	black	0.183364	0.323457	0.00764606	0.967437	-0.386122	0.0319142	0.760519	6.877e-07	0.385422	0.0322532	0.19428	0.294973	-0.505617	0.00371259	-0.442742	0.0126236	-0.453062	0.0104826
ZMYM6	black	0.329129	0.0706129	-0.195391	0.292166	-0.502256	0.0039869	0.850136	1.42672e-09	0.751448	1.10577e-06	-0.00255291	0.989125	-0.785761	1.6325e-07	-0.505318	0.0037363	-0.724901	3.98576e-06
TNFAIP8L1	black	0.130408	0.484402	-0.402797	0.0246623	-0.270684	0.140797	0.72862	3.36029e-06	0.543679	0.00157155	-0.0845313	0.651182	-0.468835	0.00780475	-0.237552	0.198166	-0.447329	0.0116305
SNX8	black	-0.382224	0.0338377	0.0621032	0.739975	0.624512	0.000173298	-0.791682	1.13309e-07	-0.638997	0.00010923	0.0316358	0.86584	0.769069	4.31137e-07	0.270012	0.141825	0.733042	2.7331e-06
GGTLC2	black	-0.357615	0.0482496	0.0471173	0.801275	0.469534	0.00770103	-0.630495	0.00014362	-0.339045	0.0620631	0.12489	0.503233	0.624098	0.000175544	0.472806	0.00723063	0.61008	0.000268449
NDUFS4	black	0.246434	0.181412	-0.307958	0.0919081	-0.360549	0.0463112	0.624627	0.000172684	0.309548	0.0901564	-0.21036	0.256012	-0.349674	0.053822	-0.225959	0.221605	-0.340222	0.0611048
FBXO32	black	-0.00287665	0.987746	-0.106653	0.567967	-0.158969	0.393005	0.602579	0.000334241	0.373124	0.0386941	0.110882	0.552627	-0.365572	0.0431368	-0.310241	0.0894005	-0.277859	0.130162
AGR2	black	-0.231191	0.210804	0.204917	0.2688	0.466715	0.00812692	-0.760579	6.85508e-07	-0.692569	1.58008e-05	0.00682522	0.970932	0.804863	4.81171e-08	0.460322	0.00916701	0.78111	2.15778e-07
DENND4C	black	-0.0692947	0.711079	-0.079083	0.67238	-0.253514	0.168789	0.809009	3.62654e-08	0.641011	0.000102248	0.382587	0.0336547	-0.639768	0.000106509	-0.0614591	0.74258	-0.578383	0.000654044
SECISBP2L	black	0.219447	0.235564	0.00256737	0.989064	-0.394016	0.0282909	0.704127	9.85948e-06	0.657699	5.80596e-05	0.251802	0.171783	-0.759287	7.34433e-07	-0.439549	0.0133558	-0.695739	1.39135e-05
C12orf73	black	0.0066232	0.971792	-0.00920449	0.960805	-0.0937701	0.615849	0.786003	1.60873e-07	0.331244	0.0687168	0.299124	0.102115	-0.399258	0.0260761	-0.343356	0.0586092	-0.358095	0.0479287
PHC3	black	0.233221	0.206713	-0.196764	0.288722	-0.445282	0.0120654	0.852312	1.17115e-09	0.858231	6.73569e-10	0.0455159	0.807902	-0.832747	6.22887e-09	-0.29422	0.108138	-0.754525	9.43373e-07
WNK4	black	-0.187545	0.312352	0.0203133	0.913629	0.439798	0.0132975	-0.803423	5.30006e-08	-0.643379	9.45515e-05	-0.0537337	0.774044	0.828076	8.99537e-09	0.353698	0.0509383	0.821995	1.42832e-08
ABCB10	black	-0.00736519	0.968633	0.0934873	0.616918	-0.0785076	0.674633	0.577032	0.000677987	0.391123	0.0295779	0.419673	0.0187581	-0.455683	0.00999043	0.130493	0.484115	-0.453901	0.0103229
PRKCH	black	-0.201698	0.276555	0.184412	0.320651	-0.0524927	0.779132	0.631909	0.000137306	0.247708	0.179094	0.548775	0.00138988	-0.297286	0.104341	-0.280926	0.125801	-0.214362	0.246866
KIAA1429	black	0.280028	0.127067	-0.220563	0.233132	-0.579735	0.000630836	0.736732	2.29323e-06	0.689935	1.75409e-05	-0.00960049	0.95912	-0.78532	1.67683e-07	-0.367921	0.0417131	-0.73721	2.2412e-06
HCFC2	black	0.181658	0.328057	0.0138533	0.941038	-0.234568	0.204029	0.838019	4.05777e-09	0.453607	0.0103786	0.339296	0.061858	-0.617368	0.000215795	-0.304923	0.0953236	-0.602778	0.000332327
TRAPPC13	black	0.432835	0.0150122	-0.0978295	0.60058	-0.545479	0.00150515	0.914629	6.27006e-13	0.701565	1.09667e-05	0.0527895	0.777915	-0.797059	8.0503e-08	-0.294404	0.107908	-0.746068	1.45195e-06
ERCC4	black	0.259109	0.159267	-0.0906986	0.627507	-0.285264	0.119819	0.7263	3.73904e-06	0.296892	0.104824	0.0769734	0.680655	-0.512365	0.00321049	-0.403084	0.0245507	-0.525329	0.0024082
FLJ21408	black	-0.351281	0.052655	0.365879	0.0429481	0.460618	0.00911653	-0.796458	8.36777e-08	-0.71663	5.77035e-06	0.0395705	0.832616	0.799824	6.72579e-08	0.425699	0.016957	0.787348	1.48196e-07
TMEM65	black	0.275911	0.13299	0.0110283	0.953047	-0.485758	0.0056004	0.370976	0.0399184	0.417148	0.0195587	0.109566	0.55738	-0.667965	4.0283e-05	-0.122211	0.512506	-0.648012	8.09718e-05
LOC100506526	black	-0.417135	0.019563	0.27976	0.127446	0.591314	0.000459891	-0.610803	0.000262758	-0.697383	1.3017e-05	0.195283	0.29244	0.703315	1.01989e-05	0.0698654	0.708802	0.676103	2.98456e-05
LDHD	black	-0.506074	0.00367653	0.147916	0.427138	0.542891	0.00160142	-0.641955	9.91162e-05	-0.54593	0.0014889	-0.107531	0.564767	0.641071	0.000102045	0.252101	0.171258	0.662699	4.86752e-05
INPP5E	black	0.154766	0.405795	-0.308355	0.0914682	-0.151447	0.416058	0.604498	0.000316172	0.525153	0.00241778	0.117713	0.528262	-0.322005	0.0773005	-0.229256	0.214756	-0.320918	0.0783628
ATP5S	black	0.265362	0.149085	-0.122824	0.510375	-0.419759	0.0187313	0.632346	0.000135407	0.54887	0.00138669	0.0642641	0.731253	-0.537847	0.00180459	-0.0920282	0.622449	-0.470746	0.00752388
HCG18	black	0.0689151	0.712595	-0.154752	0.40584	-0.238509	0.196312	0.802734	5.5497e-08	0.706741	8.83505e-06	0.227483	0.218421	-0.589472	0.000483992	-0.37969	0.0351373	-0.522853	0.00254638
LINC01010	black	-0.317232	0.0820482	0.0860869	0.645178	0.445734	0.0119683	-0.68033	2.5447e-05	-0.598399	0.000376779	-0.129374	0.487903	0.65761	5.82408e-05	0.297212	0.104432	0.636758	0.000117488
API5	black	0.162808	0.381528	-0.199096	0.28293	-0.146937	0.430237	0.766329	5.01792e-07	0.470166	0.00760824	0.077089	0.680201	-0.490581	0.00507943	-0.619574	0.00020178	-0.468536	0.0078496
PBRM1	black	0.288434	0.115582	-0.140789	0.449984	-0.482161	0.00601811	0.791882	1.11902e-07	0.766491	4.97342e-07	0.0402257	0.829884	-0.861293	5.01013e-10	-0.300494	0.100478	-0.865605	3.26243e-10
TMEM246	black	-0.206324	0.265456	-0.00741832	0.968407	0.395031	0.0278507	-0.694653	1.45357e-05	-0.635358	0.000122927	-0.0923065	0.621393	0.728157	3.43289e-06	0.0512946	0.784054	0.70589	9.15729e-06
TMEM92	black	-0.316049	0.0832583	0.200807	0.278728	0.373171	0.0386675	-0.661727	5.03844e-05	-0.519555	0.00274099	0.171326	0.356766	0.547752	0.0014248	0.17237	0.353801	0.544954	0.00152427
LINC00342	black	0.0452797	0.80888	-0.286022	0.118795	-0.257056	0.162715	0.687931	1.89786e-05	0.691714	1.6348e-05	0.0760738	0.684195	-0.460905	0.0090678	-0.232492	0.208176	-0.38038	0.0347795
THRAP3	black	0.142075	0.445815	0.0557604	0.765753	-0.309251	0.0904814	0.600705	0.000352754	0.663032	4.8101e-05	0.216472	0.242135	-0.751417	1.10752e-06	-0.250382	0.174293	-0.69641	1.35413e-05
DIP2C	black	0.144742	0.437232	-0.161825	0.384448	-0.240561	0.192374	0.672399	3.42496e-05	0.397455	0.0268215	0.0421575	0.821841	-0.467234	0.00804706	-0.523467	0.00251147	-0.397298	0.0268869
SLC41A1	black	0.238742	0.195862	-0.372329	0.0391437	-0.413726	0.0206885	0.777607	2.65069e-07	0.673993	3.22876e-05	-0.0024134	0.989719	-0.608752	0.000279183	-0.301641	0.0991235	-0.547233	0.00144281
SMG6	black	0.0103389	0.955979	0.0243079	0.896726	0.126172	0.498825	-0.672314	3.43574e-05	-0.546964	0.00145224	-0.178674	0.336198	0.657637	5.81874e-05	-0.0435248	0.81616	0.671221	3.5767e-05
NUP43	black	0.129995	0.485801	-0.184692	0.319903	-0.318326	0.0809408	0.842143	2.87104e-09	0.703301	1.02049e-05	0.159097	0.392618	-0.652102	7.04623e-05	-0.361854	0.0454692	-0.610419	0.00026577
SKIV2L2	black	0.344482	0.0577321	-0.172149	0.354428	-0.523035	0.00253597	0.925711	8.97737e-14	0.642206	9.82976e-05	0.00176201	0.992494	-0.737335	2.22779e-06	-0.394614	0.0280311	-0.725392	3.89738e-06
CCNC	black	0.326911	0.0726452	-0.371912	0.0393808	-0.493062	0.00482796	0.852692	1.13115e-09	0.679708	2.60553e-05	-0.0771041	0.680141	-0.668077	4.01188e-05	-0.407301	0.0229548	-0.598833	0.000372149
EIF3C	black	0.227639	0.218096	-0.286538	0.118102	-0.282085	0.124182	0.580738	0.000614086	0.716357	5.83999e-06	-0.0635668	0.734064	-0.634813	0.000125108	-0.220799	0.232619	-0.580938	0.000610784
C1orf109	black	0.0555165	0.766749	-0.0146322	0.937729	-0.176586	0.341968	0.867872	2.58841e-10	0.435173	0.014417	0.303097	0.097424	-0.552755	0.001261	-0.231911	0.209348	-0.494669	0.00467089
CXorf40B	black	0.357228	0.0485106	-0.143346	0.441714	-0.443057	0.0125531	0.772657	3.52319e-07	0.530461	0.00214237	0.0837002	0.654399	-0.635962	0.000120553	-0.24998	0.175009	-0.650247	7.5067e-05
LARP4	black	0.242626	0.188468	-0.0966322	0.605066	-0.339369	0.0617985	0.809422	3.52445e-08	0.441698	0.0128593	0.0153483	0.934687	-0.583	0.000577741	-0.570834	0.000798006	-0.561841	0.00100522
LINC00938	black	-0.0400478	0.830626	-0.0910916	0.626011	-0.0405331	0.828603	0.704508	9.70389e-06	0.458574	0.00947037	0.121732	0.514171	-0.385993	0.0319764	-0.159399	0.391711	-0.339041	0.0620664
GPR20	black	-0.4613	0.00900094	0.338677	0.0623651	0.527611	0.00228665	-0.70834	8.2565e-06	-0.628375	0.000153574	0.0945901	0.612751	0.747035	1.38324e-06	0.133914	0.47263	0.751085	1.12655e-06
STAT4	black	-0.279704	0.127526	0.170618	0.358787	0.168463	0.36498	0.651495	7.19403e-05	0.231228	0.210729	0.575957	0.000697582	-0.223971	0.225806	-0.242305	0.189072	-0.131848	0.47955
RFXAP	black	0.174119	0.348864	-0.109089	0.559105	-0.227351	0.218695	0.847105	1.8686e-09	0.52204	0.0025932	0.219511	0.235426	-0.558036	0.00110619	-0.265033	0.149608	-0.507996	0.00352835
C6orf223	black	-0.566827	0.000885179	0.298015	0.103455	0.565064	0.000926097	-0.668731	3.91761e-05	-0.667867	4.04257e-05	0.170383	0.359461	0.704788	9.59088e-06	0.36061	0.0462714	0.700202	1.16004e-05
MDC1	black	0.177094	0.34056	-0.166492	0.3707	-0.174839	0.346842	0.707829	8.43771e-06	0.267485	0.145738	0.127484	0.494337	-0.341508	0.0600709	-0.474172	0.00704166	-0.320327	0.0789446
RCN1	black	0.232732	0.207693	-0.114861	0.538369	-0.200128	0.280391	0.609033	0.000276877	0.406011	0.0234336	0.0422858	0.821308	-0.544669	0.00153474	-0.162728	0.381765	-0.618339	0.000209525
ZNF367	black	-0.0917659	0.623446	0.116768	0.531601	-0.108887	0.559837	0.592692	0.000442558	0.461522	0.00896361	0.250057	0.174872	-0.498179	0.0043429	0.352057	0.0520992	-0.482449	0.00598367
ZNF232	black	0.239125	0.195124	-0.138464	0.457576	-0.245443	0.183229	0.688817	1.83307e-05	0.370982	0.039915	-0.0175166	0.925485	-0.542041	0.00163419	-0.402352	0.0248368	-0.546426	0.00147121
NDC1	black	0.164934	0.375256	-0.0940105	0.61494	-0.259509	0.158601	0.86841	2.44832e-10	0.491624	0.0049724	0.120962	0.516855	-0.599179	0.000368491	-0.22782	0.217722	-0.549255	0.00137374
F2RL3	black	-0.210643	0.255357	0.0824	0.659444	0.266242	0.14769	-0.745458	1.49683e-06	-0.625467	0.000168227	-0.0926264	0.620179	0.688673	1.84342e-05	0.337504	0.0633361	0.62869	0.000152059
PAXIP1-AS1	black	0.245616	0.182912	-0.208551	0.260217	-0.364796	0.0436151	0.826343	1.02806e-08	0.665795	4.357e-05	0.0128106	0.945469	-0.607426	0.00029028	-0.250927	0.173327	-0.566841	0.000884859
CTC1	black	0.452732	0.010546	-0.30282	0.0977455	-0.544014	0.00155903	0.812326	2.87795e-08	0.653135	6.80091e-05	-0.130369	0.484534	-0.693918	1.49711e-05	-0.387693	0.0311648	-0.65543	6.28312e-05
TMC8	black	0.0973876	0.602234	-0.23284	0.207476	-0.20392	0.271188	0.805945	4.47255e-08	0.676079	2.98731e-05	0.0114748	0.951148	-0.561215	0.00102127	-0.270225	0.141498	-0.558183	0.00110214
APOL5	black	-0.227628	0.218119	-0.0697756	0.70916	0.505186	0.00374679	-0.657777	5.79025e-05	-0.581579	0.000600334	0.0192171	0.918273	0.702445	1.05744e-05	0.0407186	0.82783	0.740295	1.93054e-06
LOC100505915	black	0.00358482	0.98473	-0.245646	0.182857	-0.109196	0.558719	0.537068	0.00183786	0.690422	1.72069e-05	0.0838679	0.65375	-0.46488	0.00841467	-0.148609	0.42495	-0.429007	0.016031
LOC101927653	black	-0.078429	0.674941	-0.0702715	0.707183	0.315266	0.0840672	-0.633887	0.000128889	-0.486188	0.00555223	-0.128526	0.490786	0.620969	0.000193343	0.121295	0.515695	0.58931	0.000486157
MUS81	black	-0.0573825	0.759136	-0.11585	0.534853	0.00135909	0.994211	0.587321	0.000513531	0.470608	0.00754388	0.270259	0.141447	-0.389588	0.0302795	-0.450476	0.0109881	-0.375511	0.0373686
LUC7L	black	0.144598	0.437692	-0.26177	0.154874	-0.290183	0.113292	0.806879	4.19728e-08	0.736264	2.34523e-06	0.0900827	0.629856	-0.655139	6.34665e-05	-0.372334	0.0391405	-0.606288	0.000300114
MCFD2	black	0.330715	0.0691872	-0.161415	0.38567	-0.52741	0.00229716	0.850706	1.35525e-09	0.574774	0.000719726	-0.00849913	0.963807	-0.769957	4.10254e-07	-0.29293	0.109765	-0.758986	7.46275e-07
NUP160	black	0.195887	0.290919	-0.0163723	0.93034	-0.263193	0.152562	0.864787	3.54297e-10	0.530526	0.00213916	0.103312	0.58022	-0.57573	0.000701789	-0.181387	0.32879	-0.54609	0.00148318
PSMD3	black	0.301479	0.0993146	0.00344398	0.98533	-0.298896	0.102389	0.625044	0.000170459	0.223687	0.22641	-0.121476	0.515064	-0.441828	0.0128298	-0.420482	0.0185075	-0.470416	0.00757176
ZNF573	black	0.0436682	0.815564	-0.0974659	0.601941	-0.218982	0.236584	0.842748	2.72677e-09	0.683714	2.23563e-05	0.188625	0.309525	-0.588661	0.000494954	-0.246439	0.181403	-0.507483	0.00356742
RHPN1-AS1	black	-0.37734	0.0363786	0.103498	0.579537	0.571542	0.000783419	-0.661973	4.9948e-05	-0.646194	8.60767e-05	0.248814	0.177098	0.781921	2.05643e-07	0.177279	0.340049	0.826998	9.77601e-09
CDH18	black	-0.202055	0.27569	0.392085	0.0291449	0.453998	0.0103046	-0.622732	0.000183125	-0.629817	0.000146741	0.174052	0.349051	0.636909	0.000116913	0.106881	0.567133	0.626093	0.000164968
ZNF326	black	0.234909	0.203352	-0.221762	0.230537	-0.336794	0.0639291	0.830955	7.18147e-09	0.717944	5.44558e-06	0.0895108	0.63204	-0.728951	3.30913e-06	-0.33106	0.0688803	-0.673134	3.33321e-05
XCR1	black	-0.187989	0.311189	0.136574	0.463799	0.251155	0.172923	-0.710667	7.47596e-06	-0.579828	0.000629261	0.0261911	0.888773	0.57779	0.000664452	0.160125	0.389527	0.576071	0.000695488
IL21R	black	-0.190396	0.304921	0.063365	0.734878	0.295329	0.106753	0.523504	0.00250937	0.0684348	0.714514	0.314841	0.0845082	-0.130998	0.482411	-0.253759	0.168365	-0.116635	0.532072
IL22	black	-0.281658	0.124776	0.0779172	0.676948	0.470275	0.00759223	-0.742982	1.69237e-06	-0.772543	3.54602e-07	-0.137052	0.462221	0.787241	1.49174e-07	0.231004	0.211184	0.776376	2.84696e-07
ZNF665	black	0.106202	0.569614	0.103561	0.579304	-0.313588	0.0858202	0.753774	9.80881e-07	0.712849	6.80513e-06	0.217604	0.239621	-0.690843	1.69227e-05	-0.285552	0.119428	-0.61185	0.000254712
ZNF320	black	0.164229	0.377328	-0.0263111	0.888266	-0.190865	0.303707	0.849917	1.45516e-09	0.499207	0.00425068	0.117504	0.528996	-0.548721	0.00139172	-0.288094	0.116031	-0.558816	0.00108481
WDPCP	black	0.0974956	0.60183	-0.134304	0.471331	-0.344295	0.0578776	0.557095	0.00113249	0.675136	3.09436e-05	-0.0197192	0.916145	-0.527489	0.00229302	-0.0853775	0.647914	-0.449735	0.0111367
SAR1A	black	0.384288	0.0328079	-0.167948	0.36647	-0.585102	0.00054567	0.767123	4.80297e-07	0.561898	0.00100378	0.0724208	0.698637	-0.77549	2.99637e-07	-0.498903	0.00427778	-0.727139	3.59774e-06
GALNT12	black	0.0491281	0.792973	-0.00277939	0.988161	-0.245339	0.183422	0.744495	1.57032e-06	0.370636	0.0401149	0.127811	0.493221	-0.395819	0.0275124	-0.210639	0.255367	-0.315795	0.0835201
ZBTB6	black	0.0659514	0.724466	0.212377	0.251375	-0.230401	0.212413	0.610756	0.000263122	0.338717	0.0623322	0.326425	0.0730968	-0.562412	0.000990786	-0.23131	0.210563	-0.501489	0.00405189
NFX1	black	0.210104	0.256603	-0.0785026	0.674652	-0.28596	0.118879	0.865974	3.14263e-10	0.563686	0.000959236	0.0571396	0.760126	-0.584465	0.000555223	-0.434723	0.0145302	-0.53443	0.0019546
DHX57	black	0.188541	0.309743	-0.28887	0.115008	-0.326848	0.0727038	0.674802	3.13309e-05	0.540816	0.00168246	-0.129638	0.487009	-0.603225	0.000328062	-0.1762	0.343041	-0.633172	0.000131876
USP36	black	0.177042	0.340705	-0.340715	0.0607072	-0.175053	0.346242	0.79062	1.21082e-07	0.499696	0.00420732	-0.000131585	0.999439	-0.469961	0.00763823	-0.552627	0.00126499	-0.404168	0.0241319
DEXI	black	-0.120404	0.518808	0.259566	0.158506	0.111856	0.549119	0.531285	0.00210215	-0.00598184	0.974522	0.43689	0.0139926	-0.109593	0.55728	-0.241981	0.189682	-0.06792	0.716573
POM121	black	-0.17386	0.349591	0.117896	0.527613	0.402193	0.0248989	-0.644976	8.96567e-05	-0.424827	0.0172083	-0.036562	0.845183	0.689526	1.78261e-05	0.22266	0.228605	0.672135	3.45851e-05
C11orf57	black	0.294925	0.107256	-0.113565	0.542993	-0.411496	0.0214531	0.917823	3.68349e-13	0.625628	0.000167381	0.0727884	0.697179	-0.76734	4.74563e-07	-0.470497	0.00756	-0.753353	1.00248e-06
CBLB	black	-0.135101	0.468677	0.187298	0.313002	-0.0446109	0.811653	0.782896	1.94013e-07	0.467962	0.00793604	0.614552	0.000234937	-0.492527	0.00488129	-0.245468	0.183184	-0.40854	0.0225024
POLR3K	black	0.279752	0.127458	0.00130319	0.994449	-0.177075	0.340611	0.59774	0.000383905	0.239328	0.194734	-0.116675	0.53193	-0.416284	0.0198389	-0.116295	0.533276	-0.444452	0.0122454
ARPP19	black	0.413725	0.0206888	-0.025879	0.89009	-0.60703	0.000293663	0.527514	0.00229171	0.467456	0.00801308	0.108507	0.561218	-0.71916	5.1599e-06	-0.0320479	0.864109	-0.691667	1.63781e-05
ZNF786	black	0.175482	0.345042	0.0253471	0.892336	-0.358364	0.047749	0.807229	4.09823e-08	0.580506	0.000617926	0.235794	0.201605	-0.669535	3.80455e-05	-0.194925	0.293342	-0.641704	9.99379e-05
OTUD6B-AS1	black	-0.0149601	0.936336	0.15328	0.410372	-0.175089	0.346141	0.715921	5.9529e-06	0.165517	0.373548	0.300201	0.100827	-0.412095	0.0212455	-0.432087	0.015207	-0.344401	0.057795
LOC100506639	black	0.103416	0.579837	-0.205182	0.268168	-0.184099	0.321488	0.648464	7.97448e-05	0.572871	0.000756659	0.0278988	0.88157	-0.50783	0.00354094	-0.420869	0.0183887	-0.460355	0.00916142
H1FOO	black	-0.360193	0.0465428	0.189032	0.308463	0.594993	0.000414906	-0.623044	0.00018137	-0.67952	2.6242e-05	0.275598	0.133448	0.716363	5.8385e-06	0.0916481	0.623893	0.738637	2.09231e-06
FBXL17	black	0.171669	0.355791	-0.0931533	0.618182	-0.241432	0.190721	0.797748	7.69949e-08	0.427409	0.0164728	0.0928687	0.619261	-0.516195	0.00295245	-0.323067	0.076274	-0.46594	0.00824746
SGPP1	black	0.193103	0.297966	0.173075	0.351806	-0.443267	0.0125064	0.772207	3.61417e-07	0.698812	1.22805e-05	0.291107	0.112097	-0.791611	1.13816e-07	-0.111123	0.551758	-0.730188	3.12434e-06
ZNF141	black	0.239966	0.19351	-0.135957	0.46584	-0.357364	0.0484184	0.798466	7.34912e-08	0.573695	0.000740463	0.00791036	0.966312	-0.549644	0.00136079	-0.55785	0.00111135	-0.484901	0.00569761
PAQR3	black	0.200964	0.278345	-0.236474	0.20027	-0.447323	0.0116319	0.886627	3.1868e-11	0.624469	0.000173531	0.111873	0.549057	-0.669125	3.8619e-05	-0.398713	0.0262996	-0.606088	0.000301866
PTPMT1	black	0.275908	0.132994	-0.226021	0.221474	-0.33006	0.0697733	0.661546	5.07104e-05	0.351456	0.0525296	-0.0323723	0.862746	-0.401303	0.0252511	-0.248126	0.178337	-0.443894	0.0123679
IFNA17	black	-0.266293	0.14761	0.16083	0.387418	0.535622	0.00190106	-0.758005	7.8606e-07	-0.777785	2.62339e-07	0.128761	0.489986	0.796743	8.21576e-08	0.193441	0.297103	0.780563	2.22878e-07
AFAP1-AS1	black	-0.490382	0.00510012	0.227028	0.219368	0.596379	0.000398999	-0.637151	0.000115997	-0.663861	4.66992e-05	0.163541	0.379359	0.747796	1.33128e-06	0.424114	0.0174162	0.764671	5.49514e-07
PDCD5	black	0.198323	0.28484	-0.286256	0.118481	-0.356825	0.0487826	0.858921	6.30511e-10	0.745935	1.46165e-06	0.0714438	0.702517	-0.659607	5.43042e-05	-0.224096	0.225541	-0.605833	0.000304126
MYBPC3	black	-0.283119	0.12275	0.233446	0.206263	0.513025	0.00316465	-0.856154	8.20137e-10	-0.701897	1.08171e-05	-0.0718868	0.700757	0.797589	7.77919e-08	0.440923	0.0130365	0.772163	3.62319e-07
GTF3C3	black	0.241967	0.18971	-0.28963	0.114013	-0.412418	0.021134	0.857793	7.02336e-10	0.756467	8.5238e-07	-0.0894725	0.632186	-0.717882	5.46063e-06	-0.324856	0.0745688	-0.694854	1.44189e-05
LOC101929705	black	-0.15922	0.392248	0.170456	0.359251	0.459065	0.00938428	-0.776512	2.82459e-07	-0.636847	0.000117148	-0.00267335	0.988612	0.673625	3.2731e-05	0.457478	0.00966466	0.626412	0.000163331
LRRC8D	black	0.156906	0.399253	-0.182062	0.326964	-0.283089	0.122791	0.627392	0.000158393	0.551747	0.00129262	-0.127561	0.494073	-0.562916	0.000978203	0.0957472	0.608392	-0.650341	7.48287e-05
INTS7	black	0.0283485	0.879675	-0.0443198	0.81286	-0.211999	0.252238	0.760127	7.02261e-07	0.427374	0.0164828	0.192008	0.300765	-0.533077	0.00201694	-0.0729697	0.69646	-0.531603	0.0020868
LINC00970	black	-0.0974788	0.601893	0.135079	0.468752	0.332923	0.0672399	-0.605832	0.00030413	-0.455577	0.0100099	0.0990494	0.596024	0.566099	0.000901866	0.492311	0.00490296	0.543873	0.0015643
FOXN1	black	-0.10544	0.572403	0.360402	0.046407	0.269393	0.142776	-0.668855	3.90008e-05	-0.660139	5.32947e-05	0.0608036	0.745235	0.651771	7.12658e-05	0.0470086	0.801724	0.680052	2.57178e-05
TSPAN31	black	0.411792	0.0213502	0.0633849	0.734798	-0.379683	0.035141	0.648533	7.95587e-05	0.262737	0.1533	0.0204631	0.912994	-0.504307	0.00381749	-0.138326	0.458028	-0.559323	0.00107109
KIAA1586	black	0.126495	0.497718	0.122836	0.510334	-0.446145	0.0118804	0.675995	2.99666e-05	0.441326	0.012944	0.268844	0.143624	-0.642884	9.6115e-05	-0.374517	0.0379164	-0.57111	0.000792284
C1orf52	black	0.343222	0.0587145	-0.074011	0.692337	-0.544435	0.00154337	0.741065	1.85934e-06	0.64255	9.71833e-05	-0.0359921	0.847568	-0.781541	2.10338e-07	-0.200774	0.27881	-0.798188	7.48309e-08
EIF5A2	black	-0.00236391	0.98993	0.208236	0.260952	-0.177949	0.338195	0.73663	2.3045e-06	0.322258	0.0770549	0.54221	0.00162765	-0.496808	0.00446861	-0.319513	0.0797521	-0.407235	0.0229792
ECHDC2	black	0.118443	0.525688	-0.273323	0.136815	-0.073303	0.695139	0.667505	4.09609e-05	0.418646	0.0190803	-0.086893	0.642075	-0.268495	0.144165	-0.155954	0.402156	-0.260097	0.157625
LINC00929	black	-0.142872	0.443241	0.190588	0.304423	0.396052	0.027413	-0.721755	4.59513e-06	-0.590744	0.00046723	0.0153691	0.934599	0.696283	1.36109e-05	0.32674	0.072804	0.669326	3.83359e-05
ISM1-AS1	black	-0.192615	0.299212	0.10805	0.562876	0.32362	0.0757438	-0.719085	5.17726e-06	-0.460223	0.00918396	0.100898	0.589149	0.561259	0.00102013	0.441423	0.012922	0.553938	0.00122478
SVOP	black	-0.288895	0.114975	0.257422	0.162096	0.471683	0.00738931	-0.651606	7.16678e-05	-0.67628	2.96486e-05	0.063365	0.734878	0.704399	9.74811e-06	0.285256	0.119829	0.69043	1.72013e-05
DET1	black	0.252648	0.170299	-0.26552	0.148834	-0.353028	0.0514093	0.786265	1.58326e-07	0.631048	0.00014112	-0.112428	0.547067	-0.586837	0.000520403	-0.381483	0.0342134	-0.556129	0.00116008
LOC101927157	black	-0.2351	0.202974	0.146326	0.432178	0.358925	0.0473764	-0.662007	4.98865e-05	-0.536405	0.0018666	-0.0838788	0.653707	0.571607	0.000782081	0.406514	0.0232461	0.536912	0.00184459
ARL6	black	0.220221	0.233875	-0.240903	0.191723	-0.464792	0.00842861	0.69849	1.2443e-05	0.479196	0.0063821	-0.0646264	0.729794	-0.538777	0.0017655	-0.196691	0.288904	-0.498565	0.00430806
SLC5A3	black	0.276743	0.131777	-0.298165	0.103273	-0.351349	0.0526064	0.823249	1.30032e-08	0.705483	9.31526e-06	0.0329573	0.86029	-0.684924	2.13353e-05	-0.250821	0.173515	-0.676361	2.95594e-05
METTL14	black	0.191338	0.302489	0.0202047	0.914089	-0.43819	0.0136783	0.891746	1.68716e-11	0.777318	2.69572e-07	0.197078	0.287936	-0.850399	1.39328e-09	-0.0980658	0.599696	-0.832019	6.6005e-09
SPAG5-AS1	black	-0.35558	0.0496323	0.20398	0.271042	0.40209	0.0249395	-0.650845	7.35551e-05	-0.666303	4.27794e-05	-0.124511	0.504539	0.719006	5.19537e-06	0.304828	0.0954319	0.683642	2.24183e-05
KRIT1	black	0.0874672	0.639869	-0.0161927	0.931103	-0.336488	0.0641864	0.925975	8.54081e-14	0.697144	1.31441e-05	0.260298	0.157293	-0.764706	5.48452e-07	-0.25958	0.158483	-0.720613	4.83641e-06
SEC11C	black	0.0861574	0.644907	-0.0148797	0.936678	-0.0902522	0.629209	0.574171	0.000731258	0.0926696	0.620015	0.281254	0.125341	-0.277572	0.130576	-0.0692255	0.711355	-0.254349	0.167343
FAM122B	black	0.0783611	0.675207	-0.215045	0.245328	-0.253299	0.169163	0.727143	3.59706e-06	0.71793	5.44909e-06	0.173273	0.351246	-0.628253	0.000154163	0.213193	0.249516	-0.620296	0.000197372
DNM1	black	-0.409616	0.0221156	0.114911	0.538191	0.559924	0.00105503	-0.678165	2.76211e-05	-0.525066	0.00242255	0.116406	0.532883	0.708645	8.15015e-06	0.431983	0.0152342	0.713847	6.5168e-06
ZNF585A	black	0.171917	0.355087	-0.114502	0.53965	-0.43785	0.0137598	0.877574	9.13958e-11	0.740932	1.87148e-06	0.153162	0.410737	-0.87027	2.01686e-10	-0.190469	0.304732	-0.818279	1.87882e-08
MED7	black	0.167124	0.368861	0.293795	0.108672	-0.2723	0.13835	0.607616	0.000288668	0.25362	0.168605	0.227809	0.217745	-0.533517	0.00199649	-0.268404	0.144306	-0.487886	0.00536521
HPD	black	-0.212877	0.250233	0.224257	0.225198	0.31386	0.0855342	-0.672689	3.38852e-05	-0.628347	0.00015371	-0.0691217	0.71177	0.697322	1.30494e-05	0.2522	0.171084	0.676061	2.98934e-05
UBXN8	black	0.324407	0.0749939	-0.227418	0.218557	-0.5547	0.00120194	0.80659	4.28067e-08	0.702669	1.04767e-05	0.0791627	0.672068	-0.742159	1.7623e-06	-0.0798424	0.66941	-0.754448	9.47175e-07
CNPY2	black	0.218788	0.237011	-0.161046	0.386773	-0.345984	0.056579	0.895449	1.04385e-11	0.473685	0.00710852	-0.00972816	0.958577	-0.589836	0.000479146	-0.494713	0.00466666	-0.582034	0.000593011
CCNJ	black	0.0596596	0.749875	-0.29666	0.105108	-0.235796	0.201601	0.68457	2.16299e-05	0.671678	3.5171e-05	0.0535093	0.774963	-0.606146	0.000301357	-0.0798169	0.669509	-0.641839	9.94941e-05
GOPC	black	0.249957	0.175051	-0.109236	0.558574	-0.41619	0.0198698	0.940576	3.884e-15	0.814332	2.49693e-08	0.168492	0.364895	-0.822591	1.36611e-08	-0.284503	0.120853	-0.792063	1.10638e-07
MIEF1	black	0.111456	0.550558	-0.115675	0.535474	-0.217129	0.240673	0.845512	2.14837e-09	0.500017	0.00417918	0.0257752	0.890528	-0.634266	0.000127328	-0.2131	0.249726	-0.658601	5.62562e-05
LRRC4B	black	-0.238192	0.196925	0.257983	0.161151	0.416606	0.0197342	-0.731064	2.99924e-06	-0.701067	1.11947e-05	0.0624218	0.738687	0.740589	1.90305e-06	0.265383	0.149052	0.704556	9.68445e-06
KNTC1	black	0.0825418	0.658893	-0.246872	0.180613	-0.0501158	0.788904	0.60992	0.000269717	0.431897	0.0152568	0.092597	0.620291	-0.398097	0.0265541	-0.34429	0.0578808	-0.359983	0.0466803
HCN3	black	-0.236231	0.200747	0.149044	0.423581	0.44105	0.0130075	-0.761591	6.49285e-07	-0.56509	0.000925484	-0.0535538	0.774781	0.650494	7.44384e-05	0.349191	0.054177	0.652073	7.05332e-05
KNSTRN	black	-0.121034	0.516607	0.332825	0.0673254	0.369849	0.040573	-0.644979	8.96488e-05	-0.63809	0.000112508	0.136985	0.462442	0.566721	0.000887577	0.0987565	0.597116	0.503899	0.00385069
LOC101928107	black	-0.335035	0.0654173	0.108325	0.561879	0.30601	0.0940888	-0.735536	2.42819e-06	-0.465712	0.00828318	0.085554	0.647232	0.598822	0.000372265	0.279484	0.127838	0.532951	0.00202284
FOXS1	black	-0.175199	0.345835	0.0144417	0.938538	0.38135	0.0342813	-0.625944	0.000165741	-0.536413	0.00186625	0.125824	0.500021	0.613747	0.000240685	0.328053	0.0715935	0.652843	6.86961e-05
LOC154872	black	-0.0814385	0.663184	0.0510535	0.785045	0.279062	0.128439	-0.59591	0.000404321	-0.642431	9.75669e-05	-0.216724	0.241573	0.635515	0.000122307	0.293207	0.109415	0.569381	0.000828689
ZNF793	black	-0.0342871	0.854711	-0.270892	0.140481	0.0564428	0.762967	0.517807	0.00284934	0.267448	0.145795	-0.108794	0.560176	-0.152804	0.411845	-0.00293039	0.987517	-0.126235	0.498611
RUSC1-AS1	black	0.188367	0.310197	-0.277788	0.130265	-0.420391	0.0185357	0.736696	2.29721e-06	0.900274	5.43204e-12	-0.00839559	0.964247	-0.746706	1.40628e-06	-0.0646078	0.729869	-0.738411	2.11523e-06
TTF2	black	0.143793	0.440276	-0.203363	0.272525	-0.215824	0.243581	0.752198	1.06405e-06	0.583927	0.000563399	0.00537889	0.97709	-0.628862	0.000151237	-0.0464756	0.803929	-0.677595	2.82207e-05
PTPN22	black	-0.0896537	0.631494	-0.0329286	0.86041	-0.0956062	0.608922	0.700012	1.16913e-05	0.583242	0.000573956	0.497814	0.00437602	-0.553143	0.00124902	-0.12363	0.507583	-0.491067	0.00502928
RORA	black	-0.144177	0.439042	0.0528824	0.777534	-0.0930689	0.618502	0.671688	3.51582e-05	0.411641	0.0214025	0.472951	0.00721037	-0.401103	0.0253312	-0.474785	0.00695814	-0.2665	0.147283
ZNF431	black	0.156944	0.39914	-0.188943	0.308693	-0.451005	0.010883	0.853969	1.00566e-09	0.806505	4.30562e-08	0.0767566	0.681507	-0.830731	7.30948e-09	-0.211191	0.254095	-0.769977	4.09785e-07
LOC100506691	black	-0.315932	0.0833785	0.14468	0.437431	0.383632	0.0331321	-0.705194	9.42896e-06	-0.732469	2.80788e-06	0.0691249	0.711757	0.762715	6.1112e-07	0.128032	0.492465	0.774618	3.1502e-07
FLJ46875	black	0.0880642	0.637578	-0.00690425	0.970595	0.413059	0.0209145	-0.559813	0.00105799	-0.439094	0.0134631	-0.323782	0.0755886	0.61628	0.000223024	0.27837	0.129429	0.547237	0.00144269
CC2D2B	black	-0.21855	0.237534	0.179727	0.333313	0.294597	0.107665	-0.594218	0.000424053	-0.462723	0.00876401	0.0577671	0.757569	0.420589	0.0184747	0.275409	0.133726	0.440441	0.0131479
ZNF792	black	0.0455286	0.80785	-0.151895	0.414667	-0.116361	0.53304	0.742371	1.74404e-06	0.481362	0.00611442	0.143471	0.441309	-0.508472	0.00349247	-0.25459	0.166926	-0.49172	0.00496262
FOPNL	black	0.399212	0.0260949	-0.078486	0.674718	-0.473972	0.00706896	0.730113	3.13527e-06	0.491706	0.00496409	0.00723849	0.969172	-0.673255	3.31832e-05	-0.0887671	0.634884	-0.690855	1.69142e-05
FANCF	black	-0.0337634	0.856907	0.254193	0.167612	-0.118449	0.525665	0.751766	1.08788e-06	0.275693	0.133308	0.417517	0.01944	-0.466598	0.00814501	-0.285835	0.119047	-0.44521	0.0120809
TMEM161B	black	0.131755	0.479863	-0.0818667	0.661517	-0.317416	0.0818614	0.83701	4.40991e-09	0.604718	0.00031416	0.199477	0.281991	-0.578433	0.00065317	-0.460399	0.00915393	-0.488528	0.00529595
SEC22A	black	0.261392	0.155492	-0.0663531	0.722853	-0.412613	0.0210672	0.882418	5.25682e-11	0.612849	0.000247234	0.110616	0.553583	-0.755921	8.77133e-07	-0.335337	0.0651603	-0.720429	4.87636e-06
SCML1	black	0.455033	0.0101106	-0.297223	0.104418	-0.311327	0.0882267	0.670691	3.64705e-05	0.547964	0.00141751	-0.320691	0.0785858	-0.547481	0.00143419	-0.255562	0.165258	-0.525133	0.00241891
C14orf28	black	0.141847	0.44655	0.0874881	0.639788	-0.29005	0.113466	0.748826	1.26381e-06	0.383974	0.032963	0.248243	0.178126	-0.552921	0.00125588	-0.211462	0.253472	-0.487875	0.00536644
PKD2	black	0.273575	0.136438	-0.289967	0.113573	-0.46696	0.00808903	0.746004	1.4566e-06	0.715852	5.97104e-06	0.15059	0.418732	-0.769623	4.17988e-07	-0.123596	0.507702	-0.775141	3.05711e-07
ZNF675	black	0.0732269	0.695441	0.123752	0.507162	-0.207509	0.262658	0.753443	9.97838e-07	0.461421	0.00898066	0.295328	0.106754	-0.556625	0.00114585	-0.600745	0.000352351	-0.462288	0.00883587
CLCC1	black	0.184904	0.319341	-0.100865	0.589269	-0.315592	0.0837298	0.84248	2.78979e-09	0.583319	0.000572766	-0.0327844	0.861016	-0.621783	0.000188563	-0.147682	0.427877	-0.637474	0.000114789
RRN3	black	0.212423	0.251269	-0.136774	0.463138	-0.378256	0.0358905	0.953984	1.039e-16	0.645775	8.72932e-05	0.193518	0.296907	-0.751769	1.08772e-06	-0.33615	0.064471	-0.706142	9.06086e-06
DNAJC24	black	-0.0303974	0.871048	-0.0248762	0.894325	0.0124414	0.947038	0.702511	1.05454e-05	0.325939	0.0735499	0.20943	0.258168	-0.253358	0.169061	-0.2155	0.244306	-0.21173	0.252856
DCTN6	black	0.436398	0.0141133	-0.0907934	0.627146	-0.626301	0.0001639	0.646538	8.50907e-05	0.352365	0.05188	-0.0864483	0.643786	-0.619516	0.000202139	-0.309669	0.0900243	-0.612952	0.000246476
TMEM41A	black	0.257663	0.16169	-0.184221	0.321161	-0.368759	0.0412145	0.865637	3.252e-10	0.475986	0.00679704	0.148259	0.426054	-0.602445	0.000335533	-0.469142	0.00775909	-0.53899	0.00175669
LOC101927482	black	0.284976	0.120209	-0.162994	0.380977	-0.366062	0.0428365	0.67443	3.17679e-05	0.357823	0.0481101	-0.0382526	0.838116	-0.509074	0.00344751	-0.205073	0.268429	-0.481696	0.00607401
STX17	black	0.240228	0.193009	-0.155751	0.402778	-0.357607	0.0482551	0.84228	2.8379e-09	0.743129	1.68015e-06	0.0740175	0.692312	-0.692182	1.60465e-05	-0.369884	0.0405523	-0.653236	6.77742e-05
NFATC2IP	black	0.231606	0.209963	-0.297806	0.103708	-0.424089	0.0174236	0.860608	5.35641e-10	0.873051	1.50065e-10	0.0809904	0.66493	-0.735895	2.38701e-06	-0.183651	0.322686	-0.700712	1.13597e-05
GPR180	black	0.202229	0.275266	-0.134507	0.470654	-0.28112	0.125529	0.774108	3.2436e-07	0.54481	0.00152955	0.258219	0.160754	-0.544057	0.0015574	-0.446078	0.0118947	-0.489296	0.00521407
CENPJ	black	0.202891	0.273665	-0.0882805	0.636748	-0.262452	0.153763	0.784731	1.73758e-07	0.438949	0.0134974	0.151834	0.414856	-0.504918	0.00376825	-0.611453	0.000257734	-0.475685	0.00683714
SSBP1	black	0.347354	0.0555425	-0.37182	0.0394338	-0.490442	0.00509384	0.727027	3.61632e-06	0.643939	9.28066e-05	-0.110721	0.553205	-0.52961	0.00218457	-0.295577	0.106445	-0.473723	0.00710322
TMEM245	black	-0.0208342	0.911422	0.0593075	0.751305	-0.000849569	0.996381	0.714493	6.33626e-06	0.285047	0.120113	0.271662	0.139312	-0.407307	0.0229525	-0.253479	0.168851	-0.384843	0.0325351
ZSCAN26	black	0.143518	0.441158	0.0990948	0.595854	-0.232352	0.208457	0.595664	0.000407137	0.222402	0.229159	0.155329	0.404067	-0.450867	0.0109104	-0.232108	0.20895	-0.435571	0.0143178
ERC2-IT1	black	-0.188178	0.310692	0.020639	0.912249	0.44182	0.0128315	-0.635813	0.000121135	-0.602531	0.000334705	-0.0376063	0.840816	0.707877	8.4203e-06	0.113808	0.542126	0.683268	2.27434e-05
LHX1	black	-0.353505	0.0510734	-0.0696158	0.709798	0.526213	0.00236049	-0.689248	1.80222e-05	-0.641167	0.000101724	-0.0743214	0.69111	0.7098	7.75864e-06	0.140626	0.450513	0.715085	6.17469e-06
PIK3IP1	black	0.0882355	0.636921	-0.0900711	0.6299	-0.0357913	0.848408	0.543137	0.00159207	0.115417	0.536391	-0.0918058	0.623294	-0.146723	0.430918	-0.415078	0.0202358	-0.0993109	0.595049
CD163L1	black	-0.479412	0.00635492	0.149438	0.422343	0.537289	0.00182838	-0.761384	6.56555e-07	-0.640757	0.000103105	-0.0276287	0.882709	0.679616	2.61462e-05	0.163669	0.378981	0.659557	5.43984e-05
PYROXD1	black	0.173213	0.351415	-0.166676	0.370163	-0.332126	0.067938	0.853167	1.08287e-09	0.621418	0.000190694	0.283259	0.122557	-0.634104	0.000127992	-0.171765	0.355517	-0.572404	0.000765965
EPHX2	black	0.298937	0.10234	-0.141109	0.448943	-0.314756	0.0845966	0.565576	0.000914045	0.230001	0.21323	-0.220268	0.233773	-0.276206	0.132559	-0.382626	0.0336347	-0.202573	0.274434
KLHL36	black	0.18923	0.307948	-0.0794167	0.671074	-0.155015	0.405031	0.840309	3.35249e-09	0.521041	0.00265176	0.135495	0.467371	-0.599027	0.000370094	-0.353089	0.0513669	-0.585852	0.000534616
OR7E19P	black	-0.188024	0.311097	0.114838	0.53845	0.291112	0.11209	-0.705646	9.25193e-06	-0.544419	0.00154398	-0.14633	0.432164	0.595096	0.00041371	0.301283	0.0995448	0.555221	0.00118651
PDHB	black	0.339459	0.0617251	-0.0507039	0.786483	-0.437374	0.0138749	0.80513	4.72595e-08	0.396123	0.0273831	0.0195351	0.916926	-0.666544	4.24088e-05	-0.491287	0.00500682	-0.665239	4.44487e-05
TEX19	black	0.0621536	0.739771	0.109502	0.557609	0.0334148	0.85837	-0.652571	6.93404e-05	-0.478953	0.0064127	-0.300601	0.100352	0.410062	0.0219571	0.20764	0.262352	0.392161	0.0291107
ZNF225	black	-0.026658	0.886803	0.00246306	0.989508	-0.270664	0.140828	0.699103	1.21352e-05	0.435548	0.0143234	0.144849	0.436889	-0.587021	0.000517775	-0.351013	0.0528482	-0.519251	0.0027596
IPO9	black	0.126032	0.499306	-0.338138	0.0628096	-0.190369	0.304991	0.776611	2.80854e-07	0.619066	0.000204933	0.0466563	0.803182	-0.48761	0.00539524	-0.347035	0.0557824	-0.455569	0.0100114
PNMA1	black	0.0668158	0.720997	-0.13062	0.483687	-0.257672	0.161674	0.584288	0.0005579	0.542177	0.00162892	0.174148	0.348782	-0.529875	0.00217136	0.34706	0.0557635	-0.516642	0.00292351
PRDM4	black	0.397907	0.0266327	-0.3157	0.0836182	-0.592128	0.000449591	0.845579	2.13596e-09	0.751404	1.10829e-06	-0.0806764	0.666154	-0.837324	4.29716e-09	-0.574932	0.000716742	-0.775964	2.91549e-07
NAP1L5	black	0.104601	0.575481	0.0668239	0.720964	-0.202502	0.274604	0.695979	1.37793e-05	0.375578	0.0373323	0.214981	0.245471	-0.45917	0.00936593	-0.0282612	0.880043	-0.430055	0.0157465
MFSD6	black	0.229687	0.213872	-0.0510496	0.785061	-0.39961	0.0259323	0.836926	4.44037e-09	0.680572	2.52145e-05	0.27759	0.13055	-0.776625	2.80628e-07	-0.352066	0.0520929	-0.716112	5.90318e-06
RAB30-AS1	black	-0.0245216	0.895823	-0.0849551	0.649544	-0.195265	0.292484	0.750895	1.13751e-06	0.640506	0.000103959	0.221957	0.230117	-0.661173	5.13839e-05	-0.357286	0.048471	-0.56748	0.000870414
HSPB11	black	0.251555	0.172218	-0.0918636	0.623074	-0.547818	0.00142253	0.858764	6.40055e-10	0.767276	4.76243e-07	0.254687	0.16676	-0.829005	8.36819e-09	-0.215754	0.243737	-0.767533	4.69543e-07
HELQ	black	0.260138	0.157557	-0.0350193	0.851642	-0.45099	0.0108861	0.915825	5.1508e-13	0.641566	0.000100396	0.143606	0.440877	-0.787335	1.48316e-07	-0.44961	0.0111618	-0.735854	2.39168e-06
GEMIN2	black	0.149651	0.421672	0.0101376	0.956835	-0.332211	0.0678632	0.763819	5.75603e-07	0.371872	0.0394039	0.11955	0.521799	-0.505105	0.00375329	-0.155712	0.402895	-0.461052	0.00904286
ALPP	black	-0.24359	0.186665	0.118373	0.525936	0.467581	0.00799402	-0.770495	3.98067e-07	-0.669143	3.85932e-05	0.0349052	0.85212	0.791625	1.13719e-07	0.127856	0.493065	0.76911	4.30153e-07
TUBB4A	black	-0.0729355	0.696596	0.134103	0.471998	0.167007	0.3692	-0.725027	3.9629e-06	-0.679108	2.66542e-05	-0.161306	0.385994	0.645248	8.8847e-05	0.139969	0.452655	0.639777	0.000106477
DDHD1	black	0.138658	0.456939	-0.00335873	0.985693	-0.199798	0.2812	0.875003	1.21439e-10	0.611262	0.000259204	0.407129	0.023018	-0.660074	5.34183e-05	-0.397058	0.0269875	-0.588873	0.000492061
NMUR1	black	-0.230931	0.211333	-0.0453673	0.808518	0.471303	0.00744365	-0.717608	5.52704e-06	-0.699248	1.20635e-05	-0.052596	0.778708	0.772702	3.51425e-07	0.156057	0.401843	0.764379	5.58314e-07
SCARNA15	black	0.185478	0.317812	-0.0694242	0.710562	-0.414334	0.0204836	0.764262	5.61913e-07	0.547473	0.00143446	-0.0212595	0.909621	-0.574838	0.000718519	-0.329771	0.0700332	-0.53554	0.00190473
CSTF2	black	0.452718	0.0105486	-0.200032	0.280626	-0.38719	0.031403	0.755279	9.07054e-07	0.467253	0.00804412	-0.0522839	0.779989	-0.660223	5.31371e-05	-0.541622	0.00165057	-0.659432	5.46393e-05
TAPBPL	black	0.294232	0.108122	-0.173676	0.350108	-0.327218	0.0723612	0.645988	8.66735e-05	0.411858	0.0213275	-0.0580937	0.75624	-0.495781	0.00456475	-0.21112	0.254258	-0.513182	0.00315386
LINC00888	black	0.277597	0.130541	0.0773489	0.679179	-0.295885	0.106064	0.57569	0.00070253	0.208866	0.25948	0.198685	0.283945	-0.438311	0.0136492	-0.247738	0.179038	-0.424991	0.017161
NTRK3-AS1	black	-0.101748	0.585998	0.224067	0.225601	0.293522	0.109016	-0.803347	5.32731e-08	-0.622323	0.000185451	0.0682709	0.71517	0.655406	6.28834e-05	0.123812	0.506955	0.643058	9.55638e-05
MST4	black	0.114424	0.539925	0.142322	0.445015	-0.207858	0.26184	0.724088	4.13575e-06	0.35827	0.0478114	0.287543	0.116761	-0.463723	0.00860056	-0.606869	0.000295051	-0.390656	0.02979
NAF1	black	0.309374	0.0903473	-0.205529	0.267342	-0.458231	0.00953075	0.831015	7.14743e-09	0.476362	0.00674732	-0.150819	0.418016	-0.614472	0.000235504	-0.263621	0.151871	-0.612877	0.000247026
WDR3	black	0.0265136	0.887412	-0.0927182	0.619831	-0.195091	0.292923	0.831551	6.8506e-09	0.446756	0.011751	0.00971248	0.958644	-0.540698	0.00168716	-0.364775	0.0436286	-0.527352	0.00230019
SUGP2	black	0.159078	0.392677	-0.342158	0.0595534	-0.402099	0.0249363	0.733512	2.6731e-06	0.830872	7.22859e-09	0.0178088	0.924245	-0.652413	6.97163e-05	-0.208723	0.259814	-0.626461	0.000163085
DGUOK	black	0.238528	0.196275	-0.0228429	0.90292	-0.405403	0.0236621	0.842262	2.84226e-09	0.495521	0.0045894	-0.0246805	0.895152	-0.668879	3.89665e-05	-0.18406	0.321592	-0.6535	6.71616e-05
BAAT	black	-0.298393	0.102996	0.0639775	0.732408	0.34131	0.0602291	-0.662344	4.92934e-05	-0.602954	0.000330633	-0.16495	0.375211	0.661773	5.03034e-05	0.246136	0.181957	0.624162	0.000175197
ZNF624	black	0.271027	0.140276	-0.0652183	0.727413	-0.392558	0.0289336	0.810346	3.30569e-08	0.51956	0.00274074	0.135196	0.468362	-0.69411	1.48561e-05	-0.151082	0.417198	-0.702992	1.03372e-05
SLC17A2	black	-0.0450098	0.809999	0.071199	0.703491	0.221069	0.232033	-0.636172	0.000119737	-0.625528	0.000167904	-0.050165	0.788701	0.598898	0.000371461	0.0232599	0.901157	0.597987	0.000381218
FAM96B	black	0.328706	0.0709972	0.0252406	0.892786	-0.484404	0.00575462	0.7452	1.51619e-06	0.32586	0.0736239	-0.00264726	0.988723	-0.58509	0.000545853	-0.37108	0.0398583	-0.595928	0.000404121
RBM43	black	0.214827	0.245819	-0.0716702	0.701618	-0.295555	0.106473	0.666435	4.25755e-05	0.527522	0.00229128	0.110208	0.555058	-0.518085	0.00283185	-0.162615	0.382099	-0.46869	0.00782648
ATP6V1G2	black	-0.141643	0.447212	0.0397639	0.831809	0.421607	0.0181638	-0.528813	0.00222481	-0.51285	0.00317678	-0.0341148	0.855433	0.671638	3.5223e-05	0.0541471	0.77235	0.726881	3.64066e-06
RRN3P1	black	0.0120863	0.948548	-0.284777	0.120479	-0.0594327	0.750796	0.723164	4.31243e-06	0.368871	0.0411484	0.0334207	0.858345	-0.283142	0.122719	-0.380651	0.0346399	-0.22032	0.23366
KIFAP3	black	-0.167923	0.366543	0.256319	0.163965	0.00603453	0.974298	0.632725	0.000133777	0.237177	0.198897	0.469343	0.00772925	-0.412643	0.0210568	-0.0418261	0.82322	-0.355574	0.0496361
HP09025	black	-0.306092	0.0939969	0.160664	0.387912	0.537392	0.00182397	-0.748967	1.25483e-06	-0.681326	2.45e-05	0.136242	0.464897	0.825939	1.06038e-08	0.25999	0.157802	0.828378	8.78685e-09
SLC25A45	black	0.3231	0.0762424	-0.329969	0.0698555	-0.408811	0.0224047	0.807872	3.92165e-08	0.76936	4.24174e-07	-0.111386	0.550811	-0.667552	4.08904e-05	-0.291508	0.11158	-0.624752	0.000172013
MS4A12	black	-0.399917	0.025808	0.132686	0.476735	0.596974	0.000392335	-0.642572	9.7114e-05	-0.572781	0.000758445	0.112535	0.546681	0.725122	3.94574e-06	0.0807187	0.665989	0.768626	4.41886e-07
RAD51-AS1	black	0.158945	0.393077	-0.302797	0.0977723	-0.336069	0.0645392	0.772541	3.54639e-07	0.792774	1.05796e-07	0.0331588	0.859444	-0.631432	0.000139408	-0.190003	0.305939	-0.566559	0.000891288
PMS2P1	black	0.288764	0.115147	-0.196768	0.288712	-0.456713	0.00980245	0.703975	9.92247e-06	0.636919	0.000116875	0.0406947	0.82793	-0.554547	0.00120648	-0.520066	0.00271005	-0.478636	0.00645293
HAUS2	black	0.197666	0.286473	0.0539327	0.773229	-0.376478	0.0368425	0.880616	6.47617e-11	0.693427	1.52687e-05	0.287147	0.117289	-0.79773	7.7085e-08	-0.267008	0.146485	-0.751417	1.10752e-06
TMEM151A	black	-0.20299	0.273425	0.191234	0.302756	0.440411	0.0131549	-0.599085	0.000369481	-0.597771	0.000383571	0.113636	0.542739	0.726167	3.76192e-06	0.0514977	0.783219	0.7528	1.03154e-06
MBLAC2	black	0.0537305	0.774057	0.0252983	0.892542	-0.126085	0.499125	0.866281	3.04606e-10	0.435129	0.0144281	0.277554	0.130602	-0.539318	0.00174312	-0.3071	0.0928635	-0.502608	0.00395736
RAPGEF6	black	0.340816	0.0606251	-0.171223	0.35706	-0.507987	0.003529	0.905106	2.72941e-12	0.701708	1.09022e-05	-0.0747724	0.689328	-0.806079	4.43208e-08	-0.368546	0.0413408	-0.755138	9.1376e-07
NUP62	black	0.488599	0.0052883	-0.278014	0.129939	-0.437261	0.0139022	0.681495	2.43424e-05	0.554907	0.00119579	-0.0369314	0.843638	-0.632845	0.000133264	-0.527165	0.00230997	-0.692228	1.60172e-05
ZFP90	black	-0.00614745	0.973817	0.0494264	0.791744	-0.113935	0.541672	0.737157	2.24693e-06	0.403279	0.0244748	0.378256	0.0358906	-0.43406	0.0146978	-0.473543	0.00712817	-0.361318	0.0458136
ZNF566	black	0.107489	0.564917	0.00836864	0.964362	-0.293548	0.108984	0.892928	1.45024e-11	0.631239	0.000140266	0.281394	0.125146	-0.700648	1.13897e-05	-0.275272	0.133927	-0.665234	4.44579e-05
RHNO1	black	0.243264	0.187273	-0.0304019	0.871029	-0.298652	0.102683	0.858235	6.73336e-10	0.409045	0.0223203	0.108842	0.560003	-0.577283	0.000673474	-0.218892	0.236781	-0.555262	0.00118531
SRFBP1	black	0.23089	0.211415	-0.0589992	0.752557	-0.304266	0.0960745	0.8863	3.31534e-11	0.515336	0.00300871	0.0666891	0.721505	-0.671296	3.56693e-05	-0.388641	0.0307194	-0.661321	5.11148e-05
CCDC174	black	0.322167	0.0771439	0.0555813	0.766485	-0.450678	0.0109478	0.604586	0.000315363	0.564262	0.000945268	0.105091	0.573682	-0.764622	5.50986e-07	-0.386786	0.031596	-0.72425	4.10539e-06
GPD1L	black	0.220368	0.233556	-0.0672319	0.719329	-0.326337	0.0731782	0.871764	1.72213e-10	0.575319	0.00070946	0.156095	0.401725	-0.589537	0.000483124	-0.243519	0.186798	-0.585549	0.000539066
ZNF711	black	0.160286	0.389046	-0.0602182	0.747608	-0.344834	0.0574601	0.811851	2.97567e-08	0.64812	8.06772e-05	0.167338	0.368237	-0.685855	2.05791e-05	-0.21859	0.237445	-0.65299	6.83481e-05
IPP	black	0.0657251	0.725375	0.10027	0.591481	-0.349111	0.0542362	0.641354	0.000101098	0.491076	0.00502844	0.313741	0.0856599	-0.556362	0.00115338	-0.238684	0.195973	-0.452392	0.0106117
EHBP1	black	-0.0145179	0.938214	-0.0572334	0.759744	-0.0931269	0.618282	0.839176	3.68607e-09	0.456495	0.00984191	0.213274	0.249331	-0.533115	0.00201517	-0.322065	0.0772429	-0.470277	0.00759204
SLC33A1	black	0.194935	0.293318	-0.160157	0.389433	-0.356627	0.0489173	0.862387	4.49964e-10	0.670225	3.70974e-05	0.251911	0.171591	-0.714754	6.26456e-06	-0.20677	0.2644	-0.701887	1.08216e-05
NUMA1	black	0.242512	0.188682	-0.119076	0.52346	-0.303795	0.0966172	0.626235	0.000164239	0.567513	0.000869671	0.0367351	0.844459	-0.474144	0.00704549	-0.393259	0.0286231	-0.417958	0.0192989
NUDT13	black	0.106825	0.56734	-0.286467	0.118197	-0.243986	0.185927	0.680823	2.49742e-05	0.543808	0.00156671	0.0959502	0.607628	-0.544355	0.00154635	-0.337552	0.0632963	-0.534406	0.00195568
ZBTB11	black	0.370306	0.0403062	-0.271582	0.139434	-0.529607	0.00218473	0.764223	5.63095e-07	0.705665	9.24429e-06	0.014975	0.936273	-0.711171	7.316e-06	-0.469594	0.00769211	-0.651217	7.26272e-05
BMP6	black	-0.443541	0.0124457	0.212642	0.250769	0.414195	0.0205305	-0.710268	7.60469e-06	-0.41815	0.0192378	0.0271901	0.884558	0.586065	0.000531507	0.728381	3.39756e-06	0.583727	0.000566468
ZNF708	black	0.227218	0.218972	0.0611252	0.743932	-0.4668	0.00811369	0.775278	3.03314e-07	0.667407	4.11065e-05	0.200733	0.278909	-0.86052	5.40227e-10	-0.220818	0.232577	-0.810011	3.3836e-08
DHX36	black	0.27467	0.134814	-0.197666	0.286473	-0.493038	0.00483037	0.875665	1.12939e-10	0.771014	3.86604e-07	0.0775431	0.678417	-0.745411	1.50033e-06	-0.187079	0.313578	-0.693025	1.5516e-05
HMGXB4	black	0.4404	0.0131575	-0.247645	0.179207	-0.51743	0.00287315	0.813578	2.63441e-08	0.684745	2.14836e-05	-0.141806	0.446685	-0.81617	2.18907e-08	-0.328295	0.0713719	-0.851799	1.22726e-09
CLUAP1	black	0.308096	0.0917552	-0.345904	0.0566402	-0.266701	0.146967	0.664205	4.61284e-05	0.317647	0.0816263	-0.216946	0.241079	-0.320669	0.0786081	-0.453876	0.0103276	-0.264006	0.151251
LOC440354 /// SMG1P5	black	-0.00849936	0.963806	-0.302166	0.0985086	-0.172163	0.354387	0.52161	0.00261829	0.634057	0.000128188	-0.0158197	0.932686	-0.356455	0.049034	-0.288638	0.115313	-0.300738	0.10019
MGA	black	0.215781	0.243678	-0.171318	0.35679	-0.307276	0.0926674	0.90416	3.13203e-12	0.694052	1.48909e-05	0.0877677	0.638715	-0.75884	7.52049e-07	-0.327643	0.0719695	-0.743975	1.61134e-06
PDE3B	black	0.210068	0.256686	-0.0711356	0.703743	-0.305494	0.0946729	0.745681	1.48031e-06	0.455194	0.0100808	-0.029818	0.873486	-0.577177	0.00067539	-0.467735	0.00797052	-0.474415	0.00700848
TMTC3	black	0.121514	0.514932	-0.0128501	0.945301	-0.299157	0.102075	0.85264	1.13655e-09	0.561778	0.00100681	0.319582	0.0796832	-0.639263	0.000108283	-0.396886	0.02706	-0.566269	0.00089795
PTPN4	black	-0.210657	0.255325	0.201938	0.275972	0.00386525	0.983536	0.747056	1.3818e-06	0.416928	0.0196298	0.630703	0.000142675	-0.457936	0.0095831	-0.211122	0.254253	-0.366602	0.0425076
AASS	black	-0.0703441	0.706894	-0.178665	0.336225	-0.0973842	0.602247	0.573799	0.00073844	0.586914	0.000519303	0.0347916	0.852596	-0.41079	0.0217001	-0.201342	0.277422	-0.327365	0.0722261
TADA1	black	0.198815	0.283624	-0.0571316	0.760158	-0.218947	0.23666	0.837455	4.25107e-09	0.450259	0.0110314	0.167366	0.368156	-0.539551	0.00173356	-0.24043	0.192624	-0.494839	0.00465449
OPN4	black	-0.256569	0.163541	0.0578238	0.757338	0.45614	0.0099067	-0.764732	5.47682e-07	-0.74594	1.46129e-06	-0.0369992	0.843354	0.793927	9.83582e-08	0.219649	0.235124	0.789905	1.26585e-07
LGALS8-AS1	black	0.0392334	0.834022	0.161947	0.384085	0.245113	0.183839	-0.70634	8.9855e-06	-0.558344	0.00109772	-0.0230116	0.902207	0.606901	0.000294782	0.218661	0.237288	0.565353	0.000919273
TWISTNB	black	0.180999	0.329845	0.103733	0.57867	-0.152809	0.41183	0.790865	1.19246e-07	0.307995	0.0918667	0.0792458	0.671742	-0.491581	0.00497673	-0.434616	0.0145572	-0.44685	0.0117312
NUBPL	black	-0.00490476	0.979109	0.0532803	0.775902	-0.165733	0.372914	0.619675	0.000201161	0.332855	0.0672996	0.215574	0.244141	-0.414773	0.0203373	-0.0243894	0.896382	-0.330119	0.0697209
GOSR1	black	0.355374	0.0497738	-0.150014	0.420536	-0.546337	0.00147438	0.871741	1.72631e-10	0.776516	2.82396e-07	-0.00237036	0.989903	-0.880008	6.94301e-11	-0.259899	0.157953	-0.87111	1.84592e-10
SLC25A36	black	0.211123	0.25425	-0.228191	0.216952	-0.359624	0.0469154	0.927025	6.99077e-14	0.735417	2.44201e-06	0.0637792	0.733208	-0.723107	4.32359e-06	-0.338183	0.0627727	-0.675189	3.08825e-05
DHX29	black	0.0508048	0.786068	-0.0125594	0.946536	-0.155497	0.403553	0.649824	7.61535e-05	0.460032	0.0092168	0.151921	0.414585	-0.544589	0.0015377	-0.0565871	0.762379	-0.576423	0.000689033
RPS6KB1	black	0.38487	0.032522	-0.198149	0.285273	-0.572547	0.000763089	0.864885	3.5082e-10	0.801396	6.06488e-08	0.0454564	0.808148	-0.848328	1.67703e-09	-0.449509	0.0111823	-0.821494	1.48262e-08
ARL4C	black	-0.172358	0.353835	0.122445	0.511691	-0.00812785	0.965387	0.735295	2.45623e-06	0.344643	0.0576078	0.396973	0.0270234	-0.349831	0.0537074	-0.325475	0.073985	-0.294086	0.108306
SLC51A	black	-0.338136	0.0628115	0.079094	0.672336	0.289859	0.113713	-0.733462	2.67951e-06	-0.448968	0.0112922	-0.0033844	0.985584	0.524759	0.00243941	0.448896	0.0113068	0.554032	0.00122195
POLR2G	black	0.339889	0.0613745	0.109691	0.556925	-0.372543	0.0390218	0.694257	1.47687e-05	0.375428	0.0374144	0.00764216	0.967454	-0.58649	0.00052537	-0.083976	0.653331	-0.619433	0.000202655
PBX3	black	0.511601	0.00326418	-0.373921	0.0382472	-0.636455	0.000118646	0.70752	8.54858e-06	0.781602	2.09573e-07	-0.262332	0.153959	-0.800977	6.23468e-08	-0.145761	0.433978	-0.820832	1.55736e-08
PIGM	black	0.266534	0.14723	0.0320371	0.864154	-0.388624	0.0307274	0.654189	6.55856e-05	0.385514	0.0322085	-0.0030745	0.986904	-0.570172	0.000811856	-0.360828	0.0461303	-0.594812	0.000417026
PRMT9	black	0.261793	0.154837	-0.11055	0.553821	-0.491011	0.00503511	0.754774	9.31239e-07	0.62494	0.00017101	0.0992165	0.5954	-0.719301	5.12785e-06	-0.287433	0.116908	-0.681628	2.42186e-05
HSD17B3	black	-0.227138	0.21914	0.215656	0.243958	0.45112	0.0108602	-0.638401	0.000111373	-0.733633	2.65784e-06	-0.2053	0.267887	0.707006	8.73659e-06	0.28582	0.119067	0.654934	6.39192e-05
KRT3	black	-0.229525	0.214205	0.17787	0.338414	0.375633	0.0373021	-0.792801	1.05613e-07	-0.693414	1.52764e-05	-0.00280828	0.988038	0.780641	2.21857e-07	0.438626	0.0135742	0.752011	1.0743e-06
TSEN15	black	0.0454583	0.808141	0.116094	0.533986	-0.158166	0.395431	0.821775	1.45201e-08	0.299408	0.101774	0.219202	0.236102	-0.454302	0.0102473	-0.377379	0.0363576	-0.419454	0.0188267
DBIL5P2	black	-0.113025	0.544926	0.224933	0.223766	0.136	0.465698	-0.588289	0.000500051	-0.513538	0.00312944	0.23239	0.208382	0.510501	0.00334289	0.0447326	0.811148	0.588761	0.000493591
FYTTD1	black	0.306223	0.0938493	0.0385133	0.837027	-0.396194	0.0273528	0.855991	8.3281e-10	0.433212	0.0149148	0.151677	0.415344	-0.613562	0.000242021	-0.546582	0.00146568	-0.593338	0.000434643
SUCO	black	0.384464	0.032721	-0.234033	0.205091	-0.42711	0.0165567	0.856266	8.11586e-10	0.744756	1.5501e-06	0.0937992	0.615738	-0.80937	3.53729e-08	-0.323706	0.0756617	-0.790255	1.23863e-07
SMOC1	black	-0.245078	0.183902	0.108762	0.560291	0.485071	0.00567822	-0.756317	8.59108e-07	-0.673987	3.22947e-05	0.0432909	0.817131	0.815877	2.23566e-08	0.19123	0.302768	0.830829	7.25315e-09
USP45	black	0.13476	0.469812	-0.165372	0.373972	-0.427804	0.0163628	0.782507	1.9858e-07	0.590241	0.000473797	0.0984052	0.598428	-0.583285	0.000573286	-0.134454	0.47083	-0.55046	0.00133398
ZNF257	black	-0.115671	0.53549	0.155486	0.403588	0.0134471	0.942764	0.536305	0.00187099	0.305667	0.0944773	0.315988	0.0833209	-0.360521	0.0463291	-0.514279	0.0030792	-0.268633	0.143951
APIP	black	0.316923	0.0823627	0.0132961	0.943405	-0.441495	0.0129055	0.796416	8.39063e-08	0.517006	0.00290016	0.0404711	0.828862	-0.72412	4.12973e-06	-0.318548	0.0807178	-0.73694	2.27051e-06
GABPA	black	0.304517	0.0957866	-0.0122803	0.947723	-0.426263	0.0167961	0.770872	3.89705e-07	0.646112	8.63152e-05	0.115376	0.536539	-0.787962	1.42721e-07	-0.550793	0.00132319	-0.709955	7.7072e-06
CYAT1	black	-0.449544	0.0111752	0.0774402	0.678821	0.51272	0.00318577	-0.627286	0.000158921	-0.647519	8.23279e-05	0.0979248	0.600223	0.729505	3.22511e-06	0.0871711	0.641006	0.753447	9.97622e-07
TRAPPC2	black	0.0068364	0.970884	-0.236269	0.200671	-0.241707	0.190201	0.726492	3.70619e-06	0.690701	1.70178e-05	0.274348	0.13529	-0.667198	4.14175e-05	-0.124395	0.504941	-0.594058	0.00042596
SH2D1A	black	-0.183264	0.323727	0.294705	0.107531	0.0418268	0.823217	0.638874	0.000109668	0.20346	0.272292	0.597987	0.000381219	-0.294388	0.107926	-0.35408	0.0506709	-0.188883	0.308852
YAF2	black	0.211801	0.252693	0.193761	0.296291	-0.475956	0.00680107	0.633036	0.000132452	0.445098	0.012105	0.148032	0.426769	-0.687314	1.94426e-05	-0.115448	0.536282	-0.665865	4.34599e-05
SSBP2	black	0.308839	0.090934	-0.245833	0.182513	-0.463112	0.0087001	0.875314	1.17377e-10	0.695876	1.38368e-05	-0.0665017	0.722257	-0.762947	6.03491e-07	-0.38517	0.0323756	-0.725093	3.95099e-06
PRPF4B	black	0.314748	0.0846059	-0.232478	0.208204	-0.539204	0.00174782	0.892701	1.49321e-11	0.837518	4.22921e-09	0.0765574	0.682291	-0.861586	4.86816e-10	-0.414117	0.0205566	-0.83002	7.72981e-09
ZNF585B	black	-0.00550903	0.976535	-0.065963	0.72442	-0.0681427	0.715683	0.752874	1.02763e-06	0.503019	0.00392316	0.151029	0.417361	-0.459566	0.00929727	-0.0634738	0.734439	-0.445554	0.0120068
NAPEPLD	black	0.0114285	0.951345	-0.0861019	0.64512	-0.260966	0.156192	0.889244	2.3112e-11	0.694926	1.43773e-05	0.163031	0.380866	-0.663303	4.76395e-05	-0.276979	0.131434	-0.622987	0.00018169
ZNF430	black	0.0542846	0.771788	0.192226	0.300206	-0.264589	0.150317	0.852219	1.18118e-09	0.586866	0.000519992	0.304755	0.0955152	-0.728365	3.40005e-06	-0.262925	0.152995	-0.675998	2.99635e-05
ANKRA2	black	0.335798	0.0647686	-0.115072	0.537618	-0.529537	0.00218826	0.852932	1.1065e-09	0.757495	8.0751e-07	0.19255	0.299378	-0.816757	2.09825e-08	-0.248817	0.177091	-0.779108	2.42823e-07
ADH5	black	0.154291	0.407256	0.0108809	0.953673	-0.261251	0.155723	0.86746	2.70039e-10	0.411768	0.0213586	0.272799	0.137599	-0.546031	0.00148529	-0.269361	0.142826	-0.501059	0.00408873
NOG	black	0.204901	0.268839	0.00753997	0.967889	-0.0786272	0.674164	0.550451	0.00133429	0.121476	0.515062	-0.179472	0.334009	-0.218966	0.236618	-0.285367	0.119679	-0.187632	0.312126
ZNF623	black	0.189039	0.308444	-0.189647	0.306863	-0.36111	0.0459473	0.814903	2.39722e-08	0.696205	1.36541e-05	0.113591	0.542901	-0.738378	2.11864e-06	-0.182226	0.326522	-0.700929	1.12585e-05
LOC100129917	black	0.121654	0.514443	-0.18093	0.330032	-0.343756	0.0582965	0.634529	0.000126257	0.702751	1.04411e-05	0.0832887	0.655994	-0.590883	0.000465432	-0.485005	0.0056858	-0.503484	0.00388468
CDC23	black	0.126684	0.497071	-0.00977055	0.958397	-0.422333	0.0179446	0.828007	9.04315e-09	0.565064	0.00092609	0.151946	0.414507	-0.716397	5.82973e-06	-0.0600513	0.748285	-0.698946	1.22134e-05
SIDT1	black	0.0146194	0.937783	-0.0733587	0.694919	-0.183637	0.322724	0.872883	1.52805e-10	0.511967	0.00323839	0.295061	0.107087	-0.596388	0.000398899	-0.277373	0.130865	-0.553811	0.00122861
BCOR	black	0.268712	0.143829	-0.0818851	0.661446	-0.378806	0.0356001	0.798848	7.16869e-08	0.643136	9.53153e-05	0.176104	0.343309	-0.781056	2.16473e-07	-0.389208	0.0304556	-0.737525	2.20758e-06
SLC12A2	black	0.117958	0.527396	-0.152247	0.413573	-0.242817	0.18811	0.82031	1.61864e-08	0.50621	0.00366588	0.0929131	0.619092	-0.567404	0.000872135	-0.523135	0.00253031	-0.506995	0.00360485
CDC37L1	black	0.184278	0.32101	-0.0693514	0.710853	-0.341583	0.0600107	0.900829	5.028e-12	0.554152	0.00121834	0.140704	0.450259	-0.681364	2.44647e-05	-0.353663	0.0509627	-0.615542	0.000228044
LOC101929609	black	-0.16801	0.366291	0.0651377	0.727737	0.330502	0.0693778	-0.604245	0.00031851	-0.601245	0.000347324	0.121455	0.515139	0.636288	0.000119291	0.164754	0.375786	0.632883	0.000133102
LOC101928963	black	0.266888	0.146674	-0.344756	0.0575206	-0.506553	0.00363915	0.606563	0.000297709	0.651377	7.22315e-05	-0.088881	0.634448	-0.579046	0.000642564	-0.044105	0.813751	-0.551709	0.00129384
SMC2	black	-0.117252	0.529887	0.0161054	0.931473	-0.128151	0.492062	0.745856	1.46739e-06	0.36066	0.0462393	0.246316	0.181627	-0.511795	0.00325045	-0.355456	0.0497175	-0.459287	0.00934556
ZNF91	black	-0.136757	0.463194	0.138797	0.456484	-0.0396539	0.832268	0.755422	9.00303e-07	0.316232	0.0830703	0.350744	0.0530428	-0.393413	0.0285553	-0.328641	0.0710565	-0.312636	0.0868272
SLC11A2	black	0.25539	0.165552	-0.512302	0.0032149	-0.295288	0.106804	0.684077	2.20455e-05	0.683575	2.24759e-05	-0.163288	0.380108	-0.509613	0.0034077	-0.275778	0.133185	-0.486259	0.00554421
METTL3	black	0.225155	0.223298	-0.243199	0.187394	-0.48409	0.00579087	0.86292	4.26837e-10	0.884411	4.15783e-11	0.0538174	0.773701	-0.773919	3.27877e-07	-0.220455	0.233368	-0.726915	3.63504e-06
POLR3F	black	0.197172	0.287702	-0.201647	0.27668	-0.304016	0.0963621	0.864283	3.72662e-10	0.470087	0.00761972	0.0704297	0.706553	-0.579198	0.000639957	-0.386578	0.0316954	-0.576654	0.000684832
ZNF57	black	0.0676908	0.717491	0.253884	0.168147	-0.230889	0.211418	0.598938	0.00037104	0.165887	0.372464	0.228117	0.217105	-0.462711	0.00876584	-0.280887	0.125857	-0.440042	0.0132405
NAA40	black	0.156321	0.401035	-0.127912	0.492874	-0.256341	0.163928	0.806259	4.37798e-08	0.661887	5.00997e-05	0.37224	0.0391938	-0.647796	8.1563e-05	-0.291915	0.11106	-0.582353	0.000587936
PLRG1	black	0.21249	0.251116	-0.192777	0.298799	-0.403433	0.024415	0.900482	5.27755e-12	0.494821	0.00465621	0.0331677	0.859407	-0.681422	2.44103e-05	-0.51336	0.00314165	-0.64903	7.82341e-05
SLC30A7	black	0.173617	0.350276	-0.146146	0.432749	-0.443508	0.0124529	0.8783	8.42597e-11	0.775183	3.0498e-07	0.231508	0.210162	-0.806758	4.23184e-08	-0.256413	0.163806	-0.743002	1.69072e-06
POLG2	black	0.00629184	0.973202	-0.12779	0.493292	-0.290619	0.112727	0.679682	2.60814e-05	0.598041	0.000380633	0.269519	0.142582	-0.482895	0.00593075	-0.197781	0.286187	-0.38343	0.0332326
C6orf120	black	0.242799	0.188145	0.0830813	0.656799	-0.521426	0.00262907	0.647433	8.25663e-05	0.557218	0.00112904	0.109068	0.559181	-0.758319	7.73139e-07	-0.173209	0.351427	-0.777613	2.64987e-07
ARSE	black	-0.418842	0.0190187	0.247666	0.17917	0.430075	0.0157412	-0.733453	2.68062e-06	-0.728334	3.40491e-06	0.0329766	0.860209	0.696506	1.34888e-05	0.388054	0.0309944	0.679242	2.65199e-05
SNIP1	black	0.248219	0.178169	0.0137612	0.941429	-0.39354	0.0284995	0.576024	0.00069636	0.492683	0.00486571	0.152314	0.413363	-0.727497	3.539e-06	-0.253288	0.169182	-0.720589	4.84157e-06
CFL2	black	0.105667	0.571569	-0.147256	0.429225	-0.241685	0.190241	0.743328	1.66371e-06	0.474668	0.00697404	0.253257	0.169236	-0.556847	0.00113952	-0.37558	0.037331	-0.493313	0.00480318
HJURP	black	-0.279845	0.127326	0.199645	0.281577	0.273499	0.136553	-0.668217	3.99158e-05	-0.601779	0.000342031	0.174173	0.348712	0.589054	0.00048961	0.228513	0.216287	0.59147	0.000457897
YTHDF1	black	0.421399	0.0182269	-0.416874	0.0196471	-0.640755	0.000103112	0.765318	5.30402e-07	0.725232	3.92596e-06	-0.188946	0.308686	-0.809232	3.57115e-08	-0.417101	0.0195738	-0.823703	1.25658e-08
PADI3	black	-0.0892982	0.632852	0.0236468	0.899521	0.255758	0.164923	-0.651956	7.08151e-05	-0.439351	0.0134026	-0.154323	0.407158	0.654433	6.50349e-05	0.159673	0.390885	0.638367	0.000111498
SPDL1	black	0.320788	0.0784907	-0.139625	0.453777	-0.378067	0.035991	0.760687	6.81565e-07	0.500584	0.00412975	0.202971	0.273472	-0.630423	0.000143948	-0.408999	0.0223367	-0.561504	0.00101383
PRKRA	black	0.381876	0.0340139	-0.326945	0.0726141	-0.599926	0.000360711	0.897361	8.08921e-12	0.754624	9.38519e-07	-0.128914	0.489466	-0.79763	7.75825e-08	-0.34162	0.0599812	-0.773891	3.28412e-07
MTERF2	black	0.230506	0.212197	-0.170826	0.358194	-0.4681	0.00791523	0.73617	2.35585e-06	0.717833	5.47245e-06	0.088306	0.636651	-0.709924	7.71766e-06	-0.238416	0.196491	-0.642337	9.78728e-05
RPA3OS	black	0.143189	0.442219	0.180744	0.330538	-0.312543	0.0869268	0.701198	1.11343e-05	0.404394	0.0240454	0.307455	0.0924673	-0.572062	0.000772837	-0.081833	0.661648	-0.504616	0.00379253
NADK2	black	0.302155	0.0985215	-0.15115	0.416986	-0.484415	0.00575341	0.898416	7.01269e-12	0.673338	3.30815e-05	0.0794929	0.670776	-0.793621	1.00282e-07	-0.203731	0.271642	-0.768737	4.39171e-07
TMEM194A	black	0.311425	0.088122	-0.127696	0.493613	-0.255758	0.164923	0.833106	6.05247e-09	0.539844	0.0017216	0.0332333	0.859131	-0.586229	0.00052914	-0.537464	0.00182089	-0.561161	0.00102265
GTPBP8	black	0.315962	0.0833478	-0.0626599	0.737725	-0.320309	0.0789628	0.810207	3.33776e-08	0.320658	0.0786191	0.053886	0.77342	-0.508792	0.00346852	-0.293328	0.109262	-0.511663	0.0032598
TBCE	black	0.410462	0.0218155	-0.2235	0.226808	-0.531178	0.00210735	0.902742	3.839e-12	0.730194	3.1235e-06	-0.00887262	0.962217	-0.814194	2.52164e-08	-0.41292	0.0209622	-0.787347	1.48204e-07
FAM76A	black	0.254428	0.167206	-0.274646	0.134849	-0.389322	0.0304025	0.8695	2.18625e-10	0.564429	0.000941241	0.0128891	0.945135	-0.672302	3.43719e-05	-0.36345	0.0444558	-0.649572	7.68098e-05
VAMP8	black	0.339642	0.0615754	-0.124984	0.502911	-0.351703	0.0523524	0.673513	3.28669e-05	0.316947	0.0823387	-0.0661831	0.723536	-0.523851	0.00248988	-0.227289	0.218825	-0.568376	0.000850528
DPH6	black	0.371515	0.0396081	-0.309086	0.0906625	-0.491224	0.00501323	0.91559	5.3548e-13	0.742246	1.75479e-06	-0.0911969	0.62561	-0.751152	1.1227e-06	-0.298476	0.102896	-0.713355	6.65745e-06
LIPH	black	-0.343577	0.0584364	0.333959	0.0663415	0.451306	0.0108236	-0.672149	3.45668e-05	-0.465327	0.00834372	0.0957511	0.608377	0.559497	0.00106641	0.629933	0.000146204	0.535948	0.00188664
HDDC2	black	0.138052	0.458928	0.0841163	0.652788	-0.148692	0.424688	0.680344	2.54335e-05	0.278868	0.128716	0.270065	0.141744	-0.429549	0.0158833	-0.446936	0.0117132	-0.360284	0.0464833
SFT2D2	black	0.214093	0.247475	0.00271224	0.988447	-0.360995	0.0460222	0.599082	0.000369512	0.526834	0.00232742	0.119268	0.522788	-0.654945	6.3894e-05	-0.0898498	0.630745	-0.703492	1.01243e-05
ZNF678	black	0.14466	0.437495	-0.225529	0.222509	-0.34275	0.0590851	0.766811	4.88633e-07	0.563053	0.000974801	0.162754	0.381686	-0.543185	0.00159024	-0.470889	0.00750311	-0.454625	0.0101868
ZNF304	black	0.161243	0.386184	-0.0497668	0.790341	-0.380607	0.0346625	0.788953	1.34273e-07	0.718065	5.41661e-06	0.252454	0.170639	-0.800122	6.59556e-08	-0.1056	0.571816	-0.760091	7.0362e-07
LOC101927815	black	-0.203923	0.27118	0.333407	0.0668188	0.229847	0.213545	-0.624805	0.000171729	-0.546641	0.00146361	0.080957	0.66506	0.534815	0.00193719	0.395317	0.0277275	0.531545	0.00208957
LOC100287896	black	0.0529257	0.777356	0.0732333	0.695416	-0.177765	0.338702	0.771978	3.66136e-07	0.356723	0.0488522	0.197038	0.288038	-0.491883	0.00494609	-0.353314	0.0512082	-0.425696	0.016958
CTSC	black	0.185616	0.317447	0.152658	0.412299	-0.434185	0.0146662	0.592847	0.000440653	0.586576	0.000524141	0.166525	0.370604	-0.773647	3.33015e-07	-0.161276	0.386085	-0.800541	6.41633e-08
ZXDB	black	-0.135324	0.467937	0.184991	0.319107	0.199704	0.281432	0.553388	0.0012415	0.126826	0.496584	0.410303	0.0218716	-0.185835	0.316865	0.00816434	0.965231	-0.175638	0.344607
TROVE2	black	0.343191	0.0587384	0.00289938	0.98765	-0.52964	0.00218307	0.718157	5.3946e-06	0.708947	8.04603e-06	0.132137	0.478578	-0.868641	2.39048e-10	-0.332626	0.0674998	-0.833635	5.80086e-09
NSUN2	black	0.289614	0.114034	-0.169194	0.362874	-0.400957	0.0253891	0.86461	3.60643e-10	0.548556	0.0013973	-0.000192272	0.999181	-0.637659	0.000114099	-0.407096	0.0230304	-0.634911	0.000124712
CEP76	black	0.278599	0.1291	-0.0357147	0.848729	-0.457435	0.00967241	0.829035	8.34919e-09	0.515628	0.00298945	0.152459	0.412916	-0.727688	3.50796e-06	-0.361399	0.0457615	-0.701611	1.09461e-05
AES	black	0.0360172	0.847463	0.00692088	0.970524	0.108438	0.561467	0.623187	0.000180568	0.205563	0.267261	0.171082	0.357464	-0.21364	0.248501	-0.325867	0.0736176	-0.168086	0.366069
ZNF302	black	-0.0293207	0.875579	-0.0803495	0.667429	-0.210324	0.256094	0.897467	7.97452e-12	0.661752	5.034e-05	0.26507	0.14955	-0.672315	3.43554e-05	-0.188994	0.308563	-0.612045	0.000253238
CTSO	black	0.116546	0.532386	0.0364762	0.845542	-0.242099	0.189461	0.849046	1.57322e-09	0.52866	0.00223258	0.321886	0.0774168	-0.614217	0.000237314	-0.336428	0.0642362	-0.600722	0.000352586
FAM175B	black	0.419071	0.0189467	-0.0978775	0.6004	-0.584042	0.000561635	0.917519	3.8782e-13	0.641746	9.98012e-05	0.0758728	0.684987	-0.818137	1.89829e-08	-0.475761	0.00682695	-0.796673	8.25274e-08
LRRC40	black	0.262824	0.153159	-0.256948	0.162898	-0.48153	0.00609397	0.837726	4.15724e-09	0.751336	1.11217e-06	0.0508258	0.785981	-0.767098	4.80967e-07	-0.161421	0.385652	-0.734984	2.49291e-06
SLC2A4	black	-0.382536	0.0336802	0.234335	0.20449	0.506054	0.00367813	-0.695998	1.37686e-05	-0.747931	1.32231e-06	0.107954	0.563228	0.755472	8.97974e-07	0.286735	0.117838	0.75004	1.18827e-06
LRRC3B	black	-0.499916	0.00418805	0.324768	0.0746519	0.554372	0.00121172	-0.697961	1.27143e-05	-0.630453	0.000143811	0.134646	0.470193	0.746243	1.43931e-06	0.276529	0.132088	0.7365	2.31886e-06
FBXL4	black	0.17549	0.345023	-0.0326813	0.861449	-0.375872	0.0371716	0.616519	0.000221413	0.60693	0.000294531	0.128055	0.492386	-0.718616	5.28596e-06	0.0270617	0.8851	-0.723043	4.33602e-06
FBXO5	black	-0.00648245	0.972391	0.240252	0.192963	-0.145016	0.436356	0.74978	1.2041e-06	0.303391	0.0970828	0.425195	0.0171019	-0.516064	0.00296096	-0.277371	0.130866	-0.482028	0.00603401
USP20	black	0.209485	0.25804	-0.170146	0.360139	-0.231078	0.211034	0.78243	1.99501e-07	0.631422	0.000139454	-0.0255819	0.891345	-0.64418	9.20657e-05	-0.123298	0.508732	-0.617155	0.000217192
BOLA1	black	0.215746	0.243757	0.166875	0.369583	-0.213935	0.247832	0.743061	1.68575e-06	0.202532	0.274532	0.109052	0.559239	-0.440615	0.0131075	-0.286268	0.118465	-0.420302	0.018563
NHLRC3	black	0.389139	0.0304875	-0.365106	0.0434234	-0.531677	0.00208325	0.782652	1.96869e-07	0.864884	3.50869e-10	-0.0292661	0.875809	-0.809278	3.55988e-08	-0.176858	0.341214	-0.793826	9.89869e-08
C9orf41	black	0.186433	0.315283	-0.186658	0.314689	-0.216661	0.241713	0.870583	1.95152e-10	0.478752	0.00643819	0.160395	0.388718	-0.545248	0.00151353	-0.375486	0.0373827	-0.512153	0.00322527
CLOCK	black	0.144358	0.438461	-0.181853	0.327529	-0.352885	0.0515105	0.862437	4.47719e-10	0.593842	0.000428548	0.13942	0.454446	-0.61352	0.000242322	-0.47952	0.00634136	-0.596006	0.000403224
KLHL7	black	0.399762	0.0258705	-0.0902268	0.629306	-0.580583	0.000616645	0.720554	4.84921e-06	0.601311	0.000346665	0.0456271	0.807442	-0.843792	2.49341e-09	-0.358662	0.0475508	-0.828967	8.39304e-09
FUT8	black	0.00759821	0.967641	0.117204	0.530059	-0.179541	0.333821	0.678106	2.76832e-05	0.389735	0.0302118	0.29655	0.105243	-0.457134	0.00972643	-0.0205051	0.912816	-0.409981	0.0219859
AGMAT	black	0.279467	0.127863	-0.190222	0.305369	-0.15634	0.400979	0.569082	0.000835133	0.201614	0.276761	-0.346734	0.0560098	-0.220752	0.232722	-0.18127	0.329108	-0.205164	0.268211
ZBTB3	black	0.11912	0.523308	0.148076	0.426631	-0.269322	0.142885	0.689999	1.74967e-05	0.413149	0.0208841	0.267549	0.145638	-0.65178	7.12442e-05	-0.164561	0.376353	-0.636395	0.000118878
LINC01355	black	0.0692247	0.711358	-0.28847	0.115534	-0.147579	0.428202	0.675156	3.09206e-05	0.68051	2.52741e-05	0.219197	0.236111	-0.522328	0.00257654	-0.192733	0.29891	-0.461012	0.00904963
UPF3A	black	0.192215	0.300236	-0.125407	0.501454	-0.339323	0.0618357	0.855167	8.99661e-10	0.71021	7.62355e-06	0.172332	0.353907	-0.675579	3.04357e-05	-0.231809	0.209552	-0.621764	0.000188676
PUS7L	black	0.337194	0.0635948	-0.205298	0.267891	-0.513654	0.00312155	0.641785	9.96728e-05	0.464513	0.00847328	-0.0304839	0.870684	-0.590625	0.000468774	-0.406229	0.0233521	-0.541	0.00167512
ZNF682	black	-0.0320142	0.86425	-0.0416872	0.823798	-0.0227371	0.903368	0.673062	3.34205e-05	0.464405	0.00849049	0.0996015	0.593966	-0.468192	0.0079013	-0.11581	0.534994	-0.362355	0.0451493
NKTR	black	0.143642	0.440759	-0.222564	0.228812	-0.373914	0.0382512	0.750058	1.18715e-06	0.856304	8.08641e-10	0.0566246	0.762226	-0.662206	4.95352e-05	-0.168735	0.364195	-0.59057	0.000469502
RABEP1	black	0.24966	0.175581	0.0248273	0.894532	-0.349796	0.0537332	0.852078	1.19651e-09	0.619757	0.000200658	0.122396	0.511863	-0.758486	7.66321e-07	-0.529827	0.00217376	-0.716746	5.74116e-06
PDGFRB	black	-0.314842	0.0845075	0.177423	0.339648	0.652549	6.93925e-05	-0.700208	1.15976e-05	-0.610866	0.000262271	0.0184567	0.921497	0.728229	3.42151e-06	0.552006	0.00128442	0.664737	4.52566e-05
MZT1	black	0.286689	0.1179	0.13429	0.471375	-0.380146	0.0349006	0.655835	6.19539e-05	0.349289	0.0541047	0.145703	0.434161	-0.531817	0.00207654	0.0284416	0.879283	-0.527338	0.00230093
SLC38A9	black	0.225045	0.223531	-0.245156	0.183758	-0.494587	0.00467882	0.834478	5.42014e-09	0.793294	1.0238e-07	0.139828	0.453115	-0.774307	3.20683e-07	-0.16434	0.377001	-0.752159	1.06613e-06
PARP15	black	0.126182	0.498793	0.0046566	0.980165	-0.311067	0.0885066	0.694884	1.44017e-05	0.601718	0.000342637	0.185623	0.317427	-0.515751	0.00298143	-0.37785	0.036106	-0.449143	0.0112564
ETNK1	black	0.403786	0.0242788	-0.189323	0.307705	-0.463314	0.00866703	0.768521	4.44488e-07	0.590892	0.00046532	0.0383452	0.837729	-0.739189	2.03716e-06	-0.301244	0.0995909	-0.712557	6.89148e-06
AASDH	black	0.228824	0.215645	-0.0118494	0.949555	-0.299002	0.102261	0.879944	6.99367e-11	0.493104	0.00482388	0.0807564	0.665842	-0.590952	0.000464544	-0.211136	0.254221	-0.597673	0.00038464
FKBP11	black	-0.0707305	0.705355	-0.05199	0.781196	-0.300896	0.100002	0.725719	3.83965e-06	0.477709	0.00657154	0.383756	0.0330707	-0.531939	0.00207067	-0.221881	0.23028	-0.441573	0.0128876
TASP1	black	0.16762	0.367419	-0.194764	0.29375	-0.330779	0.0691309	0.840251	3.36897e-09	0.52603	0.0023703	0.11141	0.550722	-0.586357	0.000527279	-0.469614	0.00768927	-0.487193	0.00544089
ALG10	black	0.0125645	0.946515	0.340789	0.0606473	-0.032602	0.861782	0.555515	0.00117789	0.308345	0.0914789	0.288719	0.115206	-0.5053	0.00373769	-0.0528104	0.777829	-0.469574	0.0076951
NOA1	black	0.221085	0.232	0.0427655	0.819314	-0.381657	0.0341252	0.727087	3.60644e-06	0.349525	0.0539314	-0.0842973	0.652087	-0.554894	0.00119618	-0.492089	0.00492532	-0.57115	0.000791462
TRMT6	black	0.20099	0.278281	-0.138869	0.456249	-0.357489	0.0483349	0.893024	1.4323e-11	0.547395	0.00143717	0.137574	0.460501	-0.664856	4.5064e-05	-0.25636	0.163895	-0.681873	2.39927e-05
LGMN	black	-0.0534658	0.775141	0.055648	0.766212	0.0411891	0.825871	0.32721	0.0723686	-0.138024	0.459022	-0.137474	0.460831	0.0149815	0.936245	0.00498892	0.97875	0.00861782	0.963302
USP47	black	0.177388	0.339745	-0.103188	0.580678	-0.427893	0.016338	0.911796	9.88002e-13	0.717126	5.64596e-06	0.158767	0.393614	-0.78496	1.71372e-07	-0.518886	0.00278202	-0.728911	3.31525e-06
KIAA1147	black	0.245547	0.183039	-0.217409	0.240051	-0.311618	0.0879149	0.922011	1.77318e-13	0.585124	0.00054534	0.0511167	0.784785	-0.59308	0.000437786	-0.466393	0.00817672	-0.537837	0.00180499
PROC	black	-0.414109	0.0205591	0.242152	0.18936	0.570674	0.000801323	-0.666575	4.23612e-05	-0.581437	0.000602636	0.136714	0.463337	0.733794	2.63769e-06	0.392205	0.0290912	0.701498	1.09974e-05
AK3	black	0.212749	0.250526	-0.0488404	0.79416	-0.389969	0.0301041	0.862618	4.39818e-10	0.627321	0.000158747	0.269083	0.143255	-0.681062	2.47481e-05	-0.230422	0.21237	-0.612237	0.000251788
WDR89	black	0.059043	0.752379	0.0526863	0.778338	-0.10332	0.580193	0.763546	5.84221e-07	0.32962	0.0701693	0.242815	0.188115	-0.417103	0.0195731	-0.456694	0.00980594	-0.357056	0.0486268
LOC101927278	black	-0.0263465	0.888117	0.117243	0.52992	0.147171	0.429496	-0.621535	0.00019001	-0.466311	0.00818946	-0.0238877	0.898502	0.508527	0.00348833	0.416005	0.0199303	0.460226	0.00918355
CENPL	black	0.155411	0.403817	0.0177787	0.924373	-0.365171	0.0433832	0.903095	3.65064e-12	0.554991	0.00119329	0.206265	0.265595	-0.712528	6.90023e-06	-0.290311	0.113126	-0.660359	5.2884e-05
ZFP69B	black	0.306434	0.0936112	-0.140911	0.449588	-0.487802	0.00537435	0.755568	8.93485e-07	0.713413	6.64091e-06	0.00656999	0.972018	-0.710786	7.43775e-06	-0.264548	0.150383	-0.683143	2.28526e-05
PRMT6	black	0.123578	0.507762	0.0242737	0.896871	-0.302802	0.0977662	0.760924	6.72954e-07	0.530346	0.00214804	0.194701	0.293907	-0.667237	4.13598e-05	-0.255928	0.164633	-0.657378	5.87145e-05
RAD1	black	0.278214	0.129653	-0.0429048	0.818735	-0.341162	0.060348	0.895198	1.07902e-11	0.519501	0.00274428	0.229766	0.213709	-0.708669	8.14177e-06	-0.367542	0.0419402	-0.672438	3.41998e-05
ZC3H14	black	0.220672	0.232895	-0.174754	0.34708	-0.410876	0.0216698	0.960115	1.35929e-17	0.624604	0.000172804	0.0488949	0.793935	-0.728973	3.30584e-06	-0.461244	0.00901038	-0.680625	2.51631e-05
AGAP4	black	0.073088	0.695992	-0.277964	0.130011	-0.166644	0.370255	0.447429	0.0116096	0.610622	0.000264172	-0.0553234	0.767539	-0.365222	0.0433519	-0.0863583	0.644133	-0.37394	0.0382365
LOC285638	black	-0.422831	0.0177954	0.218066	0.2386	0.549291	0.00137255	-0.786868	1.52611e-07	-0.640511	0.000103942	0.109604	0.557239	0.788389	1.39028e-07	0.393229	0.0286365	0.785422	1.66644e-07
RHCG	black	-0.17497	0.346476	0.315198	0.0841373	0.443921	0.0123618	-0.814472	2.47226e-08	-0.794317	9.59532e-08	0.0263854	0.887953	0.829197	8.24395e-09	0.261334	0.155588	0.807944	3.90231e-08
DCAF16	black	0.148487	0.425335	-0.220945	0.232302	-0.26086	0.156365	0.89423	1.22497e-11	0.628529	0.000152831	0.113556	0.543027	-0.606506	0.000298209	-0.378628	0.0356939	-0.561261	0.00102008
MAPKAPK5	black	0.456365	0.00986556	-0.295451	0.106601	-0.577933	0.000661941	0.794234	9.64581e-08	0.558776	0.00108589	-0.215937	0.243329	-0.675778	3.02114e-05	-0.358573	0.0476102	-0.690819	1.69388e-05
PWAR5	black	0.165151	0.374621	-0.0954515	0.609505	-0.288723	0.115201	0.72501	3.96598e-06	0.581606	0.000599907	0.151894	0.414668	-0.595404	0.000410139	-0.417338	0.0194974	-0.48539	0.00564195
MRPS31	black	0.279815	0.127369	-0.184658	0.319995	-0.437181	0.0139217	0.839608	3.55559e-09	0.531688	0.0020827	0.0842047	0.652446	-0.544332	0.00154721	-0.506492	0.00364385	-0.48365	0.00584213
C6orf203	black	0.205249	0.268007	-0.0625631	0.738116	-0.37352	0.0384716	0.901151	4.80699e-12	0.557876	0.00111062	0.152354	0.413239	-0.73007	3.14151e-06	-0.322935	0.0764015	-0.721854	4.5747e-06
TXK	black	0.113476	0.54331	0.09237	0.621152	-0.14921	0.42306	0.717837	5.47158e-06	0.439404	0.0133901	-0.0212726	0.909566	-0.449565	0.0111709	-0.3626	0.0449932	-0.389967	0.0301053
ALKBH8	black	0.104801	0.574745	-0.0190796	0.918857	-0.112406	0.547145	0.826574	1.01006e-08	0.431852	0.0152686	0.115176	0.537248	-0.550511	0.00133233	-0.429736	0.0158326	-0.509038	0.00345017
ZNF75A	black	0.174534	0.347696	-0.18178	0.327728	-0.303807	0.0966031	0.90286	3.77511e-12	0.732949	2.74508e-06	0.0968143	0.604383	-0.725124	3.9454e-06	-0.291936	0.111033	-0.702851	1.03979e-05
FNBP4	black	0.128814	0.489807	-0.163057	0.38079	-0.385898	0.0320226	0.792106	1.10334e-07	0.842165	2.86577e-09	0.0803196	0.667546	-0.716397	5.82995e-06	-0.175658	0.344553	-0.639213	0.00010846
ZNF480	black	0.0603856	0.746929	0.0780781	0.676317	-0.0278651	0.881712	0.644526	9.1012e-05	0.3471	0.0557336	0.283409	0.122351	-0.392085	0.0291445	-0.598748	0.000373056	-0.339833	0.06142
CCDC6	black	0.422079	0.0180209	-0.17316	0.351564	-0.595048	0.000414266	0.697732	1.28339e-05	0.498325	0.00432969	-0.111133	0.551721	-0.651113	7.28859e-05	-0.481209	0.00613299	-0.668968	3.88405e-05
ZCCHC11	black	0.0955568	0.609108	-0.327958	0.0716807	-0.346708	0.0560296	0.84118	3.11547e-09	0.822969	1.32792e-08	0.0565679	0.762457	-0.711545	7.19924e-06	-0.174301	0.348351	-0.668992	3.88067e-05
KAT6B	black	0.17107	0.357497	-0.141511	0.44764	-0.404484	0.0240109	0.80107	6.19664e-08	0.689752	1.76683e-05	0.0400827	0.83048	-0.652223	7.01714e-05	-0.479554	0.00633714	-0.590868	0.000465625
DLAT	black	0.308799	0.0909783	-0.107	0.566701	-0.405416	0.0236572	0.856422	7.99713e-10	0.415451	0.0201122	0.0668422	0.720891	-0.61053	0.000264891	-0.348641	0.0545827	-0.596634	0.00039613
IL7	black	0.341436	0.0601284	-0.157382	0.397806	-0.435954	0.0142227	0.684308	2.18494e-05	0.516236	0.00294978	0.0593442	0.751155	-0.602414	0.000335836	-0.248551	0.177571	-0.622776	0.000182877
PAXBP1	black	0.307079	0.092887	-0.267298	0.14603	-0.409637	0.0221083	0.787343	1.48246e-07	0.736592	2.30865e-06	-0.00554367	0.976388	-0.663269	4.76968e-05	-0.488814	0.00526532	-0.592346	0.000446863
CHD9	black	0.345066	0.0572819	-0.270522	0.141045	-0.539214	0.00174744	0.77976	2.33688e-07	0.884864	3.93943e-11	0.0459702	0.806021	-0.837456	4.25073e-09	-0.137974	0.459184	-0.839582	3.56323e-09
OCLM	black	-0.198294	0.284912	0.262005	0.154491	0.356724	0.0488511	-0.642535	9.72309e-05	-0.59238	0.000446438	0.140219	0.45184	0.628286	0.000154007	0.163986	0.378046	0.623491	0.000178879
IRAK1BP1	black	0.16286	0.381372	-0.221274	0.23159	-0.346457	0.0562197	0.726221	3.75246e-06	0.433019	0.0149647	-0.0160393	0.931754	-0.437803	0.0137713	-0.318988	0.0802763	-0.371739	0.0394798
AKAP11	black	0.10243	0.583476	-0.237288	0.19868	-0.277702	0.130389	0.874718	1.2528e-10	0.66855	3.94354e-05	0.0969655	0.603816	-0.617491	0.00021499	-0.219774	0.234851	-0.576339	0.000690575
C5orf24	black	0.3084	0.0914187	-0.194375	0.294732	-0.51163	0.00326213	0.806375	4.34363e-08	0.838578	3.87415e-09	0.0386471	0.836469	-0.84853	1.64724e-09	-0.375755	0.0372354	-0.794601	9.42337e-08
ISOC1	black	0.111787	0.549367	0.128548	0.49071	-0.233689	0.205777	0.740083	1.95061e-06	0.338908	0.0621758	0.413181	0.0208732	-0.583353	0.000572232	-0.149918	0.420837	-0.551584	0.00129781
POGK	black	0.388289	0.030884	-0.381002	0.0344593	-0.566054	0.000902923	0.85994	5.71494e-10	0.795387	8.96259e-08	-0.170647	0.358705	-0.83573	4.89643e-09	-0.373522	0.0384703	-0.847032	1.88063e-09
AHSA2	black	0.0235421	0.899964	-0.201267	0.277604	-0.189512	0.307213	0.477302	0.00662428	0.685107	2.11852e-05	0.263446	0.152153	-0.44523	0.0120765	-0.0256146	0.891206	-0.385444	0.0322422
ALG13	black	0.318107	0.0811613	-0.267519	0.145684	-0.464803	0.00842698	0.903631	3.38014e-12	0.691582	1.64335e-05	-0.0382448	0.838149	-0.725945	3.80017e-06	-0.289016	0.114816	-0.71353	6.60735e-06
ZNF597	black	0.11897	0.523833	0.130142	0.485302	-0.274657	0.134833	0.778489	2.51773e-07	0.433592	0.0148174	0.340198	0.0611243	-0.611421	0.00025798	-0.373788	0.0383215	-0.56186	0.00100473
ZNF780A	black	0.184608	0.320127	0.0645151	0.730243	-0.373407	0.038535	0.590886	0.000465401	0.46106	0.00904149	0.140796	0.449963	-0.694645	1.45403e-05	-0.266039	0.148012	-0.697707	1.28468e-05
NARS2	black	0.174506	0.347777	-0.0496319	0.790897	-0.309273	0.0904571	0.803634	5.226e-08	0.451421	0.010801	0.035959	0.847707	-0.526622	0.00233868	-0.265884	0.148257	-0.511014	0.00330603
MCM3AP-AS1	black	0.298023	0.103444	-0.28729	0.117097	-0.411959	0.0212923	0.792712	1.06209e-07	0.709881	7.73192e-06	-0.0600845	0.748151	-0.655609	6.24425e-05	-0.313932	0.0854586	-0.621915	0.0001878
MAP4K3	black	0.196928	0.288311	-0.260291	0.157304	-0.397418	0.0268368	0.85385	1.01673e-09	0.771568	3.74716e-07	0.0732266	0.695442	-0.783757	1.84259e-07	-0.196885	0.28842	-0.775846	2.93555e-07
SPIN3	black	0.354023	0.0507104	-0.284189	0.121281	-0.454434	0.0102225	0.821619	1.46893e-08	0.645441	8.82745e-05	-0.116026	0.534229	-0.639214	0.000108456	-0.429552	0.0158824	-0.597033	0.000391683
SATB1	black	0.122712	0.510764	-0.137782	0.459817	-0.16715	0.368785	0.79349	1.01119e-07	0.537405	0.00182338	-0.100706	0.589861	-0.526099	0.0023666	-0.289052	0.114768	-0.477031	0.00665955
TMEM200A	black	0.216782	0.241445	-0.0979734	0.600042	-0.249458	0.175942	0.660912	5.18598e-05	0.302785	0.0977864	-0.13409	0.472042	-0.417523	0.0194381	-0.438884	0.013513	-0.364199	0.0439863
ASNS	black	0.271045	0.140247	-0.0752649	0.687384	-0.526002	0.00237178	0.814439	2.47808e-08	0.60371	0.000323482	-0.0343822	0.854312	-0.671748	3.50816e-05	-0.353038	0.0514027	-0.604112	0.000319732
METTL8	black	0.217442	0.239978	-0.158567	0.39422	-0.505351	0.00373364	0.80849	3.75876e-08	0.594518	0.000420488	0.101785	0.585861	-0.645452	8.82414e-05	-0.460128	0.00920029	-0.611264	0.000259187
GNPNAT1	black	0.0952573	0.610236	-0.140687	0.450314	-0.231437	0.210307	0.731653	2.91765e-06	0.399468	0.0259905	0.12418	0.505681	-0.429586	0.0158735	-0.0148713	0.936713	-0.432369	0.0151334
CKS1B	black	0.12315	0.509245	0.102186	0.584378	0.034412	0.854187	0.499676	0.00420916	-0.0832072	0.65631	0.143818	0.440195	-0.154169	0.407632	-0.11527	0.536914	-0.152079	0.414093
ISCA2	black	0.244961	0.184119	0.0904522	0.628446	-0.462336	0.00882783	0.613623	0.000241578	0.181809	0.327647	0.151841	0.414834	-0.455657	0.00999529	-0.205205	0.268113	-0.453391	0.0104197
MGC12488	black	0.106558	0.568315	-0.311993	0.0875126	-0.330688	0.0692113	0.711119	7.33237e-06	0.807134	4.12468e-08	0.023663	0.899452	-0.605884	0.000303675	-0.101821	0.585728	-0.584316	0.000557475
RBM4	black	0.228941	0.215405	-0.302006	0.0986954	-0.405201	0.0237385	0.737924	2.1656e-06	0.68205	2.38314e-05	0.0124237	0.947114	-0.561203	0.00102156	-0.259168	0.159167	-0.485256	0.00565719
DCP1A	black	0.269917	0.141971	-0.134324	0.471263	-0.390711	0.0297651	0.89302	1.43311e-11	0.63441	0.000126741	0.0715187	0.70222	-0.75047	1.16252e-06	-0.302786	0.0977854	-0.74589	1.46493e-06
MRPS14	black	0.182108	0.32684	-0.054665	0.770231	-0.349686	0.0538136	0.934595	1.50057e-14	0.554028	0.00122208	0.199699	0.281445	-0.688075	1.8872e-05	-0.389291	0.0304168	-0.671111	3.59119e-05
CCSER2	black	0.162756	0.381683	-0.0443102	0.8129	-0.377686	0.0361935	0.866815	2.88485e-10	0.475148	0.00690914	0.248861	0.177012	-0.654757	6.43107e-05	-0.532513	0.00204342	-0.568192	0.000854593
MYOM1	black	-0.380611	0.0346604	0.12206	0.513031	0.557796	0.00111286	-0.624518	0.00017327	-0.504201	0.00382611	0.239224	0.194934	0.71504	6.18691e-06	0.38276	0.0335678	0.718831	5.23585e-06
SCAF4	black	0.339552	0.0616491	-0.355682	0.049562	-0.503644	0.00387152	0.734208	2.58653e-06	0.861416	4.95003e-10	-0.0462102	0.805027	-0.713026	6.75326e-06	-0.157909	0.396209	-0.703517	1.01135e-05
NUDT19	black	0.300768	0.100153	-0.19306	0.298075	-0.383364	0.0332657	0.666028	4.32051e-05	0.469973	0.00763638	-0.00763561	0.967482	-0.607992	0.000285497	-0.0697511	0.709258	-0.683175	2.28248e-05
TNIK	black	0.0495975	0.791038	-0.0967904	0.604473	-0.203038	0.273311	0.784071	1.80814e-07	0.444129	0.012316	0.219021	0.236499	-0.474261	0.00702938	-0.277586	0.130556	-0.376522	0.0368189
NAA25	black	0.335432	0.0650794	-0.481537	0.00609312	-0.392574	0.0289267	0.858722	6.42677e-10	0.680438	2.53429e-05	-0.115511	0.536057	-0.627709	0.000156827	-0.36602	0.0428622	-0.602611	0.00033393
FCF1	black	0.25656	0.163556	-0.125968	0.499527	-0.447951	0.0115011	0.859162	6.1608e-10	0.809031	3.62109e-08	0.0361162	0.847048	-0.83234	6.43421e-09	-0.272715	0.137726	-0.792024	1.10903e-07
SPIN4	black	0.0331657	0.859415	0.0944293	0.613358	-0.186029	0.316353	0.652543	6.94053e-05	0.448676	0.0113519	0.536198	0.00187569	-0.557361	0.00112503	0.0593212	0.751249	-0.534013	0.00197364
IFT88	black	0.374432	0.0379632	-0.278195	0.12968	-0.596944	0.000392672	0.623009	0.000181565	0.514529	0.00306241	-0.156939	0.399154	-0.570306	0.000809039	-0.348965	0.0543433	-0.565306	0.000920394
TIPRL	black	0.271848	0.139031	0.0448619	0.810612	-0.493424	0.00479222	0.672423	3.42187e-05	0.486857	0.00547788	0.149368	0.422563	-0.718743	5.25643e-06	-0.177237	0.340164	-0.665143	4.46031e-05
KDM5A	black	0.334645	0.0657512	-0.0112842	0.951958	-0.459759	0.00926389	0.679439	2.63223e-05	0.689888	1.75733e-05	0.115411	0.536412	-0.839989	3.444e-09	-0.283001	0.122913	-0.81397	2.56203e-08
PPRC1	black	0.332564	0.0675535	-0.336055	0.0645513	-0.44377	0.0123951	0.813663	2.6185e-08	0.497699	0.00438649	-0.104459	0.576	-0.602599	0.000334048	-0.454899	0.0101356	-0.569257	0.000831368
C8orf59	black	0.235086	0.203002	-0.180621	0.330874	-0.268276	0.144505	0.832624	6.29026e-09	0.418418	0.0191527	-0.049485	0.791502	-0.516147	0.00295557	-0.299544	0.10161	-0.488643	0.00528354
GFM1	black	0.28653	0.118112	-0.232209	0.208745	-0.398095	0.0265548	0.942733	2.30415e-15	0.619114	0.000204635	-0.0076939	0.967234	-0.705328	9.37601e-06	-0.360158	0.0465662	-0.69342	1.52725e-05
AK055910 /// ZBTB1	black	0.163698	0.378894	-0.0718824	0.700775	-0.322282	0.077032	0.844101	2.42779e-09	0.683799	2.22834e-05	0.256323	0.163958	-0.73794	2.16388e-06	-0.218275	0.238138	-0.696618	1.34274e-05
C16orf80	black	0.242343	0.189001	-0.00280667	0.988044	-0.437257	0.0139032	0.868863	2.33603e-10	0.499814	0.00419696	0.138931	0.456047	-0.72505	3.95877e-06	-0.289762	0.11384	-0.691797	1.6294e-05
PRKAB2	black	0.206091	0.266007	-0.156505	0.400476	-0.393776	0.0283961	0.905791	2.46819e-12	0.769789	4.14134e-07	0.2335	0.206154	-0.754321	9.53437e-07	-0.324187	0.0752024	-0.711196	7.30804e-06
ZNF831	black	0.0900651	0.629923	-0.281749	0.12465	-0.209537	0.257918	0.749251	1.23687e-06	0.578966	0.000643944	0.304457	0.0958557	-0.535332	0.00191397	-0.482185	0.00601518	-0.481395	0.00611042
PSMD11	black	0.432364	0.0151346	-0.227622	0.218132	-0.609113	0.000276226	0.849825	1.46714e-09	0.789925	1.26434e-07	-0.0890503	0.6338	-0.854554	9.52478e-10	-0.361509	0.0456904	-0.846311	2.00354e-09
NSUN5	black	0.333648	0.0666104	-0.313171	0.0862609	-0.496689	0.00447964	0.885081	3.83882e-11	0.669238	3.84601e-05	-0.124432	0.504812	-0.714971	6.20549e-06	-0.546847	0.00145634	-0.678174	2.76123e-05
SUCLA2	black	0.325103	0.0743353	-0.051332	0.7839	-0.465267	0.00835329	0.765889	5.14067e-07	0.519909	0.00271956	0.141976	0.446133	-0.7205	4.86086e-06	-0.185703	0.317217	-0.742314	1.74892e-06
TTC19	black	0.283006	0.122905	-0.187941	0.311314	-0.498326	0.00432955	0.91075	1.16431e-12	0.64702	8.37218e-05	-0.010251	0.956353	-0.657256	5.89662e-05	-0.312762	0.0866942	-0.621272	0.000191548
NR2C1	black	0.174514	0.347754	-0.30031	0.100697	-0.299855	0.101239	0.861803	4.76591e-10	0.656235	6.11004e-05	0.0389241	0.835313	-0.569242	0.000831697	-0.373877	0.0382717	-0.497301	0.00442302
BRD7	black	0.332834	0.067318	-0.274294	0.13537	-0.397744	0.0267006	0.83646	4.61324e-09	0.586086	0.000531203	-0.0880131	0.637774	-0.656307	6.09461e-05	-0.494007	0.00473505	-0.656925	5.965e-05
SLC7A6	black	0.334159	0.066169	-0.258524	0.160244	-0.376549	0.036804	0.887477	2.87363e-11	0.635755	0.000121364	-0.110941	0.552413	-0.615492	0.000228389	-0.429692	0.0158447	-0.569199	0.00083262
CKMT2-AS1	black	0.077734	0.677667	-0.0892977	0.632854	-0.277581	0.130563	0.753459	9.97033e-07	0.479871	0.00629755	0.123111	0.509381	-0.525731	0.0023864	-0.21145	0.253497	-0.452592	0.010573
ZNF680	black	0.0814474	0.663149	0.0497144	0.790557	-0.390251	0.029975	0.876012	1.08703e-10	0.581111	0.000607955	0.194934	0.293318	-0.725793	3.82672e-06	-0.272342	0.138285	-0.672401	3.42476e-05
ZNF468	black	0.129579	0.48721	-0.0601862	0.747738	-0.304621	0.0956685	0.825391	1.10571e-08	0.53947	0.00173691	0.121999	0.513242	-0.699541	1.19194e-05	-0.148551	0.425132	-0.686814	1.98258e-05
FAM117B	black	0.594074	0.000425762	-0.322876	0.0764577	-0.491264	0.00500913	0.680269	2.55067e-05	0.419558	0.018794	-0.308919	0.0908462	-0.529169	0.00220679	-0.513665	0.00312082	-0.508471	0.00349252
KDELC2	black	0.006826	0.970928	-0.139587	0.4539	0.0250446	0.893614	0.728261	3.41652e-06	0.335566	0.064965	0.38427	0.0328169	-0.40585	0.0234939	-0.182602	0.325508	-0.379102	0.0354444
MAD2L1	black	-0.139498	0.454193	0.118444	0.525684	0.0437078	0.8154	0.544403	0.00154456	-0.00499748	0.978714	0.159043	0.392784	-0.164844	0.37552	-0.146264	0.432374	-0.0951189	0.610757
RAB33A	black	-0.0704176	0.706601	0.418648	0.01908	0.00432281	0.981587	0.414613	0.0203906	0.00136271	0.994195	0.434587	0.0145643	-0.200424	0.279665	0.120078	0.519947	-0.174433	0.347981
DENR	black	0.125039	0.50272	-0.0980173	0.599878	-0.409992	0.0219817	0.941131	3.40218e-15	0.748238	1.30198e-06	0.123052	0.509587	-0.812379	2.86723e-08	-0.342338	0.0594109	-0.749145	1.24354e-06
OR10C1	black	-0.387222	0.0313879	0.157076	0.398736	0.410929	0.0216512	-0.750196	1.17884e-06	-0.546735	0.00146028	-0.00237406	0.989887	0.70075	1.1342e-05	0.177049	0.340683	0.71299	6.76366e-06
PRKRIR	black	0.224455	0.224778	-0.156726	0.399802	-0.459391	0.00932761	0.908594	1.62257e-12	0.607923	0.000286074	0.205769	0.266772	-0.73484	2.50999e-06	-0.396036	0.0274199	-0.678901	2.68643e-05
ZFP3	black	0.160115	0.389558	-0.119248	0.522858	-0.209985	0.256878	0.836225	4.70253e-09	0.573603	0.000742265	0.167223	0.368572	-0.615711	0.000226885	-0.171875	0.355204	-0.619529	0.000202058
PAXIP1OS	black	0.275914	0.132985	-0.188667	0.309414	-0.438899	0.0135092	0.8972	8.26603e-12	0.630705	0.00014267	0.0555363	0.766669	-0.661395	5.09824e-05	-0.449098	0.0112657	-0.590333	0.000472594
GABBR1	black	0.271422	0.139675	-0.433295	0.0148935	-0.336777	0.0639434	0.589744	0.000480363	0.6615	5.07914e-05	-0.205557	0.267274	-0.452133	0.010662	-0.321279	0.0780093	-0.453637	0.0103729
MRPL21	black	0.375911	0.0371503	-0.159155	0.392446	-0.310432	0.0891935	0.764824	5.44948e-07	0.286328	0.118384	-0.0536803	0.774263	-0.459854	0.00924737	-0.50936	0.0034263	-0.46737	0.00802622
NLRC3	black	-0.099297	0.595101	0.02273	0.903398	-0.127803	0.493247	0.754656	9.3697e-07	0.58329	0.000573207	0.423167	0.0176955	-0.467693	0.00797692	-0.0831969	0.65635	-0.396435	0.0272506
ZNF569	black	0.136439	0.464245	0.0566967	0.761931	-0.235061	0.203052	0.813504	2.64835e-08	0.338093	0.0628473	0.105389	0.57259	-0.528891	0.00222086	-0.335223	0.065257	-0.500825	0.00410888
CLIP4	black	0.00691047	0.970569	0.0401289	0.830288	-0.287772	0.116457	0.702016	1.07642e-05	0.533301	0.0020065	0.293932	0.108499	-0.627783	0.000156461	-0.149014	0.423676	-0.648558	7.94911e-05
FEM1B	black	0.580986	0.00061	-0.278788	0.12883	-0.663691	4.69841e-05	0.764496	5.54768e-07	0.69985	1.17695e-05	-0.12465	0.50406	-0.869272	2.23884e-10	-0.416277	0.0198413	-0.877775	8.9372e-11
MRPL39	black	0.226585	0.220295	-0.14031	0.451541	-0.430642	0.015589	0.934449	1.54848e-14	0.593571	0.000431818	0.13963	0.45376	-0.695427	1.40898e-05	-0.444578	0.0122179	-0.619238	0.00020386
SOS1	black	0.220348	0.233599	-0.197646	0.286521	-0.389832	0.0301671	0.88501	3.87147e-11	0.814085	2.54127e-08	0.201693	0.276568	-0.818945	1.78959e-08	-0.365888	0.0429427	-0.762628	6.13998e-07
FAM208B	black	0.254676	0.166779	-0.0781616	0.67599	-0.311094	0.0884783	0.80974	3.44775e-08	0.695994	1.37708e-05	0.0739785	0.692466	-0.635446	0.000122579	-0.226157	0.221189	-0.601987	0.000339993
TGDS	black	0.056055	0.76455	-0.111445	0.550598	-0.112852	0.545545	0.786026	1.60651e-07	0.616499	0.00022155	0.298731	0.102588	-0.498193	0.00434165	-0.180233	0.33193	-0.428908	0.016058
ESYT2	black	0.278922	0.128639	-0.217315	0.240262	-0.461981	0.00888683	0.887107	3.00607e-11	0.738945	2.06132e-06	0.0749078	0.688793	-0.766568	4.95225e-07	-0.422329	0.0179456	-0.6984	1.24893e-05
ZBTB40	black	0.302435	0.0981938	-0.312823	0.0866289	-0.339482	0.0617057	0.723584	4.23119e-06	0.546447	0.00147048	-0.0854473	0.647644	-0.501297	0.00406829	-0.50239	0.00397566	-0.41979	0.0187219
OSGEPL1	black	0.0641881	0.731559	-0.105533	0.572061	-0.172947	0.352166	0.832394	6.40671e-09	0.451663	0.0107535	0.151931	0.414554	-0.437141	0.0139314	-0.218101	0.238522	-0.383322	0.0332867
CENPC	black	0.071715	0.70144	0.056241	0.763791	-0.2195	0.235449	0.851086	1.30951e-09	0.468029	0.00792595	0.289466	0.114227	-0.666548	4.2402e-05	-0.370059	0.0404503	-0.612821	0.000247444
TUBGCP5	black	0.251063	0.173086	-0.172807	0.352562	-0.2959	0.106046	0.759736	7.17052e-07	0.710077	7.6671e-06	0.0179952	0.923454	-0.628305	0.000153916	-0.20732	0.263103	-0.573624	0.000741854
KLF12	black	0.0665517	0.722057	-0.0670912	0.719893	-0.170705	0.358541	0.844343	2.37764e-09	0.549087	0.00137939	0.25604	0.164442	-0.517912	0.0028427	-0.475267	0.00689317	-0.414449	0.0204451
BFAR	black	0.225508	0.222553	0.0186166	0.920819	-0.401207	0.0252895	0.860936	5.18784e-10	0.540305	0.00170295	0.149363	0.422577	-0.745415	1.50003e-06	-0.313612	0.0857947	-0.762759	6.09648e-07
UBE2V2	black	0.314296	0.0850774	0.0389763	0.835095	-0.336939	0.063808	0.804352	4.98017e-08	0.378244	0.0358969	0.0682779	0.715142	-0.639176	0.000108591	-0.248772	0.177173	-0.668455	3.95727e-05
ACAT2	black	0.278395	0.129392	-0.126436	0.49792	-0.249971	0.175025	0.645463	8.82091e-05	0.120293	0.519197	-0.048016	0.797562	-0.293497	0.109048	-0.517316	0.00288039	-0.245687	0.182781
PPP1R8	black	0.400458	0.0255894	-0.140855	0.44977	-0.626934	0.000160688	0.929909	3.96988e-14	0.689847	1.76018e-05	0.0769231	0.680853	-0.848835	1.60308e-09	-0.328593	0.0711007	-0.832819	6.19313e-09
DTD2	black	0.349739	0.0537744	-0.266813	0.146791	-0.470487	0.00756145	0.903136	3.62904e-12	0.648365	8.00136e-05	0.0277769	0.882084	-0.747433	1.35586e-06	-0.342772	0.0590682	-0.696272	1.36173e-05
CEPT1	black	0.203274	0.27274	-0.295272	0.106824	-0.301756	0.0989886	0.709665	7.80336e-06	0.829133	8.28545e-09	-0.0403095	0.829535	-0.709253	7.94174e-06	0.125759	0.500245	-0.721235	4.70368e-06
SCNN1D	black	-0.39438	0.0281325	0.125444	0.501327	0.503729	0.00386456	-0.643925	9.28512e-05	-0.432574	0.0150799	0.162846	0.381414	0.676983	2.88772e-05	0.339271	0.0618785	0.679349	2.64123e-05
NCAN	black	-0.280642	0.1262	0.104831	0.574636	0.46814	0.0079092	-0.725005	3.96684e-06	-0.792794	1.05663e-07	-0.0455577	0.807729	0.785424	1.66628e-07	0.188268	0.310459	0.759587	7.22778e-07
GLIS3-AS1	black	-0.277138	0.131203	-0.0170413	0.927501	0.373391	0.0385437	-0.634818	0.000125088	-0.554051	0.00122136	-0.0874983	0.639749	0.667628	4.0778e-05	0.0313317	0.867118	0.68327	2.2741e-05
OSTC	black	0.2365	0.20022	0.0164235	0.930123	-0.316754	0.082535	0.661766	5.03155e-05	0.164317	0.37707	0.112364	0.547294	-0.379401	0.0352884	-0.233469	0.206216	-0.379475	0.0352493
APOL3	black	0.185966	0.316517	-0.217595	0.239641	-0.230755	0.211691	0.865324	3.35628e-10	0.565105	0.000925122	0.070888	0.704728	-0.643235	9.50023e-05	-0.385256	0.0323339	-0.63434	0.000127028
CASP8AP2	black	0.0966732	0.604913	-0.166443	0.370843	-0.301736	0.0990123	0.883474	4.64519e-11	0.561667	0.00100965	0.183333	0.32354	-0.652681	6.90783e-05	-0.242667	0.188392	-0.605827	0.000304178
C12orf65	black	0.0395092	0.832872	0.0572316	0.759751	-0.147552	0.42829	0.844292	2.38817e-09	0.354812	0.0501615	0.200504	0.279469	-0.488814	0.00526531	-0.368025	0.041651	-0.420542	0.018489
LIMA1	black	0.0580643	0.756359	0.0817505	0.66197	-0.118364	0.525965	0.68761	1.92184e-05	0.17766	0.338995	0.320974	0.0783078	-0.343274	0.0586733	-0.2045	0.269797	-0.33895	0.0621412
TIA1	black	0.186397	0.315379	-0.0363474	0.846081	-0.29444	0.107862	0.862346	4.51773e-10	0.747214	1.37087e-06	0.206752	0.264443	-0.708085	8.34647e-06	-0.338107	0.0628354	-0.684323	2.18372e-05
N4BP2	black	0.272228	0.138458	-0.144777	0.43712	-0.321832	0.0774694	0.759519	7.25418e-07	0.371903	0.0393862	-0.0899716	0.63028	-0.55714	0.00113123	-0.307151	0.092807	-0.552282	0.00127576
ULK3	black	0.0551258	0.768346	-0.408361	0.0225675	-0.107512	0.564834	0.608746	0.000279234	0.541474	0.00165637	0.0472508	0.800723	-0.355397	0.0497577	-0.220143	0.234045	-0.345827	0.0566988
LOC100507557	black	0.0333779	0.858525	-0.0286556	0.878381	-0.257208	0.162457	0.856757	7.74856e-10	0.575221	0.000711294	0.104182	0.577017	-0.642422	9.75961e-05	-0.353062	0.0513859	-0.585938	0.000533358
COMP	black	-0.21769	0.239431	0.17295	0.352159	0.582856	0.000579996	-0.70701	8.73514e-06	-0.588692	0.000494521	-0.0161469	0.931297	0.625074	0.000170295	0.384379	0.0327632	0.627541	0.000157656
JMY	black	0.199474	0.281997	-0.179884	0.332882	-0.410467	0.0218138	0.886016	3.43107e-11	0.611678	0.000256017	0.0825176	0.658987	-0.687565	1.92523e-05	-0.420243	0.0185815	-0.649714	7.64406e-05
SAAL1	black	0.339913	0.0613549	-0.0773102	0.679331	-0.478242	0.00650307	0.864331	3.70876e-10	0.477866	0.00655131	-0.00743554	0.968333	-0.651803	7.11865e-05	-0.413392	0.0208016	-0.628456	0.000153183
CD47	black	0.157474	0.397527	-0.154064	0.407955	-0.290363	0.113059	0.875082	1.20393e-10	0.727153	3.59547e-06	0.190353	0.305032	-0.698385	1.24965e-05	-0.329909	0.0699097	-0.634027	0.000128308
ENOSF1	black	0.127653	0.49376	-0.295591	0.106428	-0.207204	0.263377	0.761577	6.49786e-07	0.628924	0.000150938	-0.0819496	0.661195	-0.549569	0.0013633	-0.185981	0.316479	-0.493518	0.00478299
SEPT9	black	0.230701	0.211801	-0.223709	0.226363	-0.368734	0.041229	0.916024	4.98358e-13	0.686181	2.03202e-05	0.0188551	0.919808	-0.676284	2.96444e-05	-0.438885	0.0135125	-0.653964	6.60972e-05
LOC100505564	black	0.290594	0.112759	-0.324988	0.0744436	-0.256084	0.164366	0.658166	5.71199e-05	0.571768	0.000778808	-0.0624445	0.738595	-0.502205	0.00399115	-0.327325	0.0722624	-0.485681	0.00560911
RBM6	black	0.00740239	0.968475	-0.187117	0.313478	-0.0916917	0.623728	0.605606	0.000306144	0.546526	0.00146766	0.143705	0.440559	-0.386494	0.0317354	-0.20463	0.269485	-0.400226	0.0256829
TNFRSF25	black	0.0855029	0.64743	-0.261143	0.1559	-0.215611	0.244058	0.700667	1.13809e-05	0.457463	0.00966751	-0.0366726	0.84472	-0.346066	0.0565166	-0.429412	0.0159205	-0.261015	0.156111
LOC389765	black	0.0108816	0.95367	0.142472	0.444529	-0.358017	0.0479803	0.572877	0.00075654	0.604595	0.000315286	0.470223	0.00759983	-0.661591	5.06292e-05	-0.0479678	0.797761	-0.623601	0.00017827
SMAD5	black	0.0938461	0.615561	-0.00369753	0.98425	-0.200118	0.280415	0.641574	0.000100368	0.542952	0.00159912	0.460524	0.00913249	-0.522845	0.00254683	-0.139472	0.454275	-0.51195	0.00323959
ZNF43	black	0.166673	0.370173	0.0223371	0.90506	-0.266849	0.146736	0.847812	1.75557e-09	0.613312	0.000243838	0.178553	0.336531	-0.675032	3.10637e-05	-0.442788	0.0126132	-0.58049	0.000618179
POGLUT1	black	0.285203	0.119902	-0.140095	0.452244	-0.429428	0.0159161	0.855446	8.76451e-10	0.723463	4.25453e-06	0.0493013	0.792259	-0.775109	3.06266e-07	-0.171685	0.355744	-0.80093	6.25414e-08
PCSK7	black	0.0909767	0.626448	-0.177847	0.338477	-0.331572	0.0684266	0.826698	1.00047e-08	0.801821	5.89637e-08	0.180113	0.332258	-0.646887	8.40993e-05	-0.192669	0.299074	-0.591292	0.000460178
ERCC6L2	black	0.370444	0.0402264	-0.139986	0.452599	-0.451832	0.0107206	0.85432	9.73425e-10	0.66566	4.37814e-05	-0.0184931	0.921343	-0.802503	5.63556e-08	-0.525582	0.00239445	-0.758998	7.45779e-07
CAAP1	black	0.0230295	0.902131	0.0297363	0.87383	-0.250843	0.173475	0.86906	2.2887e-10	0.485745	0.00560186	0.188636	0.309496	-0.638592	0.000110683	-0.0760222	0.684398	-0.627228	0.000159214
PRIMPOL	black	0.0312926	0.867283	-0.0688332	0.712922	-0.296438	0.105381	0.772732	3.5081e-07	0.481998	0.0060376	0.148156	0.426377	-0.551506	0.00130028	-0.144741	0.437234	-0.524343	0.00246241
SRSF11	black	0.269735	0.14225	-0.318404	0.0808623	-0.477599	0.00658571	0.858048	6.85466e-10	0.850345	1.40012e-09	-0.00972011	0.958611	-0.732818	2.76216e-06	-0.248487	0.177685	-0.676714	2.91702e-05
G3BP2	black	0.311449	0.0880961	-0.0457394	0.806976	-0.526105	0.00236627	0.836183	4.71905e-09	0.638218	0.000112041	0.0369812	0.84343	-0.792963	1.0454e-07	-0.358318	0.0477798	-0.741444	1.82519e-06
AF086126 /// C16orf52	black	0.257723	0.161589	-0.102892	0.581771	-0.282841	0.123133	0.681014	2.47932e-05	0.561056	0.00102536	-0.0127232	0.94584	-0.651323	7.23653e-05	-0.225843	0.221849	-0.690889	1.68919e-05
PIGU	black	0.0223148	0.905154	0.0585175	0.754516	-0.173024	0.351948	0.629184	0.000149708	0.146784	0.430721	0.026681	0.886706	-0.286136	0.118642	-0.382735	0.0335803	-0.24762	0.179252
DHX15	black	0.271455	0.139625	-0.123637	0.507558	-0.479073	0.0063975	0.943974	1.69045e-15	0.742702	1.71583e-06	0.139654	0.453682	-0.823734	1.25368e-08	-0.415914	0.0199601	-0.780489	2.23859e-07
GPALPP1	black	0.275054	0.134247	-0.216102	0.242961	-0.444767	0.0121767	0.944935	1.32371e-15	0.759039	7.44142e-07	0.0730033	0.696327	-0.740101	1.94883e-06	-0.327072	0.0724965	-0.687265	1.94793e-05
TMEM18	black	0.35891	0.0473865	0.00684543	0.970846	-0.385262	0.032331	0.549809	0.00135534	0.216515	0.24204	-0.170247	0.359849	-0.457476	0.00966518	-0.111454	0.550564	-0.47427	0.00702817
MICU3	black	0.276869	0.131594	-0.152049	0.414186	-0.303834	0.0965715	0.792339	1.08733e-07	0.50949	0.0034167	0.0135564	0.942299	-0.503007	0.0039241	-0.403877	0.0242438	-0.446024	0.0119062
RBBP4	black	0.257452	0.162046	-0.156625	0.40011	-0.448701	0.0113467	0.952293	1.73447e-16	0.751565	1.09918e-06	0.0791125	0.672264	-0.761731	6.44418e-07	-0.321011	0.0782716	-0.733479	2.67727e-06
LINC01126	black	-0.218886	0.236794	0.0958763	0.607906	0.409887	0.0220191	-0.676152	2.97914e-05	-0.609671	0.000271716	0.0957164	0.608508	0.698856	1.22588e-05	0.317201	0.0820791	0.657881	5.76933e-05
ZNF669	black	0.437924	0.013742	-0.245573	0.18299	-0.57588	0.000699003	0.629859	0.000146545	0.56065	0.00103593	-0.146327	0.432175	-0.708376	8.24397e-06	-0.395989	0.0274401	-0.664527	4.55985e-05
ZC3H6	black	0.131092	0.482093	-0.0358281	0.848254	-0.433366	0.0148753	0.859364	6.04177e-10	0.714739	6.26864e-06	0.239699	0.194021	-0.759628	7.21225e-07	-0.210423	0.255866	-0.678405	2.73722e-05
CUL5	black	0.249471	0.175919	-0.0389823	0.83507	-0.32526	0.0741874	0.929088	4.67535e-14	0.580005	0.000626282	0.184619	0.3201	-0.672489	3.41361e-05	-0.385327	0.0322991	-0.649477	7.70561e-05
E2F6	black	0.195889	0.290915	-0.0396679	0.83221	-0.328911	0.0708113	0.632642	0.000134132	0.294235	0.108119	0.0759737	0.684589	-0.549193	0.00137584	-0.300796	0.100121	-0.546566	0.00146626
ANAPC10	black	0.187093	0.313542	-0.0110175	0.953093	-0.270545	0.14101	0.784297	1.78369e-07	0.311012	0.0885665	0.0262787	0.888403	-0.562943	0.000977517	-0.338135	0.0628126	-0.558726	0.00108725
ANAPC5	black	0.284462	0.120908	-0.25698	0.162843	-0.499985	0.00418199	0.918729	3.15522e-13	0.860885	5.21377e-10	-0.0186099	0.920848	-0.812203	2.903e-08	-0.197612	0.286607	-0.797185	7.98482e-08
ZNF567	black	0.0698652	0.708803	-0.0339157	0.856268	-0.251511	0.172295	0.875914	1.0989e-10	0.537485	0.00181999	0.234977	0.203217	-0.563264	0.000969577	-0.43416	0.0146724	-0.452026	0.0106827
ORMDL1	black	0.201376	0.277339	-0.158966	0.393015	-0.394723	0.0279836	0.855125	9.03169e-10	0.741526	1.8179e-06	0.143568	0.440999	-0.649962	7.57992e-05	-0.321314	0.0779749	-0.593848	0.000428469
KLHL42	black	0.288589	0.115377	-0.146448	0.43179	-0.39518	0.0277862	0.859048	6.22832e-10	0.657312	5.885e-05	-0.0330718	0.859809	-0.686704	1.99106e-05	-0.1513	0.416518	-0.693667	1.51224e-05
THUMPD2	black	0.20174	0.276454	-0.147605	0.428122	-0.364373	0.0438782	0.813525	2.6444e-08	0.462827	0.00874675	0.0124324	0.947076	-0.548366	0.00140375	-0.276821	0.131664	-0.523001	0.00253789
RHBDL1	black	-0.359883	0.0467458	0.238539	0.196253	0.451758	0.0107349	-0.601592	0.00034388	-0.518492	0.00280647	0.209951	0.256957	0.652681	6.90786e-05	0.486714	0.0054937	0.6676	4.08201e-05
ATG14	black	0.394424	0.0281132	-0.209253	0.258578	-0.544099	0.00155584	0.8356	4.94854e-09	0.731605	2.9241e-06	-0.045295	0.808817	-0.756167	8.65908e-07	-0.196094	0.290399	-0.742851	1.70331e-06
HNRNPH1	black	0.272948	0.137376	-0.208933	0.259324	-0.419233	0.0188958	0.789973	1.26053e-07	0.766292	5.0282e-07	0.0112404	0.952145	-0.675097	3.09882e-05	-0.448517	0.0113845	-0.617429	0.000215397
VPS13C	black	0.166943	0.369387	-0.251379	0.172528	-0.266422	0.147407	0.797541	7.80329e-08	0.715535	6.0545e-06	0.124697	0.503899	-0.62925	0.000149394	-0.404441	0.0240273	-0.586842	0.000520328
RBM3	black	0.372682	0.038943	-0.256169	0.164221	-0.546438	0.00147079	0.905364	2.62807e-12	0.736125	2.36092e-06	0.0297975	0.873572	-0.759764	7.16009e-07	-0.290979	0.112261	-0.702123	1.07166e-05
IKBKAP	black	0.219168	0.236176	-0.307205	0.0927462	-0.33181	0.0682163	0.882234	5.3713e-11	0.601499	0.000344797	0.0646257	0.729797	-0.618571	0.000208051	-0.499052	0.00426448	-0.552994	0.00125361
SMC3	black	0.264001	0.15126	-0.0588613	0.753118	-0.512739	0.00318447	0.909598	1.39168e-12	0.736049	2.36943e-06	0.112826	0.545638	-0.829099	8.30706e-09	-0.521163	0.00264454	-0.772827	3.48925e-07
ERAP1	black	0.0733031	0.695139	-0.152911	0.411515	-0.2331	0.206956	0.748092	1.31156e-06	0.45106	0.0108722	0.150644	0.418564	-0.554121	0.00121926	-0.341913	0.0597484	-0.52935	0.00219766
RAB9A	black	0.204801	0.269077	0.199779	0.281246	-0.410414	0.0218324	0.690168	1.73807e-05	0.451041	0.0108758	0.352357	0.0518854	-0.72047	4.86739e-06	-0.250722	0.17369	-0.721344	4.68067e-06
EOGT	black	0.385936	0.0320041	-0.233609	0.205936	-0.584526	0.000554297	0.880172	6.81389e-11	0.721103	4.7314e-06	0.0489982	0.793509	-0.804382	4.97026e-08	-0.237236	0.198782	-0.806655	4.26173e-08
PRKD3	black	0.24925	0.176314	-0.277939	0.130047	-0.484435	0.00575111	0.809707	3.45572e-08	0.82689	9.85786e-09	-0.00891751	0.962026	-0.80211	5.78463e-08	-0.246348	0.181569	-0.790329	1.23294e-07
NSUN6	black	0.0370454	0.843161	-0.271439	0.13965	-0.124635	0.504113	0.695816	1.38703e-05	0.595867	0.000404817	-0.0795685	0.67048	-0.449881	0.0111071	-0.145496	0.434822	-0.423265	0.0176665
FAM98B	black	0.0958537	0.607991	-0.0120825	0.948564	-0.208461	0.260427	0.914849	6.04885e-13	0.48662	0.00550406	0.228141	0.217057	-0.576676	0.000684416	-0.225373	0.222838	-0.553993	0.00122313
SMG8	black	0.241175	0.191207	0.208561	0.260192	-0.343116	0.0587973	0.442402	0.0126999	0.179574	0.33373	0.12998	0.48585	-0.489361	0.00520718	-0.189563	0.30708	-0.516395	0.00293946
LOC100289230	black	-0.0336129	0.857538	-0.0597029	0.749699	-0.132653	0.476848	0.570722	0.000800338	0.613488	0.000242555	0.183069	0.32425	-0.622031	0.000187129	-0.112313	0.547479	-0.586	0.000532454
PPWD1	black	0.262738	0.153298	-0.149807	0.421183	-0.451116	0.010861	0.898289	7.13436e-12	0.825502	1.09633e-08	0.0999463	0.592683	-0.768569	4.43311e-07	-0.254953	0.166302	-0.713325	6.66616e-06
ZNF823	black	0.268882	0.143566	-0.10049	0.590662	-0.274279	0.135392	0.727602	3.52192e-06	0.310552	0.0890634	-0.0236685	0.899429	-0.484269	0.00577023	-0.573136	0.000751418	-0.447172	0.0116635
ZNF529	black	0.185406	0.318004	-0.142099	0.445736	-0.286818	0.117727	0.887466	2.87748e-11	0.646229	8.59758e-05	0.18794	0.311318	-0.610999	0.000261233	-0.2233	0.227236	-0.541482	0.00165608
UBXN2A	black	0.272081	0.138679	-0.168789	0.36404	-0.468671	0.00782935	0.794028	9.77316e-08	0.786314	1.57855e-07	0.0363827	0.845933	-0.755625	8.908e-07	0.0412772	0.825504	-0.772461	3.56251e-07
TMED2	black	0.293241	0.109372	0.181599	0.328217	-0.511824	0.00324844	0.662091	4.97394e-05	0.405468	0.0236375	0.076986	0.680605	-0.669685	3.78369e-05	-0.275457	0.133655	-0.64676	8.44579e-05
TRIM68	black	0.314498	0.0848662	-0.181636	0.328118	-0.420667	0.0184507	0.831814	6.70897e-09	0.526938	0.00232195	0.187145	0.313405	-0.652359	6.98442e-05	-0.284188	0.121282	-0.625265	0.000169289
GOLT1B	black	0.396767	0.0271101	-0.0681345	0.715715	-0.432095	0.015205	0.706679	8.85798e-06	0.444043	0.0123349	0.0458358	0.806577	-0.636024	0.000120313	0.0244988	0.89592	-0.645438	8.82826e-05
C3orf38	black	0.312143	0.0873523	-0.0234948	0.900163	-0.489701	0.00517128	0.830362	7.52449e-09	0.737754	2.18337e-06	0.158986	0.392955	-0.90372	3.33723e-12	-0.143925	0.439852	-0.897277	8.18074e-12
ST3GAL5	black	0.14921	0.42306	-0.0771627	0.679911	-0.212138	0.251922	0.77555	2.98595e-07	0.533831	0.00198198	0.135756	0.466506	-0.528739	0.00222855	-0.141081	0.449036	-0.537783	0.00180731
PRPSAP2	black	0.225415	0.222749	-0.143572	0.440984	-0.194433	0.294586	0.8051	4.73572e-08	0.46613	0.00821768	0.0332278	0.859154	-0.563231	0.000970408	-0.332648	0.0674805	-0.550646	0.00132792
HMG20A	black	0.168813	0.363969	-0.139108	0.455468	-0.330106	0.0697324	0.927528	6.34497e-14	0.671491	3.54148e-05	0.216418	0.242254	-0.731099	2.99424e-06	-0.227096	0.219226	-0.732418	2.81467e-06
SARS	black	0.338425	0.0625726	-0.169679	0.361478	-0.470509	0.00755817	0.864736	3.56126e-10	0.554385	0.00121133	-0.159288	0.392045	-0.689707	1.76995e-05	-0.435762	0.0142702	-0.694802	1.44488e-05
HAUS1	black	0.310562	0.0890533	-0.0306236	0.870096	-0.442757	0.0126203	0.85342	1.05791e-09	0.489695	0.00517196	0.0213629	0.909183	-0.677802	2.80018e-05	-0.204196	0.270526	-0.680051	2.57186e-05
TIMM23B	black	0.140619	0.450537	-0.197195	0.287646	-0.379453	0.0352611	0.65425	6.54477e-05	0.611343	0.000258576	0.0144429	0.938533	-0.550142	0.00134438	-0.188585	0.309628	-0.514186	0.00308546
YTHDC2	black	0.444414	0.0122538	-0.282108	0.124149	-0.491014	0.00503473	0.825264	1.11645e-08	0.799352	6.93634e-08	-0.0266408	0.886875	-0.799421	6.90516e-08	-0.240434	0.192617	-0.767118	4.80425e-07
TNRC6C-AS1	black	0.246883	0.180592	-0.270046	0.141774	-0.444495	0.0122361	0.767682	4.65685e-07	0.784525	1.7593e-07	0.00916989	0.960952	-0.660936	5.18159e-05	-0.182227	0.32652	-0.610123	0.000268102
TCEAL1	black	0.235227	0.202724	0.063443	0.734563	-0.311124	0.0884451	0.803059	5.43078e-08	0.326329	0.0731859	0.148458	0.425427	-0.498891	0.00427883	-0.350035	0.0535583	-0.493225	0.00481187
TPP2	black	0.22656	0.220346	-0.156843	0.399445	-0.264587	0.15032	0.811677	3.01216e-08	0.563557	0.000962375	-0.0316307	0.865862	-0.545688	0.00149763	-0.399989	0.0257785	-0.486026	0.00557036
VPS13A-AS1	black	-0.264674	0.150181	0.227734	0.217899	0.555893	0.0011669	-0.818941	1.79002e-08	-0.768131	4.54226e-07	-0.0443998	0.812528	0.885201	3.78405e-11	0.442575	0.012661	0.814808	2.41365e-08
MRPL50	black	0.0968902	0.604098	0.238368	0.196584	-0.114268	0.540483	0.714894	6.22653e-06	0.202878	0.273695	0.332948	0.0672184	-0.421557	0.0181788	-0.134603	0.470333	-0.388108	0.0309691
IL15	black	0.405833	0.0235004	-0.151683	0.415323	-0.417889	0.0193208	0.596197	0.000401054	0.460856	0.00907612	-0.0186462	0.920694	-0.629988	0.00014595	-0.190028	0.305874	-0.683698	2.23699e-05
ZNF689	black	0.122849	0.51029	0.000692877	0.997048	-0.277297	0.130973	0.779087	2.43117e-07	0.468366	0.00787516	0.110812	0.552879	-0.651687	7.14711e-05	-0.267285	0.146051	-0.66576	4.36242e-05
VEZT	black	0.124887	0.503242	-0.0887266	0.635039	-0.330399	0.06947	0.925916	8.63792e-14	0.656752	6.00098e-05	0.177454	0.339563	-0.778218	2.55799e-07	-0.206723	0.264512	-0.771084	3.85089e-07
PIGA	black	0.552884	0.00125703	-0.40956	0.0221358	-0.664786	4.51782e-05	0.657556	5.83517e-05	0.623065	0.000181252	-0.224898	0.223841	-0.787415	1.47588e-07	-0.274507	0.135055	-0.802355	5.69139e-08
DDX20	black	0.299536	0.101621	-0.0618842	0.74086	-0.425168	0.0171099	0.824745	1.16136e-08	0.492688	0.00486516	0.00869182	0.962987	-0.697648	1.28775e-05	-0.368362	0.04145	-0.669692	3.78281e-05
TEFM	black	0.105286	0.572965	-0.0512117	0.784394	-0.357875	0.0480752	0.829136	8.28351e-09	0.667601	4.0818e-05	0.187905	0.311408	-0.677988	2.78062e-05	-0.210686	0.255257	-0.6246	0.000172827
GRID2	black	-0.0476601	0.799032	0.102576	0.582936	0.196997	0.28814	-0.682459	2.34605e-05	-0.70019	1.16065e-05	-0.137644	0.46027	0.689399	1.79157e-05	0.189651	0.306852	0.639862	0.000106181
CABP5	black	-0.105537	0.572046	0.0590271	0.752444	0.344906	0.0574046	-0.611098	0.000260464	-0.535958	0.0018862	-0.0136063	0.942087	0.662812	4.84805e-05	0.52344	0.00251299	0.635332	0.000123032
RBM7	black	0.236842	0.199549	0.0840504	0.653043	-0.442561	0.0126642	0.498586	0.00430611	0.409455	0.0221732	0.11171	0.549646	-0.69902	1.21765e-05	-0.0553902	0.767266	-0.682726	2.32212e-05
MLLT11	black	-0.14698	0.4301	0.0484794	0.795649	0.129046	0.489018	0.521106	0.00264794	0.166666	0.370192	0.338428	0.0625708	-0.180826	0.330315	0.0912328	0.625473	-0.113281	0.544008
RCN2	black	0.144869	0.436826	0.118735	0.524661	-0.284511	0.120841	0.897844	7.57826e-12	0.480389	0.00623342	0.312981	0.0864618	-0.636129	0.000119906	-0.344432	0.0577708	-0.575303	0.00070975
RPS24	black	-0.16811	0.366	-0.0461235	0.805386	-0.00242959	0.989651	0.611992	0.000253639	0.362316	0.0451735	0.264521	0.150427	-0.435882	0.0142406	-0.188668	0.309412	-0.394508	0.028077
LOC100133130	black	0.472958	0.00720938	-0.228688	0.215925	-0.51393	0.00310274	0.470001	0.00763239	0.522085	0.0025906	-0.16259	0.382174	-0.383432	0.0332318	-0.420588	0.0184749	-0.33568	0.0648683
AKT3	black	-0.00828937	0.964699	-0.0942293	0.614113	-0.179359	0.334319	0.792953	1.04608e-07	0.451801	0.0107266	0.318182	0.0810856	-0.480842	0.0061777	-0.556635	0.00114555	-0.356331	0.0491183
LOC101927204	black	0.190472	0.304724	-0.0878554	0.638378	-0.238332	0.196654	0.856026	8.3012e-10	0.546842	0.00145653	0.295924	0.106015	-0.57929	0.000638384	-0.3236	0.0757623	-0.542343	0.0016225
TCEAL8	black	0.16588	0.372485	0.0892578	0.633007	-0.315137	0.0842014	0.791243	1.16468e-07	0.350871	0.052951	0.218931	0.236697	-0.54937	0.00136991	-0.167881	0.366662	-0.520325	0.00269444
GFI1B	black	-0.28248	0.123633	0.15174	0.415148	0.471712	0.00738515	-0.737202	2.24211e-06	-0.591124	0.000462334	-0.12496	0.502994	0.666145	4.30239e-05	0.691042	1.67895e-05	0.601067	0.000349107
TMX3	black	0.270413	0.141212	-0.320841	0.078439	-0.436743	0.0140286	0.865911	3.16302e-10	0.822836	1.34125e-08	0.0347555	0.852747	-0.735814	2.39626e-06	-0.331705	0.0683092	-0.70751	8.55217e-06
MPHOSPH9	black	0.166788	0.369836	-0.156437	0.400683	-0.269856	0.142064	0.929239	4.53716e-14	0.651152	7.27876e-05	0.194062	0.295526	-0.65609	6.14093e-05	-0.413336	0.0208203	-0.580152	0.000623813
BLOC1S6	black	0.280502	0.126398	-0.0455585	0.807726	-0.426872	0.0166238	0.75977	7.15761e-07	0.689399	1.79158e-05	0.0580344	0.756481	-0.820265	1.62401e-08	0.0635167	0.734266	-0.832907	6.14934e-09
SPCS1	black	0.338764	0.062294	-0.0295555	0.874591	-0.497118	0.00443987	0.881207	6.05016e-11	0.484223	0.00577549	0.0324842	0.862276	-0.690986	1.68272e-05	-0.313217	0.0862123	-0.678043	2.77489e-05
CDC7	black	0.0197515	0.916009	-0.134082	0.472069	-0.353276	0.0512349	0.699067	1.21534e-05	0.60815	0.000284174	0.172525	0.353361	-0.598765	0.000372868	-0.22498	0.223666	-0.583813	0.00056514
PURA	black	0.183747	0.32243	-0.0918286	0.623208	-0.351571	0.0524472	0.922417	1.64841e-13	0.651831	7.11185e-05	0.217932	0.238895	-0.706356	8.97952e-06	-0.441809	0.0128341	-0.628733	0.000151851
DENND2D	black	-0.0400465	0.830631	0.160568	0.3882	-0.0629431	0.736581	0.797818	7.66459e-08	0.440053	0.0132381	0.403982	0.0242034	-0.493049	0.00482933	-0.370754	0.0400463	-0.426251	0.0167994
CNTRL	black	0.20179	0.276331	-0.175045	0.346265	-0.35465	0.050274	0.894289	1.21561e-11	0.748337	1.29545e-06	0.0816311	0.662434	-0.766262	5.03646e-07	-0.473923	0.0070758	-0.734095	2.60044e-06
FAM175A	black	0.326022	0.0734724	-0.0681132	0.7158	-0.407805	0.0227701	0.904966	2.78552e-12	0.519569	0.00274019	-0.0398446	0.831473	-0.671661	3.51938e-05	-0.372234	0.0391975	-0.620833	0.000194152
NFYB	black	0.273765	0.136157	-0.0203962	0.913277	-0.470465	0.00756465	0.914443	6.46362e-13	0.637529	0.000114582	0.205848	0.266583	-0.78886	1.35043e-07	-0.428702	0.0161146	-0.722381	4.46745e-06
ETAA1	black	0.135217	0.468293	-0.0263896	0.887935	-0.279648	0.127606	0.884092	4.318e-11	0.623266	0.000180126	0.235141	0.202894	-0.68115	2.46647e-05	-0.280467	0.126447	-0.610121	0.000268123
ZNF75D	black	0.302728	0.0978525	-0.182967	0.324525	-0.521964	0.00259764	0.837526	4.22637e-09	0.7324	2.81706e-06	0.0475729	0.799392	-0.83708	4.38435e-09	-0.396742	0.0271206	-0.764162	5.64962e-07
ZNF644	black	0.149774	0.421288	-0.0140898	0.940033	-0.315712	0.0836059	0.844014	2.44621e-09	0.626472	0.000163027	0.206261	0.265604	-0.726879	3.64105e-06	-0.493199	0.00481443	-0.657856	5.77429e-05
DFFB	black	0.342835	0.059018	-0.24657	0.181163	-0.527969	0.00226808	0.791708	1.13124e-07	0.683346	2.26748e-05	-0.211274	0.253903	-0.718553	5.30084e-06	-0.156072	0.401796	-0.737402	2.22068e-06
PDP1	black	0.323701	0.0756658	-0.0727295	0.697412	-0.513699	0.00311847	0.821972	1.43082e-08	0.594604	0.000419479	0.0642659	0.731246	-0.768085	4.55378e-07	-0.462039	0.00887723	-0.761394	6.5618e-07
TCF12	black	0.360005	0.0466659	-0.285935	0.118912	-0.485534	0.00562572	0.904105	3.15707e-12	0.741808	1.79297e-06	0.0315859	0.86605	-0.742421	1.73975e-06	-0.295685	0.106311	-0.740133	1.94586e-06
ZNF565	black	0.124281	0.505332	-0.112321	0.547451	-0.318339	0.0809274	0.847308	1.8355e-09	0.609972	0.000269308	0.166724	0.370022	-0.675927	3.00434e-05	-0.408427	0.0225434	-0.624187	0.000175061
EEA1	black	0.332297	0.0677879	-0.0354697	0.849755	-0.497464	0.00440801	0.807296	4.07941e-08	0.698368	1.25052e-05	0.0443347	0.812798	-0.835169	5.12521e-09	-0.436676	0.0140449	-0.791838	1.12209e-07
ZNF439	black	0.302114	0.0985687	-0.193914	0.295903	-0.346173	0.0564348	0.836028	4.779e-09	0.678865	2.69008e-05	-0.014695	0.937462	-0.68633	2.02029e-05	-0.345774	0.056739	-0.63653	0.000118356
UNC50	black	0.403832	0.0242612	-0.0355952	0.84923	-0.530702	0.00213051	0.799597	6.82611e-08	0.608516	0.000281128	0.149442	0.42233	-0.819774	1.68391e-08	-0.346565	0.0561379	-0.815736	2.25834e-08
SPOCK2	black	0.079432	0.671014	-0.0931578	0.618166	-0.242514	0.188678	0.834091	5.59201e-09	0.397616	0.0267539	0.0723868	0.698772	-0.486694	0.00549594	-0.498635	0.00430172	-0.397091	0.0269739
FASTKD3	black	0.289674	0.113955	0.00724545	0.969143	-0.421515	0.0181914	0.885864	3.49457e-11	0.494952	0.00464363	0.144018	0.439552	-0.643606	9.38402e-05	-0.276041	0.132799	-0.632781	0.000133537
ZNF615	black	0.0248384	0.894485	0.0041754	0.982215	-0.0848665	0.649887	0.637707	0.00011392	0.330529	0.0693537	0.375472	0.0373905	-0.407572	0.0228551	-0.315469	0.0838572	-0.381617	0.0341455
FAM132A	black	-0.228058	0.217229	0.0822308	0.660102	0.438061	0.0137092	-0.665318	4.43237e-05	-0.519344	0.0027539	0.0559745	0.764879	0.616178	0.000223709	0.271191	0.140026	0.631634	0.000138515
CCND2	black	-0.128489	0.490912	0.158714	0.393774	0.0411411	0.826071	0.663487	4.73265e-05	0.165478	0.373663	0.338905	0.0621781	-0.22699	0.219447	-0.412177	0.0212172	-0.171388	0.35659
TMEM186	black	0.131171	0.481829	-0.029101	0.876505	-0.226242	0.221011	0.791482	1.14737e-07	0.438845	0.0135222	0.181046	0.329717	-0.556147	0.00115956	-0.367265	0.0421068	-0.500969	0.00409646
RPS29	black	0.231109	0.210972	-0.148019	0.426812	-0.325609	0.0738591	0.614916	0.000232384	0.141031	0.449198	-0.0482934	0.796417	-0.282457	0.123665	-0.312949	0.0864956	-0.291858	0.111131
TMEM128	black	0.252919	0.169825	0.0344119	0.854188	-0.446285	0.0118507	0.87167	1.73938e-10	0.469877	0.0076506	0.16854	0.364759	-0.679267	2.64946e-05	-0.341524	0.0600583	-0.632853	0.000133229
TMEM168	black	0.0779691	0.676744	-0.102044	0.5849	-0.311632	0.0878995	0.817921	1.92845e-08	0.764807	5.45441e-07	0.105142	0.573496	-0.780361	2.25558e-07	-0.291569	0.111502	-0.743219	1.67267e-06
STARD4	black	0.139476	0.454265	-0.0731046	0.695926	-0.0958013	0.608188	0.694623	1.45534e-05	0.53881	0.00176414	0.286962	0.117534	-0.593365	0.000434317	-0.18356	0.322931	-0.588257	0.000500495
SLC35A3	black	0.228167	0.217003	-0.172162	0.354391	-0.432419	0.0151204	0.930274	3.68956e-14	0.772503	3.55404e-07	0.139847	0.453051	-0.815134	2.35801e-08	-0.262125	0.154295	-0.778841	2.46643e-07
MTHFD1	black	0.169562	0.361815	-0.130199	0.485109	-0.2627	0.15336	0.823065	1.31839e-08	0.442563	0.0126638	-0.0526379	0.778537	-0.490977	0.00503859	-0.420001	0.0186563	-0.444387	0.0122595
IQCB1	black	0.161575	0.385193	-0.177289	0.340019	-0.117523	0.528931	0.726451	3.71327e-06	0.369078	0.0410259	0.0537703	0.773894	-0.410392	0.0218402	-0.374309	0.0380312	-0.385994	0.0319761
ZNHIT6	black	0.301546	0.0992352	-0.104776	0.574837	-0.499435	0.00423039	0.862293	4.54137e-10	0.587091	0.000516792	-0.0126872	0.945993	-0.611075	0.000260646	-0.400987	0.0253773	-0.539312	0.0017434
C5orf28	black	0.191948	0.30092	-0.276204	0.132562	-0.340659	0.0607516	0.922941	1.4992e-13	0.755788	8.83232e-07	0.0666088	0.721828	-0.705566	9.28283e-06	-0.230582	0.212043	-0.648603	7.93705e-05
KBTBD6	black	0.0386033	0.836652	0.117324	0.529634	-0.33617	0.0644542	0.562888	0.000978904	0.492036	0.00493062	0.321732	0.0775663	-0.637045	0.000116399	-0.105434	0.572424	-0.598898	0.000371458
ANKRD13C	black	0.283643	0.122029	-0.182594	0.325527	-0.411141	0.021577	0.968304	5.11642e-19	0.663246	4.7735e-05	0.0715426	0.702125	-0.765929	5.12937e-07	-0.391428	0.0294401	-0.734549	2.54495e-06
SERPINI1	black	0.0934222	0.617165	0.135418	0.467626	-0.22376	0.226255	0.617118	0.000217439	0.343814	0.0582514	0.259729	0.158235	-0.494771	0.00466102	-0.0302248	0.871774	-0.459439	0.00931921
NEDD1	black	0.360041	0.0466421	-0.0863708	0.644085	-0.481432	0.00610592	0.855671	8.58207e-10	0.663066	4.80438e-05	0.162716	0.381802	-0.76383	5.7526e-07	-0.347764	0.0552359	-0.706061	9.09169e-06
ANKRD46	black	0.0206632	0.912146	0.10939	0.558015	-0.202875	0.273703	0.709975	7.70068e-06	0.324423	0.074978	0.315594	0.0837276	-0.512905	0.00317296	-0.143371	0.441633	-0.470778	0.00751927
ZWILCH	black	0.110398	0.554373	-0.00308418	0.986862	-0.243301	0.187204	0.896429	9.16596e-12	0.583009	0.000577592	0.209431	0.258164	-0.711626	7.17395e-06	-0.325044	0.0743905	-0.647711	8.17992e-05
SPIN1	black	0.261925	0.154621	-0.107383	0.565304	-0.513126	0.00315774	0.929567	4.25113e-14	0.679307	2.64548e-05	0.181965	0.327226	-0.812743	2.79465e-08	-0.420068	0.0186356	-0.770648	3.94642e-07
ASTE1	black	0.053268	0.775952	0.131473	0.480811	-0.229496	0.214264	0.775392	3.01323e-07	0.546791	0.00145832	0.323944	0.0754345	-0.633035	0.000132455	-0.233791	0.205573	-0.605439	0.000307633
CCAR1	black	0.1701	0.360272	-0.250331	0.174385	-0.414532	0.0204175	0.851372	1.27595e-09	0.836036	4.7758e-09	0.0878462	0.638414	-0.722589	4.42584e-06	-0.172318	0.353948	-0.694884	1.44013e-05
RNF125	black	0.0250975	0.89339	-0.172815	0.35254	-0.249846	0.175249	0.8865	3.23624e-11	0.629853	0.000146574	0.262718	0.15333	-0.617985	0.000211794	-0.359285	0.0471385	-0.566643	0.000889359
PRMT2	black	0.194139	0.29533	-0.178937	0.335477	-0.375349	0.0374574	0.722655	4.41266e-06	0.662714	4.86489e-05	0.127481	0.494346	-0.590463	0.00047089	-0.390531	0.0298469	-0.490306	0.00510794
ZNF45	black	0.357475	0.0483443	-0.135371	0.467782	-0.535399	0.00191098	0.847879	1.74516e-09	0.634415	0.000126721	0.0101543	0.956764	-0.845577	2.13632e-09	-0.366885	0.0423359	-0.823531	1.27297e-08
SNAPC3	black	0.0871555	0.641066	-0.101336	0.587525	-0.191454	0.302189	0.790454	1.2234e-07	0.707537	8.54242e-06	0.158483	0.394471	-0.659785	5.39645e-05	-0.341831	0.0598136	-0.627321	0.000158747
WDR75	black	0.104945	0.574216	-0.148842	0.424217	-0.187265	0.31309	0.920105	2.4855e-13	0.585474	0.000540162	0.0991825	0.595527	-0.587813	0.000506637	-0.33094	0.0689871	-0.546764	0.00145925
RINT1	black	0.12021	0.519484	-0.0460239	0.805798	-0.267792	0.145259	0.857609	7.14718e-10	0.560969	0.00102761	0.213121	0.24968	-0.671751	3.50776e-05	-0.308859	0.0909118	-0.59358	0.000431707
FUBP3	black	0.218383	0.2379	-0.305977	0.0941263	-0.383426	0.0332347	0.852015	1.20337e-09	0.770554	3.96747e-07	-0.000902359	0.996156	-0.690733	1.69967e-05	-0.16014	0.389482	-0.67816	2.76266e-05
USP1	black	0.21896	0.236631	0.100089	0.592154	-0.455549	0.0100152	0.850398	1.39349e-09	0.565951	0.000905302	0.272167	0.13855	-0.722348	4.47418e-06	-0.477672	0.00657635	-0.649372	7.73319e-05
USP37	black	0.293711	0.108778	-0.121912	0.513546	-0.473975	0.00706866	0.907069	2.0418e-12	0.686628	1.99697e-05	0.13741	0.461041	-0.817196	2.03264e-08	-0.344384	0.0578079	-0.771236	3.81816e-07
TMEM145	black	-0.406988	0.0230704	0.36659	0.0425148	0.575516	0.00070577	-0.786023	1.60679e-07	-0.762066	6.32884e-07	0.126805	0.496657	0.815399	2.31361e-08	0.190365	0.305	0.797949	7.6e-08
GUF1	black	0.1909	0.303618	-0.137627	0.460325	-0.281218	0.125392	0.851971	1.20825e-09	0.532289	0.00205405	-0.0370826	0.843006	-0.579373	0.000636968	-0.446649	0.0117736	-0.541739	0.00164598
MAS1L	black	-0.316838	0.0824492	0.268975	0.143422	0.527256	0.0023052	-0.674026	3.22477e-05	-0.711508	7.2106e-06	0.00818639	0.965138	0.732811	2.76303e-06	0.221381	0.231359	0.769832	4.13124e-07
HNRNPU-AS1	black	0.112245	0.547722	-0.343091	0.058817	-0.324742	0.0746759	0.725373	3.90081e-06	0.824514	1.18187e-08	0.12114	0.516235	-0.642537	9.72261e-05	-0.100136	0.591976	-0.604539	0.000315795
GPRIN3	black	0.163814	0.378552	-0.2061	0.265986	-0.316384	0.0829139	0.865262	3.37743e-10	0.552578	0.0012665	0.12805	0.492404	-0.606065	0.000302072	-0.441694	0.0128601	-0.580123	0.000624304
DHFRL1	black	0.0151556	0.935506	0.119764	0.521049	-0.246645	0.181027	0.782515	1.98487e-07	0.5356	0.00190205	0.258291	0.160633	-0.649699	7.64773e-05	-0.223114	0.227634	-0.633703	0.00012965
NOM1	black	0.214861	0.245743	-0.219792	0.234811	-0.331187	0.0687679	0.8505	1.38076e-09	0.744887	1.54004e-06	0.00788385	0.966425	-0.69755	1.29289e-05	-0.299615	0.101527	-0.696455	1.35163e-05
ABCD3	black	0.416941	0.0196254	-0.298838	0.102459	-0.577056	0.000677559	0.850539	1.37583e-09	0.664014	4.64442e-05	-0.120208	0.519494	-0.763182	5.95855e-07	-0.375453	0.0374006	-0.733103	2.72523e-06
GABPB2	black	0.345469	0.0569725	-0.2898	0.11379	-0.562027	0.0010005	0.838356	3.94616e-09	0.847247	1.8454e-09	-0.0496899	0.790658	-0.803057	5.43145e-08	-0.0708016	0.705072	-0.797096	8.0311e-08
TIMM21	black	0.244986	0.184072	-0.0902783	0.62911	-0.338853	0.0622204	0.934525	1.52348e-14	0.573663	0.000741096	0.164212	0.37738	-0.634708	0.000125532	-0.326171	0.0733337	-0.60493	0.000312233
XPO1	black	0.109538	0.55748	-0.218128	0.238463	-0.251574	0.172185	0.785533	1.65532e-07	0.764209	5.63525e-07	0.0917615	0.623463	-0.655955	6.16967e-05	0.0107206	0.954355	-0.657142	5.9201e-05
ACYP1	black	0.0632338	0.735408	-0.123725	0.507257	-0.199273	0.282492	0.823339	1.29148e-08	0.513153	0.00315585	0.0882696	0.63679	-0.459623	0.00928742	-0.221532	0.231033	-0.408209	0.0226228
FBXO8	black	0.0844874	0.651352	0.251557	0.172214	-0.304309	0.0960251	0.626751	0.000161609	0.351798	0.0522844	0.426127	0.0168348	-0.603421	0.000326199	-0.107444	0.565081	-0.552138	0.00128028
C12orf66	black	0.171284	0.356888	-0.169483	0.362041	-0.319294	0.0799709	0.934359	1.5787e-14	0.639403	0.000107789	0.135017	0.468957	-0.679054	2.67092e-05	-0.331608	0.0683948	-0.631398	0.000139558
ZHX1	black	0.353857	0.0508265	-0.170804	0.358258	-0.496873	0.00446255	0.891681	1.70116e-11	0.73309	2.72692e-06	-0.0259903	0.88962	-0.862713	4.35683e-10	-0.242286	0.189108	-0.889376	2.27365e-11
ARMC1	black	0.123513	0.507988	0.0542047	0.772115	-0.253512	0.168792	0.914543	6.35857e-13	0.469146	0.00775842	0.25609	0.164356	-0.576458	0.000688389	-0.300042	0.101016	-0.538583	0.0017736
ZXDA	black	-0.141214	0.448602	0.237013	0.199215	-0.085893	0.645925	0.592382	0.000446416	0.307555	0.0923556	0.342509	0.0592759	-0.439593	0.0133456	-0.320915	0.0783655	-0.371041	0.0398806
C19orf12	black	-0.110944	0.552402	0.162038	0.383814	-0.0174716	0.925675	0.740943	1.87048e-06	0.470159	0.0076092	0.396603	0.0271797	-0.453846	0.0103332	-0.280116	0.126942	-0.393773	0.0283975
TBC1D32	black	0.162193	0.383353	-0.212596	0.250876	-0.266023	0.148037	0.86742	2.71161e-10	0.625474	0.000168187	0.0889579	0.634154	-0.637197	0.000115825	-0.307659	0.0922407	-0.558148	0.00110311
LOC283357	black	0.202863	0.273733	-0.0466325	0.80328	-0.473973	0.00706883	0.809481	3.51023e-08	0.740605	1.90155e-06	0.207605	0.262433	-0.840146	3.39877e-09	-0.168345	0.365321	-0.822656	1.35949e-08
ACADM	black	0.234721	0.203724	0.026231	0.888605	-0.290344	0.113083	0.868966	2.31135e-10	0.42659	0.0167034	0.212672	0.250701	-0.582253	0.000589519	-0.28429	0.121144	-0.543059	0.00159503
MIS12	black	0.0384581	0.837258	-0.0392406	0.833992	-0.229245	0.21478	0.903586	3.40235e-12	0.501713	0.00403277	0.262415	0.153823	-0.617352	0.000215902	-0.252955	0.169763	-0.574979	0.000715853
SLC9A6	black	0.531786	0.00207803	-0.263891	0.151436	-0.685022	2.12546e-05	0.705188	9.43137e-06	0.63719	0.000115853	-0.0999395	0.592708	-0.816851	2.08409e-08	-0.354669	0.0502609	-0.817437	1.99748e-08
POLR2K	black	0.249136	0.176518	0.107598	0.564521	-0.287825	0.116387	0.643818	9.31809e-05	0.233838	0.205479	0.233949	0.205258	-0.444694	0.0121926	-0.0615139	0.742358	-0.431374	0.0153946
LINC00959	black	0.106685	0.567849	-0.0578971	0.75704	-0.225838	0.22186	0.756243	8.62461e-07	0.325436	0.074022	0.214461	0.246644	-0.384592	0.0326584	-0.332208	0.0678664	-0.34205	0.0596389
METAP1	black	0.0874512	0.63993	-0.118885	0.524134	-0.164298	0.377126	0.803564	5.2504e-08	0.430247	0.0156948	0.162114	0.383587	-0.492399	0.00489408	-0.231932	0.209304	-0.491444	0.00499073
EAF1	black	0.338337	0.0626452	-0.0494662	0.79158	-0.543444	0.00158041	0.683769	2.2309e-05	0.633359	0.00013109	0.0304239	0.870936	-0.848138	1.70561e-09	-0.154141	0.407716	-0.853101	1.08947e-09
PSMG1	black	0.251777	0.171827	-0.0386375	0.836509	-0.372181	0.0392278	0.863065	4.20759e-10	0.441624	0.0128761	0.114266	0.540491	-0.622467	0.000184628	-0.274128	0.135616	-0.620597	0.00019556
KIF3A	black	-0.00709416	0.969787	0.0550012	0.768856	-0.206065	0.266068	0.891225	1.80268e-11	0.555667	0.00117347	0.362007	0.045371	-0.610206	0.000267447	-0.240188	0.193087	-0.561215	0.00102127
CTDSPL2	black	0.348288	0.0548451	-0.104054	0.57749	-0.550143	0.00134435	0.87656	1.0232e-10	0.758908	7.49372e-07	0.135473	0.467442	-0.888264	2.60896e-11	-0.387445	0.031282	-0.827071	9.72137e-09
RTKN2	black	0.0819084	0.661355	-0.130828	0.482984	-0.171209	0.357102	0.707453	8.57309e-06	0.403298	0.0244674	-0.0511435	0.784675	-0.412034	0.0212663	-0.205214	0.268093	-0.354547	0.0503456
L3HYPDH	black	0.432679	0.0150527	-0.170325	0.359627	-0.446816	0.0117383	0.704814	9.5802e-06	0.549575	0.00136309	0.0130962	0.944255	-0.599108	0.000369245	-0.455697	0.00998795	-0.535582	0.00190286
MAP9	black	0.136765	0.463167	-0.0655979	0.725887	-0.244057	0.185794	0.824872	1.15017e-08	0.448849	0.0113164	0.187381	0.312784	-0.494413	0.00469559	-0.486954	0.00546717	-0.422591	0.0178673
KPNA5	black	0.214984	0.245465	-0.163069	0.380756	-0.392794	0.0288288	0.942519	2.42879e-15	0.680561	2.52242e-05	0.127835	0.493138	-0.660806	5.20548e-05	-0.363051	0.0447074	-0.598148	0.000379482
ALKBH6	black	0.139908	0.452853	-0.153477	0.409764	-0.384534	0.0326869	0.841906	2.92957e-09	0.720848	4.78575e-06	0.126134	0.498956	-0.705767	9.20472e-06	-0.211233	0.253997	-0.656631	6.02632e-05
FAM3C	black	0.171752	0.355554	-0.138234	0.458331	-0.276674	0.131877	0.870825	1.90223e-10	0.636	0.000120404	0.180295	0.33176	-0.647203	8.32099e-05	-0.326432	0.0730905	-0.594109	0.000425344
SETBP1	black	0.236026	0.20115	-0.215026	0.245371	-0.378892	0.0355551	0.680356	2.54219e-05	0.651873	7.10182e-05	0.092443	0.620875	-0.664719	4.52871e-05	-0.186363	0.315469	-0.638172	0.00011221
CSTF3	black	0.207363	0.263003	-0.106354	0.569057	-0.318758	0.080507	0.920707	2.23611e-13	0.556266	0.00115612	0.0674593	0.718418	-0.578224	0.00065682	-0.346371	0.0562845	-0.549792	0.0013559
GLMN	black	0.301867	0.0988587	-0.00725102	0.969119	-0.335755	0.064805	0.759735	7.17103e-07	0.43136	0.0153981	0.178837	0.335752	-0.531995	0.00206801	-0.215914	0.243381	-0.482938	0.00592563
ZC3H8	black	0.171953	0.354983	-0.23022	0.212781	-0.242793	0.188156	0.888958	2.39476e-11	0.55724	0.00112841	0.0665123	0.722215	-0.580884	0.000611669	-0.366287	0.0426992	-0.5425	0.00161644
MED1	black	0.379352	0.0353139	-0.211035	0.254454	-0.558966	0.00108074	0.915138	5.76841e-13	0.770928	3.88478e-07	-0.0210489	0.910513	-0.863604	3.98815e-10	-0.404746	0.0239111	-0.853748	1.02634e-09
CYP4F2	black	-0.0125433	0.946605	0.0704896	0.706315	-0.00681166	0.970989	-0.47437	0.00701453	0.0286622	0.878353	-0.254753	0.166647	-0.00880718	0.962496	0.2342	0.20476	-0.0484852	0.795625
TRPC1	black	0.206433	0.265196	-0.111815	0.549268	-0.316267	0.0830341	0.822146	1.41231e-08	0.527884	0.00227249	0.132648	0.476863	-0.523239	0.00252441	-0.366532	0.0425499	-0.439765	0.0133054
CYP20A1	black	0.289876	0.113692	-0.136745	0.463235	-0.369607	0.0407149	0.895235	1.0737e-11	0.660003	5.3552e-05	0.117593	0.528684	-0.738068	2.15054e-06	-0.40472	0.0239211	-0.701848	1.08394e-05
GCNT3	black	-0.194714	0.293875	0.24871	0.177284	0.443988	0.0123471	-0.744878	1.5407e-06	-0.699538	1.19209e-05	-0.0141939	0.939591	0.77955	2.36591e-07	0.409507	0.0221548	0.742767	1.7104e-06
PMS2P5	black	0.161009	0.386881	-0.239494	0.194415	-0.387005	0.0314914	0.637726	0.000113852	0.584564	0.00055373	-0.0271153	0.884874	-0.481717	0.00607139	-0.052501	0.779099	-0.432675	0.0150538
SMARCAD1	black	0.121663	0.514411	-0.0895279	0.631974	-0.2536	0.16864	0.895662	1.01489e-11	0.552879	0.00125716	0.132373	0.477785	-0.653724	6.66457e-05	-0.283134	0.122729	-0.634808	0.000125129
EPB41L4A-AS1	black	0.3303	0.0695582	-0.335006	0.0654426	-0.333224	0.0669782	0.790836	1.19463e-07	0.439918	0.0132696	-0.19427	0.294998	-0.476763	0.00669451	-0.371061	0.0398694	-0.414708	0.0203589
SCRIB	black	0.452492	0.0105922	-0.292291	0.110579	-0.562169	0.000996915	0.658484	5.64877e-05	0.801883	5.87217e-08	-0.0818099	0.661738	-0.754271	9.55897e-07	-0.0472002	0.800933	-0.797617	7.76519e-08
EBLN3	black	0.24249	0.188725	-0.166083	0.371892	-0.476623	0.00671298	0.880305	6.71119e-11	0.819956	1.66149e-08	0.0988792	0.596658	-0.777495	2.66801e-07	-0.212162	0.251867	-0.712027	7.05124e-06
EFR3A	black	0.321099	0.0781853	-0.212326	0.251491	-0.478543	0.00646468	0.896886	8.62269e-12	0.690811	1.69437e-05	0.0920554	0.622346	-0.830974	7.17019e-09	-0.229966	0.2133	-0.843199	2.62354e-09
ATP5F1	black	0.348737	0.0545121	-0.0692565	0.711231	-0.579938	0.00062741	0.818417	1.85992e-08	0.542449	0.00161839	-0.0636559	0.733705	-0.771435	3.77548e-07	-0.456258	0.00988511	-0.735701	2.4092e-06
CEP68	black	0.174455	0.347919	-0.224904	0.223827	-0.381913	0.0339947	0.878058	8.65743e-11	0.642425	9.75882e-05	0.00600596	0.97442	-0.6226	0.000183871	-0.370844	0.0399947	-0.537574	0.0018162
ZAP70	black	-0.0605246	0.746366	-0.0711399	0.703726	-0.00673012	0.971336	0.683459	2.25768e-05	0.341894	0.059763	0.212153	0.251887	-0.30032	0.100685	-0.414317	0.0204894	-0.22657	0.220325
PPIL1	black	0.158181	0.395387	-0.0472652	0.800664	-0.169669	0.361506	0.748243	1.30165e-06	0.211276	0.253899	0.0767275	0.681622	-0.388302	0.0308778	-0.194492	0.294437	-0.374602	0.0378689
RBMX2	black	0.410586	0.0217716	-0.188461	0.309953	-0.426875	0.0166229	0.816568	2.12715e-08	0.482555	0.00597103	-0.13313	0.475249	-0.649773	7.62876e-05	-0.47935	0.00636268	-0.663617	4.71085e-05
PPM1K	black	0.0189673	0.919332	-0.0717397	0.701342	-0.195616	0.291601	0.883467	4.64862e-11	0.548837	0.00138779	0.176452	0.342341	-0.558196	0.00110179	-0.405541	0.0236103	-0.485483	0.00563149
SFPQ	black	0.316959	0.0823257	-0.355275	0.0498422	-0.496761	0.00447289	0.900269	5.43559e-12	0.817063	2.05226e-08	-0.0729136	0.696683	-0.792652	1.06613e-07	-0.412617	0.0210658	-0.766999	4.83584e-07
LOC100288123	black	-0.390121	0.0300347	0.279771	0.127432	0.543071	0.00159457	-0.816456	2.14432e-08	-0.710927	7.39285e-06	0.190509	0.304626	0.814294	2.50366e-08	0.386952	0.0315165	0.808469	3.76409e-08
PAPD7	black	0.293252	0.109357	-0.412159	0.0212234	-0.518605	0.00279944	0.763465	5.86764e-07	0.734143	2.59444e-06	-0.0747229	0.689523	-0.70973	7.78182e-06	-0.342281	0.059456	-0.674854	3.12703e-05
RACGAP1	black	0.207701	0.262208	-0.179206	0.334739	-0.369878	0.0405563	0.83246	6.37298e-09	0.52573	0.00238647	0.102027	0.584966	-0.690691	1.70248e-05	-0.0922629	0.621558	-0.722379	4.46782e-06
CREBZF	black	0.201682	0.276596	-0.235669	0.201851	-0.395082	0.0278285	0.889006	2.38066e-11	0.839186	3.68298e-09	0.186172	0.315972	-0.753208	1.01004e-06	-0.312109	0.0873889	-0.68689	1.9767e-05
ALMS1	black	0.184055	0.321607	-0.201571	0.276864	-0.413759	0.020677	0.897245	8.21701e-12	0.806019	4.45016e-08	0.171744	0.355579	-0.803899	5.13412e-08	-0.308711	0.091075	-0.764743	5.4736e-07
ZBTB20	black	0.289267	0.114487	-0.30494	0.0953041	-0.519	0.00277502	0.864661	3.5883e-10	0.86881	2.34897e-10	-0.0315546	0.866182	-0.785356	1.67311e-07	-0.231333	0.210517	-0.730555	3.0713e-06
ERMARD	black	0.28126	0.125333	-0.274332	0.135314	-0.423338	0.0176448	0.842982	2.67289e-09	0.738548	2.10129e-06	-0.0392015	0.834155	-0.714839	6.2413e-06	-0.298356	0.103041	-0.666424	4.25933e-05
DNAJC15	black	0.171477	0.356339	-0.038839	0.835668	-0.302681	0.0979074	0.6454	8.83951e-05	0.285921	0.118931	0.01582	0.932685	-0.450902	0.0109034	-0.240466	0.192556	-0.519859	0.00272253
CCT8	black	0.304019	0.096359	-0.232308	0.208546	-0.373276	0.0386082	0.755422	9.00325e-07	0.586406	0.000526577	-0.0373639	0.84183	-0.521403	0.00263044	-0.369175	0.0409689	-0.51987	0.0027219
BBX	black	0.246935	0.180497	-0.154773	0.405773	-0.504299	0.00381813	0.917977	3.58828e-13	0.807792	3.94315e-08	0.0849764	0.649462	-0.867852	2.5937e-10	-0.226884	0.21967	-0.849813	1.46874e-09
H2AFV	black	0.332664	0.0674663	-0.188324	0.310311	-0.509018	0.00345168	0.933162	2.03592e-14	0.730987	3.00999e-06	0.045535	0.807823	-0.853266	1.07307e-09	-0.37826	0.0358887	-0.839761	3.51025e-09
SMIM6	black	-0.362915	0.0447934	0.10365	0.578976	0.347369	0.0555316	-0.684423	2.17525e-05	-0.646522	8.51361e-05	0.0435363	0.816112	0.745373	1.50324e-06	0.458836	0.00942438	0.715222	6.13778e-06
NOL8	black	0.18713	0.313445	-0.112403	0.547155	-0.330837	0.0690788	0.941828	2.87541e-15	0.72658	3.69136e-06	0.113545	0.543064	-0.758343	7.72122e-07	-0.271719	0.139225	-0.747648	1.34129e-06
RANBP6	black	0.33715	0.0636312	-0.170605	0.358825	-0.464352	0.00849898	0.881597	5.78345e-11	0.649571	7.68103e-05	0.0456452	0.807366	-0.786946	1.51891e-07	-0.2283	0.216727	-0.777365	2.68835e-07
ZNF322	black	0.230158	0.212907	0.0303166	0.871388	-0.394405	0.0281217	0.821705	1.4596e-08	0.604918	0.000312343	0.232283	0.208596	-0.79742	7.86472e-08	-0.29257	0.110223	-0.790139	1.24759e-07
DNAJB9	black	0.168809	0.363982	0.0271489	0.884732	-0.418466	0.0191375	0.546637	0.00146374	0.322561	0.0767621	0.284216	0.121244	-0.61559	0.000227713	-0.192109	0.300508	-0.55342	0.00124054
LOC101927038	black	-0.248841	0.177048	0.0277213	0.882318	0.585989	0.000532622	-0.734267	2.57929e-06	-0.710961	7.38216e-06	-0.0567614	0.761668	0.793294	1.0238e-07	0.198109	0.285372	0.791596	1.13925e-07
LPIN1	black	0.114467	0.539774	-0.180939	0.330007	-0.246783	0.180774	0.897631	7.79973e-12	0.625624	0.000167402	0.246039	0.182135	-0.613583	0.000241866	-0.282579	0.123497	-0.550015	0.00134856
C15orf40	black	0.246614	0.181082	-0.185362	0.318122	-0.46101	0.00905003	0.882733	5.06744e-11	0.606466	0.000298553	-0.0346994	0.852983	-0.624283	0.000174537	-0.420978	0.0183552	-0.56533	0.000919818
ZBTB21	black	0.234431	0.204299	-0.0970483	0.603506	-0.417122	0.019567	0.869596	2.16444e-10	0.623425	0.000179241	0.133211	0.474978	-0.79037	1.22985e-07	-0.250867	0.173433	-0.77151	3.75959e-07
ZNF880	black	0.241224	0.191114	0.27092	0.140438	-0.18152	0.32843	0.57847	0.000652522	0.273487	0.13657	0.131506	0.4807	-0.369296	0.0408974	-0.058794	0.753391	-0.324089	0.0752962
NUP107	black	0.0482613	0.796549	-0.011759	0.949939	-0.136791	0.463081	0.808339	3.79781e-08	0.513899	0.00310487	0.217261	0.240381	-0.477251	0.00663087	-0.30725	0.0926965	-0.424017	0.0174447
NIF3L1	black	0.207521	0.262632	-0.0116792	0.950279	-0.310112	0.089541	0.891335	1.77756e-11	0.508677	0.00347705	0.146104	0.432885	-0.673613	3.27458e-05	-0.206909	0.264071	-0.660659	5.23262e-05
PROSER1	black	0.294416	0.107892	-0.192216	0.300232	-0.516848	0.00291028	0.857963	6.91003e-10	0.729581	3.21385e-06	0.0949025	0.611573	-0.837965	4.07601e-09	-0.394936	0.0278914	-0.832639	6.28235e-09
TAF1D	black	0.0758394	0.685119	-0.168565	0.364686	-0.322131	0.0771787	0.780414	2.24857e-07	0.718893	5.22153e-06	0.115621	0.535666	-0.695689	1.39419e-05	-0.203732	0.271638	-0.629935	0.000146192
TDRP	black	-0.347878	0.0551502	0.350693	0.0530798	0.4306	0.0156003	-0.721163	4.71879e-06	-0.584617	0.000552926	-0.0201721	0.914227	0.573458	0.000745081	0.761424	6.55122e-07	0.505189	0.00374655
TRNT1	black	0.26653	0.147236	-0.131621	0.480312	-0.400772	0.0254635	0.892971	1.44219e-11	0.657563	5.83363e-05	0.161514	0.385375	-0.773766	3.30759e-07	-0.334815	0.0656054	-0.744616	1.56088e-06
PDS5A	black	0.349638	0.0538485	-0.181016	0.329799	-0.494513	0.00468593	0.929297	4.48505e-14	0.669304	3.83671e-05	0.00688413	0.970681	-0.794457	9.51005e-08	-0.497116	0.00444003	-0.771599	3.74074e-07
SREK1IP1	black	0.184552	0.320277	-0.0239539	0.898222	-0.331602	0.0683998	0.900325	5.39405e-12	0.53589	0.0018892	0.167469	0.367857	-0.727777	3.49372e-06	-0.217266	0.24037	-0.726428	3.71705e-06
MTO1	black	0.146365	0.432054	-0.0423813	0.820911	-0.346928	0.0558634	0.929441	4.35904e-14	0.611836	0.000254817	0.245139	0.183791	-0.709001	8.0277e-06	-0.310681	0.0889243	-0.67567	3.03328e-05
PRKCQ	black	-0.11372	0.542441	-0.00480044	0.979553	-0.0092001	0.960824	0.818057	1.90944e-08	0.37255	0.0390182	0.317688	0.0815851	-0.411641	0.0214025	-0.380094	0.0349275	-0.323535	0.0758252
ACAD8	black	0.388519	0.0307763	-0.14089	0.449657	-0.595879	0.000404676	0.747494	1.35169e-06	0.756606	8.46176e-07	-0.0225667	0.904089	-0.805641	4.56565e-08	-0.256749	0.163235	-0.795994	8.62099e-08
ENOPH1	black	0.170771	0.35835	-0.0585569	0.754355	-0.271452	0.13963	0.946338	9.18765e-16	0.536244	0.00187364	0.176217	0.342996	-0.65267	6.9104e-05	-0.354195	0.0505904	-0.629131	0.000149956
UBE2Q2	black	0.0847223	0.650444	-0.020959	0.910894	-0.300574	0.100383	0.886342	3.29876e-11	0.526612	0.00233918	0.301989	0.0987151	-0.604847	0.000312988	-0.146955	0.430179	-0.564137	0.000948269
PPP1R3E	black	0.240029	0.19339	-0.223608	0.226579	-0.358321	0.0477773	0.832011	6.60475e-09	0.712001	7.05915e-06	-0.0206727	0.912106	-0.597599	0.000385447	-0.310595	0.0890169	-0.540769	0.00168433
DPY19L2P2	black	0.12109	0.51641	-0.230296	0.212627	-0.275372	0.13378	0.742678	1.71786e-06	0.62372	0.000177611	0.187354	0.312854	-0.585598	0.000538336	-0.207728	0.262143	-0.504076	0.00383621
SIMC1	black	0.0702098	0.707429	-0.0404185	0.829081	-0.186847	0.31419	0.801931	5.85383e-08	0.393913	0.028336	0.187017	0.313742	-0.546057	0.00148438	-0.303559	0.096889	-0.529907	0.00216976
STK39	black	-0.202388	0.274881	0.261112	0.155951	0.0555776	0.7665	0.748184	1.30549e-06	0.33698	0.0637734	0.534064	0.0019713	-0.436187	0.014165	-0.147697	0.427829	-0.399838	0.02584
WDR54	black	-0.0140801	0.940074	0.0472502	0.800726	-0.0478956	0.798059	0.655748	6.2141e-05	0.171536	0.356171	0.266394	0.147451	-0.274848	0.134552	-0.180528	0.331125	-0.231404	0.210373
PPAP2A	black	0.224891	0.223855	-0.242891	0.187972	-0.293277	0.109325	0.811632	3.02179e-08	0.397844	0.026659	-0.140406	0.451231	-0.466745	0.00812231	-0.448403	0.0114078	-0.408365	0.022566
SLFN5	black	0.0587536	0.753556	0.0551613	0.768201	0.0366593	0.844776	0.77078	3.91727e-07	0.389527	0.0303077	0.236812	0.19961	-0.406833	0.0231276	-0.457139	0.00972554	-0.340017	0.0612706
CMTR2	black	0.168354	0.365294	0.011906	0.949315	-0.309641	0.0900547	0.836009	4.7864e-09	0.51413	0.00308923	0.298103	0.103348	-0.648634	7.92887e-05	-0.0462973	0.804667	-0.651071	7.29905e-05
PCID2	black	0.105114	0.573598	-0.0846561	0.6507	-0.247286	0.179858	0.805898	4.48674e-08	0.38045	0.0347432	0.237662	0.197953	-0.4952	0.00461993	-0.320748	0.07853	-0.478378	0.00648569
WDR11	black	0.337283	0.0635201	-0.248392	0.177857	-0.471949	0.00735138	0.749901	1.19668e-06	0.752851	1.02881e-06	-0.022956	0.902442	-0.654928	6.39324e-05	-0.131977	0.479117	-0.65927	5.49498e-05
EBAG9	black	0.114124	0.540997	0.0329746	0.860217	-0.145529	0.434716	0.87088	1.89129e-10	0.378582	0.0357181	0.220982	0.232222	-0.472237	0.00731062	-0.334402	0.0659599	-0.437784	0.0137758
ACADSB	black	0.1438	0.440254	-0.0339659	0.856058	-0.28179	0.124593	0.918729	3.1549e-13	0.504257	0.0038215	0.143543	0.441078	-0.617171	0.000217092	-0.397166	0.0269423	-0.555985	0.00116423
TRIM59	black	0.0630826	0.736018	0.0272413	0.884342	-0.283636	0.122039	0.859821	5.78098e-10	0.508581	0.00348425	0.384646	0.032632	-0.638402	0.000111371	-0.269566	0.14251	-0.592271	0.000447795
G2E3	black	0.223007	0.227863	-0.0525277	0.778989	-0.474066	0.00705606	0.902776	3.82048e-12	0.721668	4.61312e-06	0.231666	0.209842	-0.860557	5.38278e-10	-0.293564	0.108963	-0.810568	3.25499e-08
FAIM	black	-0.0197132	0.916171	0.240965	0.191606	-0.203171	0.272989	0.76784	4.61617e-07	0.343715	0.0583288	0.33793	0.0629818	-0.493084	0.00482585	-0.437979	0.0137289	-0.43698	0.0139706
RPL10L	black	0.103614	0.579109	-0.104251	0.576765	-0.0846263	0.650815	0.703147	1.02708e-05	0.160793	0.387528	0.112988	0.545058	-0.321707	0.077591	-0.532082	0.00206384	-0.25069	0.173747
ANKRD36B	black	0.0500901	0.789009	-0.156386	0.400839	-0.229487	0.214281	0.755802	8.82589e-07	0.709832	7.74785e-06	0.164816	0.375602	-0.505048	0.00375786	-0.230907	0.211381	-0.431074	0.0154739
EMC3	black	-0.399137	0.0261254	0.195974	0.290701	0.630623	0.000143037	-0.682696	2.32486e-05	-0.614513	0.000235214	0.176942	0.340982	0.776688	2.79601e-07	0.570068	0.000814051	0.756432	8.53961e-07
UBA5	black	0.326536	0.0729936	-0.145849	0.433697	-0.397273	0.0268974	0.91815	3.48389e-13	0.586626	0.000523414	0.0871365	0.641139	-0.661478	5.08313e-05	-0.503185	0.00390939	-0.625697	0.000167024
SLAIN1	black	0.0481552	0.796987	-0.00836577	0.964374	-0.252272	0.170958	0.889516	2.23428e-11	0.413391	0.0208017	0.2709	0.140469	-0.554564	0.00120599	-0.310332	0.0893018	-0.512311	0.00321425
TAF5	black	0.252824	0.169992	-0.0422407	0.821496	-0.420439	0.0185207	0.817248	2.02498e-08	0.61703	0.000218021	0.0592417	0.751572	-0.769011	4.32534e-07	-0.271069	0.140211	-0.796717	8.22955e-08
LPL	black	0.0816185	0.662483	-0.128411	0.491176	0.0915037	0.624443	-0.563654	0.000960014	-0.288822	0.11507	-0.14717	0.429498	0.3001	0.100947	0.197491	0.286908	0.264367	0.150673
ZNF770	black	0.365853	0.0429644	-0.120608	0.518092	-0.480136	0.00626468	0.850665	1.36027e-09	0.658167	5.71172e-05	0.0554309	0.767099	-0.770189	4.04963e-07	-0.405093	0.0237795	-0.723227	4.30009e-06
NUDT15	black	0.351548	0.0524635	-0.125535	0.501013	-0.519378	0.00275182	0.69954	1.19199e-05	0.338673	0.0623687	-0.14749	0.428485	-0.587119	0.000516384	-0.414392	0.0204643	-0.585927	0.000533521
ZFAND1	black	0.161371	0.3858	0.0675559	0.718031	-0.208649	0.259987	0.655858	6.19059e-05	0.285057	0.120099	0.0203731	0.913375	-0.38239	0.0337538	0.0537478	0.773986	-0.339999	0.0612858
BET1	black	0.0633301	0.735019	0.176054	0.343448	-0.179553	0.333788	0.532798	0.00203	0.137924	0.45935	0.246645	0.181026	-0.367715	0.0418364	0.139902	0.452874	-0.377066	0.0365255
BDP1	black	0.0762625	0.683452	-0.0879938	0.637847	-0.198453	0.284519	0.726253	3.74704e-06	0.638477	0.000111099	0.199479	0.281985	-0.559396	0.00106914	-0.510095	0.00337242	-0.478989	0.00640812
SHPRH	black	0.252389	0.170753	-0.215659	0.243951	-0.385045	0.0324367	0.915523	5.41379e-13	0.765112	5.36418e-07	0.130989	0.482441	-0.797966	7.59165e-08	-0.144265	0.43876	-0.77319	3.41806e-07
DUSP11	black	0.359039	0.0473011	0.0758255	0.685173	-0.573703	0.000740315	0.655241	6.32426e-05	0.419235	0.0188952	0.175256	0.345676	-0.730404	3.0931e-06	-0.211897	0.252474	-0.68379	2.22904e-05
LCORL	black	0.296485	0.105324	-0.143507	0.441195	-0.424893	0.0171893	0.702632	1.04929e-05	0.719889	4.99526e-06	0.066474	0.722368	-0.756393	8.5568e-07	0.0364665	0.845582	-0.788871	1.34951e-07
SIRT1	black	0.341515	0.0600654	-0.111125	0.55175	-0.549406	0.0013687	0.858003	6.88384e-10	0.589098	0.000489022	0.0744414	0.690635	-0.802443	5.65824e-08	-0.284731	0.120542	-0.783628	1.85696e-07
HSD17B7	black	0.259594	0.158458	-0.265049	0.149583	-0.511061	0.00330261	0.769364	4.24097e-07	0.789379	1.30784e-07	0.0793984	0.671145	-0.792908	1.04907e-07	-0.208221	0.260989	-0.7572	8.20147e-07
ZNF217	black	0.182765	0.325067	0.164069	0.3778	-0.44352	0.0124504	0.545892	0.00149029	0.585353	0.000541954	0.242983	0.187799	-0.761675	6.46346e-07	-0.118962	0.523862	-0.71714	5.6424e-06
DUT	black	0.299779	0.10133	-0.170228	0.359905	-0.443329	0.0124927	0.885958	3.45525e-11	0.536236	0.001874	0.00415942	0.982283	-0.598148	0.000379479	-0.36508	0.0434399	-0.578407	0.000653617
PRKACB	black	-0.06216	0.739745	0.0554985	0.766823	-0.0643212	0.731023	0.804031	5.0888e-08	0.35189	0.0522183	0.324513	0.0748933	-0.393128	0.028681	-0.200847	0.278629	-0.3141	0.0852826
TP53RK	black	0.0885503	0.635715	0.160974	0.386986	-0.199737	0.28135	0.754129	9.63015e-07	0.304324	0.0960083	0.347448	0.0554725	-0.505166	0.00374836	-0.208974	0.259228	-0.477179	0.00664027
CD247	black	-0.21975	0.234902	0.317325	0.0819536	0.125014	0.502807	0.616754	0.00021985	0.136115	0.465317	0.463757	0.00859507	-0.175912	0.343843	-0.138914	0.456103	-0.1043	0.576584
RARRES3	black	-0.0269821	0.885436	0.182585	0.325553	-0.00204801	0.991276	0.620876	0.000193894	0.13634	0.464572	0.43639	0.0141152	-0.242018	0.189613	-0.115425	0.536365	-0.194965	0.293241
AK6	black	0.210461	0.255776	0.0204638	0.912991	-0.341842	0.0598043	0.815075	2.36804e-08	0.339573	0.0616316	0.0851567	0.648766	-0.555196	0.00118725	-0.435153	0.014422	-0.564406	0.000941787
TSHZ1	black	0.18523	0.318472	-0.128054	0.492393	-0.432699	0.0150476	0.892681	1.49695e-11	0.6721	3.46291e-05	0.143461	0.441341	-0.771705	3.7183e-07	-0.401486	0.0251785	-0.770532	3.97224e-07
IKZF3	black	0.0628064	0.737133	0.065867	0.724805	-0.259694	0.158293	0.801258	6.1202e-08	0.541753	0.00164544	0.363895	0.0441765	-0.575659	0.000703115	-0.522502	0.00256652	-0.481068	0.00615014
SCOC	black	0.209416	0.2582	0.137659	0.46022	-0.3093	0.0904284	0.869534	2.17849e-10	0.403045	0.0245658	0.241022	0.191498	-0.595406	0.000410114	-0.358359	0.0477521	-0.55047	0.00133365
LOC202181	black	0.163101	0.380658	-0.319625	0.0796411	-0.333292	0.0669185	0.660449	5.27157e-05	0.720308	4.90276e-06	-0.0999787	0.592562	-0.519103	0.00276868	-0.186431	0.315289	-0.458058	0.00956153
ATP8B2	black	0.0413113	0.825362	-0.128503	0.490862	-0.178793	0.335871	0.865273	3.37368e-10	0.528258	0.0022532	0.19345	0.297082	-0.492815	0.00485253	-0.285902	0.118957	-0.451466	0.0107922
CRY1	black	-0.0214022	0.909017	0.0696693	0.709584	-0.138729	0.456707	0.779475	2.37635e-07	0.293694	0.108799	0.386174	0.0318893	-0.418971	0.0189779	-0.359429	0.0470435	-0.349256	0.0541292
ABCD2	black	0.140531	0.450824	0.0103483	0.955939	-0.225482	0.222608	0.748017	1.31657e-06	0.446793	0.0117431	0.188142	0.310789	-0.583272	0.000573494	-0.490004	0.00513948	-0.48877	0.00526997
PSMA2	black	0.436961	0.0139753	0.0292028	0.876076	-0.564041	0.000950598	0.681257	2.45648e-05	0.385245	0.0323391	-0.0189709	0.919317	-0.625077	0.000170282	-0.151043	0.417319	-0.638735	0.000110168
GSAP	black	-0.211781	0.252739	0.0260068	0.889551	-0.120329	0.519068	0.511077	0.00330153	0.654901	6.39912e-05	0.378201	0.0359195	-0.495103	0.00462921	0.0656578	0.725646	-0.480389	0.0062334
EXOSC8	black	0.222731	0.228453	-0.143749	0.440415	-0.38055	0.0346917	0.957268	3.62667e-17	0.656067	6.1458e-05	0.141794	0.446723	-0.713684	6.56328e-06	-0.352017	0.0521275	-0.653737	6.66164e-05
DROSHA	black	0.183394	0.323378	-0.165035	0.37496	-0.325784	0.0736952	0.929503	4.30504e-14	0.592311	0.000447296	0.0620087	0.740357	-0.656639	6.02467e-05	-0.433495	0.0148422	-0.630388	0.000144111
LOC286178	black	-0.328698	0.0710048	0.34205	0.059639	0.503929	0.00384821	-0.700793	1.13218e-05	-0.827268	9.5752e-09	0.157039	0.398848	0.783663	1.85305e-07	0.201661	0.276645	0.781798	2.07154e-07
C9orf91	black	0.28071	0.126105	-0.0408819	0.82715	-0.276788	0.131711	0.67835	2.7429e-05	0.439426	0.0133849	-0.0210085	0.910684	-0.643584	9.39084e-05	-0.116781	0.531553	-0.720191	4.92847e-06
LOC100127972	black	0.162256	0.383166	-0.401307	0.0252495	-0.395462	0.0276651	0.727585	3.52467e-06	0.728205	3.42528e-06	-0.145425	0.435049	-0.607322	0.000291161	-0.24609	0.182041	-0.580982	0.000610057
WWP1	black	0.127693	0.493621	-0.107641	0.564365	-0.193848	0.296069	0.891823	1.67062e-11	0.553468	0.00123907	0.225861	0.221811	-0.634611	0.000125923	-0.316017	0.0832917	-0.605164	0.000310114
MTR	black	-0.00414041	0.982364	-0.177311	0.339959	-0.21427	0.247076	0.917677	3.77613e-13	0.63421	0.000127559	0.148384	0.425658	-0.617051	0.000217881	-0.278031	0.129915	-0.562486	0.000988921
PRPS2	black	0.215124	0.245151	0.0420795	0.822166	-0.302651	0.0979417	0.872509	1.59046e-10	0.412409	0.0211373	0.125846	0.499946	-0.604407	0.000317014	-0.28848	0.115521	-0.581465	0.000602181
MAN2A1	black	0.277714	0.130371	-0.133637	0.473554	-0.488891	0.00525706	0.938714	6.00168e-15	0.724116	4.13055e-06	0.0591172	0.752078	-0.817744	1.95347e-08	-0.422634	0.0178542	-0.802949	5.47056e-08
NAP1L3	black	0.167827	0.366819	0.0972192	0.602865	-0.165075	0.374842	0.715237	6.13379e-06	0.274999	0.134329	0.110783	0.552984	-0.450096	0.011064	-0.168341	0.365332	-0.436236	0.014153
MRPL19	black	0.220534	0.233194	-0.103735	0.578661	-0.416501	0.0197682	0.922443	1.64066e-13	0.646351	8.56246e-05	0.138073	0.45886	-0.787574	1.46165e-07	-0.338404	0.0625899	-0.773428	3.37199e-07
PTCD3	black	0.30187	0.0988548	-0.298989	0.102278	-0.443729	0.0124041	0.920571	2.29032e-13	0.790046	1.25482e-07	0.0263469	0.888115	-0.71872	5.26184e-06	-0.311185	0.0883796	-0.6883	1.87064e-05
GIMAP2	black	0.228057	0.21723	-0.0562107	0.763914	-0.402405	0.0248158	0.869859	2.1056e-10	0.492882	0.0048459	0.204243	0.270411	-0.672174	3.45346e-05	-0.302841	0.0977212	-0.620717	0.000194841
SACS	black	0.0762788	0.683388	-0.0773722	0.679088	-0.224127	0.225475	0.915374	5.549e-13	0.627516	0.000157778	0.296725	0.105028	-0.643063	9.55461e-05	-0.35851	0.0476514	-0.600572	0.000354105
PPIL4	black	0.339904	0.0613625	-0.115214	0.537115	-0.554227	0.00121606	0.854063	9.96874e-10	0.760788	6.7788e-07	0.107915	0.56337	-0.916355	4.71642e-13	-0.214182	0.247273	-0.890744	1.91555e-11
PRMT3	black	0.362448	0.0450901	-0.216697	0.241634	-0.436058	0.0141969	0.919304	2.85728e-13	0.672536	3.40771e-05	-0.0242142	0.897122	-0.776747	2.78654e-07	-0.26857	0.144049	-0.778034	2.58565e-07
NUDT21	black	0.289811	0.113776	-0.00312932	0.98667	-0.47709	0.0066518	0.892	1.63339e-11	0.518379	0.00281348	0.0833784	0.655647	-0.747641	1.34176e-06	-0.404193	0.0241222	-0.726944	3.63019e-06
UXS1	black	0.18022	0.331967	-0.0678409	0.71689	-0.299243	0.101972	0.892514	1.52947e-11	0.494363	0.00470042	0.035926	0.847845	-0.643346	9.46544e-05	-0.191416	0.302288	-0.631393	0.000139581
NMD3	black	0.442087	0.012771	-0.135087	0.468725	-0.457274	0.00970124	0.843532	2.54974e-09	0.475057	0.00692134	-0.0383474	0.83772	-0.634637	0.000125819	-0.401266	0.0252661	-0.613095	0.000245421
PIBF1	black	0.296648	0.105123	-0.0167611	0.92869	-0.434043	0.0147023	0.894659	1.15817e-11	0.646379	8.55449e-05	0.0854273	0.647721	-0.701566	1.09666e-05	-0.44756	0.0115825	-0.660051	5.34616e-05
CHRM3-AS2	black	0.225457	0.222662	-0.20962	0.257725	-0.135504	0.467341	0.60562	0.000306018	0.469429	0.00771649	-0.304493	0.0958142	-0.388602	0.0307378	-0.113531	0.543117	-0.349869	0.0536795
TIPIN	black	0.218261	0.23817	0.0499179	0.789719	-0.317011	0.0822727	0.705896	9.15496e-06	0.195985	0.290672	-0.0916368	0.623937	-0.406967	0.023078	-0.240313	0.192847	-0.395873	0.0274893
LRBA	black	-0.10425	0.576769	-0.0997384	0.593456	-0.0196674	0.916365	0.710459	7.54268e-06	0.405359	0.0236788	0.317971	0.0812989	-0.383975	0.0329621	0.0388407	0.835661	-0.35733	0.0484414
GPR174	black	0.0601212	0.748001	0.0947473	0.612158	-0.31356	0.0858494	0.751391	1.109e-06	0.470756	0.00752239	0.353372	0.051167	-0.610173	0.000267709	-0.352398	0.0518563	-0.539533	0.00173432
WDR82	black	0.258601	0.160115	-0.213017	0.249916	-0.482006	0.00603669	0.918572	3.24153e-13	0.710769	7.44333e-06	0.0386316	0.836534	-0.840751	3.23017e-09	-0.460835	0.00907963	-0.788005	1.42344e-07
LUC7L3	black	0.230514	0.212181	-0.267983	0.144961	-0.46647	0.00816475	0.837773	4.14113e-09	0.895258	1.07051e-11	0.0537265	0.774073	-0.747611	1.3438e-06	-0.252485	0.170585	-0.698286	1.25472e-05
CEP95	black	0.347394	0.0555126	-0.379568	0.0352008	-0.510203	0.00336451	0.729636	3.20564e-06	0.752515	1.04681e-06	-0.156321	0.401036	-0.606703	0.000296493	-0.273474	0.13659	-0.58332	0.000572744
MAOA	black	-0.302059	0.0986336	0.122297	0.512207	0.474011	0.00706368	-0.765362	5.29123e-07	-0.618056	0.000211338	-0.0279677	0.88128	0.664725	4.5277e-05	0.304231	0.0961151	0.648289	8.02171e-05
SSR4	black	0.122433	0.511734	-0.062174	0.739688	-0.180871	0.330193	0.609575	0.000272488	0.148896	0.424046	0.143211	0.442147	-0.248669	0.177357	-0.000877974	0.99626	-0.274217	0.135484
ASPHD2	black	0.337239	0.0635572	-0.213594	0.248605	-0.380651	0.0346396	0.511721	0.00325571	0.442549	0.0126668	-0.107888	0.563467	-0.666643	4.22571e-05	-0.167467	0.367864	-0.749108	1.24589e-06
ZNF184	black	-0.00343888	0.985352	0.148428	0.425521	-0.0302205	0.871792	0.749431	1.22566e-06	0.344857	0.0574425	0.360829	0.0461294	-0.507281	0.00358283	-0.217498	0.239856	-0.474924	0.00693934
RPP38	black	0.177797	0.338617	0.0687727	0.713163	-0.347714	0.0552726	0.778568	2.50616e-07	0.512955	0.00316948	0.211232	0.253999	-0.673116	3.33536e-05	-0.446888	0.0117231	-0.668822	3.90478e-05
TRIT1	black	0.198003	0.285634	-0.378753	0.035628	-0.305582	0.0945736	0.775135	3.05818e-07	0.584381	0.000556491	0.00815357	0.965277	-0.564851	0.000931157	-0.211632	0.253081	-0.582754	0.000581591
MUT	black	0.265043	0.149593	0.0202256	0.914	-0.456534	0.00983482	0.723731	4.20315e-06	0.64748	8.24364e-05	0.0874044	0.64011	-0.792294	1.09042e-07	-0.0568189	0.761433	-0.774835	3.11136e-07
ACTL6A	black	0.133919	0.472612	-0.131035	0.482287	-0.230897	0.211402	0.864812	3.53423e-10	0.430678	0.0155794	0.154754	0.405833	-0.564465	0.000940367	-0.305183	0.0950274	-0.526311	0.00235525
C1QBP	black	0.293665	0.108835	-0.00676087	0.971206	-0.333024	0.0671518	0.792658	1.06571e-07	0.313394	0.0860253	-0.0622951	0.739199	-0.451324	0.0108201	-0.246913	0.180538	-0.431732	0.0153001
EID3	black	0.223552	0.226698	-0.0504539	0.787512	-0.291253	0.111909	0.844667	2.31206e-09	0.428782	0.0160926	0.263716	0.151718	-0.606251	0.000300435	-0.270418	0.141204	-0.541196	0.00166734
TRMT13	black	0.106506	0.568504	-0.129223	0.488415	-0.296256	0.105606	0.920144	2.46872e-13	0.717134	5.64377e-06	0.226624	0.220212	-0.656955	5.95886e-05	-0.243307	0.187193	-0.604275	0.00031823
TMA16	black	0.0880496	0.637634	-0.0117174	0.950116	-0.288488	0.115511	0.840651	3.25745e-09	0.426993	0.0165896	0.19689	0.288405	-0.609595	0.000272325	-0.247317	0.179802	-0.576921	0.000679989
GNE	black	0.313075	0.0863625	0.00496166	0.978866	-0.513906	0.00310442	0.71332	6.66774e-06	0.509332	0.00342839	0.115008	0.537848	-0.695087	1.4284e-05	-0.276949	0.131478	-0.679141	2.66219e-05
DBR1	black	0.281052	0.125625	-0.0308343	0.86921	-0.313676	0.0857276	0.788147	1.41114e-07	0.422278	0.0179609	0.0868934	0.642074	-0.621864	0.000188096	-0.157167	0.39846	-0.641035	0.000102168
EIF3M	black	0.316508	0.082787	-0.366967	0.0422864	-0.464308	0.00850615	0.887869	2.73892e-11	0.710663	7.47728e-06	-0.0730767	0.696036	-0.68293	2.30409e-05	-0.296822	0.10491	-0.656563	6.04065e-05
MAML2	black	0.371208	0.0397844	-0.283575	0.122122	-0.544085	0.00155636	0.756568	8.47901e-07	0.556614	0.00114615	-0.25307	0.169563	-0.725549	3.86971e-06	-0.413998	0.0205966	-0.696784	1.33378e-05
BCL11B	black	0.107928	0.563323	-0.178325	0.33716	-0.260039	0.157722	0.858785	6.38802e-10	0.513966	0.00310031	0.0595663	0.750254	-0.502102	0.00399987	-0.32384	0.0755331	-0.440903	0.0130412
USP44	black	0.297669	0.103875	-0.189674	0.306792	-0.35391	0.0507895	0.665135	4.46154e-05	0.414753	0.0203438	-0.0404709	0.828862	-0.512278	0.00321655	-0.431857	0.0152672	-0.435511	0.0143326
C7orf31	black	0.475958	0.00680083	-0.315938	0.0833725	-0.538006	0.00179786	0.74762	1.34318e-06	0.453419	0.0104143	-0.152043	0.414205	-0.629062	0.000150282	-0.405813	0.0235078	-0.609764	0.000270971
WRN	black	0.235147	0.202881	-0.197616	0.286596	-0.445669	0.011982	0.898976	6.49662e-12	0.699997	1.16987e-05	0.119057	0.523529	-0.771022	3.86447e-07	-0.487345	0.00542423	-0.690554	1.71172e-05
NDUFA13	black	0.436686	0.0140426	-0.104671	0.575223	-0.468608	0.00783875	0.666008	4.32369e-05	0.321084	0.0781998	-0.130137	0.485321	-0.572018	0.000773727	-0.298951	0.102323	-0.606076	0.000301972
SLC39A10	black	0.28005	0.127036	-0.220095	0.234149	-0.51944	0.00274806	0.913257	7.82992e-13	0.75673	8.40711e-07	0.141105	0.448958	-0.802053	5.80643e-08	-0.325897	0.073589	-0.76885	4.36423e-07
LYRM4	black	0.212591	0.250887	0.0721132	0.699858	-0.0353096	0.850426	0.343486	0.0585076	-0.234221	0.204717	-0.164286	0.377161	0.0647352	0.729356	-0.296967	0.104732	0.0779695	0.676743
FAM69A	black	-0.0103046	0.956125	-0.0182903	0.922203	-0.114997	0.537887	0.816807	2.09077e-08	0.37172	0.0394907	0.241403	0.190774	-0.499478	0.00422664	-0.323121	0.0762225	-0.423009	0.0177425
SFXN1	black	0.353366	0.0511714	-0.321637	0.0776593	-0.488341	0.00531606	0.872203	1.64343e-10	0.644651	9.06335e-05	-0.0258058	0.8904	-0.634327	0.000127079	-0.321329	0.0779598	-0.589676	0.000481267
PSMA5	black	0.2608	0.156465	-0.042622	0.81991	-0.421785	0.0181098	0.927393	6.51253e-14	0.547659	0.00142804	0.139282	0.454897	-0.720653	4.82771e-06	-0.37009	0.0404325	-0.676141	2.9804e-05
TTC14	black	0.23743	0.198404	-0.295001	0.107161	-0.499577	0.00421784	0.910806	1.15404e-12	0.894654	1.1589e-11	0.0595443	0.750343	-0.835096	5.1554e-09	-0.294072	0.108324	-0.792575	1.07128e-07
MTX2	black	0.458454	0.00949153	-0.202555	0.274478	-0.610623	0.000264167	0.834897	5.23924e-09	0.653316	6.75878e-05	-0.0916784	0.623778	-0.773801	3.30105e-07	-0.378382	0.0358239	-0.773377	3.38173e-07
LINS	black	0.106335	0.569128	-0.172972	0.352097	-0.351079	0.0528013	0.888127	2.65337e-11	0.654852	6.40998e-05	0.0742376	0.691441	-0.657288	5.89008e-05	-0.3323	0.0677851	-0.584394	0.00055629
GOLGA8A	black	0.0755198	0.686378	-0.142804	0.443459	-0.115804	0.535017	0.637225	0.00011572	0.630716	0.000142619	0.165012	0.375028	-0.425313	0.017068	-0.302742	0.0978363	-0.350308	0.0533595
TPRKB	black	0.416496	0.0197699	-0.131953	0.479197	-0.514899	0.00303769	0.856067	8.2693e-10	0.548619	0.00139515	-0.0484306	0.79585	-0.704946	9.52758e-06	-0.301376	0.0994351	-0.684093	2.20319e-05
TCERG1	black	0.262346	0.153935	-0.304628	0.0956599	-0.383044	0.0334254	0.790365	1.23024e-07	0.687443	1.93446e-05	-0.0722292	0.699397	-0.612104	0.000252791	-0.420978	0.0183554	-0.547516	0.00143297
FLJ10038	black	0.268941	0.143475	-0.278984	0.12855	-0.475708	0.00683405	0.735847	2.39243e-06	0.802645	5.58257e-08	-0.0476541	0.799057	-0.729861	3.17222e-06	-0.114926	0.538137	-0.679564	2.61979e-05
GVINP1	black	0.0267971	0.886216	0.0280077	0.881111	-0.0580867	0.756268	0.71473	6.27105e-06	0.544581	0.00153798	0.285495	0.119506	-0.487212	0.00543879	-0.298222	0.103203	-0.394974	0.0278752
OFD1	black	0.190565	0.304484	-0.289185	0.114594	-0.306951	0.0930307	0.849682	1.48612e-09	0.808918	3.64944e-08	0.144366	0.438438	-0.713044	6.74802e-06	-0.165223	0.374408	-0.66323	4.77637e-05
THAP9-AS1	black	0.205208	0.268106	-0.244811	0.184396	-0.373282	0.0386048	0.681265	2.45571e-05	0.710937	7.38972e-06	-0.0255761	0.891369	-0.6414	0.000100947	-0.138517	0.457401	-0.63348	0.000130584
UFM1	black	0.177582	0.339209	-0.151926	0.41457	-0.308695	0.0910932	0.914532	6.3707e-13	0.624481	0.000173467	0.181442	0.328641	-0.699763	1.18117e-05	-0.372716	0.0389243	-0.649293	7.75387e-05
TC2N	black	0.0507446	0.786316	-0.097681	0.601136	-0.227837	0.217686	0.874725	1.25179e-10	0.503388	0.0038926	0.234406	0.20435	-0.549525	0.00136477	-0.230928	0.211338	-0.473531	0.00712972
KIAA1279	black	0.0143487	0.938933	0.151299	0.416521	-0.259889	0.15797	0.773596	3.33986e-07	0.432739	0.0150372	0.265499	0.148867	-0.555342	0.00118295	-0.242881	0.187989	-0.517386	0.00287593
WDR36	black	0.206115	0.265951	-0.0465814	0.803491	-0.364687	0.0436831	0.931212	3.04998e-14	0.555108	0.00118985	0.170316	0.359652	-0.671711	3.51286e-05	-0.406318	0.0233188	-0.653563	6.70157e-05
MRFAP1L1	black	0.0976869	0.601114	0.0870628	0.641422	-0.294605	0.107655	0.867695	2.63592e-10	0.505058	0.00375705	0.317264	0.0820151	-0.64646	8.53135e-05	-0.336861	0.0638731	-0.590769	0.000466915
SLC39A6	black	0.389492	0.0303238	0.0336475	0.857393	-0.555273	0.00118498	0.770295	4.02552e-07	0.559185	0.00107482	0.140724	0.450195	-0.766358	5.0098e-07	-0.621679	0.00018917	-0.70359	1.00828e-05
LBH	black	0.0466431	0.803236	0.0031981	0.986377	-0.0373092	0.842058	0.633105	0.00013216	0.254031	0.167892	0.342586	0.0592151	-0.307302	0.0926377	-0.27634	0.132364	-0.209196	0.258711
LOC101928054	black	0.24047	0.192548	-0.145705	0.434154	-0.300802	0.100113	0.71222	6.99254e-06	0.443978	0.0123494	0.0797688	0.669697	-0.547141	0.00144603	-0.458171	0.00954145	-0.482733	0.00594997
GORAB	black	0.273043	0.137234	-0.222334	0.229304	-0.370689	0.0400844	0.928157	5.61398e-14	0.677117	2.87329e-05	0.105898	0.570725	-0.731155	2.9865e-06	-0.367107	0.0422019	-0.700551	1.14353e-05
GAR1	black	0.331826	0.0682018	-0.185976	0.316493	-0.31639	0.0829078	0.865132	3.42198e-10	0.434533	0.014578	-0.00475952	0.979727	-0.549919	0.00135171	-0.318106	0.0811621	-0.569058	0.000835658
PCYOX1L	black	0.191919	0.300994	-0.309178	0.0905623	-0.256343	0.163925	0.770744	3.92524e-07	0.459105	0.0093774	-0.107451	0.565057	-0.458815	0.00942806	-0.264351	0.150698	-0.485374	0.00564377
CDKN1B	black	0.143387	0.44158	-0.0344621	0.853977	-0.511167	0.00329508	0.756057	8.70901e-07	0.65905	5.53764e-05	0.216708	0.24161	-0.798231	7.46209e-08	-0.252099	0.17126	-0.701871	1.08291e-05
AMMECR1L	black	0.168532	0.364781	-0.000271005	0.998846	-0.46733	0.00803234	0.723514	4.24466e-06	0.749155	1.24294e-06	0.197205	0.287621	-0.840256	3.36751e-09	-0.134553	0.470499	-0.825477	1.09846e-08
MRPS30	black	0.167285	0.368393	-0.0332036	0.859256	-0.273781	0.136132	0.910216	1.26496e-12	0.472639	0.00725401	0.199043	0.283061	-0.636497	0.000118485	-0.313174	0.0862576	-0.631878	0.000137442
NIP7	black	0.261861	0.154726	-0.00682141	0.970948	-0.364662	0.0436987	0.892145	1.60351e-11	0.505693	0.00370652	0.217246	0.240415	-0.725807	3.82421e-06	-0.261217	0.155779	-0.716816	5.72355e-06
ASF1A	black	0.12087	0.517179	0.113736	0.542382	-0.210327	0.256086	0.838877	3.77894e-09	0.386413	0.0317744	0.334381	0.0659773	-0.55894	0.00108144	-0.223628	0.226536	-0.522124	0.00258832
CYCS	black	0.268603	0.143997	-0.271431	0.139661	-0.396791	0.0271003	0.889433	2.25757e-11	0.625965	0.000165632	0.060814	0.745193	-0.615123	0.000230942	-0.332221	0.0678547	-0.569051	0.000835803
STAG3L3	black	0.252213	0.17106	-0.299091	0.102154	-0.394046	0.0282781	0.603721	0.000323382	0.720117	4.94476e-06	-0.225061	0.223497	-0.529461	0.00219206	-0.245176	0.183723	-0.477672	0.00657627
FAM179B	black	0.158168	0.395425	-0.127112	0.495606	-0.385747	0.0320952	0.867805	2.60628e-10	0.593781	0.000429279	0.159126	0.392532	-0.740392	1.92139e-06	-0.309529	0.0901777	-0.70498	9.51395e-06
GIMAP6	black	0.0219312	0.906778	0.0371097	0.842892	-0.215048	0.245322	0.872077	1.66555e-10	0.496635	0.00448463	0.336863	0.0638709	-0.660177	5.32234e-05	-0.261857	0.154732	-0.627311	0.000158796
SLC18B1	black	0.189342	0.307655	-0.261805	0.154818	-0.271073	0.140206	0.699858	1.17657e-05	0.516225	0.00295051	0.0036207	0.984577	-0.548212	0.00140902	-0.312592	0.0868743	-0.521055	0.00265097
LOC102724356	black	-0.0491648	0.792822	-0.0591287	0.752031	-0.146283	0.432314	0.70266	1.04806e-05	0.683595	2.24588e-05	0.0637561	0.7333	-0.512105	0.00322867	0.0436317	0.815716	-0.489056	0.00523951
DBF4	black	0.0730856	0.696001	-0.00945615	0.959734	-0.244427	0.185107	0.923027	1.47606e-13	0.461439	0.0089776	0.214049	0.247575	-0.604213	0.000318798	-0.385267	0.0323283	-0.54429	0.00154876
NRIP1	black	0.431732	0.0153001	-0.271962	0.138858	-0.510693	0.00332905	0.839104	3.70829e-09	0.658628	5.62034e-05	-0.185672	0.317297	-0.78832	1.39615e-07	-0.401133	0.025319	-0.789631	1.2876e-07
RUNX1-IT1	black	0.141249	0.44849	-0.208677	0.259921	-0.192486	0.299541	0.712496	6.90988e-06	0.760206	6.99324e-07	-0.00216924	0.99076	-0.567542	0.000869027	-0.0645397	0.730143	-0.575395	0.00070804
MINPP1	black	-0.00826334	0.96481	0.169324	0.362497	-0.0170768	0.927351	0.600432	0.000355522	0.212929	0.250117	0.310438	0.0891877	-0.476531	0.00672503	-0.0203166	0.913614	-0.500146	0.0041679
LRIF1	black	0.0639174	0.732651	0.177342	0.339872	-0.321063	0.0782203	0.652488	6.95365e-05	0.488619	0.00528618	0.370231	0.0403503	-0.68716	1.95596e-05	-0.0832755	0.656046	-0.607526	0.000289425
LOC100190986	black	0.160172	0.389387	-0.27281	0.137582	-0.33737	0.0634475	0.619279	0.00020361	0.757805	7.94407e-07	-0.071847	0.700915	-0.554399	0.0012109	-0.332639	0.0674879	-0.514929	0.00303568
PMS2P8	black	0.332726	0.0674118	-0.291266	0.111892	-0.540934	0.00167776	0.626979	0.00016046	0.799152	7.02787e-08	-0.0109765	0.953267	-0.690336	1.72655e-05	-0.42779	0.0163667	-0.597673	0.000384639
ZNF506	black	0.102819	0.58204	0.105879	0.570797	-0.2384	0.196522	0.737303	2.23126e-06	0.633992	0.000128454	0.162473	0.382522	-0.701949	1.07938e-05	-0.11269	0.546128	-0.635663	0.000121725
GNPDA2	black	0.234835	0.203499	-0.0515285	0.783092	-0.437769	0.0137795	0.874952	1.22114e-10	0.506632	0.00363295	0.242628	0.188464	-0.596543	0.000397156	-0.356122	0.0492606	-0.538444	0.00177943
RFX7	black	0.212384	0.251359	-0.0457051	0.807118	-0.375783	0.0372202	0.95695	4.031e-17	0.692043	1.61352e-05	0.185225	0.318486	-0.777581	2.65479e-07	-0.407158	0.0230074	-0.736262	2.34544e-06
RUFY3	black	0.318323	0.0809437	-0.31636	0.0829386	-0.440152	0.013215	0.894149	1.23805e-11	0.798593	7.28854e-08	-0.0212777	0.909544	-0.729752	3.18837e-06	-0.347096	0.0557367	-0.71645	5.8162e-06
TVP23B	black	0.174483	0.347842	0.165944	0.372298	-0.375847	0.0371854	0.765068	5.37728e-07	0.606707	0.00029646	0.306007	0.094092	-0.762609	6.14611e-07	0.00886912	0.962232	-0.721784	4.58917e-06
ZDBF2	black	0.12713	0.495546	-0.223152	0.227552	-0.236811	0.19961	0.814254	2.51079e-08	0.553555	0.00123642	0.0201609	0.914274	-0.541345	0.00166146	-0.36566	0.0430827	-0.467259	0.00804319
SP4	black	0.0538389	0.773613	0.0543466	0.771534	-0.187829	0.311609	0.682008	2.3869e-05	0.430941	0.0155093	0.393831	0.028372	-0.469383	0.00772332	-0.444195	0.0123016	-0.353764	0.050892
FANCL	black	0.138932	0.456042	-0.0606358	0.745915	-0.168743	0.364173	0.828784	8.51406e-09	0.57073	0.000800161	0.334267	0.0660761	-0.622629	0.00018371	-0.150039	0.420456	-0.608387	0.0002822
PFAS	black	0.207836	0.26189	-0.249111	0.176564	-0.30856	0.091242	0.81281	2.78154e-08	0.39898	0.02619	-0.0926448	0.620109	-0.495564	0.00458525	-0.404399	0.0240435	-0.493644	0.00477059
PPIL3	black	0.186492	0.315126	0.0230632	0.901989	-0.40586	0.0234904	0.644217	9.19524e-05	0.266234	0.147703	-0.106716	0.567735	-0.405695	0.0235523	-0.503065	0.00391928	-0.367581	0.0419168
CLK1	black	0.0263502	0.888102	-0.0281871	0.880355	-0.339873	0.0613882	0.720416	4.87922e-06	0.641627	0.000100194	0.240875	0.191777	-0.729791	3.18265e-06	-0.309201	0.0905367	-0.66536	4.42568e-05
MSMO1	black	0.0755152	0.686397	0.0396764	0.832174	-0.119465	0.522095	0.618044	0.000211411	0.206317	0.265471	0.310817	0.0887764	-0.415202	0.0201946	-0.143454	0.441366	-0.367725	0.0418306
LIAS	black	0.220849	0.23251	-0.08986	0.630706	-0.378105	0.0359709	0.904606	2.93556e-12	0.64219	9.83471e-05	0.0671947	0.719478	-0.716064	5.91569e-06	-0.340199	0.0611237	-0.669126	3.86173e-05
BRI3BP	black	0.361313	0.0458164	-0.184329	0.320873	-0.510825	0.00331958	0.668407	3.96406e-05	0.509242	0.00343506	-0.139457	0.454327	-0.728458	3.38544e-06	-0.284516	0.120835	-0.783326	1.89091e-07
BEX4	black	0.263399	0.15223	-0.00432788	0.981565	-0.389897	0.0301373	0.82398	1.23065e-08	0.481773	0.00606471	-0.043784	0.815084	-0.654223	6.55081e-05	-0.250394	0.174273	-0.641579	0.000100351
UAP1	black	-0.0625898	0.738008	0.188163	0.310733	-0.176407	0.342465	0.818476	1.8519e-08	0.40646	0.0232659	0.403846	0.0242558	-0.594891	0.000416098	-0.287376	0.116983	-0.534771	0.00193917
MBIP	black	0.290572	0.112788	-0.205871	0.266529	-0.42708	0.0165653	0.873693	1.40031e-10	0.531977	0.00206888	0.0812651	0.663859	-0.688631	1.84646e-05	-0.385551	0.0321904	-0.63687	0.00011706
UBP1	black	0.386347	0.0318062	-0.354843	0.0501405	-0.467449	0.0080141	0.865071	3.44332e-10	0.731839	2.89228e-06	-0.0508095	0.786049	-0.726111	3.77158e-06	-0.277379	0.130855	-0.732912	2.74992e-06
SLC16A10	black	0.275323	0.133852	-0.288069	0.116064	-0.363596	0.0443642	0.601853	0.000341308	0.313885	0.0855085	-0.289023	0.114808	-0.325535	0.0739285	-0.407315	0.0229498	-0.25938	0.158814
RBL2	black	0.14372	0.440509	0.054861	0.769429	-0.375726	0.0372513	0.74499	1.53217e-06	0.654426	6.50506e-05	0.161741	0.384696	-0.692977	1.55457e-05	-0.373407	0.0385351	-0.632478	0.000134837
EMG1	black	0.230315	0.212586	-0.0297523	0.873762	-0.300934	0.0999571	0.715977	5.93835e-06	0.194312	0.294893	0.0309618	0.868674	-0.396548	0.0272025	-0.411183	0.0215623	-0.402991	0.0245867
C6orf48	black	0.321741	0.0775579	-0.115345	0.536648	-0.279777	0.127423	0.771487	3.7643e-07	0.336239	0.0643961	-0.0673064	0.719031	-0.428122	0.0162745	-0.255674	0.165066	-0.380538	0.034698
NNT-AS1	black	0.0724268	0.698613	-0.0474123	0.800056	-0.307842	0.0920371	0.850576	1.37124e-09	0.568901	0.000839053	0.185472	0.317828	-0.593815	0.000428872	-0.122073	0.512984	-0.568299	0.000852233
TXNDC16	black	0.276179	0.132599	-0.235107	0.20296	-0.436575	0.0140696	0.764394	5.57888e-07	0.737141	2.24866e-06	0.0306983	0.869782	-0.830347	7.53362e-09	-0.176949	0.340963	-0.822542	1.37108e-08
MTIF2	black	0.375228	0.0375239	-0.193191	0.29774	-0.569738	0.000821061	0.913996	6.94998e-13	0.739716	1.98571e-06	-0.0816166	0.662491	-0.838155	4.01235e-09	-0.405098	0.0237774	-0.816321	2.1653e-08
HYLS1	black	-0.0859364	0.645758	0.258039	0.161056	-0.0838596	0.653782	0.558129	0.00110364	0.141325	0.448243	0.457566	0.00964894	-0.357127	0.0485782	-0.127649	0.493773	-0.341759	0.0598706
INSIG2	black	0.256677	0.163358	0.0722088	0.699478	-0.599073	0.000369613	0.721654	4.616e-06	0.608223	0.000283563	0.147761	0.427627	-0.826676	1.00217e-08	-0.218774	0.237041	-0.793965	9.81204e-08
TMEM38B	black	0.339119	0.0620024	-0.0813665	0.663464	-0.305232	0.0949716	0.819962	1.66075e-08	0.353835	0.0508418	0.039944	0.831058	-0.488311	0.00531921	-0.263795	0.151591	-0.466868	0.00810332
NDC80	black	-0.123121	0.509345	0.163549	0.379335	0.0384377	0.837343	0.711264	7.28661e-06	0.290601	0.11275	0.241416	0.19075	-0.420688	0.0184442	-0.163488	0.379515	-0.391717	0.0293097
PTPLAD1	black	0.0826228	0.658578	0.149426	0.422382	-0.155225	0.404388	0.852946	1.10507e-09	0.317557	0.0817176	0.270665	0.140826	-0.483759	0.00582938	-0.412691	0.0210404	-0.441137	0.0129874
RIOK1	black	0.249739	0.175439	-0.173864	0.349581	-0.300709	0.100224	0.89589	9.84648e-12	0.538252	0.00178748	-0.00816388	0.965233	-0.625738	0.000166809	-0.301303	0.0995213	-0.622351	0.000185294
DPY19L4	black	0.145248	0.435614	-0.194415	0.294632	-0.382808	0.0335436	0.873968	1.35922e-10	0.708147	8.3244e-06	0.116025	0.534231	-0.686927	1.97385e-05	-0.219211	0.236082	-0.617336	0.000216008
EID2	black	0.280343	0.126623	-0.00438463	0.981324	-0.256947	0.1629	0.829172	8.26015e-09	0.348823	0.0544483	0.0262595	0.888484	-0.510614	0.00333476	-0.313485	0.085929	-0.525589	0.00239407
ZMYM1	black	0.313867	0.0855269	-0.234587	0.203991	-0.403621	0.0243424	0.902772	3.82291e-12	0.636742	0.000117547	-0.0206991	0.911994	-0.72242	4.45963e-06	-0.348279	0.0548513	-0.736174	2.35532e-06
ZNHIT3	black	0.320437	0.0788365	0.0381889	0.838382	-0.506654	0.0036313	0.854501	9.5718e-10	0.494667	0.00467109	0.0772857	0.679427	-0.691215	1.66751e-05	-0.297668	0.103876	-0.650273	7.50007e-05
LEF1-AS1	black	0.317181	0.0820997	-0.203461	0.272291	-0.331583	0.0684165	0.594187	0.000424416	0.246445	0.181391	-0.35727	0.0484822	-0.348634	0.0545885	-0.378539	0.0357412	-0.311023	0.0885546
CAPN7	black	0.387986	0.0310266	-0.0943631	0.613608	-0.595021	0.000414588	0.873214	1.47462e-10	0.731353	2.95893e-06	-0.00968132	0.958776	-0.818268	1.88029e-08	-0.519298	0.00275674	-0.773266	3.40327e-07
HAUS6	black	0.202785	0.27392	-0.172488	0.353467	-0.394263	0.0281834	0.954284	9.46787e-17	0.742487	1.73413e-06	0.127316	0.49491	-0.799549	6.84767e-08	-0.418908	0.0189979	-0.738515	2.10464e-06
ZNF813	black	0.216466	0.242147	-0.155535	0.403437	-0.396383	0.0272725	0.866917	2.85491e-10	0.578036	0.000660123	0.140786	0.449994	-0.701348	1.10655e-05	-0.425685	0.0169612	-0.651106	7.29035e-05
TTC37	black	0.171113	0.357374	-0.0984671	0.598197	-0.370594	0.0401394	0.939706	4.76828e-15	0.658487	5.64808e-05	0.137021	0.462323	-0.703494	1.01235e-05	-0.450344	0.0110144	-0.641846	9.94725e-05
ATF1	black	0.331378	0.0685986	0.0783414	0.675285	-0.454598	0.0101917	0.851283	1.28629e-09	0.562155	0.000997251	0.175108	0.346089	-0.774243	3.21866e-07	-0.407164	0.0230053	-0.732509	2.80263e-06
GFPT1	black	0.127002	0.495983	0.0218014	0.907327	-0.334106	0.0662144	0.841764	2.96506e-09	0.41565	0.0200469	0.286642	0.117962	-0.597597	0.000385471	-0.302956	0.0975877	-0.571008	0.000794391
FIGNL1	black	0.256259	0.164067	-0.0618385	0.741045	-0.210739	0.255135	0.793403	1.01676e-07	0.417293	0.0195118	0.0727185	0.697456	-0.529352	0.00219756	-0.537528	0.00181815	-0.500063	0.0041751
ARMCX2	black	0.137917	0.459372	0.0736532	0.693753	-0.177801	0.338604	0.716549	5.79103e-06	0.31687	0.0824167	-0.120544	0.518316	-0.437612	0.0138173	-0.155427	0.403769	-0.451402	0.0108048
MRPS9	black	0.227329	0.218741	-0.205244	0.268019	-0.374906	0.0377012	0.871643	1.74433e-10	0.495253	0.00461486	-0.076085	0.684151	-0.613181	0.000244796	-0.520903	0.00265997	-0.583314	0.000572838
NMT2	black	0.0340692	0.855624	-0.145043	0.436269	-0.139682	0.453589	0.804056	5.08008e-08	0.527622	0.00228611	0.226635	0.220189	-0.458544	0.00947556	-0.154511	0.406579	-0.406128	0.0233897
SLC26A2	black	0.279736	0.127481	-0.181586	0.328251	-0.45211	0.0106663	0.926018	8.47198e-14	0.732424	2.8138e-06	0.121747	0.51412	-0.82636	1.02676e-08	-0.351487	0.0525073	-0.813578	2.63448e-08
RRAS2	black	-0.0154947	0.934066	0.201657	0.276656	-0.120023	0.520141	0.641691	9.9981e-05	0.189228	0.307951	0.473178	0.00717879	-0.302183	0.0984887	-0.346153	0.0564501	-0.241904	0.189828
PIK3R1	black	0.203289	0.272705	-0.10982	0.556459	-0.364947	0.0435219	0.902712	3.85575e-12	0.679961	2.58064e-05	0.120527	0.518376	-0.748885	1.26003e-06	-0.490876	0.00504897	-0.673363	3.30511e-05
ATP1B1	black	0.339937	0.0613355	-0.266585	0.14715	-0.327826	0.0718021	0.670693	3.64679e-05	0.482743	0.00594876	0.165754	0.372853	-0.528214	0.00225543	-0.195436	0.292054	-0.514823	0.0030427
SGK223	black	0.103779	0.578499	-0.0315534	0.866187	-0.0934188	0.617177	0.756407	8.55071e-07	0.273577	0.136435	0.000613364	0.997387	-0.352724	0.0516248	-0.304946	0.0952967	-0.325067	0.0743692
IMPACT	black	0.477258	0.00662993	-0.183615	0.322783	-0.46195	0.0088921	0.807101	4.13406e-08	0.542916	0.00160046	-0.125359	0.501619	-0.67768	2.81311e-05	-0.342857	0.0590011	-0.684012	2.21005e-05
AKR1B1	black	0.190503	0.304643	-0.0292052	0.876066	-0.28365	0.122019	0.85582	8.46276e-10	0.369997	0.0404865	0.140438	0.451127	-0.497716	0.00438497	-0.395412	0.0276867	-0.472117	0.00732761
SLC25A32	black	0.187945	0.311305	-0.0999048	0.592837	-0.438462	0.0136132	0.929442	4.35819e-14	0.594534	0.0004203	0.142946	0.443	-0.738117	2.1455e-06	-0.297674	0.103869	-0.713378	6.65092e-06
RNF175	black	-0.14856	0.425103	0.149413	0.422421	0.377856	0.0361029	-0.689034	1.81748e-05	-0.591743	0.000454441	-0.0669415	0.720493	0.613568	0.000241978	0.359751	0.0468324	0.593575	0.000431762
LACTB2	black	0.329354	0.0704098	-0.0438235	0.814919	-0.416799	0.0196716	0.80781	3.93834e-08	0.525911	0.00237667	0.0987494	0.597143	-0.745376	1.50295e-06	-0.0880847	0.637499	-0.77247	3.5607e-07
SLC38A6	black	0.420493	0.0185042	-0.296547	0.105248	-0.518246	0.00282178	0.721693	4.60787e-06	0.523344	0.00251841	-0.097909	0.600283	-0.601402	0.000345766	-0.166452	0.370817	-0.665585	4.39005e-05
ZSCAN16	black	0.136614	0.463667	0.0229759	0.902358	-0.400172	0.0257048	0.645917	8.68787e-05	0.61027	0.000266945	0.197104	0.287872	-0.783899	1.82693e-07	-0.0208236	0.911467	-0.765012	5.39381e-07
DDX55	black	0.118572	0.525233	-0.0963112	0.606272	-0.373935	0.0382397	0.893703	1.31199e-11	0.720801	4.796e-06	0.134002	0.472335	-0.762933	6.03946e-07	-0.426692	0.0166744	-0.695079	1.42888e-05
SLC26A11	black	0.209471	0.258072	-0.227029	0.219366	-0.334023	0.0662856	0.817238	2.02643e-08	0.510998	0.00330714	0.0335992	0.857596	-0.486251	0.00554514	-0.493912	0.0047443	-0.453227	0.010451
RPS5	black	0.329222	0.0705294	-0.0922144	0.621742	-0.416103	0.0198982	0.795512	8.89142e-08	0.348039	0.05503	-0.0717038	0.701484	-0.466243	0.0082001	-0.285781	0.11912	-0.439215	0.0134344
EIF3L	black	0.327264	0.0723187	-0.22173	0.230605	-0.46623	0.00820206	0.883101	4.85355e-11	0.575648	0.000703316	-0.15058	0.418763	-0.674047	3.22229e-05	-0.535961	0.00188611	-0.668162	3.99956e-05
GSPT2	black	0.00745002	0.968272	0.110629	0.553539	-0.0464377	0.804086	0.806834	4.21017e-08	0.31356	0.0858495	0.263099	0.152714	-0.493189	0.00481544	-0.239031	0.195304	-0.481404	0.00610927
PPAPDC2	black	0.0546752	0.770189	-0.0037099	0.984197	-0.270124	0.141654	0.846173	2.02805e-09	0.580823	0.000612676	0.157964	0.396043	-0.662631	4.87935e-05	-0.303295	0.097194	-0.623092	0.000181099
RFK	black	0.328213	0.0714468	-0.0408063	0.827465	-0.331244	0.0687167	0.591437	0.000458316	0.30977	0.0899135	-0.033965	0.856062	-0.542613	0.00161208	0.0142575	0.93932	-0.60344	0.000326027
KDSR	black	0.131967	0.479149	-0.139531	0.454084	-0.178852	0.33571	0.790979	1.18403e-07	0.339823	0.0614287	0.141363	0.448121	-0.459777	0.00926078	-0.423903	0.0174781	-0.404184	0.0241258
ZCCHC7	black	0.305766	0.0943653	-0.215003	0.245423	-0.438949	0.0134975	0.896934	8.56661e-12	0.764969	5.40649e-07	-0.0306542	0.869967	-0.78741	1.47634e-07	-0.336756	0.0639608	-0.737267	2.23513e-06
TMEM243	black	0.206914	0.264061	-0.0235053	0.900119	-0.353135	0.051334	0.886739	3.1439e-11	0.463969	0.0085608	0.0501344	0.788827	-0.589108	0.000488884	-0.313783	0.0856156	-0.552911	0.00125619
ZFP14	black	0.0292148	0.876025	-0.11426	0.540511	-0.174007	0.349177	0.523087	0.00253304	0.500294	0.0041549	0.206744	0.264461	-0.323321	0.0760299	-0.152859	0.411674	-0.22517	0.223266
MRPS33	black	0.213343	0.249173	-0.00464576	0.980212	-0.186826	0.314245	0.631242	0.000140255	0.0854524	0.647624	-0.00372094	0.98415	-0.250736	0.173665	-0.165748	0.372871	-0.241692	0.190228
INTS2	black	0.28847	0.115534	-0.121359	0.515472	-0.444195	0.0123017	0.915171	5.73703e-13	0.615577	0.000227805	0.14492	0.436663	-0.753303	1.00507e-06	-0.271976	0.138837	-0.74157	1.81399e-06
GIMAP8	black	0.324592	0.0748182	-0.0103226	0.956048	-0.340741	0.060686	0.56819	0.000854625	0.444462	0.0122432	-0.0734173	0.694687	-0.609016	0.000277017	-0.435897	0.0142367	-0.644015	9.25732e-05
ZBTB41	black	0.216651	0.241735	-0.190181	0.305476	-0.398327	0.0264586	0.894209	1.2283e-11	0.67506	3.10319e-05	0.203315	0.272641	-0.730152	3.12955e-06	-0.21779	0.23921	-0.693697	1.51043e-05
TRAF3IP3	black	0.255657	0.165096	-0.208214	0.261006	-0.427299	0.0165039	0.90143	4.62241e-12	0.783178	1.90775e-07	0.0824515	0.659244	-0.702951	1.03548e-05	-0.374304	0.0380341	-0.644638	9.06726e-05
MAN1C1	black	0.187697	0.311954	-0.137632	0.460311	-0.150223	0.419882	0.674645	3.15144e-05	0.246677	0.180968	-0.275751	0.133223	-0.315405	0.083923	-0.274875	0.134511	-0.310206	0.0894389
PDIK1L	black	0.0817764	0.661869	0.0216867	0.907813	-0.25773	0.161576	0.867457	2.70127e-10	0.510353	0.00335366	0.301095	0.0997663	-0.655188	6.33597e-05	-0.339922	0.0613482	-0.602201	0.000337906
IMMP1L	black	0.110015	0.555754	0.0253771	0.892209	-0.256181	0.1642	0.827746	9.22809e-09	0.344378	0.0578132	0.177149	0.340407	-0.490369	0.00510143	-0.273126	0.13711	-0.425036	0.0171479
PLEKHA1	black	0.0465698	0.80354	-0.03373	0.857047	-0.238379	0.196562	0.889486	2.24274e-11	0.549929	0.00135138	0.373884	0.038268	-0.587261	0.000514383	-0.445998	0.0119118	-0.500006	0.00418009
C17orf75	black	0.224744	0.224166	0.0305366	0.870462	-0.305908	0.094204	0.872249	1.63535e-10	0.499071	0.00426276	0.176571	0.34201	-0.624994	0.000170722	-0.443658	0.0124198	-0.586274	0.000528484
HERC2	black	0.215403	0.244524	-0.0562618	0.763706	-0.272776	0.137634	0.846391	1.98963e-09	0.548578	0.00139655	0.0313656	0.866976	-0.59835	0.000377303	-0.353466	0.051101	-0.59162	0.000455993
LINC00969	black	0.106799	0.567434	-0.259914	0.157929	-0.263435	0.152171	0.648993	7.83323e-05	0.571499	0.000784292	0.0414065	0.824966	-0.612129	0.000252602	-0.125834	0.499985	-0.553394	0.00124133
ICAM4	black	-0.197755	0.286252	0.0302363	0.871725	0.377621	0.0362282	-0.695587	1.3999e-05	-0.572305	0.000767939	-0.112651	0.546265	0.656072	6.14477e-05	0.335534	0.0649923	0.63078	0.00014233
KCTD3	black	0.452433	0.0106037	-0.35893	0.0473728	-0.591416	0.000458583	0.601012	0.000349657	0.668076	4.01212e-05	-0.365265	0.0433257	-0.704026	9.90128e-06	-0.245533	0.183065	-0.760132	7.02086e-07
MTERF3	black	0.0848602	0.649911	-0.0983104	0.598782	-0.270116	0.141665	0.931594	2.82016e-14	0.538967	0.00175763	0.186949	0.313923	-0.622388	0.000185081	-0.355504	0.0496843	-0.591528	0.000457159
NFE2L3	black	0.326174	0.0733309	-0.223514	0.226778	-0.301022	0.0998526	0.765475	5.25866e-07	0.520088	0.00270872	-0.12412	0.505891	-0.619675	0.000201158	-0.308486	0.0913232	-0.591926	0.000452119
GATA3	black	-0.0340473	0.855716	-0.0314282	0.866713	-0.0695764	0.709955	0.760444	6.90453e-07	0.354193	0.0505922	0.334199	0.066134	-0.384519	0.0326942	-0.258439	0.160386	-0.324005	0.0753759
DMXL1	black	0.268842	0.143627	-0.27297	0.137343	-0.478575	0.00646064	0.824126	1.21707e-08	0.854084	9.94958e-10	0.063915	0.73266	-0.810024	3.38039e-08	-0.132184	0.47842	-0.80801	3.88472e-08
TRMT11	black	0.075965	0.684624	-0.0957093	0.608535	-0.218268	0.238153	0.913424	7.62305e-13	0.568708	0.000843258	0.192468	0.299587	-0.580321	0.00062099	-0.33231	0.0677765	-0.501934	0.00401402
SERINC5	black	0.334231	0.0661069	-0.211351	0.253727	-0.484551	0.00573776	0.826547	1.01215e-08	0.71582	5.97938e-06	-0.148615	0.424931	-0.78824	1.40304e-07	-0.214686	0.246136	-0.78197	2.05044e-07
EZH2	black	0.221488	0.231127	-0.162747	0.381709	-0.273556	0.136467	0.816072	2.20451e-08	0.640423	0.000104244	0.142494	0.44446	-0.685096	2.11938e-05	-0.160055	0.389738	-0.660243	5.31003e-05
LOC100134445	black	0.246855	0.180644	-0.469893	0.00764823	-0.392694	0.0288731	0.625795	0.000166514	0.752881	1.02721e-06	-0.0807377	0.665915	-0.605355	0.00030839	-0.178239	0.337398	-0.546401	0.00147209
RSL24D1	black	0.419627	0.0187727	-0.0914317	0.624716	-0.51656	0.00292878	0.811065	3.14416e-08	0.420514	0.0184976	-0.0781004	0.676229	-0.6273	0.000158851	-0.324609	0.0748016	-0.594583	0.000419721
LOC101927841	black	0.166325	0.371185	-0.289508	0.114172	-0.326495	0.0730318	0.578142	0.000658254	0.3949	0.027907	-0.0761258	0.68399	-0.380661	0.0346344	-0.444533	0.0122277	-0.304715	0.0955603
DOCK10	black	0.0953709	0.609808	-0.200565	0.279321	-0.20615	0.265867	0.872395	1.61006e-10	0.65399	6.60367e-05	0.0397178	0.832001	-0.581557	0.000600691	-0.202312	0.275064	-0.542264	0.00162556
HEATR3	black	0.386709	0.0316326	-0.310227	0.0894168	-0.484398	0.00575538	0.554205	0.00121674	0.63854	0.000110872	-0.309579	0.0901229	-0.64575	8.73668e-05	-0.106962	0.566839	-0.711876	7.09722e-06
CCDC109B	black	0.228528	0.216256	-0.0286546	0.878385	-0.231442	0.210295	0.821138	1.52235e-08	0.294872	0.107323	0.044476	0.812212	-0.45699	0.00975238	-0.359369	0.0470832	-0.440926	0.013036
NR1D2	black	0.0481358	0.797067	0.21845	0.237754	-0.23218	0.208805	0.861934	4.70467e-10	0.489071	0.00523788	0.282112	0.124145	-0.599986	0.000360097	-0.43618	0.0141669	-0.528105	0.00226108
ETS1	black	0.0549123	0.769219	0.00630105	0.973163	-0.142683	0.443848	0.720112	4.94581e-06	0.351738	0.0523275	0.115924	0.534592	-0.371431	0.0396564	-0.577823	0.000663879	-0.292269	0.110606
HNRNPA1	black	0.339716	0.0615152	-0.513928	0.0031029	-0.456045	0.00992398	0.747089	1.37951e-06	0.719824	5.00974e-06	-0.146053	0.433048	-0.582662	0.000583039	-0.321054	0.0782294	-0.54133	0.00166205
LOC374443	black	0.12029	0.519206	0.0331659	0.859414	-0.150943	0.41763	0.648816	7.88026e-05	0.42451	0.0173005	0.147676	0.427894	-0.387238	0.0313803	-0.211358	0.25371	-0.372313	0.0391525
RBM12B	black	0.104688	0.575158	-0.0482983	0.796397	-0.332101	0.0679603	0.806979	4.16856e-08	0.700951	1.12482e-05	0.280046	0.127042	-0.763121	5.9784e-07	-0.227115	0.219188	-0.706363	8.97707e-06
USP53	black	0.237332	0.198595	-0.196195	0.290145	-0.298307	0.1031	0.790838	1.19449e-07	0.573042	0.000753257	0.12779	0.493292	-0.63402	0.000128337	-0.225699	0.222152	-0.578088	0.000659199
LSM5	black	0.299513	0.101648	-0.118121	0.526823	-0.331705	0.0683093	0.829373	8.13166e-09	0.330406	0.0694634	-0.0270654	0.885084	-0.491482	0.00498683	-0.340381	0.0609762	-0.467905	0.00794473
MLH3	black	-0.313607	0.0858007	0.113401	0.543582	0.284673	0.120621	-0.535501	0.00190644	-0.491593	0.00497555	-0.0982225	0.59911	0.492596	0.00487437	0.607419	0.000290334	0.472678	0.00724858
ESF1	black	0.107856	0.563583	-0.0691752	0.711556	-0.291478	0.111619	0.896431	9.16269e-12	0.627656	0.000157085	0.198763	0.283753	-0.675417	3.06212e-05	-0.301321	0.0995004	-0.628055	0.000155128
GPR18	black	-0.0748292	0.689104	0.21903	0.236479	-0.00480566	0.979531	0.700268	1.1569e-05	0.234983	0.203205	0.346567	0.0561363	-0.377845	0.036109	-0.252173	0.171131	-0.339582	0.0616246
KCNA3	black	-0.0412456	0.825636	-0.0418434	0.823148	-0.0382464	0.838142	0.707375	8.60143e-06	0.382332	0.0337828	0.191999	0.30079	-0.345365	0.0570517	-0.486555	0.0055113	-0.269547	0.142539
LYRM7	black	0.206494	0.265052	-0.140825	0.449867	-0.324793	0.0746277	0.933756	1.79559e-14	0.593038	0.000438302	0.125687	0.500492	-0.630005	0.00014587	-0.318153	0.0811149	-0.585279	0.00054305
CRNKL1	black	0.259383	0.15881	0.189974	0.306014	-0.493672	0.00476779	0.48215	0.00601942	0.406501	0.0232509	0.15378	0.408831	-0.722089	4.52652e-06	-0.19889	0.283439	-0.705543	9.29189e-06
LOC101928370	black	-0.0532654	0.775963	0.157811	0.396504	-0.145216	0.435715	0.723905	4.17021e-06	0.314064	0.0853207	0.208672	0.259933	-0.485672	0.00561015	-0.0628758	0.736853	-0.460498	0.00913703
FAM169A	black	0.0241727	0.897298	0.0533115	0.775774	-0.201122	0.277958	0.824242	1.20645e-08	0.441951	0.0128018	0.383629	0.0331336	-0.511566	0.00326669	-0.333711	0.0665555	-0.428732	0.0161063
ZNF195	black	0.127579	0.494013	-0.140444	0.451107	-0.213315	0.249238	0.836595	4.56257e-09	0.496182	0.00452703	0.0832852	0.656008	-0.593714	0.000430087	-0.602784	0.000332263	-0.544926	0.00152528
FAM60A	black	0.366479	0.0425826	-0.159982	0.389957	-0.51091	0.00331344	0.906312	2.28529e-12	0.563604	0.000961238	-0.0202166	0.914038	-0.691954	1.61923e-05	-0.534092	0.00197003	-0.634455	0.000126557
BTN3A3	black	0.164702	0.375938	-0.0814653	0.66308	-0.34328	0.058669	0.898208	7.21333e-12	0.719068	5.18112e-06	0.274978	0.134359	-0.803824	5.15987e-08	-0.22292	0.228048	-0.756804	8.37441e-07
S1PR1	black	-0.101221	0.58795	0.156943	0.399141	-0.128062	0.492363	0.728224	3.42238e-06	0.451249	0.0108349	0.543983	0.00156018	-0.547232	0.00144284	-0.188624	0.309526	-0.453374	0.010423
TRIB2	black	0.103016	0.581311	-0.132288	0.478073	-0.258331	0.160566	0.843273	2.60701e-09	0.566474	0.000893237	0.0741898	0.69163	-0.514688	0.00305173	-0.453002	0.0104941	-0.458711	0.00944632
MSANTD2	black	0.0634955	0.734352	-0.0506428	0.786735	-0.252208	0.171069	0.924394	1.14854e-13	0.559765	0.00105927	0.202403	0.274846	-0.622725	0.000183164	-0.312967	0.0864761	-0.601073	0.00034905
CRYZ	black	0.233966	0.205226	0.185534	0.317664	-0.216411	0.24227	0.622004	0.000187283	0.100726	0.589785	0.198501	0.2844	-0.304886	0.0953652	-0.370213	0.0403607	-0.272409	0.138185
ZNF420	black	-0.0711533	0.703673	0.165959	0.372254	-0.0759904	0.684524	0.814454	2.47538e-08	0.39653	0.0272105	0.443167	0.0125287	-0.511464	0.0032739	-0.225255	0.223088	-0.468922	0.00779182
CCDC104	black	0.00834474	0.964464	-0.0453174	0.808724	-0.159928	0.39012	0.832554	6.3251e-09	0.41663	0.0197264	0.130897	0.482753	-0.4798	0.00630648	-0.452337	0.0106223	-0.409346	0.0222122
ITM2A	black	0.103785	0.578478	0.0532564	0.776	-0.0373103	0.842054	0.597076	0.000391207	0.183797	0.322296	0.345335	0.0570752	-0.204842	0.268979	-0.0256695	0.890975	-0.19571	0.291364
ARHGAP5	black	0.186588	0.314874	-0.095357	0.609861	-0.262082	0.154364	0.90648	2.22894e-12	0.50645	0.00364717	0.00852208	0.963709	-0.597647	0.00038492	-0.372918	0.0388101	-0.561619	0.00101087
GIMAP7	black	-0.0626324	0.737836	0.173121	0.351675	-0.0470658	0.801488	0.753242	1.00829e-06	0.339129	0.0619945	0.361512	0.0456887	-0.457565	0.00964924	-0.237012	0.199218	-0.408962	0.0223501
ZNF121	black	0.154147	0.407699	-0.138346	0.457963	-0.305615	0.0945359	0.942196	2.62842e-15	0.690934	1.68617e-05	0.0852541	0.64839	-0.679787	2.59774e-05	-0.220084	0.234174	-0.671179	3.58224e-05
AMIGO2	black	-0.0568318	0.76138	-0.0731547	0.695727	-0.0846118	0.650871	0.722905	4.36316e-06	0.41728	0.0195162	0.269744	0.142236	-0.393534	0.0285023	-0.0345973	0.853411	-0.325696	0.073778
DDHD2	black	0.173171	0.351533	-0.178384	0.336997	-0.353133	0.0513356	0.92214	1.73267e-13	0.670216	3.71099e-05	0.151556	0.415721	-0.659205	5.50759e-05	-0.325756	0.0737214	-0.600783	0.000351966
PRKCQ-AS1	black	0.117635	0.528535	-0.153847	0.408624	-0.174997	0.3464	0.807895	3.91551e-08	0.512264	0.00321752	-0.0646558	0.729676	-0.500082	0.00417342	-0.335769	0.0647935	-0.434254	0.0146485
TMEM263	black	-0.00398048	0.983045	0.10512	0.573576	-0.217812	0.239161	0.840723	3.2379e-09	0.391869	0.0292417	0.219538	0.235366	-0.506433	0.00364847	-0.222635	0.228659	-0.449154	0.0112544
LOC101927365	black	0.314274	0.0850999	-0.0290657	0.876653	-0.499154	0.00425537	0.801126	6.17399e-08	0.668346	3.97299e-05	0.103884	0.578115	-0.691588	1.64301e-05	-0.151985	0.414385	-0.676603	2.92926e-05
TCF7	black	0.14465	0.437525	-0.102296	0.583969	-0.166326	0.371183	0.803139	5.4018e-08	0.342591	0.0592107	-0.037868	0.839723	-0.399731	0.0258832	-0.438551	0.0135921	-0.35195	0.0521755
CD96	black	0.0113869	0.951522	0.0035375	0.984932	-0.0865139	0.643534	0.813663	2.6185e-08	0.311653	0.0878767	0.326258	0.0732525	-0.421089	0.0183214	-0.31165	0.0878804	-0.354375	0.0504649
RAB39B	black	0.0803647	0.66737	0.169254	0.3627	-0.29289	0.109816	0.775853	2.93436e-07	0.434032	0.0147051	0.328937	0.0707878	-0.629349	0.000148929	-0.187483	0.312515	-0.575809	0.00070033
MLLT3	black	0.145051	0.436243	-0.211967	0.252312	-0.242396	0.188901	0.815571	2.28527e-08	0.547836	0.0014219	-0.0447029	0.811271	-0.528124	0.00226009	-0.401991	0.0249785	-0.44481	0.0121675
TMEM14A	black	0.0715108	0.702251	0.109407	0.557953	-0.170612	0.358806	0.713677	6.56518e-06	0.235044	0.203085	0.252546	0.170478	-0.349948	0.0536219	-0.139013	0.455778	-0.284007	0.12153
NAP1L2	black	0.21739	0.240095	-0.0323651	0.862776	-0.397799	0.0266777	0.780992	2.17294e-07	0.445434	0.0120327	0.135368	0.467791	-0.669324	3.83401e-05	-0.172193	0.354302	-0.639957	0.000105849
KBTBD8	black	0.0912277	0.625492	0.0461117	0.805435	-0.248071	0.178435	0.744746	1.55083e-06	0.439222	0.0134328	0.106485	0.56858	-0.579558	0.000633832	-0.257376	0.162173	-0.568106	0.000856492
TAF1A	black	0.162993	0.380978	-0.0654905	0.726318	-0.386182	0.0318855	0.888545	2.52032e-11	0.606081	0.000301931	0.103818	0.578358	-0.718932	5.21246e-06	-0.284919	0.120286	-0.707437	8.57879e-06
ZNF14	black	-0.0236855	0.899357	0.0676968	0.717467	-0.096402	0.605931	0.679506	2.62562e-05	0.398748	0.0262849	0.132539	0.477229	-0.536726	0.00185264	-0.268101	0.144776	-0.494056	0.00473029
CLEC2D	black	0.0949043	0.611566	0.0353739	0.850157	-0.202811	0.273859	0.867553	2.67458e-10	0.54002	0.00171446	0.364477	0.0438136	-0.613497	0.000242491	-0.394108	0.028251	-0.535311	0.00191491
ITGA4	black	0.124501	0.504575	0.0424772	0.820512	-0.266502	0.147281	0.834176	5.55369e-09	0.581336	0.000604275	0.257087	0.162663	-0.641507	0.000100592	-0.376558	0.0367992	-0.579449	0.000635684
SEPT6	black	0.0580809	0.756292	-0.220859	0.232488	-0.180828	0.33031	0.848314	1.67918e-09	0.567969	0.000859512	0.028884	0.877419	-0.523283	0.00252187	-0.364847	0.043584	-0.452017	0.0106845
BNIP3	black	0.204029	0.270925	-0.0847724	0.65025	-0.326409	0.0731113	0.867054	2.81526e-10	0.3991	0.0261408	0.0190199	0.919109	-0.521768	0.00260901	-0.434329	0.0146297	-0.468753	0.00781711
LINC01215	black	0.288761	0.115151	-0.210888	0.254792	-0.351204	0.0527105	0.885966	3.45176e-11	0.523715	0.00249752	-0.0872599	0.640665	-0.597738	0.00038393	-0.378896	0.035553	-0.56427	0.000945067
RCAN3	black	0.302229	0.0984348	-0.181377	0.328819	-0.32145	0.0778421	0.840768	3.22552e-09	0.444971	0.0121325	-0.138542	0.457322	-0.482397	0.00598988	-0.488428	0.00530664	-0.432599	0.0150736
ZNF383	black	0.207817	0.261936	0.043227	0.817396	-0.321393	0.0778979	0.796012	8.61073e-08	0.602012	0.000339745	0.213971	0.247751	-0.774466	3.17781e-07	-0.213086	0.249759	-0.725494	3.8794e-06
TIGD2	black	0.247443	0.179573	0.0739078	0.692745	-0.411297	0.0215226	0.780089	2.29212e-07	0.520148	0.00270512	0.17553	0.344908	-0.781932	2.05498e-07	-0.270504	0.141072	-0.776557	2.81728e-07
RASGRP1	black	0.0407131	0.827853	-0.11329	0.543977	-0.177248	0.340134	0.915674	5.28057e-13	0.554375	0.00121164	0.261812	0.154805	-0.571981	0.000774486	-0.303172	0.0973372	-0.500623	0.00412632
GPR183	black	-0.211379	0.253662	0.18511	0.318791	0.0967308	0.604696	0.656282	6.1001e-05	0.250552	0.173991	0.407316	0.0229495	-0.311191	0.0883734	-0.148739	0.424541	-0.269864	0.142052
CYBRD1	black	0.0585794	0.754264	0.171795	0.355432	0.142576	0.444194	-0.599798	0.000362037	-0.437178	0.0139225	-0.0689543	0.712438	0.25134	0.172597	0.121425	0.515242	0.180995	0.329856
BCL11A	black	0.213174	0.249558	-0.183173	0.323971	-0.316946	0.082339	0.750826	1.14155e-06	0.539257	0.00174563	-0.0614023	0.74281	-0.591324	0.000459769	-0.355693	0.0495546	-0.585486	0.000539993
ZNF83	black	-0.0573029	0.75946	-0.0170427	0.927495	-0.221016	0.232149	0.765379	5.28654e-07	0.717151	5.63963e-06	0.308498	0.0913104	-0.629702	0.000147276	-0.103254	0.580435	-0.549183	0.00137618
RRP15	black	0.22967	0.213906	-0.116808	0.531458	-0.301617	0.0991514	0.889522	2.23274e-11	0.425559	0.0169972	-0.0144235	0.938615	-0.583374	0.000571911	-0.360781	0.0461604	-0.559331	0.00107089
GPRASP1	black	0.32917	0.0705765	-0.284518	0.120832	-0.312149	0.0873457	0.826814	9.9159e-09	0.538036	0.00179656	-0.178587	0.336438	-0.530956	0.00211813	-0.369124	0.0409988	-0.510568	0.00333811
SNRPD2	black	0.251699	0.171964	-0.0619709	0.740509	-0.293837	0.108619	0.823713	1.25562e-08	0.361642	0.045605	0.0317373	0.865414	-0.497912	0.00436709	-0.335157	0.0653133	-0.452016	0.0106846
TNN	blue	-0.186874	0.314119	-0.046779	0.802674	0.474959	0.00693467	-0.549399	0.00136895	-0.537506	0.0018191	0.0669902	0.720298	0.715956	5.94388e-06	-0.00130253	0.994451	0.760953	6.71911e-07
KCNN1	blue	-0.406572	0.0232244	0.19597	0.290711	0.574209	0.000730529	-0.540008	0.00171494	-0.630701	0.000142688	0.259024	0.159407	0.726298	3.73939e-06	0.0545589	0.770665	0.785544	1.65418e-07
D21S2090E	blue	-0.360715	0.0462033	0.0300414	0.872545	0.427589	0.0164227	-0.563961	0.00095253	-0.611209	0.000259611	-0.0400968	0.830422	0.703226	1.02368e-05	0.0627153	0.737501	0.664866	4.50489e-05
HIC1	blue	-0.272573	0.137938	0.13165	0.480215	0.366014	0.0428657	-0.505652	0.00370979	-0.640096	0.000105368	0.0154701	0.93417	0.743141	1.6791e-06	0.0925568	0.620443	0.760263	6.972e-07
LOC283692	blue	0.0125805	0.946447	0.0722083	0.699481	0.283765	0.121862	-0.5086	0.00348286	-0.702531	1.0537e-05	-0.231177	0.210834	0.656249	6.10692e-05	-0.057382	0.759138	0.629043	0.000150376
CRHBP	blue	-0.169365	0.362381	0.130797	0.483089	0.459309	0.00934185	-0.675166	3.09089e-05	-0.781566	2.10023e-07	-0.0971309	0.603196	0.812269	2.88959e-08	0.0757311	0.685545	0.778993	2.44453e-07
LTK	blue	-0.510312	0.00335664	0.175975	0.343668	0.743902	1.61715e-06	-0.476748	0.00669653	-0.672699	3.38726e-05	0.148603	0.424969	0.851266	1.28824e-09	0.134681	0.470075	0.864702	3.57345e-10
SERPINB7	blue	-0.322647	0.0766793	0.0535531	0.774784	0.580574	0.000616794	-0.513147	0.00315623	-0.643372	9.45716e-05	0.00297275	0.987337	0.734265	2.5795e-06	-0.112505	0.54679	0.722618	4.42011e-06
ARRDC3-AS1	blue	-0.0935088	0.616837	0.0510129	0.785212	0.196752	0.288753	-0.610816	0.000262654	-0.60087	0.000351083	0.121344	0.515525	0.696895	1.32778e-05	0.211939	0.252376	0.697844	1.27754e-05
ZNF800	blue	-0.128432	0.491104	0.161966	0.384028	-0.0298166	0.873492	0.380493	0.0347212	0.186933	0.313963	0.304026	0.0963507	-0.152321	0.413344	-0.506789	0.00362082	-0.062808	0.737126
ME3	blue	-0.288707	0.115222	-0.0722745	0.699218	0.544315	0.00154782	-0.556303	0.00115506	-0.617572	0.000214467	-0.0832591	0.656109	0.771064	3.85521e-07	0.0330879	0.859742	0.749892	1.19726e-06
FAM78B	blue	0.0390456	0.834806	0.0428625	0.818911	0.258592	0.16013	-0.601373	0.000346051	-0.609632	0.000272025	-0.0636578	0.733697	0.658109	5.72332e-05	0.00178813	0.992383	0.617217	0.000216789
NUP153 /// RP11-500C11.3	blue	0.220058	0.23423	-0.237863	0.197561	-0.510783	0.00332258	0.476288	0.0067571	0.803114	5.41072e-08	0.0660328	0.724139	-0.752287	1.05914e-06	-0.0399961	0.830841	-0.678542	2.7231e-05
LINC00703	blue	-0.471265	0.00744897	0.26586	0.148294	0.499294	0.00424293	-0.573296	0.000748268	-0.696688	1.33895e-05	0.125876	0.499842	0.764793	5.45872e-07	0.209449	0.258123	0.743485	1.65088e-06
SLC30A8	blue	-0.36052	0.0463301	0.158057	0.395761	0.53451	0.00195097	-0.381083	0.0344177	-0.542907	0.00160084	0.0511594	0.784609	0.73454	2.54603e-06	-0.00247339	0.989464	0.734862	2.5074e-06
SNPH	blue	-0.446142	0.0118811	0.108591	0.560913	0.627738	0.000156684	-0.507532	0.00356363	-0.55237	0.00127301	-0.0350962	0.85132	0.693159	1.54328e-05	0.181795	0.327688	0.715893	5.96015e-06
DSCC1	blue	-0.290636	0.112705	0.087422	0.640042	0.531412	0.002096	-0.62953	0.000148077	-0.651737	7.13483e-05	-0.0287483	0.87799	0.737108	2.25225e-06	0.280325	0.126647	0.694654	1.45352e-05
CCDC148	blue	-0.0260036	0.889564	0.0318305	0.865022	0.392538	0.0289426	-0.545036	0.00152126	-0.695782	1.38894e-05	-0.202723	0.274072	0.713046	6.74721e-06	0.125807	0.500079	0.663362	4.75388e-05
PHLDB3	blue	-0.249254	0.176307	-0.0457545	0.806914	0.364436	0.0438389	-0.455105	0.0100973	-0.550749	0.0013246	-0.266988	0.146517	0.676273	2.96561e-05	0.0465922	0.803447	0.669078	3.86852e-05
VPS26A	blue	0.117631	0.52855	-0.250066	0.174856	-0.441083	0.0129997	0.617277	0.00021639	0.814858	2.40494e-08	0.100799	0.589513	-0.81948	1.72067e-08	0.0470147	0.801699	-0.784245	1.78925e-07
LOC101927085	blue	-0.280247	0.126758	0.0289524	0.877131	0.57463	0.000722462	-0.617463	0.000215177	-0.662184	4.95748e-05	0.130173	0.485197	0.790273	1.23726e-07	0.0764337	0.682778	0.772151	3.62577e-07
RBP1	blue	-0.0374316	0.841547	0.0679997	0.716254	0.280016	0.127084	-0.642852	9.62168e-05	-0.656415	6.07177e-05	0.00176783	0.992469	0.666182	4.29663e-05	0.0766143	0.682067	0.681146	2.46684e-05
NKD1	blue	-0.238228	0.196855	0.0396703	0.832199	0.511767	0.00325247	-0.735352	2.4496e-06	-0.770556	3.96702e-07	0.0253615	0.892275	0.899591	5.97027e-12	0.171348	0.356705	0.896758	8.77167e-12
FAM168B	blue	0.146434	0.431835	-0.111002	0.552192	-0.228856	0.21558	0.597938	0.000381747	0.422111	0.0180114	-0.0158646	0.932495	-0.522243	0.00258142	-0.566919	0.000883088	-0.464077	0.00854326
IRS4	blue	-0.410784	0.0217021	0.134308	0.471317	0.551377	0.00130439	-0.547005	0.00145081	-0.668907	3.89266e-05	0.331335	0.0686365	0.710722	7.45827e-06	0.122751	0.51063	0.730212	3.12078e-06
HSPB8	blue	-0.302609	0.0979915	0.312613	0.0868515	0.531828	0.00207599	-0.688437	1.86062e-05	-0.719499	5.08272e-06	0.202738	0.274033	0.770018	4.08852e-07	0.163875	0.378372	0.755012	9.19778e-07
LINC00445	blue	-0.204988	0.26863	0.148753	0.424496	0.402382	0.0248247	-0.607562	0.000289125	-0.722935	4.35727e-06	-0.016115	0.931432	0.826276	1.03334e-08	0.030397	0.871049	0.839633	3.54813e-09
LINC00163	blue	-0.190116	0.305645	0.141045	0.449152	0.450642	0.0109551	-0.481498	0.00609792	-0.60953	0.000272848	-0.0327931	0.860979	0.6675	4.09675e-05	0.0598959	0.748916	0.619304	0.00020345
C19orf45	blue	-0.487551	0.00540163	-0.00878896	0.962573	0.5353	0.00191542	-0.658503	5.64503e-05	-0.672844	3.36919e-05	-0.0398714	0.831361	0.834758	5.29878e-09	0.233654	0.205848	0.811358	3.08034e-08
HES5	blue	-0.183821	0.322231	0.0630229	0.736259	0.37202	0.0393195	-0.614174	0.000237621	-0.840793	3.21874e-09	-0.0678444	0.716876	0.82294	1.33084e-08	0.082023	0.660909	0.77638	2.84624e-07
LINC00922	blue	-0.200536	0.27939	0.12107	0.516481	0.308814	0.0909622	-0.52779	0.00227736	-0.601609	0.000343714	-0.0655063	0.726255	0.672827	3.37122e-05	-0.109867	0.55629	0.720596	4.84018e-06
C1orf61	blue	-0.285456	0.119558	0.065838	0.724922	0.531653	0.00208439	-0.691475	1.65038e-05	-0.766818	4.88444e-07	0.11983	0.520817	0.865489	3.30097e-10	0.0168763	0.928201	0.895707	1.00881e-11
EXO1	blue	-0.315162	0.0841747	0.102413	0.583539	0.598303	0.000377809	-0.681699	2.41531e-05	-0.759342	7.32261e-07	0.0729326	0.696607	0.841062	3.14649e-09	0.126564	0.497481	0.874953	1.22108e-10
KCNA7	blue	-0.353746	0.0509042	0.15061	0.41867	0.657663	5.81347e-05	-0.747396	1.35842e-06	-0.691869	1.62472e-05	-0.000974602	0.995848	0.80918	3.58397e-08	0.231075	0.21104	0.735552	2.42638e-06
TXNRD2	blue	-0.249803	0.175326	0.21771	0.239386	0.464421	0.00848791	-0.687304	1.94499e-05	-0.762526	6.17394e-07	-0.0343188	0.854578	0.745439	1.49825e-06	0.0709752	0.704381	0.70395	9.93265e-06
H2BFM	blue	-0.276904	0.131544	0.338896	0.0621855	0.550254	0.00134073	-0.685926	2.05228e-05	-0.666647	4.22514e-05	0.123419	0.508315	0.752375	1.05437e-06	0.337162	0.063621	0.720918	4.77076e-06
NDUFAF7	blue	0.289868	0.113702	-0.139677	0.453607	-0.584205	0.00055916	0.684955	2.13102e-05	0.804529	4.92115e-08	-0.0602206	0.747598	-0.853616	1.03896e-09	-0.112672	0.546192	-0.835062	5.16969e-09
ANGPTL7	blue	-0.371748	0.0394744	0.291687	0.111351	0.492099	0.00492433	-0.590503	0.00047037	-0.531987	0.00206841	0.0928551	0.619312	0.712976	6.76772e-06	0.151078	0.417211	0.674599	3.15688e-05
SULT2B1	blue	-0.545023	0.00152176	0.110991	0.552233	0.601898	0.000340865	-0.5726	0.000762046	-0.661302	5.11494e-05	0.0850408	0.649214	0.738468	2.10949e-06	0.121416	0.515275	0.773025	3.45023e-07
YIPF4	blue	0.0598231	0.749211	-0.0268798	0.885867	-0.382324	0.033787	0.545866	0.00149121	0.742152	1.76292e-06	0.0608528	0.745035	-0.794475	9.49921e-08	0.119694	0.521294	-0.78188	2.0614e-07
COX7A1	blue	-0.309825	0.0898542	0.148586	0.425021	0.453545	0.0103904	-0.706757	8.82882e-06	-0.764738	5.47493e-07	-0.0194659	0.917219	0.83052	7.43171e-09	0.22088	0.232444	0.808787	3.68249e-08
LOC101929172	blue	-0.493359	0.00479858	0.0605043	0.746448	0.610141	0.000267962	-0.658965	5.55433e-05	-0.595544	0.000408514	0.0982224	0.599111	0.760554	6.86414e-07	0.223172	0.227509	0.733786	2.63873e-06
MED13	blue	0.368974	0.0410874	-0.114828	0.538489	-0.581289	0.000605039	0.54171	0.00164713	0.793712	9.9708e-08	0.0728798	0.696817	-0.832162	6.52581e-09	-0.158376	0.394795	-0.799501	6.8692e-08
ABCB8	blue	-0.181813	0.327638	-0.165354	0.374023	0.290999	0.112236	-0.511055	0.00330306	-0.575611	0.000703994	-0.219961	0.234442	0.729015	3.29939e-06	0.0217184	0.907678	0.725254	3.92214e-06
LOC101929076	blue	-0.311266	0.0882922	0.126586	0.497408	0.509762	0.00339673	-0.6256	0.000167528	-0.643429	9.43928e-05	0.0384858	0.837142	0.77718	2.71734e-07	-0.0490611	0.79325	0.787306	1.48581e-07
CYP4F22	blue	-0.353659	0.0509653	0.284752	0.120514	0.717204	5.62648e-06	-0.574445	0.000726002	-0.645152	8.91296e-05	0.172582	0.353199	0.716398	5.82959e-06	0.418514	0.0191223	0.702829	1.04073e-05
CEP97	blue	0.246507	0.181278	-0.235942	0.201314	-0.421575	0.0181733	0.405608	0.0235849	0.625825	0.000166357	0.0390946	0.834601	-0.628418	0.000153367	0.183627	0.322753	-0.609404	0.000273868
C20orf96	blue	-0.389611	0.030269	0.0938326	0.615612	0.46943	0.00771642	-0.585233	0.000543732	-0.596821	0.000394041	0.0814662	0.663076	0.7191	5.17373e-06	0.371588	0.0395664	0.697378	1.30199e-05
GHRHR	blue	-0.427269	0.0165121	0.209928	0.257011	0.480145	0.00626358	-0.65397	6.60817e-05	-0.642369	9.77693e-05	0.0563217	0.763462	0.714864	6.23464e-06	0.175579	0.344774	0.696626	1.3423e-05
PASD1	blue	-0.160159	0.389428	0.133761	0.473142	0.449513	0.0111813	-0.599288	0.000367346	-0.518421	0.00281089	0.078568	0.674397	0.705275	9.3971e-06	0.245487	0.183148	0.692906	1.55896e-05
WRAP73	blue	0.422628	0.017856	-0.189758	0.306575	-0.62098	0.000193274	0.614629	0.0002344	0.645225	8.89125e-05	-0.197809	0.286116	-0.80506	4.74821e-08	-0.376276	0.0369522	-0.835949	4.81007e-09
MIR302B	blue	0.306193	0.0938828	-0.102148	0.584519	-0.498057	0.00435397	0.69821	1.2586e-05	0.716906	5.70091e-06	-0.0722648	0.699256	-0.811182	3.11838e-08	-0.154959	0.405204	-0.813208	2.70442e-08
IGF2BP1	blue	-0.323475	0.0758825	0.126221	0.498658	0.570724	0.000800289	-0.68127	2.45522e-05	-0.738398	2.11656e-06	-0.0378699	0.839715	0.885231	3.77028e-11	0.192457	0.299615	0.860036	5.66206e-10
LINC00460	blue	-0.304322	0.0960102	-0.0383379	0.83776	0.491237	0.00501189	-0.584832	0.000549706	-0.741166	1.85023e-06	-0.0162024	0.931061	0.85224	1.17889e-09	0.182164	0.326689	0.844209	2.40536e-09
DLGAP2-AS1	blue	-0.217619	0.239587	0.117237	0.52994	0.599612	0.000363967	-0.584684	0.000551912	-0.763185	5.95764e-07	0.127106	0.495626	0.846154	2.03133e-09	0.0431004	0.817922	0.816963	2.06717e-08
GRIK5	blue	-0.561242	0.00102055	0.169468	0.362085	0.610793	0.000262834	-0.749978	1.19205e-06	-0.651237	7.25778e-05	0.176215	0.343001	0.840495	3.30069e-09	0.19282	0.298689	0.833507	5.86079e-09
LOC101927093	blue	-0.311125	0.0884448	0.112267	0.547644	0.664067	4.63565e-05	-0.632407	0.000135142	-0.701971	1.07842e-05	0.0171066	0.927224	0.821698	1.46035e-08	0.341528	0.0600548	0.80502	4.76133e-08
EGFLAM-AS2	blue	-0.415274	0.0201707	0.20114	0.277916	0.510482	0.00334432	-0.583995	0.000562354	-0.668096	4.00909e-05	-0.110982	0.552264	0.783935	1.82296e-07	0.111523	0.550318	0.760394	6.92311e-07
CXorf24	blue	0.257768	0.161512	-0.184947	0.319224	-0.525533	0.00239713	0.659563	5.43865e-05	0.669164	3.85638e-05	-0.0932773	0.617713	-0.734709	2.52572e-06	-0.0152889	0.93494	-0.722613	4.42111e-06
CRYBB2	blue	-0.390348	0.0299305	0.19414	0.295329	0.630359	0.000144243	-0.693742	1.50771e-05	-0.822095	1.41772e-08	0.120731	0.517662	0.888598	2.50386e-11	0.223784	0.226204	0.907766	1.83904e-12
CSNK1G1	blue	0.323214	0.0761333	0.182547	0.325656	-0.476196	0.00676928	0.544814	0.00152939	0.495989	0.00454517	0.105794	0.571107	-0.665406	4.41831e-05	-0.296313	0.105536	-0.643955	9.27578e-05
C9orf131	blue	-0.462055	0.00887458	0.268408	0.1443	0.752163	1.06596e-06	-0.537995	0.00179831	-0.608728	0.000279378	0.319033	0.080231	0.701152	1.11553e-05	0.334465	0.0659052	0.679954	2.58138e-05
C4orf17	blue	-0.399888	0.0258196	0.252865	0.16992	0.691191	1.66905e-05	-0.607994	0.000285479	-0.686779	1.98523e-05	0.0304043	0.871019	0.742624	1.7225e-06	0.0335366	0.857858	0.719097	5.17445e-06
COPZ2	blue	-0.307193	0.0927597	0.304001	0.0963795	0.42078	0.018416	-0.713017	6.75567e-06	-0.759586	7.22839e-07	0.0508686	0.785805	0.804943	4.78613e-08	0.0658318	0.724947	0.797292	7.92977e-08
LOC100506470	blue	-0.374558	0.0378935	0.308195	0.091645	0.607329	0.000291108	-0.478113	0.00651956	-0.65005	7.55724e-05	0.280419	0.126516	0.724459	4.06665e-06	-0.00660559	0.971867	0.736039	2.37062e-06
DIS3	blue	0.284904	0.120306	-0.161216	0.386265	-0.575003	0.000715395	0.860917	5.19731e-10	0.823338	1.2916e-08	-0.0121222	0.948395	-0.919304	2.85738e-13	-0.27819	0.129687	-0.883948	4.39207e-11
PTBP2	blue	0.20029	0.279993	-0.119488	0.522016	-0.518088	0.00283166	0.737882	2.16995e-06	0.729429	3.23664e-06	0.109385	0.558034	-0.838242	3.98338e-09	-0.204283	0.270317	-0.798173	7.49023e-08
LMOD2	blue	-0.200153	0.280329	0.28014	0.126908	0.498017	0.00435757	-0.588446	0.000497891	-0.63051	0.000143553	0.0370719	0.843051	0.71783	5.47332e-06	0.112606	0.546429	0.687626	1.92068e-05
RAB7B	blue	-0.272433	0.138148	0.255636	0.16513	0.501201	0.00407655	-0.747784	1.33215e-06	-0.755051	9.17898e-07	-0.109153	0.558873	0.812336	2.87591e-08	0.153508	0.409669	0.77409	3.24698e-07
OXR1	blue	0.449555	0.0111728	-0.071073	0.703992	-0.660552	5.25248e-05	0.782609	1.97377e-07	0.772845	3.48567e-07	-0.030269	0.871588	-0.906617	2.18427e-12	-0.232663	0.207832	-0.89705	8.43476e-12
WNT8B	blue	-0.244602	0.184783	0.106438	0.568752	0.530192	0.00215561	-0.659833	5.38727e-05	-0.687866	1.90273e-05	-0.101421	0.587208	0.847629	1.7843e-09	0.0747766	0.689311	0.833567	5.83262e-09
ZBTB22	blue	-0.551554	0.00129875	0.279543	0.127755	0.641265	0.000101396	-0.607485	0.000289775	-0.560018	0.00105254	0.175093	0.346131	0.713706	6.5569e-06	0.451669	0.0107525	0.669487	3.81117e-05
CST6	blue	-0.242149	0.189365	0.0329672	0.860248	0.575937	0.000697965	-0.598605	0.000374573	-0.780182	2.27949e-07	-0.0204165	0.913191	0.85876	6.40291e-10	0.194466	0.294503	0.854211	9.83292e-10
SEMA3B	blue	-0.554474	0.00120866	0.408978	0.0223445	0.699218	1.20784e-05	-0.608126	0.000284371	-0.660314	5.29665e-05	0.251913	0.171588	0.730261	3.11375e-06	0.278917	0.128646	0.728379	3.39798e-06
BLZF1	blue	0.214329	0.246942	0.0308434	0.869172	-0.420919	0.0183735	0.607221	0.00029203	0.719075	5.17944e-06	0.113442	0.543433	-0.853819	1.0197e-09	-0.0953609	0.609846	-0.811199	3.11482e-08
MIR7-3HG	blue	-0.18243	0.32597	0.0312812	0.867331	0.515032	0.00302885	-0.556641	0.00114538	-0.641361	0.000101076	-0.178516	0.336635	0.678937	2.68277e-05	0.0967681	0.604557	0.669292	3.83846e-05
KRT17P5	blue	-0.413825	0.0206548	0.0718666	0.700837	0.64663	8.48271e-05	-0.613092	0.000245444	-0.732007	2.86955e-06	-0.105679	0.571528	0.762552	6.16516e-07	0.149136	0.423291	0.739747	1.98265e-06
KIR2DS4	blue	-0.326552	0.0729784	0.305704	0.0944349	0.55059	0.00132976	-0.607517	0.000289504	-0.600424	0.000355604	0.157791	0.396568	0.699286	1.20447e-05	-0.0329708	0.860233	0.662164	4.961e-05
LOC100507630	blue	-0.307278	0.0926648	0.281755	0.124641	0.566139	0.000900948	-0.769413	4.2292e-07	-0.742101	1.76732e-06	0.0363064	0.846252	0.830619	7.3743e-09	0.256528	0.16361	0.834196	5.54476e-09
RAMP3	blue	-0.290756	0.11255	0.143521	0.44115	0.486061	0.00556642	-0.607048	0.000293514	-0.658667	5.61258e-05	0.0126197	0.94628	0.784717	1.7391e-07	0.0766052	0.682103	0.78274	1.95837e-07
GALNT8	blue	-0.344647	0.0576046	-0.0136122	0.942062	0.570744	0.000799875	-0.608597	0.000280455	-0.591976	0.000451489	-0.0226676	0.903662	0.727361	3.56115e-06	0.0609274	0.744733	0.720016	4.96715e-06
MUC13	blue	-0.544525	0.00154006	0.179311	0.33445	0.545623	0.00149995	-0.714411	6.35903e-06	-0.737525	2.2076e-06	0.0459151	0.806249	0.809726	3.45124e-08	0.219891	0.234595	0.820658	1.57755e-08
STAU2-AS1	blue	-0.241649	0.190309	-0.0120068	0.948886	0.415024	0.0202538	-0.621524	0.000190073	-0.657712	5.80351e-05	-0.0678532	0.716841	0.774061	3.25236e-07	0.0302799	0.871542	0.739672	1.9899e-06
XRRA1	blue	-0.330703	0.0691982	0.196238	0.290039	0.535355	0.00191296	-0.55675	0.00114229	-0.689958	1.75253e-05	0.0173981	0.925987	0.741889	1.78582e-06	0.150805	0.418062	0.724003	4.15174e-06
CLTC	blue	0.439818	0.0132928	-0.158289	0.39506	-0.650707	7.39019e-05	0.46558	0.00830383	0.765144	5.35495e-07	-0.109885	0.556223	-0.799163	7.02271e-08	-0.209903	0.257068	-0.791936	1.1152e-07
TG	blue	-0.4185	0.0191267	-0.00295426	0.987416	0.397758	0.0266948	-0.548196	0.00140958	-0.576054	0.000695801	0.119352	0.522492	0.723735	4.20243e-06	0.0501459	0.78878	0.732047	2.8642e-06
LOC102723886	blue	-0.567316	0.000874098	0.17637	0.342568	0.642984	9.5799e-05	-0.635338	0.00012301	-0.788051	1.41944e-07	0.197113	0.287851	0.83534	5.05449e-09	-0.00440734	0.981227	0.829492	8.05613e-09
GAFA2	blue	-0.0506428	0.786734	0.0110651	0.95289	0.384521	0.032693	-0.617776	0.00021314	-0.66304	4.80878e-05	-0.159395	0.391721	0.724391	4.07918e-06	-0.0127661	0.945658	0.682917	2.30518e-05
TNKS1BP1	blue	-0.16403	0.377915	-0.0357281	0.848673	0.503365	0.0038945	-0.583346	0.000572347	-0.746897	1.39287e-06	-0.159435	0.391602	0.802774	5.53467e-08	0.155121	0.404706	0.772125	3.6311e-07
CSF2	blue	-0.308064	0.0917904	0.156398	0.400803	0.440811	0.0130622	-0.62889	0.000151103	-0.641215	0.000101564	0.0536662	0.77432	0.77555	2.98607e-07	0.371574	0.0395744	0.773246	3.40723e-07
DRAXIN	blue	-0.137599	0.460418	0.0941663	0.614351	0.324269	0.0751243	-0.597257	0.000389205	-0.559905	0.00105555	0.0241912	0.89722	0.687779	1.90922e-05	0.170029	0.360475	0.652471	6.95783e-05
CCDC8	blue	-0.368275	0.0415017	0.195851	0.29101	0.711301	7.27521e-06	-0.561177	0.00102224	-0.569602	0.000823961	0.118358	0.525986	0.749862	1.19905e-06	0.24201	0.189627	0.73329	2.70138e-06
GPRC5D	blue	-0.235553	0.202079	0.150605	0.418686	0.46753	0.00800169	-0.581159	0.000607171	-0.612615	0.000248966	-0.0106519	0.954648	0.786995	1.51433e-07	0.0108128	0.953963	0.79623	8.49154e-08
FAM110D	blue	-0.361542	0.0456689	0.342895	0.0589713	0.627834	0.000156211	-0.718024	5.42645e-06	-0.805939	4.47438e-08	0.0170468	0.927478	0.815505	2.29619e-08	0.211723	0.252871	0.791185	1.1689e-07
ZNF224	blue	0.207361	0.263006	-0.24463	0.184731	-0.433071	0.0149513	0.782975	1.93106e-07	0.897127	8.34836e-12	0.0760908	0.684128	-0.854211	9.83321e-10	-0.162074	0.383705	-0.810356	3.30333e-08
NDUFB1	blue	0.331365	0.0686101	-0.213316	0.249235	-0.639959	0.000105843	0.61423	0.000237223	0.644688	9.05232e-05	-0.0815928	0.662583	-0.721042	4.7445e-06	-0.0845705	0.651031	-0.723344	4.27751e-06
HYAL1	blue	-0.332724	0.0674139	0.118811	0.524391	0.660858	5.1959e-05	-0.55792	0.0011094	-0.55244	0.00127081	0.170117	0.360222	0.726517	3.70198e-06	0.103108	0.580972	0.706743	8.83428e-06
HCRTR1	blue	-0.246761	0.180815	0.0295488	0.874619	0.466416	0.00817312	-0.586738	0.000521807	-0.586002	0.00053243	0.061019	0.744362	0.716229	5.87289e-06	0.176436	0.342386	0.684886	2.1367e-05
CYP1A1	blue	-0.199021	0.283116	0.0957549	0.608363	0.444592	0.0122149	-0.599612	0.00036397	-0.718094	5.40958e-06	0.0578885	0.757075	0.76184	6.40654e-07	-0.105198	0.57329	0.789635	1.28725e-07
LINC00261	blue	-0.346335	0.0563122	0.0834906	0.655211	0.586501	0.000525208	-0.561396	0.00101659	-0.639283	0.000108214	-0.0877148	0.638918	0.689972	1.75157e-05	0.0910427	0.626197	0.710206	7.62494e-06
MAGEA1	blue	-0.191775	0.301363	-0.129916	0.486067	0.420078	0.0186324	-0.611367	0.000258398	-0.549307	0.00137202	-0.179061	0.335136	0.734666	2.53087e-06	0.0916793	0.623775	0.683596	2.24582e-05
RARRES2	blue	-0.328348	0.0713236	0.155785	0.402672	0.575482	0.000706412	-0.702617	1.04991e-05	-0.718573	5.29617e-06	-0.00213284	0.990915	0.879063	7.73062e-11	0.233419	0.206317	0.86857	2.40826e-10
LOC102724030	blue	-0.306374	0.0936787	0.214953	0.245535	0.403618	0.0243435	-0.543054	0.00159523	-0.637984	0.0001129	0.24072	0.192073	0.714095	6.447e-06	0.0740304	0.692261	0.739714	1.98591e-06
ARFGEF1	blue	0.489916	0.00514873	-0.0450937	0.809651	-0.662594	4.88578e-05	0.496363	0.00451005	0.590177	0.00047464	-0.158419	0.394667	-0.775732	2.95491e-07	-0.3917	0.0293176	-0.777088	2.73195e-07
CTBP1-AS2	blue	-0.235722	0.201747	0.215603	0.244075	0.579575	0.00063353	-0.64445	9.12417e-05	-0.845084	2.22986e-09	0.0891624	0.633372	0.874585	1.27116e-10	0.0250324	0.893666	0.875615	1.13559e-10
SOX1	blue	-0.326608	0.0729266	0.157482	0.397504	0.636894	0.000116971	-0.806123	4.41878e-08	-0.830669	7.34482e-09	-0.024516	0.895847	0.893359	1.3717e-11	0.140482	0.450983	0.888056	2.67679e-11
SCAF1	blue	-0.176596	0.341942	0.107796	0.563801	0.563508	0.000963595	-0.523589	0.00250457	-0.658525	5.64061e-05	0.0829282	0.657393	0.747025	1.38396e-06	-0.0615052	0.742394	0.746763	1.40228e-06
LINC00839	blue	-0.150834	0.417971	0.243753	0.186361	0.35962	0.0469179	-0.570736	0.000800043	-0.679608	2.61549e-05	0.0782095	0.675801	0.747794	1.33142e-06	0.179999	0.332569	0.733221	2.71017e-06
NOTCH3	blue	-0.350326	0.0533467	0.193559	0.296804	0.483663	0.00584055	-0.744775	1.54859e-06	-0.714726	6.27227e-06	-0.0746694	0.689735	0.792465	1.07872e-07	0.138259	0.458249	0.787245	1.49134e-07
ARHGAP12	blue	0.246238	0.181771	-0.112909	0.545341	-0.557655	0.00111679	0.745635	1.48367e-06	0.791458	1.14913e-07	0.293591	0.108929	-0.824294	1.20169e-08	-0.100234	0.591613	-0.763238	5.94061e-07
FLJ90680	blue	-0.171744	0.355578	0.205189	0.268152	0.612023	0.0002534	-0.650965	7.32539e-05	-0.788398	1.3895e-07	0.00716176	0.969499	0.840467	3.30825e-09	0.16903	0.363344	0.797554	7.79682e-08
SEC22B	blue	0.19511	0.292875	0.160297	0.389012	-0.525396	0.00240458	0.386681	0.0316461	0.486204	0.00555038	0.179866	0.332931	-0.708825	8.08812e-06	-0.0382202	0.838251	-0.674335	3.18796e-05
ZNF584	blue	-0.0403931	0.829187	0.265978	0.148108	0.312921	0.0865252	-0.495353	0.00460535	-0.678728	2.70406e-05	0.0482953	0.796409	0.698641	1.23667e-05	-0.0434641	0.816412	0.715994	5.93386e-06
TBC1D15	blue	0.449627	0.0111583	-0.18651	0.315081	-0.604192	0.000318997	0.503861	0.0038538	0.531025	0.00211478	-0.120249	0.519348	-0.728647	3.35612e-06	-0.136133	0.465258	-0.686925	1.974e-05
FAM63B	blue	0.225638	0.22228	-0.0671048	0.719839	-0.535881	0.00188963	0.644407	9.13734e-05	0.725482	3.88157e-06	0.160651	0.387953	-0.868051	2.5411e-10	-0.195448	0.292023	-0.815814	2.2458e-08
CNTD1	blue	-0.508516	0.00348913	0.322745	0.0765846	0.680129	2.56428e-05	-0.598202	0.000378897	-0.623224	0.000180362	0.240869	0.191788	0.754568	9.41265e-07	0.292031	0.110911	0.816103	2.19955e-08
XRN1	blue	0.249315	0.176197	-0.046358	0.804416	-0.418594	0.0190969	0.558585	0.00109109	0.678493	2.72817e-05	0.212632	0.250792	-0.770604	3.95639e-07	-0.268431	0.144264	-0.671728	3.51068e-05
DISP2	blue	-0.319486	0.0797788	0.16739	0.368087	0.476121	0.00677911	-0.629651	0.000147512	-0.649846	7.60981e-05	0.0860542	0.645304	0.674213	3.20246e-05	0.42922	0.0159727	0.639306	0.00010813
MYOG	blue	-0.438307	0.0136501	0.14748	0.428516	0.63975	0.000106572	-0.582453	0.000586341	-0.665731	4.36698e-05	0.00098825	0.99579	0.734018	2.60983e-06	0.135184	0.468401	0.708828	8.08706e-06
CYP26A1	blue	-0.263626	0.151863	0.0588635	0.753109	0.391183	0.0295507	-0.567289	0.000874707	-0.629813	0.000146757	-0.0783629	0.6752	0.742715	1.71477e-06	0.00687189	0.970733	0.739091	2.04677e-06
MAVS	blue	0.391259	0.0295161	-0.45652	0.00983741	-0.657787	5.78815e-05	0.616389	0.000222289	0.811884	2.96886e-08	-0.188354	0.310232	-0.792881	1.05086e-07	-0.196257	0.28999	-0.818901	1.7953e-08
PTPRN	blue	-0.401893	0.0250175	-0.0221734	0.905753	0.64258	9.70884e-05	-0.697352	1.30336e-05	-0.712417	6.9335e-06	-0.0315412	0.866238	0.812106	2.92282e-08	0.326722	0.0728209	0.803692	5.2058e-08
PRPF40B	blue	-0.389423	0.0303561	0.0188634	0.919773	0.539485	0.00173626	-0.588246	0.000500639	-0.644616	9.07387e-05	0.0643861	0.730762	0.77541	3.01023e-07	-0.069466	0.710395	0.802544	5.62029e-08
LOC100505515	blue	-0.300246	0.100774	0.0814649	0.663081	0.491296	0.00500584	-0.74208	1.76915e-06	-0.716881	5.70701e-06	-0.177369	0.339797	0.829519	8.03903e-09	0.219057	0.23642	0.782564	1.97908e-07
GJD4	blue	-0.377176	0.0364663	0.169686	0.361459	0.667552	4.08902e-05	-0.723765	4.19665e-06	-0.771616	3.73717e-07	0.0790181	0.672633	0.90642	2.24916e-12	0.263922	0.151386	0.861074	5.11856e-10
BCAR1	blue	-0.416958	0.01962	0.392635	0.0288995	0.678463	2.73125e-05	-0.716351	5.84158e-06	-0.806896	4.19234e-08	0.162211	0.383298	0.882982	4.92182e-11	0.336708	0.0640017	0.857727	7.06727e-10
ZMYM5	blue	0.314519	0.084844	-0.0485579	0.795325	-0.539206	0.00174775	0.696914	1.32674e-05	0.787435	1.47416e-07	0.147281	0.429147	-0.832775	6.21457e-09	-0.185131	0.318734	-0.755291	9.06506e-07
PTGER4P2-CDK2AP2P2	blue	-0.340077	0.0612222	0.0189083	0.919582	0.476013	0.00679351	-0.770822	3.9081e-07	-0.760994	6.70441e-07	-0.0026952	0.988519	0.870417	1.98576e-10	0.128978	0.48925	0.849404	1.5236e-09
FAM76B	blue	0.269205	0.143066	-0.135513	0.46731	-0.592157	0.000449225	0.705057	9.48345e-06	0.848912	1.59208e-09	-0.0210083	0.910685	-0.860633	5.34294e-10	-0.274388	0.135231	-0.783392	1.88336e-07
MC5R	blue	-0.327361	0.072229	-0.0669056	0.720637	0.538775	0.0017656	-0.562081	0.000999135	-0.55052	0.00133204	0.0930651	0.618516	0.727955	3.46508e-06	0.0109748	0.953274	0.738257	2.131e-06
PAN3-AS1	blue	0.172062	0.354675	0.0973497	0.602376	-0.445493	0.0120199	0.484034	0.00579743	0.708985	8.03308e-06	-0.013237	0.943656	-0.709994	7.69438e-06	-0.0160672	0.931635	-0.714511	6.33122e-06
FAM13B	blue	0.33014	0.0697023	-0.233681	0.205793	-0.646921	8.40033e-05	0.765766	5.17541e-07	0.89138	1.76747e-11	0.0605422	0.746294	-0.946336	9.19148e-16	-0.174771	0.347033	-0.906139	2.34475e-12
GNGT2	blue	-0.315642	0.0836783	0.09527	0.610188	0.6502	7.5187e-05	-0.602801	0.000332107	-0.636481	0.000118545	0.219128	0.236263	0.690635	1.70624e-05	0.196785	0.288669	0.656687	6.01469e-05
KCTD9	blue	0.281738	0.124665	-0.0648556	0.728872	-0.423904	0.0174778	0.647174	8.3289e-05	0.623132	0.000180876	0.230534	0.212142	-0.740081	1.95075e-06	0.025824	0.890323	-0.718279	5.36548e-06
C3	blue	-0.308223	0.0916142	0.0750902	0.688073	0.53903	0.00175504	-0.641802	9.96166e-05	-0.592344	0.000446883	0.124374	0.505012	0.769822	4.13364e-07	0.240402	0.192678	0.782666	1.96703e-07
KLHL28	blue	0.208397	0.260577	-0.103124	0.580915	-0.50572	0.00370439	0.722994	4.3456e-06	0.793144	1.03353e-07	0.183646	0.3227	-0.847363	1.82664e-09	-0.0930295	0.618651	-0.771814	3.69547e-07
CCNT2	blue	0.180956	0.329962	-0.188659	0.309436	-0.322325	0.0769903	0.73646	2.32337e-06	0.84621	2.02137e-09	0.227515	0.218356	-0.802764	5.53841e-08	-0.186223	0.315839	-0.764522	5.53984e-07
CWC22	blue	0.37668	0.0367336	-0.148871	0.424124	-0.577757	0.000665053	0.82716	9.65491e-09	0.749252	1.23683e-06	0.0376268	0.840731	-0.909604	1.39029e-12	-0.359543	0.046969	-0.867152	2.78696e-10
MBLAC1	blue	-0.304085	0.0962832	0.229153	0.214967	0.480391	0.00623314	-0.503247	0.00390421	-0.692139	1.6074e-05	0.177832	0.338518	0.782832	1.94761e-07	-0.120404	0.518807	0.809018	3.62427e-08
LOC100652824	blue	-0.500467	0.0041399	0.150634	0.418597	0.655312	6.30878e-05	-0.631847	0.000137579	-0.488537	0.00529494	0.274328	0.13532	0.686354	2.01836e-05	0.310056	0.0896022	0.708343	8.25546e-06
PPP2R3C	blue	0.279282	0.128125	-0.0319867	0.864366	-0.491667	0.00496807	0.389742	0.0302087	0.677565	2.82525e-05	-0.0327398	0.861203	-0.694281	1.47546e-05	0.0802229	0.667923	-0.709073	8.00295e-06
MIR31HG	blue	-0.105164	0.573413	0.169204	0.362843	0.433216	0.014914	-0.59463	0.000419174	-0.649146	7.79249e-05	-0.0257278	0.890729	0.782947	1.93424e-07	-0.026548	0.887267	0.780995	2.17265e-07
KPNA2	blue	0.342874	0.058988	-0.257714	0.161603	-0.48886	0.00526043	0.62964	0.000147563	0.738123	2.14486e-06	-0.0249022	0.894215	-0.837581	4.20714e-09	-0.0341589	0.855248	-0.8675	2.68944e-10
TM4SF20	blue	-0.309384	0.0903361	0.268051	0.144855	0.59294	0.000439502	-0.55921	0.00107414	-0.650055	7.5558e-05	0.135343	0.467876	0.745179	1.51777e-06	0.266372	0.147485	0.725265	3.92005e-06
ZHX2	blue	0.324142	0.0752453	-0.245364	0.183375	-0.461659	0.00894069	0.69581	1.38738e-05	0.749831	1.20098e-06	-0.0721463	0.699727	-0.73692	2.27273e-06	-0.295152	0.106973	-0.720198	4.92682e-06
BDKRB2	blue	-0.306767	0.093237	0.212245	0.251677	0.408264	0.0226027	-0.682058	2.38242e-05	-0.711391	7.24683e-06	-0.0791935	0.671947	0.78162	2.09346e-07	0.0798822	0.669254	0.790219	1.24143e-07
MAML1	blue	0.389331	0.0303983	-0.110668	0.553397	-0.597939	0.000381735	0.402424	0.0248084	0.497969	0.00436194	-0.127277	0.495041	-0.728982	3.30434e-06	-0.286592	0.118029	-0.739028	2.05303e-06
LOC100129098	blue	-0.43214	0.015193	0.188991	0.30857	0.590054	0.000476259	-0.630092	0.000145468	-0.646555	8.50401e-05	0.241906	0.189824	0.793639	1.00167e-07	0.0653704	0.726801	0.811152	3.12501e-08
TRIM13	blue	0.0792128	0.671872	-0.00514682	0.978078	-0.312695	0.0867645	0.733679	2.65211e-06	0.690664	1.70428e-05	0.297366	0.104244	-0.725857	3.81557e-06	0.0229535	0.902453	-0.711415	7.23955e-06
GXYLT1	blue	0.384833	0.0325402	-0.196292	0.289903	-0.613968	0.000239096	0.798753	7.21287e-08	0.845747	2.10481e-09	0.0150516	0.935947	-0.93274	2.22394e-14	-0.285423	0.119604	-0.901106	4.83716e-12
ZNF791	blue	0.15728	0.398116	-0.142199	0.445411	-0.459824	0.00925259	0.765015	5.39289e-07	0.882378	5.28155e-11	0.22969	0.213865	-0.826181	1.04089e-08	-0.0494506	0.791644	-0.800905	6.26441e-08
FITM1	blue	-0.618081	0.000211177	0.140154	0.452051	0.652334	6.99049e-05	-0.560975	0.00102747	-0.639745	0.000106589	0.303518	0.0969359	0.742129	1.76492e-06	0.273566	0.136453	0.775483	2.99748e-07
LIG4	blue	0.29686	0.104863	0.0936044	0.616475	-0.554988	0.0011934	0.53585	0.00189099	0.642606	9.70039e-05	0.0840544	0.653028	-0.81685	2.08414e-08	-0.147756	0.427641	-0.781876	2.06186e-07
SMC4	blue	0.187693	0.311964	0.061044	0.744261	-0.393134	0.0286785	0.666712	4.21524e-05	0.761464	6.53739e-07	0.167477	0.367835	-0.796388	8.40576e-08	-0.0741661	0.691724	-0.758263	7.75404e-07
ACBD5	blue	0.32954	0.0702415	-0.067655	0.717634	-0.50593	0.00368785	0.726472	3.7096e-06	0.659213	5.50609e-05	0.19986	0.281048	-0.835846	4.85037e-09	-0.360232	0.0465174	-0.793029	1.04109e-07
SLC25A40	blue	0.374831	0.0377425	-0.174353	0.348206	-0.631767	0.00013793	0.292118	0.110799	0.55243	0.00127113	-0.0767314	0.681607	-0.671351	3.55968e-05	0.0642864	0.731164	-0.675589	3.04244e-05
ADAMTSL5	blue	-0.330492	0.0693869	0.0481813	0.79688	0.551395	0.00130383	-0.765229	5.33017e-07	-0.769271	4.26306e-07	-0.0941078	0.614572	0.833332	5.94379e-09	0.320751	0.0785275	0.794803	9.30324e-08
KIAA1715	blue	0.379619	0.0351742	-0.310788	0.0888085	-0.656275	6.10141e-05	0.44922	0.0112408	0.659743	5.40433e-05	-0.0341976	0.855086	-0.734035	2.60783e-06	-0.246316	0.181627	-0.691776	1.63076e-05
HTR1B	blue	-0.209275	0.258528	-0.0215164	0.908533	0.46364	0.00861401	-0.681649	2.41995e-05	-0.767627	4.67101e-07	-0.120511	0.518434	0.802037	5.81265e-08	0.0608851	0.744905	0.73441	2.56183e-06
CHGA	blue	-0.332593	0.067528	0.106753	0.567601	0.493139	0.00482038	-0.686429	2.01253e-05	-0.710448	7.54633e-06	-0.033411	0.858386	0.755092	9.15958e-07	0.0552611	0.767793	0.747351	1.36145e-06
ASIP	blue	-0.426527	0.0167212	0.236815	0.199603	0.554518	0.00120735	-0.635497	0.000122378	-0.768045	4.56392e-07	0.128334	0.491439	0.82033	1.61626e-08	0.130575	0.483841	0.781763	2.07584e-07
LOC101929241	blue	-0.294965	0.107206	-0.0484398	0.795813	0.402256	0.0248744	-0.471317	0.00744164	-0.715377	6.09635e-06	-0.0761562	0.683871	0.72899	3.30313e-06	-0.0216875	0.907809	0.737039	2.25975e-06
SOCS5	blue	0.33157	0.0684281	-0.260137	0.157559	-0.566362	0.000895798	0.83355	5.84055e-09	0.776747	2.78646e-07	0.101689	0.586217	-0.885488	3.65609e-11	-0.431745	0.0152967	-0.840583	3.27633e-09
TACR2	blue	-0.252357	0.170809	0.0859599	0.645667	0.653166	6.79381e-05	-0.596015	0.000403125	-0.754543	9.42518e-07	0.136569	0.463814	0.771968	3.66349e-07	0.093373	0.617351	0.709226	7.95091e-06
CFB	blue	-0.411122	0.0215837	0.248143	0.178306	0.731473	2.94225e-06	-0.772681	3.51846e-07	-0.733522	2.67193e-06	0.200839	0.278649	0.87163	1.74679e-10	0.368753	0.041218	0.845778	2.09912e-09
XAGE2	blue	-0.261638	0.155089	0.107805	0.563767	0.484535	0.00573958	-0.815737	2.25824e-08	-0.726325	3.73478e-06	0.0287141	0.878134	0.872203	1.64336e-10	0.108945	0.559629	0.877495	9.22145e-11
CDCA5	blue	-0.158632	0.394023	0.0825284	0.658945	0.382183	0.0338584	-0.637192	0.000115842	-0.703906	9.95118e-06	0.0092125	0.960771	0.77117	3.83217e-07	0.0800938	0.668428	0.771539	3.75337e-07
GPR155	blue	0.0883832	0.636355	-0.179811	0.333084	-0.378176	0.035933	0.336533	0.0641485	0.608887	0.000278075	0.0265135	0.887413	-0.661481	5.08273e-05	0.0809885	0.664937	-0.600804	0.000351749
IREB2	blue	0.279785	0.127411	-0.236237	0.200735	-0.458842	0.00942334	0.712508	6.90621e-06	0.84509	2.22862e-09	0.0500721	0.789084	-0.831899	6.66389e-09	-0.0981457	0.599397	-0.80832	3.80279e-08
LECT1	blue	-0.401466	0.0251865	0.189623	0.306924	0.607176	0.000292412	-0.711226	7.29855e-06	-0.694092	1.4867e-05	0.151546	0.415751	0.83805	4.04723e-09	0.0805253	0.666743	0.871226	1.82328e-10
POLR2B	blue	0.36829	0.0414928	-0.267423	0.145834	-0.66018	5.32186e-05	0.848815	1.60601e-09	0.866417	3.00433e-10	0.0433371	0.816939	-0.913266	7.81839e-13	-0.367676	0.0418595	-0.871181	1.83201e-10
WDFY1	blue	0.386607	0.0316812	-0.120388	0.518863	-0.530814	0.00212505	0.635983	0.000120472	0.756367	8.5685e-07	0.166116	0.371797	-0.805675	4.555e-08	-0.132223	0.478288	-0.817403	2.00237e-08
CRIPT	blue	0.392057	0.0291575	-0.00318058	0.986452	-0.639427	0.000107704	0.59237	0.000446555	0.651087	7.29492e-05	0.00658086	0.971972	-0.844511	2.3433e-09	-0.0669965	0.720273	-0.796789	8.19142e-08
FAM83F	blue	-0.269593	0.142469	0.185085	0.318858	0.503559	0.0038785	-0.614943	0.000232196	-0.697463	1.29751e-05	0.116525	0.532461	0.754704	9.34644e-07	0.37498	0.0376606	0.748684	1.27291e-06
TMF1	blue	0.277212	0.131097	-0.161926	0.384149	-0.573898	0.000736524	0.759921	7.10021e-07	0.889594	2.21267e-11	0.0537081	0.774149	-0.949187	4.24281e-16	-0.0316869	0.865625	-0.936385	1.01525e-14
GUCY1B2	blue	-0.226453	0.220569	-0.0583476	0.755207	0.270502	0.141075	-0.677236	2.8604e-05	-0.702614	1.05005e-05	-0.0652715	0.727199	0.765373	5.28827e-07	0.153406	0.409985	0.768111	4.5473e-07
SEC23A	blue	0.423815	0.0175041	0.00925651	0.960584	-0.715481	6.06884e-06	0.725242	3.92425e-06	0.647963	8.11063e-05	0.0882901	0.636711	-0.82911	8.30002e-09	-0.293656	0.108847	-0.769614	4.18193e-07
RADIL	blue	-0.422149	0.0179998	0.159875	0.390279	0.459252	0.00935173	-0.727201	3.58747e-06	-0.743087	1.6836e-06	0.121368	0.51544	0.805435	4.62969e-08	0.286476	0.118186	0.792904	1.0493e-07
RNFT1	blue	0.270319	0.141355	-0.048043	0.797451	-0.511728	0.00325524	0.577332	0.000672606	0.796174	8.52221e-08	0.185372	0.318095	-0.845969	2.06443e-09	0.0814588	0.663105	-0.80743	4.04233e-08
RASA2	blue	0.282692	0.12334	-0.108003	0.56305	-0.593909	0.000427741	0.652038	7.06183e-05	0.675765	3.0226e-05	-0.0224657	0.904516	-0.810113	3.35964e-08	-0.35508	0.0499766	-0.73233	2.82634e-06
TUBB7P	blue	-0.318556	0.0807097	0.103944	0.577893	0.6052	0.000309784	-0.680303	2.54738e-05	-0.821979	1.43009e-08	0.00571627	0.975653	0.878336	8.39117e-11	0.252091	0.171274	0.84374	2.50445e-09
ATF7IP	blue	0.167633	0.367381	-0.0730326	0.696211	-0.38378	0.0330591	0.747525	1.34961e-06	0.836964	4.42656e-09	0.0938042	0.615719	-0.817598	1.9743e-08	-0.12994	0.485985	-0.80983	3.42628e-08
RPS6KA5	blue	0.275391	0.133752	-0.0605165	0.746399	-0.476791	0.00669096	0.47462	0.00698054	0.652877	6.86157e-05	-0.115102	0.537513	-0.701068	1.11944e-05	-0.11148	0.550472	-0.682687	2.32563e-05
PPTC7	blue	0.41624	0.0198532	-0.195873	0.290953	-0.66926	3.8429e-05	0.662398	4.91991e-05	0.785762	1.63242e-07	-0.0623196	0.7391	-0.872359	1.61618e-10	-0.392663	0.0288872	-0.821346	1.49908e-08
SIAH1	blue	0.45197	0.0106937	-0.209774	0.257367	-0.724219	4.11117e-06	0.641723	9.98753e-05	0.822095	1.41769e-08	-0.135738	0.466564	-0.873815	1.38187e-10	-0.23728	0.198696	-0.843218	2.61924e-09
MED17	blue	0.376777	0.0366809	-0.218552	0.237529	-0.598907	0.00037136	0.866965	2.84091e-10	0.825649	1.08415e-08	0.0834318	0.65544	-0.882646	5.11875e-11	-0.171967	0.354944	-0.846392	1.98943e-09
SEC24B	blue	0.437609	0.013818	-0.196866	0.288468	-0.724928	3.98086e-06	0.758634	7.60343e-07	0.827684	9.27261e-09	-0.00518582	0.977912	-0.941692	2.97172e-15	-0.244724	0.184557	-0.899856	5.75583e-12
SPPL2A	blue	0.28199	0.124314	-0.124978	0.502931	-0.559581	0.00106418	0.625614	0.000167456	0.770244	4.03704e-07	0.168333	0.365356	-0.855919	8.38449e-10	-0.0093715	0.960094	-0.846038	2.05208e-09
PNPLA5	blue	-0.395895	0.02748	0.199066	0.283005	0.56588	0.000906962	-0.842218	2.85286e-09	-0.764543	5.53349e-07	0.113863	0.541929	0.8687	2.37599e-10	0.302718	0.0978639	0.856712	7.78142e-10
PRKAA1	blue	0.36423	0.0439672	-0.322994	0.0763447	-0.691452	1.65187e-05	0.664751	4.52348e-05	0.87135	1.79947e-10	-0.0531199	0.776559	-0.894911	1.12048e-11	-0.0451523	0.809409	-0.856039	8.29044e-10
SERP1	blue	0.498523	0.00431182	-0.18323	0.323817	-0.604144	0.000319438	0.469495	0.00770675	0.461601	0.0089505	-0.0939929	0.615006	-0.692926	1.5577e-05	-0.159716	0.390756	-0.706445	8.94591e-06
PGLYRP4	blue	-0.234783	0.203601	0.0239591	0.898201	0.476415	0.00674033	-0.739219	2.03414e-06	-0.678779	2.69881e-05	-0.133133	0.475241	0.807572	4.00303e-08	0.235112	0.202951	0.785332	1.67559e-07
FOXD3-AS1	blue	-0.370068	0.0404452	0.308625	0.0911696	0.589901	0.000478277	-0.480105	0.00626854	-0.57413	0.00073205	0.104247	0.576778	0.738782	2.0777e-06	0.385412	0.0322577	0.66049	5.26386e-05
DNAJB14	blue	0.235796	0.201601	-0.138376	0.457867	-0.584949	0.000547953	0.840825	3.21014e-09	0.877501	9.21471e-11	0.199285	0.282464	-0.92163	1.89817e-13	-0.20757	0.262516	-0.854363	9.69541e-10
FMR1	blue	0.19249	0.299532	-0.0609848	0.744501	-0.429396	0.0159249	0.702705	1.04612e-05	0.849424	1.52095e-09	0.272637	0.137842	-0.89315	1.40926e-11	-0.00792403	0.966254	-0.843808	2.48979e-09
PPP1R36	blue	-0.414474	0.020437	0.141473	0.447764	0.557907	0.00110977	-0.531181	0.00210719	-0.727982	3.4608e-06	0.137694	0.460106	0.797163	7.99632e-08	0.120508	0.518441	0.821186	1.51702e-08
THAP5	blue	0.336129	0.0644886	0.1105	0.554003	-0.492609	0.00487313	0.492968	0.00483729	0.472814	0.00722949	0.151853	0.414795	-0.723467	4.25379e-06	-0.137519	0.460682	-0.662908	4.83136e-05
CHD1	blue	0.265357	0.149093	-0.207802	0.261971	-0.560787	0.00103234	0.743073	1.68478e-06	0.869755	2.12877e-10	0.0978832	0.600379	-0.934139	1.65493e-14	-0.142103	0.445722	-0.89201	1.63136e-11
SMURF2	blue	0.283532	0.122181	-0.205758	0.266798	-0.524132	0.00247417	0.798431	7.36545e-08	0.846783	1.92231e-09	0.126123	0.498995	-0.913425	7.622e-13	-0.267196	0.14619	-0.848555	1.64354e-09
ZCCHC8	blue	0.437632	0.0138125	-0.187502	0.312465	-0.651376	7.22331e-05	0.873286	1.46315e-10	0.838174	4.00601e-09	0.0336826	0.857246	-0.903382	3.50321e-12	-0.274234	0.13546	-0.901919	4.31476e-12
POLI	blue	0.161743	0.384691	-0.0864602	0.64374	-0.271973	0.138841	0.679521	2.62407e-05	0.776342	2.8526e-07	-0.0420887	0.822127	-0.747224	1.37018e-06	0.0865702	0.643317	-0.74998	1.19191e-06
MGC70870	blue	0.323384	0.0759698	-0.128871	0.489612	-0.50171	0.00403304	0.559197	0.00107449	0.629203	0.000149616	-0.138203	0.458432	-0.722871	4.36994e-06	-0.151978	0.414408	-0.704568	9.67969e-06
KLHL24	blue	0.321629	0.0776668	-0.074495	0.690424	-0.596847	0.000393753	0.718412	5.33412e-06	0.766438	4.98783e-07	0.0354003	0.850046	-0.87685	9.90822e-11	-0.415494	0.020098	-0.804971	4.77691e-08
ABHD16B	blue	-0.312853	0.0865977	0.295266	0.106832	0.629397	0.000148701	-0.688978	1.82149e-05	-0.7021	1.07267e-05	0.0137365	0.941534	0.825687	1.08099e-08	0.392891	0.0287859	0.803871	5.14365e-08
PRSS50	blue	-0.364519	0.043787	0.0665807	0.72194	0.521242	0.00263992	-0.652339	6.98922e-05	-0.669069	3.86976e-05	0.0880843	0.637501	0.833369	5.92633e-09	0.224663	0.224337	0.828479	8.71804e-09
LINC01315	blue	-0.282143	0.124101	0.150613	0.418662	0.622366	0.000185206	-0.730275	3.11166e-06	-0.734049	2.60604e-06	0.00319318	0.986398	0.768055	4.56147e-07	0.225012	0.223599	0.729478	3.22928e-06
GTF2F2	blue	0.344848	0.05745	-0.128809	0.489824	-0.363612	0.0443542	0.711967	7.06948e-06	0.669094	3.86629e-05	0.0149434	0.936407	-0.740706	1.89227e-06	-0.312827	0.086625	-0.715332	6.10847e-06
ZNF654	blue	0.325648	0.0738228	-0.154726	0.405917	-0.587353	0.000513087	0.779524	2.36962e-07	0.826441	1.02039e-08	0.0130708	0.944363	-0.942586	2.3889e-15	-0.130287	0.484814	-0.918076	3.52821e-13
ESCO1	blue	0.114233	0.540608	0.132372	0.477791	-0.228422	0.216476	0.512597	0.00319431	0.419756	0.0187323	0.187289	0.313026	-0.49764	0.00439191	-0.550873	0.00132059	-0.407066	0.0230416
HCG11	blue	0.299709	0.101413	-0.174071	0.348999	-0.464893	0.00841256	0.578235	0.000656625	0.667022	4.1682e-05	-0.0491935	0.792704	-0.764593	5.51859e-07	-0.261155	0.155882	-0.751704	1.09138e-06
SLC35B3	blue	0.349636	0.0538503	-0.326819	0.0727309	-0.616807	0.000219494	0.781881	2.06124e-07	0.870978	1.87168e-10	0.0268171	0.886132	-0.909218	1.47518e-12	-0.179204	0.334745	-0.889673	2.19086e-11
LEPREL4	blue	-0.34829	0.0548431	0.142067	0.445841	0.505704	0.00370569	-0.362282	0.0451957	-0.594107	0.00042537	0.0380641	0.838903	0.736999	2.26405e-06	0.223797	0.226177	0.744035	1.60651e-06
SRP54	blue	0.312857	0.0865931	-0.0142461	0.939369	-0.602351	0.000336446	0.650289	7.49591e-05	0.563033	0.000975284	0.148001	0.426869	-0.835712	4.90392e-09	-0.188366	0.310202	-0.813738	2.60469e-08
LOC100129129	blue	-0.33877	0.0622889	0.0304246	0.870933	0.610841	0.000262459	-0.742055	1.77136e-06	-0.697041	1.31994e-05	0.149353	0.422609	0.898576	6.86128e-12	0.18498	0.319136	0.894931	1.11753e-11
GPR101	blue	-0.324074	0.07531	0.111285	0.551175	0.497765	0.00438049	-0.714623	6.30056e-06	-0.738151	2.14199e-06	0.148017	0.426817	0.814786	2.41743e-08	0.248983	0.176794	0.829939	7.77874e-09
CCDC70	blue	-0.245655	0.182841	0.0668383	0.720907	0.491765	0.0049581	-0.782178	2.02513e-07	-0.814695	2.43324e-08	-0.0532675	0.775954	0.913737	7.24746e-13	0.0517986	0.781983	0.901614	4.5042e-12
CCDC38	blue	-0.214117	0.247421	0.181212	0.329265	0.296398	0.105431	-0.626879	0.000160963	-0.710555	7.51198e-06	-0.0252753	0.89264	0.783211	1.90397e-07	0.024952	0.894005	0.787957	1.42767e-07
SLC35A5	blue	0.456229	0.0098904	-0.0951242	0.610737	-0.675248	3.0815e-05	0.588586	0.000495971	0.673245	3.31951e-05	-0.0525371	0.77895	-0.890668	1.93393e-11	-0.241005	0.191529	-0.880507	6.55748e-11
LINC00869	blue	0.233501	0.206154	-0.298276	0.103138	-0.483439	0.00586676	0.51494	0.00303497	0.806343	4.35308e-08	0.00489526	0.979149	-0.800781	6.31587e-08	-0.117601	0.528657	-0.76469	5.48927e-07
SERTAD2	blue	0.364618	0.0437259	-0.292479	0.110339	-0.614099	0.000238153	0.471876	0.00736175	0.764326	5.59956e-07	-0.214887	0.245684	-0.832234	6.48849e-09	-0.219685	0.235044	-0.822442	1.38142e-08
CCNH	blue	0.50095	0.00409812	-0.0384708	0.837205	-0.626806	0.000161332	0.641608	0.000100257	0.550244	0.00134103	-0.0649411	0.728528	-0.799037	7.08078e-08	-0.271925	0.138915	-0.775286	3.03175e-07
ELF1	blue	0.304831	0.0954283	-0.03681	0.844146	-0.582444	0.00058649	0.715851	5.97109e-06	0.681737	2.41185e-05	0.111213	0.551433	-0.868717	2.37184e-10	-0.382878	0.0335083	-0.816465	2.14293e-08
HCRT	blue	-0.317558	0.0817171	0.0776188	0.678119	0.574536	0.000724265	-0.741698	1.80262e-06	-0.75679	8.38044e-07	-0.000524392	0.997766	0.864177	3.76659e-10	0.239645	0.194125	0.815094	2.36471e-08
NS3BP	blue	-0.349281	0.054111	0.224485	0.224715	0.604003	0.000320751	-0.654909	6.39733e-05	-0.696968	1.32383e-05	0.286075	0.118724	0.786828	1.52986e-07	0.0380235	0.839073	0.817062	2.05246e-08
KIRREL3-AS3	blue	-0.480187	0.00625834	0.14122	0.448585	0.561681	0.0010093	-0.549591	0.00136256	-0.749643	1.21247e-06	0.0977392	0.600918	0.807747	3.95555e-08	0.10415	0.577135	0.837475	4.24423e-09
CCNYL1	blue	0.384944	0.0324857	-0.158985	0.392956	-0.490304	0.00510822	0.702317	1.06307e-05	0.707569	8.53096e-06	0.0294803	0.874907	-0.85999	5.68703e-10	-0.213379	0.249093	-0.880955	6.22849e-11
PPIP5K2	blue	0.44996	0.0110913	-0.214039	0.247596	-0.580357	0.000620396	0.670073	3.7305e-05	0.76409	5.67173e-07	-0.122282	0.512259	-0.860514	5.40544e-10	-0.0414165	0.824924	-0.87955	7.31494e-11
REL	blue	0.37078	0.0400314	-0.162215	0.383286	-0.553699	0.00123203	0.698829	1.2272e-05	0.797021	8.06973e-08	-0.0254464	0.891917	-0.891195	1.80935e-11	-0.217466	0.239925	-0.899422	6.11095e-12
TRAPPC6B	blue	0.496523	0.00449512	-0.266457	0.147352	-0.694323	1.47298e-05	0.751937	1.07839e-06	0.867034	2.82083e-10	-0.0344072	0.854207	-0.940556	3.90227e-15	-0.180895	0.330129	-0.920059	2.5053e-13
LINC00115	blue	0.357889	0.0480661	-0.0300451	0.87253	-0.501418	0.00405796	0.575056	0.000714394	0.652852	6.86746e-05	0.212133	0.251934	-0.667829	4.04813e-05	-0.325982	0.0735102	-0.658053	5.73461e-05
ATOH1	blue	-0.412215	0.021204	0.167737	0.367082	0.663559	4.72056e-05	-0.694193	1.48072e-05	-0.795037	9.16533e-08	0.0401187	0.83033	0.827068	9.72376e-09	0.145181	0.435826	0.805779	4.52304e-08
NR2C2	blue	0.414282	0.0205013	-0.209583	0.257813	-0.593012	0.000438628	0.650504	7.44132e-05	0.745747	1.47545e-06	-0.0170845	0.927318	-0.851076	1.31064e-09	-0.44937	0.0112105	-0.793849	9.88475e-08
EPS8	blue	0.414586	0.0203994	-0.329033	0.0707003	-0.528758	0.00222761	0.504751	0.00378163	0.646634	8.48165e-05	-0.239836	0.193759	-0.720135	4.94081e-06	0.0188545	0.919811	-0.736868	2.27839e-06
SCYL3	blue	0.395766	0.0275349	-0.103133	0.58088	-0.63567	0.000121698	0.78897	1.34133e-07	0.789271	1.31661e-07	0.045575	0.807657	-0.896632	8.92049e-12	-0.214646	0.246227	-0.841414	3.0542e-09
LOC100128840	blue	-0.282442	0.123687	0.194855	0.293519	0.632828	0.000133335	-0.731086	2.99603e-06	-0.82891	8.43059e-09	0.0630145	0.736293	0.887913	2.72406e-11	0.0906379	0.627739	0.887179	2.97993e-11
FPGT	blue	0.309852	0.0898242	-0.0339902	0.855956	-0.570083	0.00081375	0.596629	0.000396185	0.618503	0.000208483	0.0681707	0.715571	-0.805211	4.70018e-08	-0.0460795	0.805568	-0.790165	1.24561e-07
ANGPTL6	blue	-0.300309	0.100698	0.194473	0.294484	0.589987	0.000477146	-0.728714	3.34571e-06	-0.66926	3.84286e-05	0.0437706	0.815139	0.773228	3.41062e-07	0.387838	0.0310965	0.743232	1.67162e-06
SFRP2	blue	-0.466629	0.00814019	0.313663	0.085741	0.706484	8.93127e-06	-0.588758	0.000493621	-0.701366	1.10572e-05	0.215593	0.244098	0.70963	7.81506e-06	0.371443	0.0396492	0.668092	4.00971e-05
KCNH2	blue	-0.340673	0.0607409	0.162849	0.381407	0.499534	0.00422167	-0.635762	0.000121334	-0.675612	3.03987e-05	0.100848	0.589332	0.775287	3.03161e-07	0.388525	0.0307735	0.740434	1.91754e-06
PLEKHG6	blue	-0.0442497	0.813151	0.3051	0.0951216	0.425757	0.0169406	-0.619926	0.000199623	-0.68744	1.93472e-05	-0.0464963	0.803843	0.713049	6.74653e-06	0.0571473	0.760094	0.65131	7.23962e-05
EXOC8	blue	0.318691	0.0805739	-0.0369029	0.843757	-0.60563	0.000305927	0.377095	0.0365098	0.641496	0.000100627	-0.0170808	0.927333	-0.786169	1.59258e-07	-0.0866155	0.643143	-0.76744	4.71946e-07
MRM1	blue	-0.488364	0.00531358	0.230846	0.211505	0.730419	3.09092e-06	-0.576631	0.000685247	-0.716452	5.81567e-06	0.168175	0.365812	0.818087	1.9053e-08	0.117434	0.529245	0.792027	1.10889e-07
CCDC186	blue	0.262678	0.153396	0.00999764	0.957431	-0.497759	0.00438107	0.466206	0.00820581	0.615588	0.000227728	0.111308	0.55109	-0.733889	2.62593e-06	-0.349361	0.0540519	-0.65917	5.51441e-05
CIPC	blue	0.411173	0.0215657	-0.0415081	0.824543	-0.683305	2.27108e-05	0.649516	7.69545e-05	0.630691	0.000142732	-0.00197566	0.991584	-0.791806	1.12435e-07	-0.224679	0.224305	-0.786652	1.54638e-07
CEP192	blue	0.395131	0.0278076	-0.12112	0.516307	-0.55779	0.00111303	0.77116	3.83446e-07	0.738977	2.05814e-06	-0.0525078	0.77907	-0.88594	3.46281e-11	-0.214307	0.246991	-0.849264	1.54289e-09
SLFN11	blue	0.256084	0.164366	-0.259669	0.158335	-0.530328	0.00214891	0.591471	0.000457887	0.608989	0.000277235	0.0450189	0.809961	-0.719747	5.02703e-06	-0.160645	0.387971	-0.776425	2.83895e-07
ETFDH	blue	0.201905	0.276053	-0.0554718	0.766932	-0.517067	0.00289627	0.540205	0.00170696	0.696535	1.34728e-05	-0.0419353	0.822766	-0.768961	4.33725e-07	0.0686629	0.713603	-0.788567	1.3751e-07
MASTL	blue	0.19525	0.292523	-0.165401	0.373887	-0.321361	0.0779288	0.658075	5.73019e-05	0.600484	0.000354993	0.234782	0.203604	-0.683666	2.23975e-05	-0.220111	0.234114	-0.667189	4.1431e-05
RPAP3	blue	0.271642	0.139342	0.0534304	0.775287	-0.283688	0.121967	0.666923	4.18319e-05	0.473686	0.00710841	0.0272427	0.884336	-0.617306	0.000216203	-0.526907	0.00232359	-0.547797	0.00142324
GCAT	blue	-0.148194	0.426258	0.0808157	0.665611	0.404177	0.0241286	-0.451615	0.0107629	-0.59639	0.000398881	0.0333299	0.858726	0.696937	1.3255e-05	0.300282	0.10073	0.634607	0.000125941
YPEL4	blue	-0.32445	0.0749524	0.14999	0.420612	0.585512	0.00053961	-0.622314	0.000185502	-0.716557	5.78911e-06	0.0204239	0.91316	0.762152	6.29969e-07	0.190693	0.304151	0.754293	9.54826e-07
EMC2	blue	0.2061	0.265987	0.0912976	0.625226	-0.564895	0.000930103	0.550467	0.00133376	0.508462	0.0034932	0.166017	0.372084	-0.75308	1.01674e-06	-0.187925	0.311356	-0.71157	7.19133e-06
FLVCR1	blue	0.232986	0.207184	-0.0063146	0.973105	-0.42157	0.018175	0.644531	9.09978e-05	0.742894	1.69969e-06	0.131953	0.479196	-0.78751	1.46732e-07	-0.083168	0.656462	-0.723786	4.19269e-06
LINC00865	grey	-0.0352971	0.850478	-0.152776	0.411933	0.111996	0.548616	0.0958372	0.608053	-0.0749034	0.68881	-0.00305349	0.986993	0.175881	0.343929	-0.309936	0.0897328	0.214275	0.247064
PATE2	grey	-0.22801	0.217328	0.304259	0.0960833	0.225182	0.22324	-0.491436	0.00499159	-0.367366	0.042046	-0.022377	0.904891	0.399537	0.0259623	0.201854	0.276178	0.407816	0.0227659
FRMD6-AS1	grey	0.179652	0.333518	-0.0957695	0.608308	-0.0450091	0.810002	0.370677	0.040091	0.109115	0.55901	0.18733	0.31292	-0.170893	0.358003	-0.291604	0.111457	-0.113396	0.543598
SLC35G1	grey	-0.0240662	0.897748	0.0659161	0.724608	0.0623194	0.739101	0.233255	0.206645	0.0957188	0.608499	-0.0286428	0.878435	-0.0726992	0.697533	0.130497	0.484101	-0.0618213	0.741115
LOC102724561	grey	0.142734	0.443684	-0.352395	0.0518586	0.0375442	0.841076	-0.0403062	0.829549	0.0265413	0.887295	-0.258535	0.160225	0.0300813	0.872378	-0.479021	0.00640408	0.0887915	0.634791
ZNF17	grey	-0.18504	0.318977	0.144649	0.437528	0.186113	0.316128	-0.0272816	0.884172	-0.22433	0.225044	0.15076	0.418201	0.263124	0.152673	0.144855	0.43687	0.28588	0.118987
IL31RA	grey	-0.150574	0.418782	0.138244	0.458299	0.116756	0.531642	-0.583584	0.000568668	-0.526037	0.00236993	0.0495243	0.79134	0.503747	0.00386308	-0.00706289	0.96992	0.520828	0.0026644
SLC35C2	grey	0.276869	0.131593	-0.026579	0.887136	-0.344714	0.0575531	0.273505	0.136543	0.146223	0.432505	-0.113504	0.543211	-0.283873	0.121713	-0.0203681	0.913396	-0.30367	0.0967605
LOC100128185	grey	-0.0714841	0.702357	0.0686685	0.71358	0.130847	0.482922	-0.516492	0.00293319	-0.50031	0.00415351	-0.0225557	0.904135	0.454634	0.010185	0.163617	0.379134	0.476446	0.00673618
LOC100507377	grey	0.0822029	0.66021	0.0584959	0.754603	0.0745664	0.690142	-0.0434402	0.816511	-0.0966018	0.605181	0.0256883	0.890895	0.111608	0.550011	-0.077397	0.67899	0.196899	0.288385
TAF10	grey	-0.327853	0.0717771	0.0187527	0.920242	0.144156	0.439111	-0.0475673	0.799416	-0.0697819	0.709135	-0.0156432	0.933436	0.190083	0.305732	-0.0148189	0.936936	0.17747	0.33952
MRGPRX1	grey	-0.206839	0.264238	0.131015	0.482353	0.308614	0.0911819	-0.518555	0.00280254	-0.566428	0.000894288	0.196194	0.290149	0.516045	0.00296217	0.0623527	0.738966	0.532729	0.00203325
STK19	grey	0.220399	0.233488	0.233449	0.206256	0.00187406	0.992017	-0.329935	0.0698864	-0.44601	0.0119091	-0.0321021	0.863881	0.271542	0.139494	-0.0442841	0.813008	0.222648	0.228632
FLJ33360	grey	-0.188572	0.309663	0.238929	0.195502	0.0614444	0.74264	-0.103606	0.579136	-0.263683	0.151771	-0.044245	0.81317	0.232634	0.207891	-0.0883406	0.636518	0.268166	0.144675
HSPA2	grey	0.015624	0.933517	-0.160355	0.388838	-0.304563	0.095735	-0.109622	0.557176	-0.00989937	0.957849	-0.317762	0.0815099	-0.097092	0.603342	0.0816209	0.662474	-0.117861	0.527739
ZNF618	grey	-0.32673	0.0728135	-0.124511	0.504538	0.172549	0.353292	-0.375224	0.0375264	-0.245072	0.183915	0.0574074	0.759035	0.304704	0.0955737	-0.0513986	0.783626	0.343302	0.0586518
ASAH2B	grey	-0.221966	0.230098	0.0463092	0.804618	-0.00795251	0.966133	0.0811468	0.66432	-0.233999	0.20516	0.169272	0.36265	0.152855	0.411689	-0.168459	0.364993	0.233176	0.206804
PIGG	grey	-0.048421	0.79589	-0.124891	0.503229	-0.096616	0.605127	-0.00228385	0.990271	0.188397	0.310119	-0.159164	0.392418	0.0107441	0.954255	0.0683946	0.714675	-0.0186693	0.920596
LINC00161	grey	-0.231178	0.21083	0.152292	0.413433	0.374801	0.0377592	-0.255955	0.164586	-0.179726	0.333315	0.177687	0.33892	0.428698	0.0161157	0.360706	0.0462091	0.422111	0.0180112
ZCCHC14	grey	0.0415266	0.824466	-0.255217	0.165849	-0.0311204	0.868007	0.265929	0.148186	0.486735	0.0054913	-0.0686935	0.71348	-0.256814	0.163124	-0.0181925	0.922618	-0.205486	0.267445
CCL19	grey	-0.140812	0.449909	0.131443	0.480913	0.273833	0.136055	-0.523768	0.00249452	-0.359068	0.0472816	0.0771605	0.679919	0.523774	0.00249422	0.145509	0.434782	0.516084	0.00295963
RAB3GAP2	grey	0.00998863	0.957469	0.0828175	0.657822	0.0708908	0.704717	0.364048	0.0440806	0.434747	0.0145239	0.170336	0.359594	-0.302874	0.0976826	0.0628176	0.737088	-0.280076	0.127
CCDC77	grey	-0.181197	0.329306	0.100851	0.58932	0.181345	0.328905	0.272568	0.137946	-0.00416778	0.982247	0.00407253	0.982653	-0.00707675	0.969861	-0.113629	0.542765	-0.0169164	0.928031
SYN3	grey	-0.19948	0.281983	0.3058	0.0943267	0.482927	0.00592693	-0.46264	0.00877765	-0.448929	0.0113001	-0.00150332	0.993596	0.610772	0.000262998	0.360558	0.0463055	0.596456	0.000398134
CCDC51	grey	0.217384	0.240108	0.0526776	0.778374	-0.118289	0.526229	0.359647	0.0469004	-0.141601	0.447347	-0.101077	0.588482	-0.101787	0.585854	-0.357498	0.0483288	-0.0699623	0.708416
LRRC39	grey	0.175808	0.344134	-0.351907	0.0522062	-0.377953	0.0360514	0.145562	0.434612	0.263834	0.151527	-0.348088	0.0549941	-0.193888	0.295969	-0.309496	0.0902131	-0.126979	0.496061
SMUG1	grey	0.0660104	0.724229	-0.198027	0.285575	-0.0857902	0.646322	-0.543862	0.00156471	-0.371972	0.0393464	-0.466396	0.00817625	0.32054	0.0787353	0.16946	0.362109	0.229464	0.214329
SNHG22	grey	-0.0326596	0.86154	-0.14046	0.451054	0.105751	0.571263	-0.157344	0.397921	-0.151708	0.415248	0.0664914	0.722298	0.354602	0.0503075	-0.106266	0.569381	0.421087	0.0183218
TPPP3	grey	-0.188387	0.310146	0.139566	0.45397	0.305854	0.0942652	-0.575784	0.000700788	-0.505761	0.00370118	-0.0582493	0.755607	0.522501	0.00256654	0.470178	0.00760651	0.426749	0.0166584
LOC100505938	grey	-0.202935	0.273558	0.254712	0.166717	0.454671	0.0101781	-0.59737	0.000387961	-0.48889	0.00525714	0.110418	0.5543	0.563418	0.000965791	0.0898003	0.630934	0.590078	0.000475943
GTPBP3	grey	-0.220172	0.233982	-0.381985	0.0339584	0.255986	0.164534	-0.0783392	0.675293	-0.0107869	0.954073	-0.153446	0.409859	0.318052	0.0812166	0.042228	0.821548	0.32654	0.0729896
ZFYVE27	grey	0.0407266	0.827797	-0.325133	0.0743068	-0.192346	0.299901	0.251793	0.171798	0.382565	0.0336656	-0.320548	0.0787267	-0.307714	0.0921796	0.0322375	0.863312	-0.38945	0.0303436
SPG7	grey	-0.152391	0.413125	0.0911972	0.625609	0.383708	0.0330948	-0.526802	0.00232912	-0.408334	0.0225774	-0.0764962	0.682532	0.433317	0.0148879	0.18622	0.315847	0.43335	0.0148795
LINC00905	grey	-0.52563	0.00239183	0.215018	0.24539	0.429052	0.0160188	-0.172007	0.354829	-0.392885	0.0287887	0.525169	0.00241693	0.305588	0.0945664	0.215416	0.244495	0.312467	0.0870069
ERVV-1	grey	-0.275008	0.134315	-0.0270262	0.885249	0.682186	2.3707e-05	-0.498842	0.00428324	-0.560499	0.00103988	0.107672	0.564254	0.654788	6.4243e-05	0.0789699	0.672822	0.643878	9.29952e-05
CYP4F8	grey	0.0722583	0.699282	0.0676428	0.717683	0.294748	0.107476	-0.478469	0.00647413	-0.410171	0.0219186	-0.0294636	0.874978	0.513221	0.00315118	0.262673	0.153404	0.493238	0.00481062
PRSS30P	grey	-0.374542	0.0379021	0.329974	0.0698511	0.548199	0.00140947	-0.5361	0.00187999	-0.468997	0.00778062	0.255364	0.165596	0.534491	0.00195181	0.316664	0.0826274	0.57636	0.000690192
KCNRG	grey	-0.355892	0.0494179	0.0969289	0.603953	0.215637	0.243999	-0.248915	0.176915	-0.129961	0.485915	0.349389	0.0540312	0.310458	0.0891654	0.20558	0.26722	0.310195	0.0894512
SOGA1	grey	0.0636328	0.733798	-0.363936	0.0441507	-0.0545253	0.770803	0.0333589	0.858604	0.352069	0.0520904	-0.0776276	0.678085	-0.202357	0.274955	0.11443	0.539904	-0.176445	0.342361
NFS1	grey	0.429943	0.0157769	-0.402485	0.0247846	-0.38908	0.0305148	0.555522	0.0011777	0.388973	0.0305645	-0.392172	0.0291057	-0.375738	0.037245	-0.354129	0.0506364	-0.386152	0.0319
KIAA0391	grey	0.204575	0.269617	-0.0841013	0.652846	-0.337378	0.0634408	0.3067	0.0933116	0.233617	0.205921	-0.151341	0.41639	-0.315453	0.0838738	-0.656335	6.08881e-05	-0.231709	0.209755
ZNF19	grey	0.18813	0.310818	-0.117837	0.527821	-0.134195	0.471694	-0.304704	0.0955733	-0.311238	0.0883225	-0.204291	0.270297	0.262895	0.153045	-0.318302	0.0809647	0.275138	0.134124
ZNF385C	grey	-0.121951	0.513408	0.219417	0.235631	0.261695	0.154997	-0.502901	0.00393295	-0.426482	0.016734	0.0415141	0.824518	0.474994	0.00692986	0.306869	0.093123	0.416127	0.0198903
KIAA1024	grey	0.068134	0.715717	-0.0383538	0.837694	-0.315914	0.0833975	0.122954	0.509927	0.0139003	0.940838	-0.219118	0.236286	-0.075076	0.688129	-0.313893	0.0854995	-0.041959	0.822667
HPS4	grey	-0.0071046	0.969742	-0.424873	0.017195	0.000338466	0.998558	0.418947	0.0189855	0.277101	0.131258	0.0234712	0.900263	-0.182945	0.324582	-0.102749	0.582297	-0.178211	0.337474
KRT37	grey	-0.0947916	0.611991	0.152676	0.412243	0.0849956	0.649388	-0.419047	0.0189541	-0.382448	0.0337244	0.34948	0.0539642	0.451457	0.0107939	0.0719737	0.700412	0.526439	0.00234841
LOC728024	grey	-0.0604063	0.746845	-0.216757	0.241499	0.056683	0.761988	-0.144475	0.438087	-0.0947418	0.612179	-0.0168184	0.928447	0.150185	0.420001	-0.187022	0.313728	0.220405	0.233475
KIAA1107	grey	0.441738	0.0128502	-0.168583	0.364633	-0.539242	0.00174627	0.363016	0.0447295	0.401458	0.0251897	-0.376547	0.0368053	-0.407563	0.0228587	-0.0989487	0.596399	-0.436916	0.0139863
ZNF8	grey	-0.137623	0.46034	-0.0852187	0.648527	-0.169609	0.361679	0.263767	0.151636	0.439044	0.0134751	0.12355	0.507862	-0.394103	0.0282529	-0.365069	0.0434467	-0.28731	0.117071
PSKH2	grey	-0.337806	0.0630852	0.326577	0.072955	0.421456	0.0182094	-0.523143	0.00252984	-0.56065	0.00103592	0.169198	0.362861	0.596557	0.000396993	0.231625	0.209925	0.585577	0.00053865
TRPM4	grey	-0.350173	0.0534574	-0.0568242	0.761411	0.167683	0.367236	-0.389101	0.0305049	-0.216393	0.242311	-0.119642	0.521477	0.382118	0.0338913	0.267753	0.145319	0.384897	0.0325088
FKBP14	grey	0.202418	0.274808	-0.304623	0.0956664	-0.33713	0.063648	0.544786	0.00153044	0.259769	0.158169	-0.0924942	0.620681	-0.305328	0.0948619	-0.368539	0.0413446	-0.249673	0.175558
SARM1	grey	-0.321648	0.0776487	0.100447	0.590821	0.387771	0.031128	-0.20366	0.271812	-0.401549	0.0251537	0.0699094	0.708627	0.497215	0.00443095	-0.314489	0.0848751	0.559841	0.00105724
ZNF626	grey	-0.275282	0.133913	0.290883	0.112386	0.154034	0.408047	0.468146	0.0079083	0.150829	0.417985	0.48529	0.00565335	-0.228588	0.216131	-0.208445	0.260463	-0.118612	0.525094
CLDN16	grey	-0.3284	0.0712761	-0.0212517	0.909654	0.321336	0.0779536	-0.338474	0.0625324	-0.33418	0.066151	0.0719329	0.700574	0.463982	0.00855863	0.161633	0.385019	0.562253	0.000994789
TAF6	grey	0.071452	0.702485	-0.286323	0.118391	0.196519	0.289335	0.219517	0.235411	-0.106921	0.566989	-0.11415	0.540904	0.0723919	0.698752	-0.183905	0.322008	0.0456325	0.807419
LNX1	grey	-0.0667703	0.72118	-0.0614844	0.742478	-0.003059	0.98697	0.288803	0.115097	0.0783922	0.675085	0.14753	0.428357	-0.148907	0.42401	-0.0780013	0.676618	-0.0561708	0.764077
OPN5	grey	-0.467436	0.00801613	0.0666143	0.721805	0.456118	0.00991063	-0.488115	0.00534044	-0.683908	2.21893e-05	0.161278	0.386077	0.683427	2.26049e-05	0.0949947	0.611225	0.731049	3.00131e-06
MRGPRF	grey	-0.221062	0.23205	0.349459	0.0539795	0.449693	0.0111451	-0.400355	0.0256311	-0.492514	0.00488264	0.211026	0.254474	0.579417	0.000636218	0.0577429	0.757668	0.573761	0.000739179
PEG3	grey	-0.172546	0.353301	0.0880614	0.637588	0.16373	0.3788	-0.150384	0.419376	-0.185339	0.318182	-0.00740655	0.968457	0.227592	0.218195	0.34713	0.055711	0.19257	0.299326
F11-AS1	grey	0.0338713	0.856454	-0.18755	0.31234	0.3401	0.0612037	-0.486582	0.00550832	-0.533342	0.00200458	-0.155253	0.404302	0.661118	5.14834e-05	-0.0157188	0.933115	0.61904	0.000205097
CELSR2	grey	-0.149269	0.422872	-0.198732	0.283829	0.250637	0.173842	-0.522174	0.00258544	-0.499837	0.00419494	-0.140151	0.452061	0.608966	0.000277429	-0.137983	0.459155	0.660942	5.18057e-05
FITM2	grey	-0.146614	0.431263	-0.151399	0.416209	-0.0215149	0.90854	-0.0941954	0.614241	-0.171266	0.356937	0.197405	0.287123	0.282425	0.12371	-0.138372	0.457879	0.355295	0.0498281
RAD54B	grey	-0.166206	0.371532	-0.00442709	0.981143	0.284439	0.12094	0.0530901	0.776682	-0.290501	0.112879	0.0571761	0.759977	0.296058	0.10585	-0.0884931	0.635933	0.34029	0.0610497
PLXDC1	grey	-0.110732	0.553167	-0.0812685	0.663846	0.241421	0.190741	0.00798497	0.965995	-0.211511	0.253357	-0.00280559	0.988049	0.390661	0.0297876	-0.227854	0.217651	0.44094	0.0130327
DCAF8	grey	-0.308586	0.0912136	-0.0902466	0.629231	0.500318	0.00415285	-0.276475	0.132166	-0.186027	0.316357	0.0786218	0.674185	0.511248	0.00328928	0.280801	0.125978	0.582915	0.000579058
MIR34A	grey	-0.170501	0.359124	0.265639	0.148645	0.363278	0.0445643	-0.462542	0.00879377	-0.316748	0.0825415	0.0919343	0.622806	0.406326	0.023316	0.439356	0.0134012	0.382536	0.0336803
AMELX	grey	-0.250557	0.173983	0.252927	0.169811	0.520211	0.00270131	-0.393638	0.0284564	-0.38533	0.0322979	0.250927	0.173326	0.496835	0.00446609	0.188523	0.30979	0.536688	0.0018543
LOC101927620	grey	-0.306808	0.0931909	0.0394864	0.832967	0.24053	0.192434	-0.0826073	0.658638	-0.137371	0.46117	0.278051	0.129887	0.343343	0.0586196	0.0759287	0.684767	0.406902	0.0231019
LOC100506679	grey	0.189199	0.308028	-0.139662	0.453656	-0.0939047	0.615339	-0.374756	0.0377839	-0.142637	0.443997	-0.0759137	0.684826	0.154014	0.408107	0.0893449	0.632674	0.172238	0.354175
DNAL4	grey	0.485675	0.00560977	-0.152547	0.41264	-0.311413	0.0881344	-0.0365375	0.845285	-0.20409	0.270778	-0.405876	0.0234843	0.0614897	0.742456	-0.317423	0.0818537	0.0076463	0.967436
TEX36	grey	-0.0513115	0.783984	-0.0420301	0.822371	0.479556	0.00633695	-0.432377	0.0151312	-0.358745	0.0474957	-0.159962	0.390017	0.449958	0.0110917	0.0630538	0.736134	0.459031	0.00939021
SYT17	grey	0.188241	0.310529	-0.239334	0.194721	-0.156303	0.401091	0.305353	0.0948335	0.18026	0.331855	-0.188381	0.310162	-0.135497	0.467365	-0.0958254	0.608098	-0.144437	0.43821
HIST1H2AK	grey	-0.175282	0.345602	0.194738	0.293813	0.227779	0.217806	-0.319523	0.0797427	-0.255686	0.165046	-0.202397	0.27486	0.237326	0.198605	0.387197	0.0313998	0.200743	0.278884
TBC1D8B	grey	0.263967	0.151314	0.0249102	0.894181	-0.191359	0.302435	0.265512	0.148847	-0.138364	0.457903	-0.0851521	0.648784	-0.0882531	0.636853	-0.264554	0.150373	-0.0885051	0.635888
APOBEC3C	grey	-0.144259	0.438778	-0.00941991	0.959888	0.259974	0.157829	0.316568	0.0827256	0.0838433	0.653845	0.415899	0.0199649	-0.0260896	0.889201	-0.196882	0.288427	0.00534966	0.977214
C10orf71-AS1	grey	-0.136769	0.463154	0.123949	0.50648	0.242831	0.188083	-0.369894	0.0405468	-0.375198	0.0375406	-0.0185137	0.921256	0.484732	0.00571692	0.165438	0.373778	0.486351	0.00553403
MAPRE2	grey	-0.370889	0.0399684	0.316621	0.0826717	0.576137	0.000694276	0.0889137	0.634323	-0.24918	0.17644	0.341249	0.0602782	0.268697	0.143851	0.293123	0.109521	0.252114	0.171235
GTF2I	grey	0.0466396	0.803251	0.00252317	0.989252	-0.171776	0.355486	0.265667	0.148601	0.0765151	0.682457	0.00257591	0.989027	-0.114978	0.537951	-0.450856	0.0109126	-0.0317265	0.865459
GPRC6A	grey	-0.334736	0.0656727	0.0927151	0.619843	0.165042	0.37494	-0.466324	0.00818745	-0.318218	0.0810494	0.0291448	0.87632	0.343012	0.0588792	0.186133	0.316076	0.417241	0.0195287
AMOT	grey	0.238957	0.195446	-0.147503	0.428443	0.08872	0.635065	-0.00532323	0.977327	-0.291626	0.11143	0.0342562	0.854841	0.258265	0.160677	-0.254575	0.166953	0.207463	0.262767
ABHD6	grey	-0.0981433	0.599407	0.388576	0.03075	0.265279	0.149217	-0.302497	0.098121	-0.444636	0.0122053	0.1267	0.497015	0.333152	0.0670405	-0.142761	0.443597	0.263532	0.152014
LOC101929734	grey	0.00810897	0.965467	-0.110574	0.553735	-0.15766	0.396965	0.481821	0.00605895	0.498388	0.00432403	0.277977	0.129993	-0.31028	0.0893583	-0.0203799	0.913347	-0.299976	0.101095
LOC100505622	grey	0.0320092	0.864271	0.12406	0.506097	-0.0410417	0.826485	-0.395225	0.0277669	-0.249084	0.176611	-0.0324673	0.862347	0.234133	0.204893	0.129827	0.486369	0.17693	0.341015
ZBED3	grey	0.093416	0.617188	-0.280231	0.126781	-0.0186041	0.920872	0.21657	0.241916	0.0259878	0.889631	-0.174344	0.34823	0.0254988	0.891696	-0.123721	0.507269	0.0282184	0.880223
AHI1	grey	-0.158758	0.393643	-0.270334	0.141332	0.17294	0.352187	0.031616	0.865924	-0.0638098	0.733084	-0.0162312	0.930939	0.217075	0.240792	-0.103109	0.580969	0.268111	0.144761
MNX1	grey	-0.194322	0.294867	-0.138706	0.456784	0.343791	0.058269	-0.498989	0.00427002	-0.401284	0.0252587	-0.292058	0.110875	0.601121	0.000348562	0.239496	0.19441	0.633897	0.000128848
LINC00928	grey	-0.114773	0.538682	0.0144189	0.938635	0.377344	0.0363765	-0.405043	0.0237983	-0.537192	0.00183254	-0.0496007	0.791025	0.605327	0.000308643	-0.218183	0.238342	0.63419	0.000127639
RBBP9	grey	-0.0684405	0.714491	-0.134827	0.46959	-0.0334894	0.858057	0.16524	0.374359	-0.0599642	0.748638	0.172907	0.35228	0.185821	0.316902	-0.318602	0.0806633	0.240376	0.192728
TOM1L1	grey	-0.0813382	0.663574	0.0455667	0.807691	0.0873279	0.640404	-0.0930915	0.618416	-0.273823	0.13607	-0.0118291	0.949642	0.337221	0.063572	0.0565129	0.762682	0.335046	0.065408
MUC16	grey	-0.0818435	0.661608	-0.0110014	0.953161	0.150713	0.418348	-0.475728	0.00683146	-0.438563	0.0135893	0.115452	0.536268	0.470809	0.00751476	-0.149926	0.420811	0.524134	0.00247405
LINC00477	grey	-0.0620888	0.740033	0.173427	0.350812	-0.00796053	0.966099	-0.354361	0.050475	-0.422431	0.0179152	-0.0895937	0.631723	0.360619	0.0462653	-0.215987	0.243217	0.372146	0.0392474
REG3A	grey	-0.361643	0.0456041	0.313982	0.0854059	0.463693	0.00860541	-0.526248	0.00235862	-0.488919	0.0052541	0.260968	0.156189	0.57265	0.000761041	0.290756	0.11255	0.558038	0.00110614
IFNA7	grey	-0.233528	0.206099	0.228929	0.215429	0.374687	0.037822	-0.32763	0.0719815	-0.333849	0.0664362	-0.0154045	0.934449	0.357654	0.048224	0.0283479	0.879677	0.397988	0.0265992
LOC285819	grey	0.32413	0.0752574	-0.0178557	0.924046	-0.295067	0.107079	-0.10996	0.555955	-0.0842947	0.652098	-0.2093	0.258469	0.0481421	0.797042	-0.42105	0.0183332	0.0697275	0.709352
ZBTB39	grey	-0.435558	0.0143211	0.0791173	0.672245	0.637325	0.000115343	-0.198666	0.283992	-0.4178	0.0193494	0.113507	0.5432	0.574164	0.00073138	-0.0793305	0.671411	0.573672	0.000740906
LINC01019	grey	-0.0235841	0.899786	-0.326499	0.0730278	-0.0223288	0.905095	-0.152594	0.412496	-0.16034	0.388883	-0.448422	0.011404	0.157648	0.396999	-0.0471277	0.801232	0.18675	0.314447
STARD5	grey	-0.325303	0.0741464	0.0219406	0.906738	0.237812	0.197662	-0.0767162	0.681666	-0.107822	0.563706	0.177735	0.338788	0.16066	0.387926	0.040157	0.83017	0.190188	0.305459
HOTAIR	grey	-0.154102	0.407836	0.239372	0.194649	0.217311	0.240269	-0.0938244	0.615643	-0.320416	0.0788576	0.0715021	0.702286	0.236088	0.201026	0.0769338	0.680811	0.249864	0.175216
IFT46	grey	-0.262284	0.154035	0.229945	0.213344	0.374291	0.0380415	-0.0933106	0.617587	-0.497956	0.00436311	0.267221	0.146151	0.433585	0.0148192	0.07137	0.702811	0.466682	0.00813195
MSX2	grey	-0.112934	0.545251	0.0425882	0.820051	0.304566	0.095731	-0.112991	0.545049	-0.467653	0.00798297	0.0465571	0.803592	0.504022	0.00384061	0.0691975	0.711467	0.535111	0.00192386
SAYSD1	grey	0.274244	0.135445	-0.0786758	0.673974	-0.256246	0.16409	0.423569	0.0175764	0.0734748	0.694459	-0.0521493	0.780542	-0.261036	0.156077	-0.298285	0.103127	-0.290586	0.11277
SLC27A2	grey	-0.120142	0.519725	0.333657	0.066602	0.345237	0.0571504	-0.088038	0.637678	-0.394602	0.0280359	0.37892	0.0355401	0.428766	0.0160969	0.025084	0.893447	0.470472	0.0075636
C7orf33	grey	-0.0844313	0.651569	0.122145	0.512736	0.233044	0.207068	-0.386568	0.0317002	-0.268939	0.143476	0.0359384	0.847793	0.310649	0.0889583	-0.115742	0.535237	0.327859	0.0717712
SP3P	grey	-0.0265955	0.887066	0.219294	0.235899	0.278277	0.129563	-0.39235	0.0290262	-0.398796	0.0262655	-0.0797769	0.669666	0.48483	0.0057057	-0.0785375	0.674516	0.506952	0.00360822
LOC101929460	grey	-0.290936	0.112318	0.069152	0.711649	0.429568	0.0158782	-0.568516	0.000847461	-0.508391	0.00349852	-0.089739	0.631168	0.591634	0.000455817	-0.0794654	0.670884	0.64706	8.36102e-05
SP140L	grey	0.272547	0.137977	-0.298081	0.103374	-0.0862006	0.64474	0.478893	0.00642023	0.451178	0.0108488	-0.188088	0.310928	-0.235256	0.202666	-0.0489842	0.793567	-0.266865	0.146709
NBPF3	grey	0.0894863	0.632133	0.152573	0.412561	0.159726	0.390725	-0.130898	0.482749	-0.296887	0.10483	-0.015505	0.934022	0.239216	0.194948	-0.140425	0.451167	0.220016	0.234323
ZNF284	grey	0.236656	0.199914	-0.200314	0.279934	-0.262139	0.154272	0.431109	0.0154647	0.345651	0.0568331	0.0287909	0.877811	-0.360836	0.0461246	-0.297365	0.104245	-0.332314	0.0677729
PRO1082	grey	0.108452	0.561418	0.0903192	0.628953	0.053378	0.775501	-0.205764	0.266783	-0.159218	0.392255	0.00420987	0.982068	0.167756	0.367026	-0.240548	0.192399	0.250077	0.174836
BOLL	grey	0.0952575	0.610235	0.0232415	0.901235	0.0499173	0.789721	-0.398956	0.0261997	-0.408562	0.0224947	-0.268576	0.144038	0.432545	0.0150876	0.146872	0.430443	0.406546	0.023234
PPM1L	grey	-0.20939	0.25826	0.181073	0.329644	0.0346135	0.853342	-0.0619789	0.740477	0.1461	0.432896	0.283542	0.122168	-0.0871361	0.641141	0.238448	0.196429	-0.136797	0.463062
DUSP19	grey	0.142443	0.444624	0.138467	0.457565	-0.222906	0.228079	0.24042	0.192642	-0.0181629	0.922743	-0.0134067	0.942935	-0.16948	0.362049	-0.188854	0.308926	-0.0965554	0.605355
KIAA0895L	grey	-0.00433696	0.981527	-0.137954	0.459252	-0.0532181	0.776157	-0.0487158	0.794674	1.03067e-05	0.999956	-0.168903	0.36371	-0.00355256	0.984867	0.125368	0.501588	-0.0574732	0.758766
DHRS4-AS1	grey	0.10103	0.588659	0.0181088	0.922973	-0.110709	0.55325	0.553237	0.00124614	0.326309	0.0732045	0.262356	0.153919	-0.303999	0.0963813	-0.0906034	0.62787	-0.333316	0.0668977
PCDHGA10	grey	-0.381074	0.0344224	-0.068163	0.715601	0.254246	0.167522	-0.448185	0.0114527	-0.181399	0.328759	0.0140444	0.940226	0.300679	0.100259	0.232835	0.207487	0.342822	0.0590283
GAN	grey	0.262956	0.152945	-0.18964	0.306881	-0.327725	0.071894	0.466261	0.00819735	0.279213	0.128223	-0.103821	0.578348	-0.378888	0.0355572	-0.267335	0.145972	-0.399038	0.0261658
ERVH48-1	grey	-0.350071	0.0535319	0.209609	0.25775	0.557919	0.00110944	-0.492848	0.0048493	-0.534271	0.00196182	0.274817	0.134596	0.613426	0.000243003	-0.0761397	0.683936	0.624523	0.00017324
LOC101926962	grey	-0.326225	0.073283	0.205522	0.267358	0.442449	0.0126895	-0.407216	0.0229863	-0.409465	0.0221697	0.0972963	0.602576	0.592585	0.000443891	0.421848	0.0180907	0.59485	0.000416581
LOC286382	grey	0.0244084	0.896302	-0.0747204	0.689533	0.0486471	0.794957	-0.150844	0.41794	-0.0128795	0.945176	0.108356	0.561766	-0.0393655	0.833471	0.322558	0.0767652	-0.0446234	0.811601
LOC100130741	grey	-0.162598	0.382151	0.183586	0.322862	0.21934	0.2358	-0.523896	0.00248734	-0.519985	0.00271491	0.0815375	0.662798	0.512813	0.00317935	0.281642	0.124799	0.483223	0.00589207
RDH5	grey	0.394175	0.0282215	-0.288682	0.115255	-0.254423	0.167215	0.140833	0.449842	0.493892	0.00474633	-0.25374	0.168397	-0.283886	0.121696	0.395715	0.0275571	-0.33277	0.0673733
CARNS1	grey	-0.330042	0.0697894	0.0263229	0.888217	0.46729	0.00803837	-0.0204284	0.913141	-0.121948	0.51342	0.236404	0.200408	0.325872	0.0736123	-0.079769	0.669696	0.385345	0.0322906
BCAR3	grey	-0.17221	0.354255	0.0437228	0.815338	0.143732	0.440472	-0.375493	0.0373788	-0.514819	0.00304302	-0.194458	0.294522	0.489477	0.00519493	-0.190114	0.30565	0.534765	0.00193941
LOC100288310	grey	-0.082225	0.660124	-0.0628139	0.737103	0.103978	0.57777	-0.279015	0.128506	-0.306437	0.0936077	0.108647	0.560709	0.309296	0.0904326	-0.253264	0.169224	0.34848	0.0547027
UBE2T	grey	-0.206378	0.265326	0.236596	0.200031	0.0432419	0.817334	0.326041	0.0734551	-0.106227	0.569522	0.199454	0.282047	-0.128979	0.489243	-0.351024	0.0528408	-0.0738497	0.692975
TMCO4	grey	-0.0978887	0.600359	-0.128675	0.490278	0.206674	0.264626	0.0407397	0.827742	-0.156161	0.401526	0.119072	0.523477	0.221124	0.231915	-0.0672975	0.719066	0.239158	0.195061
CLIP2	grey	-0.172681	0.35292	0.236849	0.199536	0.292181	0.110719	-0.0969507	0.603872	-0.283093	0.122786	0.180363	0.331576	0.12935	0.487987	0.473472	0.00713796	0.0318087	0.865114
EFNB2	grey	-0.297671	0.103873	0.198807	0.283643	0.112976	0.545103	-0.338642	0.0623945	-0.352647	0.0516794	0.2131	0.249726	0.25243	0.170681	0.226502	0.220466	0.247528	0.179419
TCEA1	grey	0.144239	0.438842	-0.0249535	0.893999	-0.137923	0.459351	0.449777	0.0111282	0.0804432	0.667064	0.135348	0.467859	-0.0806732	0.666166	-0.387118	0.0314374	-0.0590528	0.752339
CDK20	grey	-0.0681097	0.715815	-0.391867	0.0292426	0.267157	0.146251	-0.190403	0.304903	-0.304572	0.0957242	-0.180634	0.330837	0.360625	0.046262	-0.1686	0.364584	0.386352	0.0318037
CPSF3L	grey	0.335733	0.0648234	0.0306915	0.869811	-0.229478	0.2143	-0.0530051	0.77703	-0.169704	0.361408	-0.136723	0.463305	0.139762	0.453329	-0.247368	0.179709	0.18272	0.325189
LINC00954	grey	-0.134695	0.470029	-0.428705	0.0161138	0.0220672	0.906202	0.473033	0.00719896	0.342863	0.0589963	-0.134261	0.471471	-0.179079	0.335086	-0.225127	0.223357	-0.0947994	0.611962
LANCL3	grey	-0.38142	0.0342459	0.118026	0.527155	0.290373	0.113045	-0.141378	0.44807	-0.0371567	0.842696	0.16812	0.365972	0.137923	0.459354	0.570912	0.000796388	0.125856	0.49991
NEDD4	grey	-0.127172	0.4954	-0.0195478	0.916872	0.148215	0.426193	-0.0428436	0.818989	-0.0827149	0.658221	0.343503	0.0584942	-0.0456199	0.807471	-0.146269	0.432359	-0.0306019	0.870188
C1orf145	grey	-0.251106	0.173011	0.190232	0.305345	0.503049	0.00392064	-0.459768	0.00926226	-0.534034	0.00197267	0.188788	0.309097	0.590931	0.000464819	0.180129	0.332214	0.606451	0.000298688
NPC1	grey	-0.0762161	0.683634	0.125005	0.502838	0.0862718	0.644466	0.382443	0.0337269	0.317698	0.081575	0.594875	0.000416288	-0.198831	0.283583	-0.134784	0.469731	-0.13678	0.463117
PDZRN3	grey	-0.251302	0.172663	0.24297	0.187823	0.429943	0.0157767	-0.514786	0.00304519	-0.552902	0.00125646	0.036816	0.844121	0.572939	0.000755311	0.377315	0.036392	0.572692	0.000760208
SPRR2B	grey	-0.167063	0.369038	0.0173239	0.926302	0.283266	0.122547	-0.0910021	0.626351	-0.230557	0.212094	-0.0691303	0.711735	0.368008	0.0416614	-0.345379	0.0570413	0.382102	0.0338994
AUTS2	grey	-0.226725	0.220001	0.135975	0.465781	0.064021	0.732233	0.373694	0.0383743	0.195438	0.292049	0.62141	0.000190738	-0.142834	0.443363	-0.30492	0.0953263	-0.0709926	0.704312
IL12RB2	grey	0.0424959	0.820434	-0.0114849	0.951105	-0.0045872	0.980461	0.267288	0.146046	0.0740045	0.692363	0.0678007	0.717051	-0.18295	0.32457	-0.231521	0.210135	-0.1714	0.356556
FOXE3	grey	-0.21349	0.248841	0.0485629	0.795305	0.187203	0.313252	-0.405202	0.023738	-0.285831	0.119053	-0.061287	0.743277	0.401296	0.0252542	0.183721	0.322499	0.385552	0.0321897
RBM19	grey	0.0254483	0.891909	-0.0837702	0.654128	0.0730083	0.696307	-0.0858257	0.646185	-0.31488	0.0844684	-0.256143	0.164266	0.31509	0.0842497	-0.249769	0.175387	0.298879	0.10241
HAO1	grey	-0.1478	0.427505	-0.0346521	0.853181	0.0975905	0.601474	-0.53626	0.00187297	-0.451297	0.0108255	-0.364926	0.0435346	0.505148	0.00374982	0.104099	0.577322	0.491565	0.00497844
BREA2	grey	-0.120896	0.517087	-0.128556	0.490684	0.17207	0.354652	-0.534592	0.00194725	-0.415481	0.0201024	-0.335857	0.0647187	0.430091	0.015737	0.435787	0.0142641	0.408238	0.0226122
CCNA1	grey	-0.0474069	0.800078	-0.0229796	0.902342	0.0785786	0.674355	-0.245671	0.182811	-0.333836	0.0664478	-0.281117	0.125534	0.287818	0.116397	0.0889017	0.634369	0.248866	0.177003
GRIA1	grey	-0.22435	0.225001	0.152302	0.4134	0.429745	0.0158303	-0.589174	0.000487997	-0.452903	0.0105132	-0.0103981	0.955727	0.547969	0.00141734	0.345465	0.0569751	0.495508	0.00459063
KLHL34	grey	-0.0880267	0.637721	-0.0248147	0.894585	0.102652	0.582655	-0.188809	0.309043	-0.338476	0.0625309	-0.294805	0.107406	0.323369	0.0759839	0.192963	0.298324	0.29291	0.109791
LINC00641	grey	0.0973741	0.602285	-0.0907514	0.627306	0.0114525	0.951243	-0.0535053	0.77498	0.0347035	0.852965	-0.0862913	0.644391	0.0833022	0.655942	0.201161	0.277863	0.0386041	0.836648
ERICH4	grey	-0.239295	0.194796	0.157273	0.398138	0.226164	0.221176	-0.0888936	0.6344	-0.397384	0.026851	0.113132	0.544543	0.248229	0.178152	-0.308244	0.0915906	0.318163	0.0811053
NPNT	grey	-0.399919	0.0258069	0.318983	0.0802813	0.438156	0.0136863	-0.444425	0.0122513	-0.433461	0.0148511	0.276034	0.13281	0.481462	0.00610223	0.41128	0.0215283	0.450027	0.0110778
PEX26	grey	0.108273	0.562068	-0.34906	0.0542734	-0.247218	0.179982	0.374346	0.0380109	0.218305	0.238072	-0.302689	0.0978972	-0.192957	0.298338	-0.387979	0.03103	-0.216375	0.24235
SLC2A1-AS1	grey	-0.226013	0.221492	0.166386	0.371008	0.384231	0.0328361	-0.463076	0.0087059	-0.424396	0.0173337	0.12019	0.519554	0.540271	0.00170433	0.179396	0.334218	0.499639	0.00421236
ANKRD23	grey	0.0503337	0.788006	-0.389076	0.0305169	0.0874956	0.63976	0.35817	0.047878	0.152443	0.412964	-0.108502	0.561237	-0.0249122	0.894173	-0.265492	0.148878	-0.00610334	0.974005
LPHN1	grey	-0.292005	0.110943	-0.0970922	0.603341	0.32544	0.0740182	-0.0640888	0.731959	-0.21997	0.234423	0.10663	0.568052	0.444238	0.0122923	0.117741	0.528161	0.490302	0.00510836
ZBTB44	grey	-0.126077	0.499153	0.145692	0.434196	-0.142881	0.44321	0.418443	0.0191447	0.475523	0.00685875	0.551224	0.00130929	-0.432052	0.0152162	0.202839	0.273789	-0.373219	0.0386406
CASC17	grey	-0.181922	0.327342	-0.118858	0.524227	0.0674378	0.718504	-0.246313	0.181634	-0.347723	0.055266	-0.123293	0.508749	0.37053	0.0401761	-0.1994	0.282181	0.338752	0.0623036
UQCC1	grey	-0.168407	0.365143	-0.168061	0.366141	0.329186	0.0705618	0.187514	0.312434	-0.169768	0.361222	0.0997651	0.593357	0.319873	0.0793946	-0.226781	0.219884	0.326921	0.0726358
VWA9	grey	-0.0391671	0.834298	-0.287022	0.117455	-0.269738	0.142246	0.523107	0.00253186	0.151332	0.416418	-0.00383033	0.983684	-0.219589	0.235254	-0.328388	0.0712871	-0.146015	0.433166
LINC01114	grey	0.140955	0.449445	-0.0168655	0.928247	-0.043696	0.815449	0.0312484	0.867469	-0.0700761	0.707962	0.124775	0.503628	0.0712161	0.703423	-0.302772	0.0978011	0.077817	0.677341
LINC01004	grey	-0.409451	0.0221747	0.20271	0.274102	0.574178	0.000731122	-0.5284	0.0022459	-0.449342	0.011216	0.16253	0.382352	0.622381	0.000185119	0.357509	0.0483212	0.647551	8.22401e-05
LOC286161	grey	-0.0511742	0.784549	-0.142577	0.444193	0.0655057	0.726257	0.187103	0.313517	0.107769	0.563898	0.0112945	0.951915	-0.0304372	0.87088	-0.177103	0.340535	0.0775516	0.678383
LOC101928306	grey	-0.14796	0.426998	-0.113619	0.542801	0.198285	0.284935	-0.262169	0.154223	-0.145842	0.43372	0.162875	0.381329	0.133197	0.475027	0.201124	0.277955	0.146715	0.430942
GDAP1	grey	0.0674989	0.718259	-0.00665599	0.971652	-0.224307	0.225092	0.548905	0.0013855	0.457608	0.00964151	0.16396	0.378123	-0.414016	0.0205906	0.0813426	0.663557	-0.413684	0.0207025
EPM2A	grey	-0.346091	0.0564971	0.0217848	0.907397	0.542651	0.00161062	-0.329205	0.0705441	-0.588055	0.000503277	0.0648081	0.729063	0.606593	0.000297447	-0.0789953	0.672723	0.638512	0.000110973
AGAP1	grey	-0.0653082	0.727051	0.0371245	0.84283	0.0418541	0.823103	-0.289282	0.114468	-0.283227	0.122602	0.478434	0.00647859	0.332832	0.0673194	-0.0316374	0.865834	0.365418	0.0432311
USP31	grey	0.0830108	0.657072	0.0667522	0.721252	-0.31441	0.0849578	0.395201	0.0277772	0.328992	0.0707372	0.251291	0.172683	-0.401864	0.0250289	0.369129	0.0409956	-0.444832	0.0121627
LOC100133039	grey	-0.0611394	0.743874	0.0496093	0.79099	0.268077	0.144814	-0.0794349	0.671003	-0.261874	0.154705	0.0441962	0.813373	0.313698	0.0857043	0.0333737	0.858542	0.284953	0.120241
SPINK13	grey	-0.35944	0.0470365	-0.0173794	0.926066	0.463117	0.00869919	-0.441134	0.0129882	-0.517712	0.00285529	-0.116663	0.53197	0.571931	0.000775498	-0.200805	0.278732	0.618746	0.000206943
EMP1	grey	0.0109049	0.953572	-0.232168	0.208828	-0.0890848	0.633669	-0.268807	0.143681	-0.267929	0.145045	-0.20088	0.278549	0.257466	0.162022	-0.0330453	0.859921	0.227007	0.219412
LRP6	grey	-0.0168538	0.928297	-0.276067	0.132762	0.120018	0.520158	-0.0725027	0.698312	-0.287831	0.116379	-0.199878	0.281003	0.34284	0.0590147	-0.150541	0.418886	0.382436	0.0337306
RPA4	grey	0.00150735	0.993579	-0.18802	0.311108	-0.183275	0.323696	0.162174	0.38341	0.304557	0.0957413	-0.176234	0.342946	-0.255404	0.165528	0.307053	0.0929161	-0.348882	0.0544046
TTC22	grey	-0.109711	0.556855	0.118315	0.526138	0.102379	0.583664	0.185825	0.316891	0.0441818	0.813432	0.459875	0.00924388	-0.0672904	0.719095	-0.11532	0.536738	-0.0183414	0.921986
GNAS-AS1	grey	-0.230164	0.212895	0.154358	0.40705	0.337294	0.0635109	-0.413583	0.0207365	-0.314779	0.084573	-0.028063	0.880878	0.40691	0.023099	0.264642	0.150233	0.393958	0.0283166
FAM66D	grey	-0.0195554	0.91684	-0.00482497	0.979448	0.0472972	0.800532	-0.0409843	0.826724	0.0177201	0.924621	-0.116602	0.532188	0.108399	0.561609	-0.156139	0.401592	0.112108	0.548214
CKAP2L	grey	-0.0393895	0.833371	-0.110838	0.552785	-0.0234696	0.90027	-0.290167	0.113314	-0.297789	0.103729	-0.086548	0.643402	0.258821	0.159746	0.071964	0.70045	0.252389	0.170752
LINC00838	grey	-0.16475	0.375797	0.175765	0.344253	0.457133	0.0097267	-0.558483	0.0010939	-0.495528	0.0045887	0.219544	0.235352	0.603724	0.000323351	-0.0589119	0.752912	0.64199	9.90007e-05
NCR3LG1 /// RP1-239B22.5	grey	-0.212812	0.250382	-0.0188158	0.919975	0.0598322	0.749174	-0.121086	0.516425	0.100683	0.589944	0.296143	0.105745	0.0921027	0.622166	0.0107204	0.954356	0.0702531	0.707257
CCDC117	grey	0.192295	0.300032	0.152002	0.414333	-0.154493	0.406633	0.37431	0.0380309	0.290376	0.113042	0.388944	0.030578	-0.391852	0.0292492	0.164338	0.377007	-0.376474	0.0368447
XIRP2	grey	-0.099928	0.592751	0.0758016	0.685267	0.20307	0.273232	-0.373012	0.038757	-0.39077	0.0297383	-0.149801	0.421203	0.397865	0.0266503	0.258148	0.160874	0.391848	0.029251
SPATA4	grey	0.0876146	0.639303	-0.092807	0.619495	0.177364	0.339812	-0.34743	0.0554857	-0.452145	0.0106595	-0.124889	0.503238	0.41694	0.0196257	-0.232107	0.208951	0.4088	0.0224085
LOC100506585	grey	0.0615158	0.742351	0.155258	0.404285	-0.0541362	0.772395	-0.475739	0.00682988	-0.234312	0.204536	-0.213158	0.249595	0.185666	0.317313	0.0121872	0.948119	0.165508	0.373573
LOC100506258	grey	-0.181088	0.329604	0.178175	0.337573	0.287278	0.117113	-0.478903	0.00641897	-0.355706	0.0495455	0.0651168	0.727821	0.462387	0.00881946	0.375088	0.0376007	0.476839	0.00668455
RBM24	grey	-0.322645	0.0766808	0.103579	0.579236	0.425239	0.0170894	-0.38297	0.0334622	-0.481486	0.00609937	0.172619	0.353095	0.501248	0.00407252	0.225877	0.221778	0.510412	0.00334938
TMEM39A	grey	-0.0434723	0.816378	0.107871	0.563527	-0.109982	0.555873	0.39576	0.0275377	0.29783	0.103678	0.210681	0.255268	-0.489806	0.0051603	-0.144673	0.437453	-0.524112	0.00247529
R3HDM1	grey	0.122697	0.510818	-0.181819	0.327622	0.00891289	0.962046	0.547951	0.00141795	0.25645	0.163743	-0.121118	0.516314	-0.265648	0.148631	-0.0883006	0.636671	-0.305146	0.095069
LOC284373	grey	-0.399317	0.0260518	0.163076	0.380734	0.421734	0.0181251	-0.185394	0.318035	-0.463985	0.00855821	0.131372	0.481153	0.498882	0.00427962	-0.272749	0.137674	0.547269	0.00144155
CCDC138	grey	0.0623969	0.738787	-0.135911	0.465992	-0.0715739	0.702	0.371625	0.0395451	0.117979	0.527321	-0.149628	0.421746	-0.0999229	0.59277	-0.25181	0.171769	-0.0589379	0.752807
GALT	grey	-0.0666326	0.721732	0.0620444	0.740212	0.17799	0.338081	0.0730704	0.696061	-0.0956476	0.608767	0.0615731	0.742119	0.245015	0.184019	-0.190101	0.305685	0.273821	0.136073
GGT7	grey	0.0288927	0.877382	-0.204653	0.26943	0.200458	0.279583	0.045773	0.806837	0.0645482	0.730109	-0.161534	0.385314	0.214109	0.247438	-0.0303567	0.871219	0.252058	0.171333
LRRC14	grey	-0.0311234	0.867994	-0.275477	0.133626	0.0176076	0.925098	0.129163	0.488621	-0.0494686	0.79157	-0.217523	0.239799	0.19673	0.288805	-0.197131	0.287806	0.220903	0.232393
TMEM220	grey	0.216476	0.242125	-0.225397	0.222788	-0.241315	0.190941	0.167591	0.367505	-0.130944	0.482594	-0.281881	0.124466	-0.0112029	0.952304	-0.236101	0.201001	0.0594606	0.750683
SFRP5	grey	-0.245022	0.184007	0.135051	0.468845	0.536979	0.0018417	-0.587848	0.000506151	-0.539653	0.0017294	-0.163325	0.379996	0.62576	0.000166696	0.240069	0.193313	0.606111	0.000301664
SEPT11	grey	-0.302332	0.0983135	0.258623	0.160077	0.108542	0.561091	0.283479	0.122254	0.305333	0.0948559	0.430402	0.0156532	-0.291228	0.111941	0.482091	0.00602651	-0.249474	0.175914
C2orf44	grey	-0.260905	0.156292	0.296214	0.105657	0.193085	0.298013	-0.293958	0.108467	-0.376602	0.0367754	0.360842	0.0461212	0.404213	0.0241147	0.282417	0.123721	0.453295	0.0104381
WISP3	grey	-0.0613539	0.743006	-0.204074	0.270818	0.262426	0.153806	-0.301034	0.099839	-0.180495	0.331215	0.085641	0.646897	0.38368	0.0331086	-0.00774209	0.967029	0.424639	0.017263
HYKK	grey	-0.137574	0.460502	0.0525464	0.778912	0.335208	0.0652702	-0.115066	0.537639	-0.449674	0.011149	0.0184135	0.921681	0.46748	0.00800936	-0.304659	0.0956242	0.563078	0.00097418
PDZD4	grey	-0.525994	0.00237221	0.257505	0.161956	0.281903	0.124435	-0.381331	0.0342912	-0.215508	0.244289	0.41476	0.0203414	0.33014	0.0697016	0.268138	0.14472	0.370955	0.0399304
FRS3	grey	-0.356437	0.0490465	0.263224	0.152511	0.494937	0.00464514	-0.444033	0.0123372	-0.373893	0.0382629	0.0624819	0.738444	0.495251	0.00461505	0.240201	0.193061	0.471979	0.00734715
SLC25A5-AS1	grey	-0.169246	0.362722	-0.189784	0.306505	0.183131	0.324084	-0.268791	0.143705	-0.431793	0.015284	-0.0892561	0.633013	0.490694	0.00506773	-0.102391	0.583619	0.532672	0.00203591
INVS	grey	0.435075	0.0144416	-0.0434816	0.816339	-0.239235	0.194911	0.426736	0.016662	0.208594	0.260116	-0.17394	0.349367	-0.34517	0.0572017	-0.603923	0.000321492	-0.308556	0.0912466
SEMA3G	grey	-0.0979787	0.600022	0.307824	0.0920565	0.256417	0.163799	-0.361215	0.0458799	-0.580877	0.000611795	0.136041	0.465563	0.47912	0.00639169	0.00903198	0.961539	0.500447	0.0041416
STARD9	grey	-0.0471822	0.801007	-0.0457085	0.807104	-0.0255994	0.891271	0.0891054	0.63359	0.0785858	0.674326	0.117646	0.528495	-0.0350172	0.851651	-0.291965	0.110995	0.0248747	0.894331
DCLK3	grey	-0.168378	0.365226	0.257644	0.161722	0.271821	0.139072	-0.307803	0.0920806	-0.209955	0.256949	-0.0675157	0.718192	0.234802	0.203565	-0.0834114	0.655518	0.214092	0.247478
LOC100130872	grey	-0.330166	0.0696787	0.361522	0.0456818	0.526471	0.00234668	-0.448676	0.0113518	-0.393109	0.0286893	0.42834	0.0162143	0.488733	0.00527391	-0.0304312	0.870905	0.502325	0.00398111
UGT1A6	grey	-0.23765	0.197976	0.218661	0.23729	0.270817	0.140595	-0.495425	0.00459853	-0.334588	0.0657999	-0.113876	0.541881	0.448372	0.0114143	0.249007	0.176751	0.410311	0.0218688
LLGL2	grey	-0.440127	0.0132208	0.154733	0.405896	0.4705	0.00755947	-0.0927993	0.619524	-0.298588	0.102761	0.283704	0.121946	0.423993	0.0174518	0.0597593	0.74947	0.468622	0.0078367
RGSL1	grey	-0.392966	0.0287527	0.16586	0.372543	0.616763	0.000219788	-0.530239	0.00215332	-0.51953	0.00274253	0.214908	0.245636	0.685598	2.07854e-05	0.264646	0.150227	0.665805	4.35533e-05
FBXO39	grey	-0.0103463	0.955947	0.0569888	0.76074	0.096946	0.603889	-0.59993	0.000360669	-0.37801	0.0360211	-0.164335	0.377017	0.488526	0.00529608	0.0801111	0.66836	0.48629	0.00554084
LOC101928666	grey	-0.137387	0.461116	0.161596	0.385131	0.295857	0.106098	-0.588154	0.000501908	-0.341263	0.060267	0.122816	0.510403	0.440535	0.0131261	0.447599	0.0115744	0.397238	0.026912
FAM106A	grey	0.357884	0.0480696	-0.412452	0.0211223	-0.501269	0.00407064	0.01428	0.939225	0.265508	0.148853	-0.463488	0.00863862	-0.142678	0.443865	-0.0302789	0.871546	-0.14882	0.424287
NOC2L	grey	-0.125495	0.50115	-0.107438	0.565103	0.0678151	0.716993	0.087361	0.640276	0.179671	0.333465	0.146274	0.432343	0.0195542	0.916845	0.207869	0.261814	-0.030339	0.871293
ADAM12	grey	-0.22481	0.224027	0.0642616	0.731263	0.181999	0.327134	-0.456681	0.00980831	-0.572187	0.000770312	-0.0315715	0.86611	0.627596	0.000157386	-0.0581664	0.755944	0.643811	9.32051e-05
HIST1H4L	grey	0.123799	0.507	0.139078	0.455566	0.268108	0.144767	-0.489652	0.00517647	-0.458481	0.00948661	-0.0347264	0.85287	0.526299	0.00235589	0.206181	0.265793	0.511519	0.00327001
LARP7	grey	0.117228	0.529972	-0.092688	0.619945	-0.245505	0.183116	0.417947	0.0193025	0.577267	0.000673772	0.0448906	0.810493	-0.567325	0.000873909	-0.295314	0.106771	-0.534574	0.00194808
SLC35F4	grey	0.116022	0.534243	0.118384	0.525897	-0.141997	0.446067	-0.577973	0.00066123	-0.371145	0.039821	-0.243945	0.186002	0.349514	0.0539394	0.068887	0.712707	0.299088	0.102158
TFDP2	grey	-0.540125	0.00171021	0.404356	0.02406	0.624563	0.000173026	-0.242015	0.189618	-0.335638	0.0649046	0.535386	0.00191157	0.466253	0.00819858	0.261706	0.154979	0.499572	0.00421834
ANKLE1	grey	-0.0512419	0.784271	0.249993	0.174987	0.266038	0.148014	-0.295004	0.107158	-0.0211889	0.90992	0.143227	0.442096	0.192672	0.299066	0.399623	0.0259271	0.164748	0.375803
HIST1H2BO	grey	-0.011832	0.949629	0.0289371	0.877195	0.0382275	0.838221	-0.305498	0.0946691	-0.143668	0.440678	-0.0839259	0.653525	0.105499	0.572185	0.385388	0.0322696	0.0799258	0.669084
ERVW-1	grey	-0.19192	0.300991	0.132972	0.475778	0.273437	0.136645	-0.394757	0.027969	-0.457245	0.00970649	0.0692994	0.71106	0.552675	0.00126351	0.217851	0.239074	0.507337	0.00357858
FMNL2	grey	-0.0922421	0.621637	-0.0184519	0.921518	0.176809	0.34135	-0.490712	0.00506594	-0.224322	0.22506	-0.139413	0.454468	0.172486	0.353472	0.253379	0.169025	0.0813324	0.663597
ZNF286A	grey	-0.0781322	0.676105	-0.200958	0.278358	0.0303023	0.871448	0.497842	0.0043735	0.165256	0.374312	0.184214	0.321181	-0.114614	0.539248	-0.444953	0.0121364	-0.0247755	0.89475
IL13	grey	-0.268825	0.143653	0.167915	0.366564	0.436212	0.0141589	-0.359775	0.0468163	-0.337147	0.0636339	0.128092	0.492261	0.348722	0.0545231	-0.0265248	0.887365	0.393762	0.0284023
AKAP5	grey	-0.632946	0.000132833	0.422531	0.0178852	0.683601	2.24534e-05	-0.52829	0.00225156	-0.521175	0.00264386	0.31357	0.0858399	0.578427	0.000653278	0.397717	0.0267117	0.585732	0.000536366
GPR124	grey	-0.339456	0.0617276	-0.153415	0.409956	0.304929	0.0953164	-0.319313	0.0799514	-0.259826	0.158073	-0.101492	0.586946	0.364014	0.0441022	0.127366	0.49474	0.339113	0.062008
TTC33	grey	0.11142	0.550688	0.217857	0.23906	-0.250526	0.174038	0.122951	0.509935	0.0296342	0.87426	0.241199	0.191161	-0.192542	0.299399	0.365722	0.0430446	-0.216478	0.242122
ZNF826P	grey	0.169746	0.361286	0.12939	0.48785	-0.423348	0.017642	0.456993	0.00975186	0.643187	9.51563e-05	0.214962	0.245514	-0.574976	0.000715912	-0.138929	0.456052	-0.533114	0.00201521
ZNF510	grey	-0.0303631	0.871192	-0.153313	0.410271	0.11074	0.553138	0.0648924	0.728724	-0.248636	0.177418	-0.194166	0.295262	0.269567	0.142508	-0.292675	0.11009	0.297725	0.103806
N6AMT2	grey	0.0417118	0.823696	-0.164839	0.375535	-0.234045	0.205067	0.207161	0.263478	-0.015563	0.933776	-0.394169	0.0282241	-0.037573	0.840955	-0.376681	0.0367329	-0.0335132	0.857957
RNF168	grey	0.359532	0.0469758	-0.0495348	0.791297	-0.458567	0.00947157	0.548869	0.00138672	0.502107	0.00399945	0.0812134	0.664061	-0.600849	0.000351303	-0.422585	0.0178689	-0.547476	0.00143435
LOC286059	grey	-0.26612	0.147884	-0.0900482	0.629987	0.335917	0.0646675	-0.380061	0.0349448	-0.141899	0.446383	0.214034	0.247608	0.378091	0.035978	0.0810202	0.664813	0.403347	0.0244485
NCOA6	grey	0.352906	0.0514957	-0.103156	0.580796	-0.461272	0.00900571	-0.125673	0.500539	0.254707	0.166726	-0.27849	0.129256	-0.383841	0.0330286	0.190032	0.305862	-0.437542	0.0138342
ENGASE	grey	0.0349809	0.851803	-0.202713	0.274096	0.0151001	0.935742	0.358268	0.0478128	0.143862	0.440053	-0.112313	0.547477	0.0159139	0.932286	-0.195352	0.292264	0.054428	0.771201
LINC01085	grey	-0.0314405	0.866661	0.21748	0.239896	0.223622	0.226549	-0.225897	0.221737	-0.256995	0.162818	-0.132278	0.478106	0.246884	0.180591	0.0669463	0.720474	0.234381	0.204398
TUBGCP4	grey	-0.335047	0.0654075	-0.0369336	0.843629	0.436215	0.0141583	-0.156669	0.399975	-0.361938	0.0454154	0.0462383	0.804911	0.431185	0.0154446	-0.106385	0.568944	0.412092	0.0212464
SPAG5	grey	-0.172938	0.352193	-0.0576505	0.758044	0.430213	0.0157039	-0.171313	0.356804	-0.378577	0.0357206	0.0349175	0.852069	0.398621	0.0263375	0.116911	0.531093	0.329309	0.0704508
CSRNP2	grey	0.0103797	0.955805	0.0106459	0.954673	-0.265096	0.149509	0.239136	0.195102	0.353498	0.0510788	-0.0398992	0.831245	-0.306009	0.0940899	0.0209908	0.910759	-0.332824	0.0673263
SH3BGR	grey	-0.179022	0.335244	0.0664963	0.722279	0.0697297	0.709343	-0.100853	0.589313	-0.25918	0.159147	0.0231078	0.9018	0.28091	0.125824	0.154577	0.406377	0.33605	0.0645555
B4GALT4	grey	-0.103246	0.580465	0.218545	0.237543	-0.0401113	0.830361	0.406032	0.0234257	0.260113	0.157598	0.0808203	0.665593	-0.353897	0.0507989	-0.17107	0.357498	-0.313017	0.0864238
AADACL2	grey	-0.0336048	0.857572	-0.206773	0.264393	0.205176	0.268183	-0.406233	0.0233507	-0.339747	0.0614902	-0.0536098	0.774552	0.355492	0.0496923	-0.138027	0.45901	0.340801	0.0606377
RRAGB	grey	0.331617	0.0683863	0.0779457	0.676836	-0.199697	0.281448	0.17876	0.335963	0.0708083	0.705046	-0.00636292	0.9729	-0.219933	0.234504	-0.0997642	0.593361	-0.196284	0.289923
ANXA9	grey	-0.170805	0.358253	-0.0541782	0.772224	0.190791	0.303899	-0.563043	0.000975039	-0.425964	0.0168813	0.0635699	0.734052	0.52891	0.00221988	0.0927401	0.619748	0.543026	0.00159627
LOC339874	grey	-0.0194574	0.917255	-0.0033878	0.985569	0.310123	0.0895296	-0.589814	0.000479429	-0.488873	0.00525904	-0.0983733	0.598547	0.61199	0.00025365	0.204611	0.269531	0.633417	0.000130845
CFHR2	grey	-0.0903541	0.62882	-0.0433367	0.816941	0.339377	0.0617921	-0.333788	0.0664892	-0.521277	0.00263781	-0.0276338	0.882687	0.621899	0.000187894	-0.143959	0.439743	0.657909	5.76358e-05
HIST1H4G	grey	-0.20052	0.27943	0.286227	0.118519	0.188226	0.310566	-0.433355	0.0148781	-0.431716	0.0153044	-0.111827	0.549224	0.37165	0.0395309	-0.0617519	0.741396	0.430231	0.0156993
PNLIPRP2	grey	-0.209426	0.258176	-0.0523334	0.779786	0.508097	0.00352073	-0.358646	0.0475615	-0.487027	0.00545909	-0.134065	0.472128	0.562045	0.00100003	-0.130141	0.485305	0.57236	0.000766845
C1orf192	grey	-0.199086	0.282955	-0.111187	0.551528	0.280649	0.12619	-0.51465	0.00305426	-0.359967	0.0466905	0.0696546	0.709643	0.490734	0.00506363	-0.0240825	0.897679	0.579762	0.000630373
ZKSCAN5	grey	0.466386	0.0081779	0.156386	0.400837	-0.494167	0.00471944	0.454759	0.0101616	0.338001	0.0629235	0.095837	0.608054	-0.574338	0.000728057	-0.321628	0.0776678	-0.547367	0.00143816
ZDHHC8	grey	-0.262245	0.154099	-0.200899	0.278503	0.247219	0.17998	-0.0165503	0.929585	-0.283796	0.121819	-0.230117	0.212992	0.363655	0.0443268	-0.34152	0.0600617	0.364617	0.0437262
LOC101927282	grey	-0.396118	0.0273853	0.185096	0.318829	0.467418	0.00801892	-0.407487	0.0228865	-0.56665	0.000889209	0.0438826	0.814674	0.608878	0.000278149	-0.0824332	0.659315	0.634182	0.000127673
MIRLET7D	grey	0.0449069	0.810426	-0.358643	0.0475637	-0.275304	0.133881	0.3527	0.0516416	0.581108	0.000607998	-0.127916	0.492862	-0.423197	0.0176868	-0.0391307	0.83445	-0.370351	0.0402801
POU5F1P4	grey	-0.101642	0.586391	0.0132856	0.94345	0.215715	0.243824	-0.092221	0.621717	0.0115637	0.95077	0.152382	0.413154	0.144254	0.438796	0.295038	0.107115	0.0991414	0.59568
ITIH2	grey	-0.344212	0.0579415	0.278686	0.128976	0.477349	0.00661815	-0.495829	0.00456024	-0.667199	4.1417e-05	0.176756	0.341496	0.676818	2.90568e-05	-3.45792e-05	0.999853	0.714601	6.30638e-06
PBLD	grey	0.114553	0.539468	-0.0601353	0.747945	-0.23951	0.194384	-0.0995717	0.594077	0.13121	0.481697	-0.105367	0.572671	-0.22105	0.232076	0.276444	0.132211	-0.27436	0.135273
LDLRAD4-AS1	grey	-0.411304	0.0215202	0.177737	0.338781	0.341422	0.0601397	-0.458436	0.00949458	-0.360378	0.0464222	0.159226	0.392229	0.525722	0.00238685	0.258967	0.159504	0.54019	0.00170759
NEO1	grey	-0.221883	0.230276	0.201759	0.276408	-0.121208	0.516	0.255252	0.165789	0.110076	0.555535	0.369334	0.0408751	-0.0932925	0.617655	-0.209493	0.258022	-0.0448402	0.810702
MAFK	grey	-0.431882	0.0152606	0.265602	0.148705	0.576658	0.000684746	-0.367424	0.0420109	-0.491232	0.00501242	0.246527	0.181242	0.472104	0.00732943	0.0248732	0.894338	0.47716	0.00664265
BNC2	grey	-0.331112	0.068834	0.474699	0.00696979	0.539059	0.00175381	-0.492212	0.00491291	-0.402571	0.0247509	0.296802	0.104935	0.570078	0.000813852	0.0893692	0.632581	0.587077	0.000516989
C1QTNF3	grey	-0.389737	0.0302109	0.000665235	0.997166	0.375545	0.03735	-0.0973118	0.602518	-0.226195	0.221111	0.343708	0.0583341	0.471567	0.00740578	0.0641946	0.731533	0.500146	0.00416782
GK5	grey	-0.143463	0.441337	0.0941673	0.614347	-0.0950486	0.611022	0.45119	0.0108466	0.664251	4.60527e-05	0.531221	0.00210523	-0.513283	0.00314692	0.15225	0.413562	-0.435192	0.0144123
LOC339593	grey	-0.40424	0.0241043	-0.0428696	0.818881	0.533455	0.00199933	-0.408593	0.0224835	-0.518369	0.00281412	-0.0934347	0.617117	0.485961	0.00557761	0.246992	0.180393	0.454231	0.0102606
TAS2R4	grey	-0.0887687	0.634878	0.134045	0.472194	0.237437	0.198389	-0.164118	0.377656	-0.117456	0.529166	0.116106	0.533946	0.32463	0.074782	-0.072793	0.697161	0.317894	0.0813768
NUDT11	grey	-0.113519	0.543157	0.187987	0.311192	0.0565703	0.762447	0.00357395	0.984776	-0.168789	0.364039	0.202531	0.274534	0.0203666	0.913403	-0.265406	0.149015	0.124281	0.505335
LINC00883	grey	-0.135172	0.468442	-0.0318225	0.865056	0.0387018	0.836241	0.0248685	0.894358	-0.00789606	0.966373	0.114662	0.53908	0.0315827	0.866064	0.344261	0.0579038	0.0304	0.871037
EXPH5	grey	0.0324129	0.862576	-0.130997	0.482415	0.11545	0.536273	0.0250599	0.893549	-0.0565963	0.762341	-0.0730488	0.696147	0.153598	0.40939	-0.0445295	0.81199	0.170794	0.358285
RNF139-AS1	grey	0.0375837	0.840911	-0.28205	0.124231	-0.179539	0.333827	0.0872194	0.640821	0.390537	0.0298443	0.22643	0.220617	-0.110703	0.553271	-0.0703078	0.707039	-0.0638966	0.732734
LOC101927641	grey	-0.0805092	0.666806	0.161704	0.384807	0.201347	0.277411	-0.440151	0.0132151	-0.361509	0.0456902	0.0303784	0.871127	0.392471	0.0289723	0.082527	0.658951	0.401053	0.0253511
LOC652993	grey	0.260277	0.157327	0.0216202	0.908094	-0.121767	0.514051	0.0850098	0.649333	-0.0119904	0.948956	0.06337	0.734858	-0.0477171	0.798797	-0.110918	0.552496	-0.0464477	0.804045
AZGP1	grey	-0.171243	0.357003	0.140189	0.451938	-0.0672435	0.719282	-0.022863	0.902835	-0.154875	0.40546	0.215698	0.243864	0.0976914	0.601097	0.205716	0.266897	0.0589346	0.75282
LOC101928560	grey	-0.340292	0.0610484	0.0175696	0.92526	0.365898	0.0429367	-0.226116	0.221276	-0.0601776	0.747773	0.0350583	0.851479	0.261896	0.154669	0.113843	0.542	0.257944	0.161217
KRT2	grey	-0.119768	0.521033	-0.0319565	0.864493	0.0296999	0.873983	-0.327616	0.0719946	-0.176039	0.343489	-0.122636	0.511027	0.265432	0.148974	-0.183567	0.322912	0.310089	0.089566
MAGI3	grey	-0.271984	0.138825	0.00419481	0.982132	0.418302	0.0191893	-0.281355	0.1252	-0.523422	0.00251401	0.0529858	0.77711	0.564875	0.000930571	-0.138008	0.459073	0.590444	0.000471136
SHPK	grey	0.119377	0.522404	-0.200946	0.278387	-0.120773	0.517517	0.0309048	0.868913	-0.0836359	0.654648	-0.141639	0.447225	0.158659	0.393941	-0.290354	0.113071	0.184607	0.32013
MTA3	grey	-0.322087	0.0772214	0.0715806	0.701974	0.35495	0.050066	0.0697201	0.709382	-0.389794	0.0301849	0.102523	0.583132	0.31045	0.0891741	-0.299032	0.102225	0.349762	0.0537581
CYB5D2	grey	-0.419341	0.0188618	0.178518	0.336629	0.389436	0.03035	-0.409329	0.0222184	-0.285888	0.118975	0.0919516	0.62274	0.375492	0.0373793	0.390172	0.0300109	0.345406	0.0570206
CCNA2	grey	-0.0959005	0.607815	0.142702	0.443789	0.172572	0.353229	0.259428	0.158734	-0.117084	0.53048	0.321844	0.0774573	-0.071462	0.702445	0.0945728	0.612816	-0.065901	0.724668
BRD7P3	grey	-0.0290927	0.876539	0.229037	0.215207	0.301032	0.0998409	-0.523374	0.00251672	-0.433107	0.0149421	-0.0123426	0.947458	0.445684	0.0119789	0.220128	0.234077	0.343913	0.0581741
C8G	grey	0.158076	0.395705	-0.135318	0.467957	0.0861337	0.644998	-0.255931	0.164627	-0.299236	0.10198	-0.126544	0.49755	0.279221	0.128212	-0.0754802	0.686535	0.230962	0.211269
RAD9A	grey	-0.0465406	0.80366	-0.0516952	0.782407	-0.011001	0.953163	-0.135471	0.467449	0.0111654	0.952464	0.129077	0.488912	0.094932	0.611462	0.316679	0.0826126	0.131723	0.479972
MYO1A	grey	-0.207133	0.263544	0.215994	0.2432	0.253134	0.16945	-0.525051	0.00242338	-0.51479	0.00304494	0.0893558	0.632632	0.44345	0.0124659	0.0665556	0.722041	0.484231	0.00577459
LINC01097	grey	0.171377	0.356622	0.121618	0.514569	-0.124872	0.503297	-0.092432	0.620917	-0.0220841	0.906131	-0.283624	0.122055	-0.00535003	0.977213	0.114606	0.539279	-0.0216985	0.907763
LOC101929762	grey	-0.118441	0.525695	0.195675	0.291451	0.346246	0.0563794	-0.25985	0.158034	-0.500206	0.00416266	-0.0809986	0.664898	0.377397	0.0363482	-0.0590918	0.752181	0.368598	0.0413096
KIAA0556	grey	0.379281	0.0353509	-0.287074	0.117386	-0.528023	0.00226527	0.203616	0.271917	0.66785	4.0451e-05	-0.250702	0.173727	-0.612957	0.000246439	0.144793	0.43707	-0.641398	0.000100953
DNAJB4	grey	-0.113249	0.544122	0.164788	0.375684	0.016169	0.931203	0.42296	0.0177571	0.235297	0.202585	0.418249	0.0192063	-0.336291	0.0643521	-0.0889276	0.63427	-0.296046	0.105865
COX17	grey	-0.375574	0.0373343	0.17408	0.348973	0.307462	0.0924601	0.172449	0.353576	0.0828679	0.657627	0.392097	0.0291394	-0.0719817	0.70038	0.175471	0.345075	-0.00534342	0.977241
HSD11B1	grey	-0.102151	0.584507	0.201246	0.277657	0.223028	0.227818	-0.491054	0.00503068	-0.446475	0.0118103	-0.101768	0.585924	0.547492	0.00143381	0.530045	0.00216292	0.489792	0.00516173
OK/SW-CL.36	grey	-0.301438	0.099362	0.200094	0.280473	0.241756	0.190108	-0.34084	0.0606064	-0.39407	0.0282673	0.255636	0.16513	0.335748	0.0648113	-0.101632	0.586427	0.335501	0.0650205
PHLDA1	grey	-0.362254	0.0452131	0.0940836	0.614664	0.362241	0.0452215	-0.111224	0.551392	-0.226928	0.219577	0.476128	0.00677826	0.232548	0.208064	-0.0500288	0.789262	0.254558	0.166983
KCNE1L	grey	0.153769	0.408865	-0.33022	0.0696301	0.0368187	0.844109	-0.370072	0.0404427	-0.35185	0.0522468	-0.127576	0.49402	0.367809	0.0417802	-0.040343	0.829395	0.361766	0.0455256
AXIN2	grey	-0.124612	0.504191	-0.0910332	0.626233	0.291888	0.111094	0.0158292	0.932646	-0.365399	0.0432431	-0.0045064	0.980805	0.347504	0.0554305	-0.334991	0.0654548	0.425022	0.0171518
LOC101927044	grey	-0.258003	0.161117	-0.15109	0.417173	0.321334	0.0779557	-0.361329	0.0458062	-0.325922	0.0735659	0.0519939	0.78118	0.550999	0.00131654	0.00192011	0.991821	0.522474	0.00256812
GPR3	grey	-0.191037	0.303263	-0.0908724	0.626845	0.347505	0.0554294	-0.0981045	0.599551	-0.119779	0.520996	0.131929	0.479278	0.241439	0.190706	-0.30093	0.0999618	0.275945	0.132939
PTCH2	grey	-0.305551	0.0946091	0.154212	0.407498	0.406146	0.0233831	-0.401499	0.0251733	-0.38175	0.0340777	0.379504	0.0352342	0.425244	0.0170877	0.00625834	0.973345	0.408852	0.0223898
CXorf67	grey	-0.132899	0.476023	0.0269749	0.885466	0.294004	0.108409	-0.177145	0.340419	-0.335094	0.0653672	0.02531	0.892493	0.476027	0.00679169	0.146033	0.433109	0.486472	0.00552052
LOC102724809	grey	0.0288033	0.877759	-0.0562333	0.763822	0.145218	0.435708	-0.308456	0.0913567	-0.249746	0.175427	-0.0326729	0.861484	0.4401	0.013227	0.137817	0.459703	0.472635	0.00725457
ZNF197	grey	-0.0593146	0.751276	0.0572338	0.759742	0.0869341	0.641917	0.414022	0.0205884	0.0116088	0.950578	0.180332	0.33166	-0.0581825	0.755878	-0.213008	0.249936	-0.0491096	0.79305
BC031864 /// LOC100507330 /// RP11-588H23.3	grey	0.119388	0.522365	0.0188934	0.919646	-0.037981	0.839251	-0.289151	0.114639	-0.198546	0.284289	-0.206338	0.265421	0.234154	0.204851	-0.182196	0.326601	0.23185	0.209469
KIR2DL5A	grey	-0.444799	0.0121699	0.191921	0.300989	0.574589	0.000723242	-0.563301	0.000968675	-0.575103	0.000713512	0.302699	0.0978866	0.663396	4.74811e-05	0.248879	0.17698	0.67837	2.74086e-05
KDELC1	grey	0.0633527	0.734928	-0.0772092	0.679728	-0.00637791	0.972836	0.398603	0.0263446	0.119358	0.52247	0.119936	0.520445	-0.0920118	0.622512	-0.245204	0.18367	-0.0336627	0.85733
LOC102724718	grey	0.101388	0.587331	-0.16416	0.377533	-0.22722	0.218969	0.215762	0.243719	0.378578	0.0357202	0.156228	0.40132	-0.203794	0.27149	0.0572043	0.759862	-0.203528	0.27213
HOXA1	grey	-0.398925	0.0262123	0.19304	0.298125	0.51266	0.0031899	-0.400912	0.0254073	-0.204603	0.269551	0.381442	0.0342343	0.262833	0.153144	0.464142	0.0085328	0.243355	0.187104
MYH7B	grey	-0.29975	0.101364	0.0207796	0.911653	0.379937	0.0350091	-0.587604	0.000509565	-0.558122	0.00110382	0.10603	0.570244	0.579764	0.000630343	-0.0405806	0.828405	0.626567	0.000162544
LINC01365	grey	0.169236	0.362751	-0.127154	0.495464	0.298178	0.103257	-0.55779	0.00111303	-0.494168	0.00471942	-0.260854	0.156376	0.547767	0.0014243	0.0999295	0.592746	0.491977	0.00493658
ZBED8	grey	0.0180498	0.923223	-0.0942053	0.614204	-0.198604	0.284145	0.372317	0.0391504	0.328038	0.0716075	0.0926299	0.620166	-0.471386	0.00743167	0.0128021	0.945505	-0.462117	0.0088643
AOC1	grey	0.114022	0.541362	0.0869605	0.641816	0.0975417	0.601657	-0.379908	0.0350238	-0.381245	0.0343353	-0.421345	0.0182433	0.280136	0.126914	0.104163	0.577088	0.245567	0.183002
SLC39A2	grey	-0.111339	0.550981	0.0282092	0.880262	0.402232	0.0248836	-0.55876	0.00108634	-0.617749	0.000213318	0.00487611	0.979231	0.54926	0.00137359	0.32023	0.0790406	0.553616	0.00123456
CUZD1	grey	0.194113	0.295398	-0.0809411	0.665121	-0.29465	0.107599	0.389268	0.0304275	0.166119	0.371788	-0.0217293	0.907633	-0.248629	0.17743	-0.454207	0.0102652	-0.203551	0.272073
LOC441601	grey	-0.212849	0.250298	0.126322	0.498313	0.292844	0.109875	-0.458688	0.00945032	-0.425612	0.016982	-0.153236	0.41051	0.569189	0.000832825	-0.00793896	0.966191	0.598818	0.000372303
CRNDE	grey	-0.391622	0.0293525	0.167143	0.368804	0.403944	0.0242179	-0.260164	0.157515	-0.319881	0.0793864	0.307218	0.0927318	0.28112	0.12553	0.295747	0.106234	0.230339	0.212539
HOMER1	grey	0.0915102	0.624418	0.0321356	0.86374	-0.255139	0.165983	0.370491	0.0401989	0.46982	0.00765896	0.117972	0.527348	-0.319827	0.0794402	0.0504254	0.787629	-0.322567	0.0767561
SGCB	grey	-0.261712	0.154969	0.0175171	0.925483	0.173147	0.351603	0.476116	0.00677988	-0.0159615	0.932084	0.379406	0.0352855	-0.0282863	0.879937	-0.377346	0.0363755	0.0278077	0.881954
IFT81	grey	0.162809	0.381526	0.00368816	0.98429	-0.315568	0.0837549	0.0335934	0.85762	-0.107044	0.566542	-0.0409714	0.826778	0.000671428	0.99714	-0.00133988	0.994292	-0.0111686	0.95245
FAM115A	grey	-0.0285326	0.878899	0.0347997	0.852562	-0.153801	0.408763	0.0816046	0.662537	-0.152809	0.411831	-0.00105607	0.995501	-0.110323	0.554642	-0.307229	0.0927191	-0.0711205	0.703803
SYCP3	grey	0.199366	0.282265	-0.123332	0.508617	-0.0752724	0.687354	0.0431928	0.817538	0.216888	0.241209	0.0600293	0.748374	-0.210252	0.256259	0.0372214	0.842425	-0.237896	0.197497
LINC00294	grey	0.0241767	0.897281	0.0792083	0.671889	-0.134525	0.470594	0.491462	0.00498887	0.417478	0.0194524	0.127496	0.494294	-0.431867	0.0152646	-0.205463	0.2675	-0.46614	0.00821618
CTAGE5	grey	0.0651293	0.72777	-0.163725	0.378815	-0.322113	0.0771962	0.176624	0.341865	0.590866	0.000465648	0.0104888	0.955341	-0.520838	0.00266379	0.306405	0.0936443	-0.536202	0.00187551
SPAG17	grey	-0.102529	0.58311	0.133015	0.475633	0.162677	0.381917	-0.218647	0.237319	-0.235686	0.201817	0.0491004	0.793088	0.256697	0.163322	0.254131	0.16772	0.281262	0.125331
LOC101060691	grey	-0.00336532	0.985665	-0.11534	0.536666	-0.188249	0.310506	0.515978	0.00296659	0.616143	0.00022395	0.207248	0.263274	-0.559865	0.0010566	-0.0220847	0.906128	-0.546456	0.00147014
ZBTB32	grey	-0.341868	0.059784	0.194107	0.295412	0.69098	1.68307e-05	-0.563462	0.000964705	-0.531439	0.0020947	-0.112222	0.547804	0.599496	0.000365178	-0.0148722	0.936709	0.5849	0.00054869
LINC00557	grey	0.139898	0.452887	-0.103496	0.579542	-0.109618	0.557189	-0.290211	0.113255	-0.132708	0.476663	-0.057819	0.757358	0.212702	0.250633	-0.120622	0.518045	0.219531	0.235381
DKFZp434L192	grey	-0.105981	0.57042	-0.0854792	0.647521	0.362555	0.0450218	-0.439119	0.0134571	-0.503859	0.00385391	-0.249256	0.176304	0.573099	0.000752149	0.38569	0.0321231	0.465543	0.00830968
LOC101928433	grey	-0.103753	0.578597	-0.0286212	0.878526	-0.072882	0.696808	-0.0973585	0.602343	0.161393	0.385735	0.00651683	0.972244	0.00821761	0.965005	0.0176493	0.924922	0.0443423	0.812767
ZFYVE28	grey	-0.38565	0.0321424	0.246658	0.181003	0.31473	0.0846237	0.199231	0.282597	0.0921595	0.621951	0.448184	0.0114531	0.059451	0.750722	-0.014395	0.938736	0.0780248	0.676526
MAMDC4	grey	-0.279959	0.127164	-0.187911	0.311394	0.512561	0.00319683	-0.402587	0.0247444	-0.340572	0.060822	0.0623984	0.738781	0.593253	0.00043568	0.223253	0.227337	0.558176	0.00110233
DUSP7	grey	0.0876838	0.639037	-0.0137713	0.941386	-0.118019	0.527181	0.37149	0.0396225	0.063392	0.734769	-0.00152274	0.993513	-0.217159	0.240606	-0.283245	0.122577	-0.300137	0.100903
LOC101927263	grey	-0.417055	0.0195886	0.302984	0.0975543	0.538817	0.00176385	-0.495854	0.00455786	-0.514882	0.00303879	0.209309	0.25845	0.410025	0.02197	0.195655	0.291503	0.434275	0.0146432
KCNU1	grey	-0.0499351	0.789648	0.1798	0.333113	0.371433	0.0396552	-0.383231	0.0333319	-0.472955	0.00720983	0.0247281	0.894951	0.519568	0.00274023	-0.0699862	0.70832	0.523228	0.00252503
IMPAD1	grey	0.155254	0.404298	0.112971	0.545121	-0.18061	0.330904	0.330541	0.069343	0.0175513	0.925338	0.234062	0.205034	-0.262775	0.153239	-0.0907405	0.627348	-0.31462	0.0847387
YPEL2	grey	0.391405	0.0294503	-0.209545	0.257899	-0.323891	0.0754847	0.059631	0.749991	0.318073	0.0811956	-0.365414	0.0432339	-0.31281	0.0866426	0.118125	0.526809	-0.383736	0.0330806
LOC101927599	grey	-0.455867	0.00995672	0.128864	0.489635	0.469031	0.00777556	-0.607741	0.000287611	-0.476376	0.00674542	0.0219423	0.906731	0.634357	0.000126955	0.405689	0.0235543	0.57054	0.000804125
LRP5L	grey	0.20815	0.261153	-0.19935	0.282303	-0.1684	0.365163	0.199263	0.282517	0.262465	0.153742	-0.034027	0.855802	-0.114621	0.539225	-0.00960651	0.959095	-0.086275	0.644454
CARD11	grey	-0.452755	0.0105416	0.197493	0.286903	0.407723	0.0228	0.295573	0.106451	0.0602821	0.747349	0.384094	0.0329038	0.118628	0.525035	0.1041	0.577321	0.166418	0.370915
TH	grey	0.0650996	0.72789	0.0950946	0.610849	0.0365616	0.845185	0.115373	0.536546	-0.193462	0.297051	0.049081	0.793167	0.0310556	0.86828	-0.229204	0.214864	0.0858752	0.645994
LINC00923	grey	0.0163557	0.930411	-0.00503841	0.97854	-0.0731361	0.695801	-0.233552	0.206051	-0.301514	0.0992729	-0.441528	0.0128979	0.1932	0.297719	0.0580248	0.75652	0.150083	0.420318
BCR	grey	-0.00958219	0.959198	-0.24188	0.189873	-0.129814	0.486414	0.262243	0.154103	0.139838	0.453081	-0.17835	0.337091	-0.245418	0.183276	-0.0367659	0.84433	-0.246804	0.180737
GBP1P1	grey	-0.248993	0.176776	0.339633	0.0615833	0.472956	0.00720961	-0.309707	0.0899825	-0.491194	0.00501631	0.259942	0.157881	0.444317	0.012275	0.214171	0.247297	0.428593	0.0161445
MAGEA11	grey	-0.141801	0.446701	0.0625406	0.738207	0.146533	0.43152	-0.437881	0.0137525	-0.457164	0.00972114	-0.256039	0.164443	0.460247	0.00917995	-0.0714108	0.702649	0.451908	0.0107057
SYMPK	grey	0.062244	0.739405	-0.249813	0.175308	-0.100623	0.590168	0.348844	0.0544328	0.500739	0.00411627	-0.130689	0.483455	-0.232293	0.208577	0.0737976	0.693182	-0.23918	0.195018
DOHH	grey	-0.497735	0.00438327	0.211137	0.254219	0.660299	5.2995e-05	-0.561387	0.00101684	-0.425069	0.0171384	0.212954	0.250059	0.588755	0.000493675	0.405803	0.0235116	0.591077	0.000462932
PTS	grey	0.495276	0.00461264	-0.0800754	0.6685	-0.448158	0.0114584	0.28271	0.123315	0.147756	0.427642	-0.211754	0.2528	-0.333646	0.0666117	-0.170256	0.359823	-0.407867	0.0227472
ZC3HAV1L	grey	-0.297806	0.103708	0.0907773	0.627207	0.072803	0.697121	0.128362	0.491341	0.212786	0.250442	0.27573	0.133255	-0.224225	0.225267	0.597244	0.000389349	-0.224978	0.223671
LRFN3	grey	0.207804	0.261966	-0.286652	0.11795	-0.132913	0.475977	0.238963	0.195436	-0.0966972	0.604822	0.111445	0.550596	-0.0294081	0.875211	-0.128616	0.490478	-0.00572506	0.975616
RNFT2	grey	-0.37205	0.0393021	0.0438315	0.814887	0.412282	0.0211811	-0.148954	0.423863	-0.451196	0.0108453	0.0314311	0.866701	0.518914	0.00278029	-0.172374	0.35379	0.546583	0.00146564
KIAA0020	grey	0.184606	0.320135	0.169245	0.362725	-0.137321	0.461333	0.33136	0.068614	-0.0394606	0.833074	0.0768568	0.681113	-0.118868	0.524192	-0.522542	0.00256421	-0.0475423	0.799519
RPL39L	grey	-0.288438	0.115576	0.275542	0.133531	0.390169	0.0300125	-0.0226383	0.903786	-0.388057	0.0309931	0.427879	0.0163419	0.287158	0.117274	-0.103633	0.579037	0.36199	0.045382
NDFIP2	grey	-0.229426	0.214407	0.362117	0.0453006	0.263985	0.151285	0.0849976	0.64938	-0.293433	0.109129	0.355899	0.0494133	0.0983273	0.598719	-0.0386472	0.836468	0.159315	0.391962
RRNAD1	grey	-0.154694	0.406015	-0.160854	0.387345	0.231236	0.210714	-0.113138	0.544519	-0.188755	0.309184	-0.086874	0.642148	0.182837	0.324874	-0.292696	0.110062	0.149606	0.421816
C5orf22	grey	0.385643	0.0321458	-0.0617463	0.741418	-0.367267	0.0421057	0.555993	0.00116401	0.378421	0.0358034	0.162844	0.38142	-0.539532	0.00173436	-0.141231	0.448548	-0.538114	0.00179329
LOC101927865	grey	-0.0655046	0.726261	-0.0910469	0.626181	0.0594533	0.750712	-0.119902	0.520563	-0.09111	0.62594	-0.00345276	0.985292	0.0952281	0.610346	-0.104042	0.577531	0.130183	0.485162
CEP72	grey	-0.137584	0.460468	0.429938	0.0157782	0.352696	0.0516443	-0.22584	0.221856	-0.580431	0.000619163	0.205341	0.26779	0.341781	0.0598531	0.138524	0.457381	0.304542	0.0957587
CCDC18	grey	-0.340116	0.0611903	0.314792	0.0845591	0.284214	0.121246	-0.0161746	0.931179	-0.0462081	0.805036	0.317035	0.0822483	0.0495841	0.791094	0.188066	0.310987	0.0526167	0.778624
SOHLH2	grey	-0.142897	0.443158	0.0822493	0.66003	0.291376	0.11175	-0.429944	0.0157764	-0.437981	0.0137285	-0.0812739	0.663825	0.462146	0.00885944	-0.00562914	0.976024	0.476152	0.00677506
ZNRF2	grey	0.136944	0.462576	0.158052	0.395777	-0.278853	0.128737	0.042824	0.819071	0.0578606	0.757189	0.0292951	0.875687	-0.308963	0.0907974	-0.023805	0.898852	-0.298737	0.102581
OLFM2	grey	0.119899	0.520574	-0.169352	0.362417	0.12466	0.504028	-0.151037	0.417338	-0.419389	0.0188467	-0.225405	0.222771	0.371305	0.0397285	-0.277683	0.130417	0.414351	0.0204779
RBM11	grey	0.098314	0.598769	-0.0214214	0.908936	-0.0425237	0.820319	0.501455	0.00405481	0.194606	0.294149	0.113403	0.543574	-0.22912	0.215036	-0.294542	0.107735	-0.163294	0.380088
SMKR1	grey	-0.214443	0.246684	0.0548654	0.769411	0.0315291	0.866289	0.44674	0.0117544	0.11647	0.532656	0.472991	0.00720479	-0.187874	0.311489	-0.116597	0.532207	-0.0875771	0.639447
CRIP3	grey	-0.347991	0.0550658	0.0531971	0.776243	0.431299	0.0154145	-0.264961	0.149723	-0.363183	0.0446242	0.0657499	0.725276	0.340296	0.0610449	0.183408	0.323339	0.298591	0.102757
LOC101927592	grey	-0.152889	0.411581	-0.137655	0.460233	0.0456411	0.807383	-0.496296	0.00451627	-0.346474	0.0562065	-0.0599082	0.748866	0.471619	0.00739838	0.168998	0.363437	0.489011	0.00524427
TAF1L	grey	-0.302169	0.0985042	0.214265	0.247086	0.352337	0.0518992	-0.192281	0.300066	-0.124326	0.505179	0.248223	0.178162	0.295817	0.106148	0.231733	0.209707	0.282052	0.124227
LOC101929988	grey	-0.275769	0.133197	-0.0383737	0.837611	0.356676	0.0488838	-0.28121	0.125404	-0.476868	0.00668082	-0.0629824	0.736422	0.551629	0.00129638	0.226738	0.219973	0.564563	0.000938038
MMP21	grey	-0.109369	0.55809	-0.0549554	0.769043	0.180946	0.329989	-0.363525	0.0444084	-0.5663	0.000897234	-0.181672	0.328019	0.499372	0.00423603	-0.0978239	0.600601	0.473782	0.00709511
ROPN1B	grey	-0.201948	0.275949	0.402157	0.0249131	0.366116	0.0428036	-0.339699	0.0615294	-0.426234	0.0168044	0.398562	0.0263617	0.433412	0.0148636	0.266766	0.146866	0.423353	0.0176403
P2RY1	grey	-0.213878	0.247962	0.210818	0.254954	0.180365	0.331571	-0.419796	0.01872	-0.318309	0.0809576	-0.0252373	0.8928	0.258225	0.160745	-0.0577173	0.757772	0.2651	0.149502
CIDECP	grey	-0.144398	0.438332	0.224324	0.225056	-0.0443886	0.812575	0.0908575	0.626902	-0.0795259	0.670647	0.0617812	0.741277	-0.0512515	0.784231	-0.141154	0.448798	-0.0456742	0.807246
LOC101927495	grey	-0.469775	0.00766557	-0.0778919	0.677047	0.288208	0.11588	-0.2795	0.127815	-0.318447	0.0808192	-0.0515547	0.782985	0.339247	0.061898	0.0726642	0.697671	0.384912	0.0325014
FAM47E	grey	0.0962895	0.606353	0.217127	0.240678	0.0324082	0.862595	-0.00905712	0.961432	0.152581	0.412537	0.130939	0.482609	-0.0470398	0.801596	0.441603	0.0128808	-0.0653336	0.726949
BRIP1	grey	0.00638639	0.9728	-0.23759	0.198092	-0.0882879	0.63672	0.361443	0.0457327	0.212987	0.249984	0.149841	0.421079	-0.115448	0.536282	-0.357176	0.0485456	-0.00382708	0.983698
TMEM219	grey	0.25513	0.165999	-0.156972	0.399052	-0.289628	0.114015	0.398634	0.0263322	0.379937	0.035009	-0.142908	0.443123	-0.434638	0.0145515	0.212753	0.250516	-0.54064	0.00168947
ZNF530	grey	0.0770323	0.680423	0.16542	0.373831	-0.306854	0.0931392	0.189018	0.308499	0.0988448	0.596787	-0.0372095	0.842475	-0.167359	0.368178	0.0749158	0.688762	-0.160922	0.387142
RELN	grey	-0.402639	0.024724	0.264686	0.150162	0.486896	0.0054736	-0.458094	0.00955502	-0.380683	0.0346232	0.0944948	0.613111	0.450306	0.0110219	0.436714	0.0140356	0.411316	0.0215158
LOC285423	grey	-0.157311	0.398023	-0.0187027	0.920454	0.267454	0.145786	-0.330108	0.0697302	-0.223376	0.227074	-0.0381525	0.838534	0.343654	0.0583764	0.187244	0.313144	0.37341	0.038533
FEZ2	grey	0.390175	0.0300095	-0.0147165	0.937371	-0.412742	0.0210229	0.053113	0.776588	0.306389	0.0936615	-0.193484	0.296995	-0.411371	0.0214967	0.071965	0.700446	-0.52049	0.00268457
C5orf49	grey	-0.260884	0.156327	0.187981	0.31121	0.259236	0.159054	-0.317215	0.0820657	-0.343624	0.0583993	0.00548783	0.976626	0.446926	0.0117152	0.0944475	0.613289	0.515488	0.00299865
LOC90246	grey	-0.377647	0.0362147	0.159719	0.390746	0.511564	0.0032668	-0.471692	0.00738792	-0.412372	0.0211501	0.00300326	0.987207	0.542704	0.0016086	0.153825	0.408692	0.58875	0.000493731
ZFAND4	grey	0.115916	0.534621	0.154592	0.40633	0.214324	0.246952	0.147609	0.428109	-0.181954	0.327256	0.0914663	0.624585	0.0764688	0.68264	0.0374622	0.841418	0.086404	0.643957
TBRG4	grey	0.0264047	0.887871	0.00987455	0.957954	-0.0872349	0.640761	0.318825	0.080439	0.246601	0.181107	-0.0111427	0.95256	-0.238576	0.196182	0.313669	0.0857357	-0.31156	0.0879768
MCHR1	grey	-0.156937	0.39916	0.282153	0.124088	0.428963	0.0160432	-0.516872	0.00290872	-0.580796	0.000613126	0.00410869	0.982499	0.599856	0.000361435	-0.0420605	0.822245	0.585529	0.000539356
HOXB4	grey	-0.673509	3.28728e-05	0.314863	0.0844856	1	6.57656e-173	-0.433638	0.0148055	-0.582823	0.000580511	0.361221	0.0458762	0.671649	3.52085e-05	0.251805	0.171777	0.675315	3.07371e-05
UTRN	grey	-0.0249637	0.893956	0.173947	0.349345	-0.0213489	0.909243	0.423247	0.0176719	0.473851	0.00708558	0.273901	0.135954	-0.459944	0.00923188	-0.376554	0.0368012	-0.436655	0.0140501
LINC00708	grey	-0.167019	0.369165	0.248784	0.177151	0.381177	0.0343699	-0.546877	0.00145528	-0.523383	0.00251624	0.146045	0.433071	0.54567	0.00149825	0.0285261	0.878926	0.523827	0.00249123
LIN54	grey	0.115472	0.536195	-0.123177	0.509154	-0.0875661	0.639489	-0.180734	0.330566	0.0523488	0.779723	-0.0230686	0.901966	0.0365084	0.845407	0.172602	0.353143	0.107506	0.564855
CSPP1	grey	-0.238774	0.1958	0.0705463	0.706089	0.102694	0.582502	0.56825	0.000853295	0.23569	0.201809	0.188608	0.309568	-0.203263	0.272766	-0.303659	0.0967734	-0.166269	0.371348
KRT80	grey	-0.398869	0.0262353	0.21411	0.247436	0.416749	0.0196876	-0.484684	0.00572241	-0.397928	0.0266241	0.106767	0.567551	0.503738	0.00386382	0.0325452	0.86202	0.518995	0.00277533
C3orf36	grey	-0.251605	0.172129	0.00183332	0.99219	0.32797	0.0716698	-0.361083	0.045965	-0.374372	0.0379965	0.0182221	0.922492	0.514888	0.00303837	0.0882677	0.636798	0.551742	0.00129279
LOC100505716	grey	-0.321896	0.077407	0.228762	0.215773	0.375974	0.0371161	-0.332111	0.0679512	-0.453979	0.010308	0.204236	0.270429	0.49338	0.00479651	0.082528	0.658947	0.506994	0.00360494
HOXA3	grey	-0.298256	0.103162	0.113862	0.541931	0.565276	0.000921099	-0.44779	0.0115346	-0.38513	0.0323952	0.0527985	0.777878	0.518401	0.00281212	0.117485	0.529064	0.51409	0.00309196
LOC100132167	grey	-0.109477	0.557702	0.116439	0.532765	0.127182	0.495368	0.179642	0.333544	0.0598075	0.749275	0.281206	0.125409	-0.00228624	0.990261	-0.303784	0.0966294	0.107667	0.564269
OCM2	grey	0.27663	0.131941	-0.339496	0.0616943	-0.251677	0.172003	0.353283	0.0512298	0.330731	0.0691733	-0.384411	0.0327473	-0.159707	0.390784	-0.262912	0.153017	-0.109424	0.557892
TMEM225	grey	0.0453362	0.808646	-0.237657	0.197961	-0.0097886	0.95832	-0.211058	0.254401	-0.279211	0.128227	-0.314975	0.0843694	0.356606	0.0489316	0.0324921	0.862243	0.350982	0.0528708
BICD1	grey	0.153783	0.408821	-0.167254	0.368483	-0.205162	0.268216	0.489584	0.00518361	0.332095	0.0679649	0.0157496	0.932983	-0.179624	0.333595	-0.193281	0.297512	-0.123057	0.509568
PYROXD2	grey	-0.0450352	0.809894	0.07821	0.675799	0.0404048	0.829138	0.374989	0.0376552	0.382017	0.0339424	0.283669	0.121994	-0.378717	0.0356471	-0.187615	0.312169	-0.327033	0.072532
LOC102723661	grey	-0.278168	0.129718	0.0384183	0.837424	0.25051	0.174067	-0.447731	0.0115468	-0.349982	0.0535973	0.153528	0.409608	0.430092	0.0157366	-0.0988816	0.596649	0.448135	0.0114631
SYNE3	grey	-0.0243	0.89676	-0.00390464	0.983368	0.384135	0.0328832	-0.205171	0.268195	-0.419168	0.0189161	-0.105579	0.571893	0.491168	0.00501891	0.067906	0.71663	0.487651	0.00539078
GSTA4	grey	-0.430172	0.015715	0.154179	0.407599	0.393724	0.0284189	-0.423693	0.01754	-0.345352	0.0570617	0.439301	0.0134143	0.482136	0.00602113	0.207259	0.263247	0.501348	0.00406388
C11orf95	grey	-0.214306	0.246993	0.0920254	0.62246	0.216387	0.242324	-0.341448	0.0601185	-0.291106	0.112098	0.0694985	0.710265	0.457191	0.00971614	0.26513	0.149455	0.479579	0.00633396
PAEP	grey	-0.291583	0.111485	0.236409	0.200398	0.378266	0.0358851	-0.464743	0.00843657	-0.458069	0.00955955	0.227013	0.2194	0.541597	0.00165154	0.121034	0.516604	0.575435	0.000707289
MYO19	grey	-0.187634	0.31212	-0.134414	0.470962	0.0466019	0.803407	0.332908	0.0672533	0.202049	0.275704	0.269144	0.14316	0.0405795	0.82841	-0.250752	0.173638	0.13039	0.484465
LOC101928196	grey	0.0881509	0.637245	-0.317783	0.0814887	0.0354596	0.849797	-0.351117	0.0527732	-0.166048	0.371995	-0.296076	0.105827	0.295113	0.107021	-0.145732	0.43407	0.315989	0.08332
C15orf27	grey	-0.0495213	0.791353	-0.0703354	0.706929	-0.0919769	0.622644	-0.475937	0.00680356	-0.17016	0.3601	-0.084909	0.649723	0.191911	0.301016	0.231059	0.211073	0.17661	0.341902
SIGMAR1	grey	-0.0309201	0.868849	-0.024503	0.895902	0.0797135	0.669914	0.0407376	0.827751	-0.320934	0.0783472	-0.0138518	0.941044	0.199179	0.282726	-0.379822	0.0350687	0.237295	0.198667
COLEC10	grey	-0.170612	0.358804	0.181467	0.328575	0.0441895	0.813401	-0.482364	0.00599386	-0.263838	0.151522	0.139716	0.45348	0.288097	0.116027	0.360967	0.04604	0.272483	0.138073
IL5RA	grey	0.124543	0.504429	0.211131	0.254231	0.118848	0.524264	-0.295303	0.106785	-0.1927	0.298994	-0.0544071	0.771286	0.160407	0.388683	-0.00298232	0.987296	0.171227	0.35705
PORCN	grey	-0.0293694	0.875374	0.117786	0.528001	0.239935	0.19357	-0.420289	0.0185671	-0.367757	0.0418115	-0.226082	0.221348	0.456593	0.00982427	-0.0079981	0.965939	0.448489	0.0113903
SLC32A1	grey	-0.114711	0.538905	0.0081657	0.965226	0.43867	0.0135637	-0.469606	0.00769038	-0.529278	0.00220128	0.00423907	0.981944	0.600191	0.000357989	0.145226	0.435684	0.586409	0.000526534
NDNF	grey	0.0654781	0.726368	-0.0187867	0.920098	0.0430555	0.818109	-0.439228	0.0134316	-0.301888	0.098833	-0.463963	0.0085617	0.318271	0.0809957	-0.0797312	0.669844	0.364721	0.0436619
EPHA1-AS1	grey	0.0851645	0.648736	-0.245369	0.183366	-0.348746	0.0545055	0.199751	0.281317	0.299839	0.101258	-0.353429	0.0511272	-0.199719	0.281394	0.0197317	0.916093	-0.145656	0.43431
PHKA1	grey	0.0413516	0.825195	0.00880187	0.962518	0.0498949	0.789813	-0.522018	0.00259446	-0.374313	0.0380291	-0.0316022	0.865982	0.466447	0.00816832	-0.0685805	0.713932	0.549319	0.00137161
LINC00993	grey	-0.421871	0.0180836	0.0899273	0.630449	0.462437	0.0088111	-0.524372	0.00246081	-0.451731	0.0107402	0.250968	0.173255	0.604938	0.000312154	0.143897	0.439941	0.643839	9.31173e-05
B3GALT4	grey	-0.302353	0.0982894	0.530755	0.00212795	0.170591	0.358866	0.0788129	0.673437	-0.0578585	0.757197	0.264654	0.150214	0.0305879	0.870246	0.0580677	0.756346	0.0797148	0.669908
DUSP28	grey	-0.00157146	0.993306	0.327677	0.0719387	-0.0188391	0.919876	0.296685	0.105078	0.072483	0.69839	0.29371	0.108779	-0.175916	0.343833	0.209243	0.258603	-0.149412	0.422424
MLC1	grey	-0.439686	0.0133238	0.534427	0.00195474	0.657805	5.78468e-05	-0.55744	0.00112279	-0.447417	0.0116122	0.265065	0.149557	0.560879	0.00102996	0.403598	0.0243512	0.514412	0.00307021
HESX1	grey	-0.0306657	0.869919	0.00692343	0.970514	-0.0536534	0.774373	0.258357	0.160523	0.286798	0.117755	0.040143	0.830229	-0.123016	0.509711	-0.120876	0.517155	-0.11378	0.542226
FGFBP3	grey	-0.243148	0.18749	0.0207097	0.911949	0.254637	0.166847	-0.182618	0.325465	-0.300748	0.100178	0.026841	0.886031	0.321221	0.078066	0.0076663	0.967351	0.342283	0.0594547
KRT84	grey	-0.257236	0.162411	-0.0911155	0.62592	0.347475	0.055452	-0.526246	0.00235869	-0.465257	0.00835486	-0.195589	0.291668	0.535127	0.00192315	0.140007	0.452531	0.51666	0.00292238
KLHL23	grey	-0.0328142	0.860891	-0.16155	0.385266	0.0193361	0.917769	0.017899	0.923862	-0.147738	0.427699	-0.110194	0.555107	0.0971066	0.603287	-0.366549	0.0425401	0.130318	0.484708
SPOCK1	grey	0.11083	0.552811	-0.112615	0.546396	-0.134988	0.469052	-0.235684	0.201821	-0.0603737	0.746978	-0.222917	0.228056	0.0874043	0.64011	0.111439	0.55062	0.0140205	0.940327
AZU1	grey	-0.404174	0.0241295	0.198171	0.285219	0.416332	0.0198232	-0.340781	0.0606535	-0.463352	0.00866082	0.328132	0.0715209	0.576677	0.000684407	0.139478	0.454257	0.611887	0.00025443
CDNF	grey	-0.0883976	0.6363	-0.0598987	0.748904	-0.0255693	0.891398	0.0563491	0.76335	0.164816	0.375603	-0.14216	0.445538	-0.212355	0.251425	-0.0539071	0.773333	-0.151735	0.415164
GRIP1	grey	0.236817	0.1996	0.0972884	0.602606	-0.100022	0.592401	0.431382	0.0153925	0.126358	0.498187	-0.139247	0.455012	-0.286911	0.117603	-0.013942	0.940661	-0.25283	0.169981
TMEM133	grey	0.0198732	0.915493	-0.00567069	0.975847	-0.0850494	0.64918	-0.0817212	0.662083	-0.0235701	0.899845	-0.00237057	0.989902	0.0398171	0.831587	-0.0902286	0.629299	-0.0479599	0.797794
ADCY7	grey	0.332411	0.0676874	-0.30384	0.0965643	-0.324031	0.0753515	0.465209	0.00836242	0.601403	0.000345752	0.110936	0.552431	-0.476699	0.00670295	-0.0792344	0.671787	-0.502077	0.00400198
ACOX3	grey	0.11423	0.540618	-0.255712	0.165001	-0.0287902	0.877814	0.383603	0.0331469	0.090807	0.627094	-0.0834241	0.655469	-0.207927	0.261678	-0.462264	0.0088398	-0.20923	0.258633
GSG2	grey	-0.0904324	0.628522	-0.0128372	0.945356	0.0787448	0.673704	-0.481875	0.00605244	-0.443239	0.0125126	-0.20046	0.279577	0.538216	0.00178898	-0.0511995	0.784445	0.556785	0.0011413
CLN8	grey	0.350627	0.0531278	-0.392986	0.028744	-0.288886	0.114986	0.443018	0.0125619	0.578283	0.000655794	-0.121968	0.513349	-0.408459	0.0225319	0.00345667	0.985276	-0.470806	0.00751523
LYSMD4	grey	0.145303	0.435437	-0.191412	0.302299	-0.175505	0.34498	0.396332	0.0272941	0.274143	0.135595	-0.116285	0.533312	-0.211241	0.253979	-0.356218	0.0491954	-0.11826	0.526332
PFDN4	grey	0.0226907	0.903564	0.137467	0.460853	0.176051	0.343458	0.116159	0.533757	-0.413019	0.0209284	0.118798	0.524438	0.271667	0.139304	-0.0214026	0.909015	0.294893	0.107295
LOC101929719	grey	-0.264937	0.149761	-0.136466	0.464156	0.338435	0.0625647	-0.168707	0.364275	-0.250608	0.173892	0.218915	0.236732	0.374337	0.038016	-0.207125	0.263563	0.42934	0.0159402
HMX2	grey	-0.173839	0.34965	0.114374	0.540104	0.385609	0.0321621	-0.593853	0.000428419	-0.592995	0.000438835	-0.0150262	0.936055	0.584565	0.000553713	0.132715	0.47664	0.564795	0.000932487
LINC00561	grey	0.135833	0.466249	-0.0416	0.824161	-0.0389817	0.835072	-0.0300577	0.872477	-0.127314	0.494916	-0.000736124	0.996864	0.0705549	0.706054	-0.0612497	0.743428	0.160155	0.389437
SLC51B	grey	-0.30231	0.0983402	0.135006	0.468993	0.475284	0.00689081	-0.452004	0.0106869	-0.52486	0.00243386	-0.167665	0.367289	0.551227	0.00130919	-0.150889	0.4178	0.533993	0.00197455
LOC646482	grey	-0.100482	0.590693	-0.0910725	0.626083	0.247041	0.180304	-0.433863	0.014748	-0.46207	0.00887201	0.00271457	0.988437	0.598971	0.000370686	-0.0964522	0.605742	0.603717	0.000323416
PRRT2	grey	-0.293801	0.108664	0.0917698	0.623431	0.480361	0.00623681	-0.517397	0.00287526	-0.411787	0.021352	0.0773965	0.678992	0.552341	0.00127392	0.289757	0.113847	0.555063	0.00119116
C20orf85	grey	-0.390936	0.0296628	0.00446816	0.980968	0.452747	0.0105431	-0.490451	0.00509297	-0.547344	0.00143897	0.0940535	0.614777	0.623147	0.000180793	0.256034	0.164451	0.658461	5.65333e-05
TMPRSS4	grey	-0.377031	0.0365443	0.15565	0.403085	0.446217	0.0118651	-0.508476	0.00349217	-0.398276	0.0264797	0.0359933	0.847563	0.505257	0.00374112	0.0476098	0.79924	0.511339	0.00328281
BCL9L	grey	-0.244724	0.184557	-0.0326953	0.86139	0.362428	0.0451025	0.25497	0.166273	0.0387794	0.835917	0.340375	0.0609808	0.052739	0.778122	0.0238653	0.898597	0.0526881	0.778331
FCRLB	grey	-0.275989	0.132875	0.239819	0.193791	0.185486	0.317792	0.0394038	0.833311	-0.304758	0.095511	0.526028	0.00237037	0.273843	0.13604	-0.336752	0.0639644	0.351929	0.0521907
SNHG4	grey	0.00664764	0.971688	-0.00833099	0.964522	0.391647	0.0293412	-0.327873	0.0717583	-0.221238	0.231669	-0.114687	0.538988	0.42907	0.0160139	0.321033	0.0782503	0.39422	0.0282019
CABLES2	grey	0.0849041	0.649742	-0.203485	0.272234	-0.168179	0.365802	0.156048	0.401871	0.141493	0.4477	-0.135575	0.467104	-0.174948	0.346538	-0.258474	0.160327	-0.177961	0.338162
SERPINH1	grey	-0.408784	0.0224142	0.121921	0.513515	0.313388	0.0860309	-0.420176	0.0186021	-0.533784	0.00198414	0.0250424	0.893623	0.452447	0.010601	-0.243482	0.186866	0.466534	0.00815488
NT5DC4	grey	0.137949	0.459268	-0.00147865	0.993701	-0.288464	0.115542	-0.304667	0.095615	0.0866661	0.642948	-0.314737	0.0846173	-0.116997	0.530788	0.28268	0.123357	-0.163939	0.378184
NIFK-AS1	grey	0.36983	0.0405842	-0.251617	0.172108	-0.294651	0.107598	0.440312	0.0131778	0.430298	0.0156811	0.00130211	0.994453	-0.474437	0.00700546	-0.262462	0.153747	-0.392618	0.0289069
PPP1R16A	grey	-0.402456	0.0247958	0.0366053	0.845002	0.44796	0.0114992	-0.136973	0.462482	-0.117225	0.529984	0.0511345	0.784712	0.320515	0.0787593	0.377807	0.0361291	0.28231	0.123869
LOC100133315	grey	-0.285197	0.119909	-0.316132	0.0831733	0.277772	0.130288	0.143879	0.44	0.0890364	0.633854	0.0687901	0.713094	0.12338	0.508448	0.0128971	0.945101	0.175729	0.344356
LOC101927499	grey	-0.524026	0.0024801	0.245006	0.184036	0.66622	4.29079e-05	-0.505814	0.00369696	-0.493277	0.00480676	0.145412	0.43509	0.575742	0.000701562	0.271856	0.139019	0.569003	0.000836844
LOC101929592	grey	0.0291841	0.876155	0.145186	0.435812	0.0165704	0.929499	-0.536451	0.00186462	-0.328926	0.0707974	0.113345	0.54378	0.310353	0.0892793	-0.0931258	0.618287	0.356522	0.0489884
SDHB	grey	0.334644	0.0657521	-0.22135	0.231425	-0.641218	0.000101553	0.382675	0.0336106	0.554234	0.00121587	-0.0563566	0.763319	-0.663985	4.64925e-05	-0.116211	0.533574	-0.675886	3.00892e-05
SLC25A53	grey	-0.25093	0.173322	0.0569902	0.760735	0.0218742	0.907019	0.334883	0.0655472	0.348632	0.0545899	0.580005	0.000626284	-0.231247	0.210691	-0.134226	0.471591	-0.143892	0.439959
ALX1	grey	-0.100278	0.59145	-0.301002	0.0998767	0.0950899	0.610867	-0.438718	0.0135524	-0.280323	0.12665	-0.312556	0.0869124	0.372115	0.0392649	0.0602554	0.747457	0.339613	0.0615994
MORN3	grey	0.0715257	0.702192	0.290887	0.11238	0.0392789	0.833832	-0.24032	0.192833	-0.312492	0.0869804	0.143659	0.440707	0.222441	0.229076	0.216389	0.24232	0.214249	0.247121
KCNMB1	grey	-0.122776	0.510544	-0.168021	0.366259	0.341533	0.0600508	-0.570052	0.000814392	-0.415865	0.019976	-0.0452176	0.809138	0.581482	0.000601916	0.302447	0.0981793	0.497549	0.00440024
C14orf64	grey	0.220869	0.232467	-0.340858	0.0605921	-0.224915	0.223804	0.500556	0.00413216	0.377677	0.0361986	-0.264343	0.150711	-0.273123	0.137114	-0.357491	0.0483335	-0.22828	0.216768
KRT33A	grey	-0.113903	0.541787	0.159762	0.390618	0.419835	0.0187078	-0.491415	0.00499368	-0.598359	0.000377209	0.13771	0.460055	0.619219	0.000203979	0.207864	0.261825	0.648929	7.85006e-05
ZNF354B	grey	0.327667	0.0719479	-0.266443	0.147374	-0.261574	0.155194	0.307508	0.0924082	0.366324	0.0426769	-0.15023	0.419859	-0.326429	0.0730931	-0.275151	0.134105	-0.255128	0.166001
LOC103344931	grey	0.0796054	0.670336	-0.11478	0.538659	-0.171867	0.355227	0.309792	0.08989	0.355591	0.0496242	0.183535	0.322999	-0.243615	0.186618	-0.00741824	0.968407	-0.221574	0.230942
PROX1-AS1	grey	-0.146901	0.43035	-0.109286	0.558394	0.384509	0.0326993	-0.490426	0.00509553	-0.584393	0.000556313	-0.240685	0.192139	0.553278	0.0012449	-0.0466863	0.803057	0.523479	0.00251077
LOC101929464	grey	-0.128033	0.492463	0.0497105	0.790573	0.45431	0.0102457	-0.601791	0.00034192	-0.541236	0.00166576	0.0934533	0.617047	0.601004	0.000349741	0.204383	0.270078	0.599327	0.000366942
POU6F1	grey	-0.156334	0.400996	-0.223091	0.227683	0.231285	0.210614	0.158959	0.393036	-0.0976183	0.60137	-0.0861968	0.644755	0.251371	0.172542	-0.168829	0.363926	0.302605	0.0979954
ENTPD7	grey	0.197866	0.285976	-0.252943	0.169783	-0.312948	0.0864963	-0.0876028	0.639348	0.100741	0.58973	-0.361651	0.0455989	-0.223358	0.227112	-0.18792	0.31137	-0.202252	0.275211
NUF2	grey	-0.194777	0.293715	0.17961	0.333631	0.263374	0.152269	0.0285812	0.878694	-0.298146	0.103296	0.303652	0.0967814	0.151208	0.416804	-0.0536508	0.774383	0.220229	0.233857
PRM1	grey	-0.144352	0.43848	0.120741	0.51763	0.132885	0.47607	-0.341582	0.0600118	-0.344892	0.0574156	-0.0972593	0.602715	0.479973	0.0062849	-0.131261	0.481524	0.489204	0.00522379
ATXN2L	grey	-0.172239	0.354172	-0.0616587	0.741773	0.319713	0.0795534	-0.496666	0.00448173	-0.337638	0.0632247	-0.147885	0.427236	0.609651	0.000271872	0.232969	0.207217	0.573653	0.000741275
TNFRSF21	grey	-0.153272	0.410399	0.0921727	0.621901	0.38633	0.0318144	-0.359011	0.0473196	-0.332637	0.0674903	-0.0256616	0.891008	0.353167	0.0513118	0.113491	0.54326	0.3441	0.0580287
VN1R1	grey	-0.0316087	0.865954	0.12824	0.491759	0.178861	0.335685	-0.426033	0.0168617	-0.461941	0.00889352	-0.086541	0.643429	0.467067	0.0080726	-0.131469	0.480823	0.517437	0.00287269
TSEN54	grey	-0.22087	0.232465	0.0104589	0.955469	0.192963	0.298322	0.44528	0.0120658	0.25234	0.170838	0.445991	0.0119132	-0.0457557	0.806909	-0.165195	0.374491	0.0435782	0.815938
NIPA1	grey	-0.166364	0.371071	0.0439246	0.8145	-0.143633	0.440789	0.370915	0.0399535	0.204013	0.270964	0.452104	0.0106675	-0.212356	0.251423	-0.089172	0.633335	-0.128544	0.490724
LINC00996	grey	0.110629	0.553539	-0.303109	0.0974098	0.040589	0.82837	-0.135071	0.468778	-0.160759	0.387628	-0.178927	0.335504	0.22509	0.223435	-0.0784114	0.67501	0.215414	0.244499
MKRN3	grey	0.0453312	0.808667	-0.269254	0.142991	0.0231149	0.90177	-0.18664	0.314736	-0.162807	0.38153	-0.215477	0.244358	0.208116	0.261234	-0.24444	0.185084	0.213381	0.249089
LOC101060424	grey	-0.17816	0.337614	-0.100289	0.59141	0.178773	0.335926	-0.209854	0.257183	-0.134578	0.470418	-0.00772174	0.967115	0.390011	0.0300847	-0.0925161	0.620597	0.415446	0.0201141
C1orf213	grey	-0.303258	0.0972371	0.206488	0.265067	0.434937	0.0144763	-0.333772	0.0665023	-0.361345	0.0457957	0.0106442	0.95468	0.526145	0.00236413	-0.0234506	0.90035	0.541532	0.00165409
ITGA10	grey	-0.44275	0.0126217	0.148506	0.425276	0.503643	0.00387166	-0.234773	0.203622	-0.579286	0.000638457	0.061772	0.741314	0.543166	0.00159097	-0.0970207	0.603609	0.568009	0.000858629
RNF133	grey	-0.24707	0.180252	0.0564919	0.762767	0.291876	0.111109	-0.500367	0.00414861	-0.282902	0.123049	-0.245596	0.182948	0.490723	0.00506478	0.0967653	0.604567	0.445459	0.0120271
ZC3H12B	grey	-0.351535	0.052473	0.168647	0.364451	0.499961	0.00418406	-0.502151	0.00399575	-0.669043	3.87348e-05	0.123114	0.50937	0.664382	4.58366e-05	0.0746288	0.689895	0.686084	2.03969e-05
GPR19	grey	-0.267931	0.145041	0.219199	0.236107	0.294851	0.107348	0.0855527	0.647238	-0.101938	0.585294	0.264197	0.150945	0.0131951	0.943835	-0.333567	0.0666799	0.0277216	0.882317
LOC101929289	grey	0.327084	0.0724857	0.137066	0.462174	-0.258925	0.159572	0.0532791	0.775907	0.296321	0.105525	0.0415697	0.824287	-0.357014	0.0486547	-0.31302	0.0864199	-0.302424	0.0982068
CC2D1B	grey	0.0935168	0.616807	0.0258513	0.890207	-0.209032	0.259092	0.552988	0.0012538	0.41954	0.0187998	0.0998707	0.592964	-0.394924	0.0278969	-0.245866	0.182453	-0.426462	0.0167395
HTR1D	grey	-0.258953	0.159526	0.217204	0.240506	0.130353	0.484589	-0.229035	0.215211	-0.306016	0.0940819	0.00468379	0.98005	0.477398	0.00661178	-0.0371472	0.842736	0.483096	0.00590707
IL13RA2	grey	0.0529625	0.777205	-0.140154	0.452049	0.00893279	0.961961	-0.273514	0.13653	-0.195093	0.292917	-0.0967911	0.60447	0.232264	0.208634	0.199094	0.282935	0.226879	0.219679
FOXD1	grey	0.124121	0.505887	-0.320561	0.078714	-0.0428181	0.819095	-0.468291	0.00788644	-0.439143	0.0134515	-0.216243	0.242646	0.413929	0.0206197	-0.13754	0.460613	0.406774	0.0231494
CBX8	grey	-0.0279089	0.881527	-0.0550523	0.768647	0.0618146	0.741142	-0.404783	0.0238969	-0.318636	0.0806291	0.00119521	0.994909	0.311295	0.0882609	0.0583898	0.755035	0.254822	0.166528
TOB1-AS1	grey	0.0215097	0.908562	0.288206	0.115883	0.291101	0.112105	-0.0079582	0.966109	-0.0700071	0.708237	0.35571	0.0495432	0.0580266	0.756513	-0.132064	0.478823	0.0714915	0.702328
APCS	grey	-0.226942	0.219549	-0.0159107	0.9323	0.308376	0.0914453	-0.257614	0.161772	-0.468966	0.00778524	-0.18511	0.31879	0.513613	0.00312436	0.0116683	0.950325	0.535135	0.00192279
[truncated: 859 more rows]
