# Supplementary material for: AKR1C3 and Its Transcription Factor HOXB4 Are Promising Diagnostic Biomarkers for Acute Myocardial Infarction
Source: Front Cardiovasc Med. 2021 Sep 9;8:694238. doi: 10.3389/fcvm.2021.694238 (PMC8458746; doi:10.3389/fcvm.2021.694238)
Supplement: Supplementary Table 7 — The GSEA results for AKR1C3. [file Table_7.XLS]

## Sheet: AKR1C3
NAME	GS<br> follow link to MSigDB	GS DETAILS	SIZE	ES	NES	NOM p-val	FDR q-val	FWER p-val	RANK AT MAX	LEADING EDGE
KEGG_NEUROACTIVE_LIGAND_RECEPTOR_INTERACTION	KEGG_NEUROACTIVE_LIGAND_RECEPTOR_INTERACTION	Details ...	262	0.391572	1.80571	0	0.0888458	0.127	6728	tags=52%, list=33%, signal=76%
KEGG_MATURITY_ONSET_DIABETES_OF_THE_YOUNG	KEGG_MATURITY_ONSET_DIABETES_OF_THE_YOUNG	Details ...	23	0.557329	1.71894	0.00150376	0.124688	0.311	4564	tags=48%, list=22%, signal=61%
KEGG_TYROSINE_METABOLISM	KEGG_TYROSINE_METABOLISM	Details ...	40	0.477371	1.70063	0.00807537	0.0999481	0.352	3346	tags=33%, list=16%, signal=39%
KEGG_GRAFT_VERSUS_HOST_DISEASE	KEGG_GRAFT_VERSUS_HOST_DISEASE	Details ...	35	0.479707	1.64418	0.00829876	0.143129	0.569	2289	tags=31%, list=11%, signal=35%
KEGG_HEDGEHOG_SIGNALING_PATHWAY	KEGG_HEDGEHOG_SIGNALING_PATHWAY	Details ...	53	0.438502	1.63269	0.00665779	0.128449	0.616	6121	tags=55%, list=30%, signal=78%
KEGG_RETINOL_METABOLISM	KEGG_RETINOL_METABOLISM	Details ...	45	0.441621	1.63226	0.0173103	0.107148	0.616	5543	tags=47%, list=27%, signal=64%
KEGG_CALCIUM_SIGNALING_PATHWAY	KEGG_CALCIUM_SIGNALING_PATHWAY	Details ...	172	0.363855	1.63144	0.0011274	0.0927708	0.621	5657	tags=45%, list=28%, signal=61%
KEGG_ECM_RECEPTOR_INTERACTION	KEGG_ECM_RECEPTOR_INTERACTION	Details ...	81	0.404983	1.6265	0.00124378	0.085394	0.649	6496	tags=51%, list=32%, signal=74%
KEGG_MELANOMA	KEGG_MELANOMA	Details ...	71	0.402579	1.58019	0.00646831	0.115242	0.778	5685	tags=45%, list=28%, signal=62%
KEGG_DILATED_CARDIOMYOPATHY	KEGG_DILATED_CARDIOMYOPATHY	Details ...	88	0.382643	1.55266	0.00760456	0.135448	0.87	8516	tags=65%, list=42%, signal=110%
KEGG_OLFACTORY_TRANSDUCTION	KEGG_OLFACTORY_TRANSDUCTION	Details ...	108	0.364638	1.54327	0.00606796	0.133549	0.895	7980	tags=57%, list=39%, signal=94%
KEGG_METABOLISM_OF_XENOBIOTICS_BY_CYTOCHROME_P450	KEGG_METABOLISM_OF_XENOBIOTICS_BY_CYTOCHROME_P450	Details ...	55	0.408214	1.53713	0.0165394	0.129076	0.915	3840	tags=29%, list=19%, signal=36%
KEGG_ALLOGRAFT_REJECTION	KEGG_ALLOGRAFT_REJECTION	Details ...	33	0.444904	1.53541	0.0238764	0.120675	0.917	2324	tags=27%, list=11%, signal=31%
KEGG_DRUG_METABOLISM_CYTOCHROME_P450	KEGG_DRUG_METABOLISM_CYTOCHROME_P450	Details ...	58	0.407326	1.5347	0.0133156	0.112716	0.918	5543	tags=40%, list=27%, signal=54%
KEGG_BASAL_CELL_CARCINOMA	KEGG_BASAL_CELL_CARCINOMA	Details ...	52	0.411826	1.53433	0.0211361	0.105552	0.918	5574	tags=44%, list=27%, signal=61%
KEGG_STEROID_HORMONE_BIOSYNTHESIS	KEGG_STEROID_HORMONE_BIOSYNTHESIS	Details ...	41	0.43376	1.53415	0.0204082	0.0991613	0.918	6380	tags=59%, list=31%, signal=85%
KEGG_HYPERTROPHIC_CARDIOMYOPATHY_HCM	KEGG_HYPERTROPHIC_CARDIOMYOPATHY_HCM	Details ...	81	0.381156	1.52491	0.00877193	0.101206	0.939	8410	tags=62%, list=41%, signal=104%
KEGG_ARACHIDONIC_ACID_METABOLISM	KEGG_ARACHIDONIC_ACID_METABOLISM	Details ...	50	0.414632	1.52384	0.0307076	0.0963592	0.94	6566	tags=50%, list=32%, signal=73%
KEGG_GLYCOSPHINGOLIPID_BIOSYNTHESIS_LACTO_AND_NEOLACTO_SERIES	KEGG_GLYCOSPHINGOLIPID_BIOSYNTHESIS_LACTO_AND_NEOLACTO_SERIES	Details ...	25	0.469721	1.49773	0.04209	0.113469	0.968	3838	tags=44%, list=19%, signal=54%
KEGG_ARGININE_AND_PROLINE_METABOLISM	KEGG_ARGININE_AND_PROLINE_METABOLISM	Details ...	48	0.407321	1.48513	0.0348059	0.119598	0.979	3973	tags=35%, list=19%, signal=44%
KEGG_RENIN_ANGIOTENSIN_SYSTEM	KEGG_RENIN_ANGIOTENSIN_SYSTEM		17	0.501212	1.46108	0.077037	0.137906	0.99	5642	tags=53%, list=28%, signal=73%
KEGG_AUTOIMMUNE_THYROID_DISEASE	KEGG_AUTOIMMUNE_THYROID_DISEASE		46	0.396842	1.43765	0.0486842	0.159214	0.996	2324	tags=22%, list=11%, signal=24%
KEGG_AXON_GUIDANCE	KEGG_AXON_GUIDANCE		128	0.333333	1.43459	0.0196759	0.155373	0.997	5312	tags=39%, list=26%, signal=52%
KEGG_CYTOKINE_CYTOKINE_RECEPTOR_INTERACTION	KEGG_CYTOKINE_CYTOKINE_RECEPTOR_INTERACTION		249	0.305082	1.40762	0.0118026	0.183292	0.998	6286	tags=41%, list=31%, signal=59%
KEGG_PORPHYRIN_AND_CHLOROPHYLL_METABOLISM	KEGG_PORPHYRIN_AND_CHLOROPHYLL_METABOLISM		28	0.42744	1.39334	0.084425	0.196645	0.999	2890	tags=25%, list=14%, signal=29%
KEGG_PHENYLALANINE_METABOLISM	KEGG_PHENYLALANINE_METABOLISM		16	0.494023	1.38982	0.0882825	0.194113	1	4606	tags=38%, list=22%, signal=48%
KEGG_FOCAL_ADHESION	KEGG_FOCAL_ADHESION		194	0.304608	1.37675	0.0223214	0.205008	1	5531	tags=35%, list=27%, signal=48%
KEGG_TYPE_I_DIABETES_MELLITUS	KEGG_TYPE_I_DIABETES_MELLITUS		39	0.380613	1.33288	0.10114	0.266006	1	1826	tags=18%, list=9%, signal=20%
KEGG_TASTE_TRANSDUCTION	KEGG_TASTE_TRANSDUCTION		44	0.366774	1.31685	0.0932432	0.286277	1	7578	tags=55%, list=37%, signal=86%
KEGG_PROXIMAL_TUBULE_BICARBONATE_RECLAMATION	KEGG_PROXIMAL_TUBULE_BICARBONATE_RECLAMATION		22	0.421133	1.31147	0.132244	0.287184	1	4960	tags=45%, list=24%, signal=60%
KEGG_BLADDER_CANCER	KEGG_BLADDER_CANCER		41	0.35899	1.29281	0.130186	0.31359	1	4272	tags=37%, list=21%, signal=46%
KEGG_COMPLEMENT_AND_COAGULATION_CASCADES	KEGG_COMPLEMENT_AND_COAGULATION_CASCADES		67	0.327239	1.28661	0.116015	0.316198	1	4886	tags=40%, list=24%, signal=53%
KEGG_INTESTINAL_IMMUNE_NETWORK_FOR_IGA_PRODUCTION	KEGG_INTESTINAL_IMMUNE_NETWORK_FOR_IGA_PRODUCTION		44	0.350948	1.26841	0.137447	0.343294	1	2324	tags=25%, list=11%, signal=28%
KEGG_NITROGEN_METABOLISM	KEGG_NITROGEN_METABOLISM		22	0.399961	1.24247	0.197962	0.387072	1	8431	tags=55%, list=41%, signal=93%
KEGG_GLYCINE_SERINE_AND_THREONINE_METABOLISM	KEGG_GLYCINE_SERINE_AND_THREONINE_METABOLISM		31	0.362985	1.24046	0.188302	0.380582	1	6659	tags=42%, list=33%, signal=62%
KEGG_VASCULAR_SMOOTH_MUSCLE_CONTRACTION	KEGG_VASCULAR_SMOOTH_MUSCLE_CONTRACTION		103	0.290401	1.2192	0.148503	0.417807	1	5410	tags=37%, list=26%, signal=50%
KEGG_ALANINE_ASPARTATE_AND_GLUTAMATE_METABOLISM	KEGG_ALANINE_ASPARTATE_AND_GLUTAMATE_METABOLISM		30	0.361675	1.20652	0.206044	0.436947	1	4101	tags=30%, list=20%, signal=37%
KEGG_LINOLEIC_ACID_METABOLISM	KEGG_LINOLEIC_ACID_METABOLISM		23	0.381565	1.18829	0.232036	0.467877	1	5398	tags=52%, list=26%, signal=71%
KEGG_NATURAL_KILLER_CELL_MEDIATED_CYTOTOXICITY	KEGG_NATURAL_KILLER_CELL_MEDIATED_CYTOTOXICITY		128	0.274026	1.18524	0.181709	0.463728	1	4524	tags=26%, list=22%, signal=33%
KEGG_ASTHMA	KEGG_ASTHMA		26	0.371287	1.17706	0.227545	0.47285	1	2324	tags=27%, list=11%, signal=30%
KEGG_GLIOMA	KEGG_GLIOMA		63	0.299882	1.16317	0.235837	0.495247	1	5132	tags=33%, list=25%, signal=44%
KEGG_CARDIAC_MUSCLE_CONTRACTION	KEGG_CARDIAC_MUSCLE_CONTRACTION		70	0.283412	1.11754	0.289541	0.601322	1	5419	tags=34%, list=26%, signal=46%
KEGG_GLYCOLYSIS_GLUCONEOGENESIS	KEGG_GLYCOLYSIS_GLUCONEOGENESIS		61	0.279913	1.08352	0.346003	0.683509	1	3973	tags=26%, list=19%, signal=32%
KEGG_REGULATION_OF_ACTIN_CYTOSKELETON	KEGG_REGULATION_OF_ACTIN_CYTOSKELETON		208	0.233584	1.06964	0.325248	0.708087	1	5721	tags=31%, list=28%, signal=43%
KEGG_HISTIDINE_METABOLISM	KEGG_HISTIDINE_METABOLISM		28	0.327006	1.06518	0.366856	0.705539	1	4101	tags=29%, list=20%, signal=36%
KEGG_MELANOGENESIS	KEGG_MELANOGENESIS		96	0.252946	1.0546	0.372405	0.721742	1	5506	tags=33%, list=27%, signal=45%
KEGG_CELL_ADHESION_MOLECULES_CAMS	KEGG_CELL_ADHESION_MOLECULES_CAMS		125	0.242514	1.05345	0.368547	0.709536	1	6085	tags=36%, list=30%, signal=51%
KEGG_NICOTINATE_AND_NICOTINAMIDE_METABOLISM	KEGG_NICOTINATE_AND_NICOTINAMIDE_METABOLISM		23	0.33581	1.05304	0.402032	0.695881	1	2992	tags=26%, list=15%, signal=31%
KEGG_ANTIGEN_PROCESSING_AND_PRESENTATION	KEGG_ANTIGEN_PROCESSING_AND_PRESENTATION		74	0.266203	1.05166	0.383929	0.685477	1	2289	tags=15%, list=11%, signal=17%
KEGG_PATHWAYS_IN_CANCER	KEGG_PATHWAYS_IN_CANCER		317	0.222437	1.04829	0.365931	0.681095	1	4354	tags=23%, list=21%, signal=29%
KEGG_GAP_JUNCTION	KEGG_GAP_JUNCTION		84	0.257463	1.0429	0.396746	0.681545	1	5393	tags=32%, list=26%, signal=43%
KEGG_ARRHYTHMOGENIC_RIGHT_VENTRICULAR_CARDIOMYOPATHY_ARVC	KEGG_ARRHYTHMOGENIC_RIGHT_VENTRICULAR_CARDIOMYOPATHY_ARVC		72	0.261611	1.02872	0.446034	0.703282	1	8410	tags=58%, list=41%, signal=99%
KEGG_DRUG_METABOLISM_OTHER_ENZYMES	KEGG_DRUG_METABOLISM_OTHER_ENZYMES		37	0.296077	1.02423	0.437669	0.701722	1	3780	tags=24%, list=18%, signal=30%
KEGG_PENTOSE_AND_GLUCURONATE_INTERCONVERSIONS	KEGG_PENTOSE_AND_GLUCURONATE_INTERCONVERSIONS		16	0.353203	1.01996	0.437037	0.699921	1	2717	tags=25%, list=13%, signal=29%
KEGG_TIGHT_JUNCTION	KEGG_TIGHT_JUNCTION		127	0.234163	1.01813	0.444828	0.691741	1	6145	tags=32%, list=30%, signal=46%
KEGG_ABC_TRANSPORTERS	KEGG_ABC_TRANSPORTERS		42	0.280703	1.00956	0.453315	0.701017	1	5124	tags=38%, list=25%, signal=51%
KEGG_TRYPTOPHAN_METABOLISM	KEGG_TRYPTOPHAN_METABOLISM		39	0.2803	0.987038	0.477551	0.746319	1	3973	tags=31%, list=19%, signal=38%
KEGG_O_GLYCAN_BIOSYNTHESIS	KEGG_O_GLYCAN_BIOSYNTHESIS		28	0.302379	0.985328	0.476327	0.737905	1	1841	tags=18%, list=9%, signal=20%
KEGG_PRIMARY_BILE_ACID_BIOSYNTHESIS	KEGG_PRIMARY_BILE_ACID_BIOSYNTHESIS		16	0.328628	0.932653	0.563338	0.856665	1	6920	tags=56%, list=34%, signal=85%
KEGG_BIOSYNTHESIS_OF_UNSATURATED_FATTY_ACIDS	KEGG_BIOSYNTHESIS_OF_UNSATURATED_FATTY_ACIDS		17	0.325923	0.932406	0.5625	0.843077	1	412	tags=12%, list=2%, signal=12%
KEGG_TGF_BETA_SIGNALING_PATHWAY	KEGG_TGF_BETA_SIGNALING_PATHWAY		80	0.232014	0.926928	0.605839	0.842966	1	5802	tags=33%, list=28%, signal=45%
KEGG_WNT_SIGNALING_PATHWAY	KEGG_WNT_SIGNALING_PATHWAY		146	0.207678	0.91011	0.651532	0.86943	1	4688	tags=23%, list=23%, signal=30%
KEGG_PYRUVATE_METABOLISM	KEGG_PYRUVATE_METABOLISM		39	0.25525	0.903092	0.605156	0.872248	1	2817	tags=21%, list=14%, signal=24%
KEGG_CHEMOKINE_SIGNALING_PATHWAY	KEGG_CHEMOKINE_SIGNALING_PATHWAY		179	0.199559	0.894356	0.701676	0.879271	1	5159	tags=25%, list=25%, signal=33%
KEGG_MAPK_SIGNALING_PATHWAY	KEGG_MAPK_SIGNALING_PATHWAY		254	0.190499	0.875339	0.758099	0.908688	1	4611	tags=25%, list=23%, signal=32%
KEGG_JAK_STAT_SIGNALING_PATHWAY	KEGG_JAK_STAT_SIGNALING_PATHWAY		151	0.196509	0.870538	0.737875	0.904999	1	6286	tags=32%, list=31%, signal=46%
KEGG_ENDOCYTOSIS	KEGG_ENDOCYTOSIS		170	0.194868	0.862127	0.773303	0.909379	1	5803	tags=28%, list=28%, signal=38%
KEGG_TYPE_II_DIABETES_MELLITUS	KEGG_TYPE_II_DIABETES_MELLITUS		45	0.228504	0.818174	0.766798	0.986182	1	4564	tags=27%, list=22%, signal=34%
KEGG_ALDOSTERONE_REGULATED_SODIUM_REABSORPTION	KEGG_ALDOSTERONE_REGULATED_SODIUM_REABSORPTION		41	0.223782	0.798823	0.790257	1	1	5531	tags=32%, list=27%, signal=43%
KEGG_GLYCOSAMINOGLYCAN_DEGRADATION	KEGG_GLYCOSAMINOGLYCAN_DEGRADATION		20	0.265154	0.788179	0.746032	1	1	1318	tags=15%, list=6%, signal=16%
KEGG_PURINE_METABOLISM	KEGG_PURINE_METABOLISM		146	0.179681	0.782205	0.887486	1	1	6723	tags=30%, list=33%, signal=45%
KEGG_VEGF_SIGNALING_PATHWAY	KEGG_VEGF_SIGNALING_PATHWAY		71	0.198349	0.774523	0.847291	1	1	5393	tags=27%, list=26%, signal=36%
KEGG_RIG_I_LIKE_RECEPTOR_SIGNALING_PATHWAY	KEGG_RIG_I_LIKE_RECEPTOR_SIGNALING_PATHWAY		67	0.193896	0.770369	0.839125	0.999963	1	656	tags=7%, list=3%, signal=8%
KEGG_SYSTEMIC_LUPUS_ERYTHEMATOSUS	KEGG_SYSTEMIC_LUPUS_ERYTHEMATOSUS		50	0.200965	0.752848	0.853918	1	1	4886	tags=22%, list=24%, signal=29%
KEGG_PANCREATIC_CANCER	KEGG_PANCREATIC_CANCER		69	0.192509	0.752351	0.871859	0.999976	1	4323	tags=19%, list=21%, signal=24%
KEGG_PROSTATE_CANCER	KEGG_PROSTATE_CANCER		89	0.181333	0.746931	0.891463	0.993897	1	4261	tags=19%, list=21%, signal=24%
KEGG_LEUKOCYTE_TRANSENDOTHELIAL_MIGRATION	KEGG_LEUKOCYTE_TRANSENDOTHELIAL_MIGRATION		112	0.170898	0.718004	0.920468	1	1	3149	tags=16%, list=15%, signal=19%
KEGG_LONG_TERM_DEPRESSION	KEGG_LONG_TERM_DEPRESSION		62	0.182355	0.707868	0.905333	1	1	5537	tags=34%, list=27%, signal=46%
KEGG_SMALL_CELL_LUNG_CANCER	KEGG_SMALL_CELL_LUNG_CANCER		84	0.174758	0.702427	0.938042	1	1	4261	tags=19%, list=21%, signal=24%
KEGG_RNA_POLYMERASE	KEGG_RNA_POLYMERASE		28	0.216542	0.700464	0.871409	0.997527	1	6455	tags=25%, list=32%, signal=36%
KEGG_OOCYTE_MEIOSIS	KEGG_OOCYTE_MEIOSIS		107	0.159889	0.675174	0.972554	1	1	5856	tags=27%, list=29%, signal=38%
KEGG_PROGESTERONE_MEDIATED_OOCYTE_MATURATION	KEGG_PROGESTERONE_MEDIATED_OOCYTE_MATURATION		83	0.163724	0.660221	0.968514	1	1	5856	tags=29%, list=29%, signal=40%
KEGG_BUTANOATE_METABOLISM	KEGG_BUTANOATE_METABOLISM		33	0.187069	0.627354	0.951087	1	1	3973	tags=21%, list=19%, signal=26%
KEGG_AMYOTROPHIC_LATERAL_SCLEROSIS_ALS	KEGG_AMYOTROPHIC_LATERAL_SCLEROSIS_ALS		52	0.167163	0.623051	0.97166	1	1	6718	tags=37%, list=33%, signal=54%
KEGG_INOSITOL_PHOSPHATE_METABOLISM	KEGG_INOSITOL_PHOSPHATE_METABOLISM		54	0.158892	0.602509	0.981627	0.999966	1	2029	tags=9%, list=10%, signal=10%
KEGG_PHOSPHATIDYLINOSITOL_SIGNALING_SYSTEM	KEGG_PHOSPHATIDYLINOSITOL_SIGNALING_SYSTEM		74	0.1452	0.569741	0.985843	0.997563	1	5477	tags=22%, list=27%, signal=29%
KEGG_CYTOSOLIC_DNA_SENSING_PATHWAY	KEGG_CYTOSOLIC_DNA_SENSING_PATHWAY		50	0.149921	0.556622	0.988251	0.98891	1	656	tags=6%, list=3%, signal=6%
