# Supplementary material for: AKR1C3 and Its Transcription Factor HOXB4 Are Promising Diagnostic Biomarkers for Acute Myocardial Infarction
Source: Front Cardiovasc Med. 2021 Sep 9;8:694238. doi: 10.3389/fcvm.2021.694238 (PMC8458746; doi:10.3389/fcvm.2021.694238)
Supplement: Supplementary Table 8 — The GSEA results for HOXB4. [file Table_8.XLS]

## Sheet: HOXB4
NAME	GS<br> follow link to MSigDB	GS DETAILS	SIZE	ES	NES	NOM p-val	FDR q-val	FWER p-val	RANK AT MAX	LEADING EDGE
KEGG_NEUROACTIVE_LIGAND_RECEPTOR_INTERACTION	KEGG_NEUROACTIVE_LIGAND_RECEPTOR_INTERACTION	Details ...	262	0.416892	2.22735	0	0	0	7668	tags=65%, list=37%, signal=102%
KEGG_OLFACTORY_TRANSDUCTION	KEGG_OLFACTORY_TRANSDUCTION	Details ...	108	0.463507	2.18088	0	0	0	8912	tags=75%, list=44%, signal=132%
KEGG_ECM_RECEPTOR_INTERACTION	KEGG_ECM_RECEPTOR_INTERACTION	Details ...	81	0.423246	1.91992	0	0.0109073	0.051	8505	tags=73%, list=42%, signal=124%
KEGG_TASTE_TRANSDUCTION	KEGG_TASTE_TRANSDUCTION	Details ...	44	0.471561	1.89581	0	0.0105003	0.065	5852	tags=52%, list=29%, signal=73%
KEGG_CALCIUM_SIGNALING_PATHWAY	KEGG_CALCIUM_SIGNALING_PATHWAY	Details ...	172	0.349419	1.78929	0	0.0290475	0.207	6946	tags=52%, list=34%, signal=78%
KEGG_DRUG_METABOLISM_CYTOCHROME_P450	KEGG_DRUG_METABOLISM_CYTOCHROME_P450	Details ...	58	0.42419	1.78249	0	0.0251452	0.215	6144	tags=50%, list=30%, signal=71%
KEGG_HEDGEHOG_SIGNALING_PATHWAY	KEGG_HEDGEHOG_SIGNALING_PATHWAY	Details ...	53	0.425228	1.75651	0.002886	0.0280547	0.27	6383	tags=57%, list=31%, signal=82%
KEGG_METABOLISM_OF_XENOBIOTICS_BY_CYTOCHROME_P450	KEGG_METABOLISM_OF_XENOBIOTICS_BY_CYTOCHROME_P450	Details ...	55	0.410008	1.74634	0.00140647	0.0265237	0.287	7288	tags=60%, list=36%, signal=93%
KEGG_TYROSINE_METABOLISM	KEGG_TYROSINE_METABOLISM	Details ...	40	0.431224	1.68237	0.00735294	0.045825	0.47	6741	tags=60%, list=33%, signal=89%
KEGG_DILATED_CARDIOMYOPATHY	KEGG_DILATED_CARDIOMYOPATHY	Details ...	88	0.369539	1.67799	0.0013369	0.0429388	0.487	8020	tags=57%, list=39%, signal=93%
KEGG_MELANOMA	KEGG_MELANOMA	Details ...	71	0.358151	1.58204	0.0094851	0.0950959	0.819	3983	tags=35%, list=19%, signal=44%
KEGG_RETINOL_METABOLISM	KEGG_RETINOL_METABOLISM	Details ...	45	0.394722	1.5792	0.022831	0.0892814	0.827	6157	tags=51%, list=30%, signal=73%
KEGG_MATURITY_ONSET_DIABETES_OF_THE_YOUNG	KEGG_MATURITY_ONSET_DIABETES_OF_THE_YOUNG	Details ...	23	0.45881	1.56739	0.0238095	0.0912224	0.861	6055	tags=57%, list=30%, signal=80%
KEGG_BASAL_CELL_CARCINOMA	KEGG_BASAL_CELL_CARCINOMA	Details ...	52	0.375541	1.56326	0.0113798	0.0870167	0.868	6103	tags=52%, list=30%, signal=74%
KEGG_STEROID_HORMONE_BIOSYNTHESIS	KEGG_STEROID_HORMONE_BIOSYNTHESIS	Details ...	41	0.400266	1.56284	0.0189229	0.0816179	0.868	6677	tags=54%, list=33%, signal=79%
KEGG_LINOLEIC_ACID_METABOLISM	KEGG_LINOLEIC_ACID_METABOLISM	Details ...	23	0.450199	1.55743	0.0308824	0.0797929	0.882	7288	tags=70%, list=36%, signal=108%
KEGG_PRIMARY_BILE_ACID_BIOSYNTHESIS	KEGG_PRIMARY_BILE_ACID_BIOSYNTHESIS	Details ...	16	0.503757	1.54604	0.0354391	0.0831439	0.901	4359	tags=44%, list=21%, signal=56%
KEGG_HYPERTROPHIC_CARDIOMYOPATHY_HCM	KEGG_HYPERTROPHIC_CARDIOMYOPATHY_HCM	Details ...	81	0.339594	1.51961	0.0136054	0.0972887	0.938	8020	tags=54%, list=39%, signal=89%
KEGG_VASCULAR_SMOOTH_MUSCLE_CONTRACTION	KEGG_VASCULAR_SMOOTH_MUSCLE_CONTRACTION	Details ...	103	0.320024	1.51939	0.0169271	0.0923292	0.938	3981	tags=32%, list=19%, signal=40%
KEGG_ARGININE_AND_PROLINE_METABOLISM	KEGG_ARGININE_AND_PROLINE_METABOLISM	Details ...	48	0.369982	1.51358	0.0216763	0.0913964	0.943	6035	tags=42%, list=29%, signal=59%
KEGG_FOCAL_ADHESION	KEGG_FOCAL_ADHESION		194	0.281448	1.47243	0.0107914	0.120616	0.976	5223	tags=35%, list=26%, signal=46%
KEGG_PHENYLALANINE_METABOLISM	KEGG_PHENYLALANINE_METABOLISM		16	0.473536	1.45995	0.0514019	0.126866	0.985	6045	tags=56%, list=30%, signal=80%
KEGG_TIGHT_JUNCTION	KEGG_TIGHT_JUNCTION		127	0.298464	1.45359	0.013089	0.12811	0.987	6514	tags=42%, list=32%, signal=61%
KEGG_COMPLEMENT_AND_COAGULATION_CASCADES	KEGG_COMPLEMENT_AND_COAGULATION_CASCADES		67	0.327681	1.44001	0.0409027	0.135973	0.991	6571	tags=57%, list=32%, signal=83%
KEGG_AXON_GUIDANCE	KEGG_AXON_GUIDANCE		128	0.29392	1.4251	0.0276035	0.145187	0.995	4829	tags=35%, list=24%, signal=46%
KEGG_GLYCINE_SERINE_AND_THREONINE_METABOLISM	KEGG_GLYCINE_SERINE_AND_THREONINE_METABOLISM		31	0.366725	1.36622	0.0896861	0.207502	1	4652	tags=39%, list=23%, signal=50%
KEGG_ARRHYTHMOGENIC_RIGHT_VENTRICULAR_CARDIOMYOPATHY_ARVC	KEGG_ARRHYTHMOGENIC_RIGHT_VENTRICULAR_CARDIOMYOPATHY_ARVC		72	0.311211	1.36429	0.0726027	0.202065	1	6619	tags=46%, list=32%, signal=67%
KEGG_ARACHIDONIC_ACID_METABOLISM	KEGG_ARACHIDONIC_ACID_METABOLISM		50	0.329513	1.34804	0.0865922	0.217324	1	6125	tags=46%, list=30%, signal=65%
KEGG_GLYCOLYSIS_GLUCONEOGENESIS	KEGG_GLYCOLYSIS_GLUCONEOGENESIS		61	0.294708	1.2743	0.13314	0.328353	1	4229	tags=28%, list=21%, signal=35%
KEGG_GAP_JUNCTION	KEGG_GAP_JUNCTION		84	0.279066	1.27414	0.108757	0.317716	1	3160	tags=23%, list=15%, signal=27%
KEGG_TRYPTOPHAN_METABOLISM	KEGG_TRYPTOPHAN_METABOLISM		39	0.331585	1.27258	0.137339	0.310662	1	6144	tags=41%, list=30%, signal=59%
KEGG_MELANOGENESIS	KEGG_MELANOGENESIS		96	0.268741	1.26765	0.115033	0.309938	1	5141	tags=32%, list=25%, signal=43%
KEGG_CARDIAC_MUSCLE_CONTRACTION	KEGG_CARDIAC_MUSCLE_CONTRACTION		70	0.282869	1.25376	0.134431	0.326565	1	5868	tags=39%, list=29%, signal=54%
KEGG_BLADDER_CANCER	KEGG_BLADDER_CANCER		41	0.316171	1.24585	0.162281	0.331441	1	3491	tags=27%, list=17%, signal=32%
KEGG_RENIN_ANGIOTENSIN_SYSTEM	KEGG_RENIN_ANGIOTENSIN_SYSTEM		17	0.391296	1.22108	0.22135	0.369482	1	6033	tags=41%, list=29%, signal=58%
KEGG_CELL_ADHESION_MOLECULES_CAMS	KEGG_CELL_ADHESION_MOLECULES_CAMS		125	0.247583	1.20796	0.160256	0.385436	1	6547	tags=41%, list=32%, signal=60%
KEGG_CYTOKINE_CYTOKINE_RECEPTOR_INTERACTION	KEGG_CYTOKINE_CYTOKINE_RECEPTOR_INTERACTION		249	0.217384	1.16125	0.166468	0.473844	1	3130	tags=21%, list=15%, signal=25%
KEGG_TYPE_II_DIABETES_MELLITUS	KEGG_TYPE_II_DIABETES_MELLITUS		45	0.288746	1.15575	0.262626	0.47399	1	4671	tags=31%, list=23%, signal=40%
KEGG_GLIOMA	KEGG_GLIOMA		63	0.26515	1.14975	0.239011	0.47559	1	3491	tags=24%, list=17%, signal=29%
KEGG_GLYCOSAMINOGLYCAN_DEGRADATION	KEGG_GLYCOSAMINOGLYCAN_DEGRADATION		20	0.347379	1.13604	0.299248	0.494371	1	2620	tags=20%, list=13%, signal=23%
KEGG_NITROGEN_METABOLISM	KEGG_NITROGEN_METABOLISM		22	0.337701	1.13132	0.296754	0.492488	1	5061	tags=36%, list=25%, signal=48%
KEGG_PPAR_SIGNALING_PATHWAY	KEGG_PPAR_SIGNALING_PATHWAY		66	0.260131	1.12145	0.291549	0.50374	1	7519	tags=44%, list=37%, signal=69%
KEGG_HISTIDINE_METABOLISM	KEGG_HISTIDINE_METABOLISM		28	0.306762	1.11388	0.300752	0.509736	1	6703	tags=39%, list=33%, signal=58%
KEGG_GLYCOSPHINGOLIPID_BIOSYNTHESIS_LACTO_AND_NEOLACTO_SERIES	KEGG_GLYCOSPHINGOLIPID_BIOSYNTHESIS_LACTO_AND_NEOLACTO_SERIES		25	0.321279	1.09995	0.321373	0.530246	1	5590	tags=44%, list=27%, signal=60%
KEGG_REGULATION_OF_ACTIN_CYTOSKELETON	KEGG_REGULATION_OF_ACTIN_CYTOSKELETON		208	0.208055	1.08525	0.299401	0.552791	1	6619	tags=37%, list=32%, signal=53%
KEGG_AUTOIMMUNE_THYROID_DISEASE	KEGG_AUTOIMMUNE_THYROID_DISEASE		46	0.265155	1.0821	0.338008	0.548266	1	1401	tags=15%, list=7%, signal=16%
KEGG_PORPHYRIN_AND_CHLOROPHYLL_METABOLISM	KEGG_PORPHYRIN_AND_CHLOROPHYLL_METABOLISM		28	0.288484	1.03044	0.437979	0.662127	1	6135	tags=32%, list=30%, signal=46%
KEGG_ASTHMA	KEGG_ASTHMA		26	0.289921	1.01926	0.44741	0.676007	1	1236	tags=15%, list=6%, signal=16%
KEGG_BIOSYNTHESIS_OF_UNSATURATED_FATTY_ACIDS	KEGG_BIOSYNTHESIS_OF_UNSATURATED_FATTY_ACIDS		17	0.322769	1.00592	0.449387	0.695224	1	5558	tags=35%, list=27%, signal=48%
KEGG_GNRH_SIGNALING_PATHWAY	KEGG_GNRH_SIGNALING_PATHWAY		92	0.213982	0.994846	0.454663	0.708703	1	7284	tags=45%, list=36%, signal=69%
KEGG_PROXIMAL_TUBULE_BICARBONATE_RECLAMATION	KEGG_PROXIMAL_TUBULE_BICARBONATE_RECLAMATION		22	0.286734	0.982943	0.485714	0.723624	1	7670	tags=50%, list=37%, signal=80%
KEGG_ANTIGEN_PROCESSING_AND_PRESENTATION	KEGG_ANTIGEN_PROCESSING_AND_PRESENTATION		74	0.218586	0.968949	0.509668	0.74307	1	5732	tags=31%, list=28%, signal=43%
KEGG_ALANINE_ASPARTATE_AND_GLUTAMATE_METABOLISM	KEGG_ALANINE_ASPARTATE_AND_GLUTAMATE_METABOLISM		30	0.26958	0.968722	0.498512	0.729519	1	6478	tags=50%, list=32%, signal=73%
KEGG_MAPK_SIGNALING_PATHWAY	KEGG_MAPK_SIGNALING_PATHWAY		254	0.179893	0.963887	0.561343	0.727119	1	5554	tags=31%, list=27%, signal=42%
KEGG_JAK_STAT_SIGNALING_PATHWAY	KEGG_JAK_STAT_SIGNALING_PATHWAY		151	0.187687	0.940875	0.583942	0.767442	1	3156	tags=19%, list=15%, signal=22%
KEGG_GLYCOSAMINOGLYCAN_BIOSYNTHESIS_HEPARAN_SULFATE	KEGG_GLYCOSAMINOGLYCAN_BIOSYNTHESIS_HEPARAN_SULFATE		26	0.267761	0.938971	0.553655	0.75824	1	2687	tags=19%, list=13%, signal=22%
KEGG_TGF_BETA_SIGNALING_PATHWAY	KEGG_TGF_BETA_SIGNALING_PATHWAY		80	0.203676	0.929563	0.584131	0.765945	1	6383	tags=35%, list=31%, signal=51%
KEGG_NATURAL_KILLER_CELL_MEDIATED_CYTOTOXICITY	KEGG_NATURAL_KILLER_CELL_MEDIATED_CYTOTOXICITY		128	0.180344	0.889771	0.69697	0.840695	1	4948	tags=26%, list=24%, signal=34%
KEGG_PATHWAYS_IN_CANCER	KEGG_PATHWAYS_IN_CANCER		317	0.158234	0.865238	0.804274	0.879292	1	5342	tags=26%, list=26%, signal=35%
KEGG_GLYCEROLIPID_METABOLISM	KEGG_GLYCEROLIPID_METABOLISM		42	0.216783	0.84555	0.7373	0.905019	1	2505	tags=17%, list=12%, signal=19%
KEGG_PROSTATE_CANCER	KEGG_PROSTATE_CANCER		89	0.18155	0.836598	0.768606	0.907927	1	3491	tags=18%, list=17%, signal=22%
KEGG_SYSTEMIC_LUPUS_ERYTHEMATOSUS	KEGG_SYSTEMIC_LUPUS_ERYTHEMATOSUS		50	0.205279	0.835035	0.74422	0.896168	1	6043	tags=32%, list=30%, signal=45%
KEGG_AMYOTROPHIC_LATERAL_SCLEROSIS_ALS	KEGG_AMYOTROPHIC_LATERAL_SCLEROSIS_ALS		52	0.201846	0.832088	0.74121	0.887981	1	4903	tags=29%, list=24%, signal=38%
KEGG_VEGF_SIGNALING_PATHWAY	KEGG_VEGF_SIGNALING_PATHWAY		71	0.187584	0.826889	0.753783	0.883988	1	4742	tags=27%, list=23%, signal=35%
KEGG_DRUG_METABOLISM_OTHER_ENZYMES	KEGG_DRUG_METABOLISM_OTHER_ENZYMES		37	0.210958	0.814018	0.751488	0.894525	1	7985	tags=43%, list=39%, signal=71%
KEGG_LEUKOCYTE_TRANSENDOTHELIAL_MIGRATION	KEGG_LEUKOCYTE_TRANSENDOTHELIAL_MIGRATION		112	0.165951	0.793421	0.83014	0.915634	1	4398	tags=24%, list=21%, signal=31%
KEGG_WNT_SIGNALING_PATHWAY	KEGG_WNT_SIGNALING_PATHWAY		146	0.156201	0.772869	0.894147	0.934935	1	4603	tags=22%, list=22%, signal=28%
KEGG_ALDOSTERONE_REGULATED_SODIUM_REABSORPTION	KEGG_ALDOSTERONE_REGULATED_SODIUM_REABSORPTION		41	0.195027	0.754114	0.852814	0.948401	1	5387	tags=29%, list=26%, signal=40%
KEGG_ADHERENS_JUNCTION	KEGG_ADHERENS_JUNCTION		66	0.171754	0.741625	0.886427	0.95126	1	4581	tags=23%, list=22%, signal=29%
KEGG_ENDOCYTOSIS	KEGG_ENDOCYTOSIS		170	0.146624	0.735372	0.95196	0.945781	1	5672	tags=27%, list=28%, signal=37%
KEGG_PRION_DISEASES	KEGG_PRION_DISEASES		34	0.1875	0.703436	0.891655	0.966658	1	7313	tags=38%, list=36%, signal=59%
KEGG_LONG_TERM_DEPRESSION	KEGG_LONG_TERM_DEPRESSION		62	0.159245	0.695965	0.925373	0.96036	1	8831	tags=48%, list=43%, signal=85%
KEGG_REGULATION_OF_AUTOPHAGY	KEGG_REGULATION_OF_AUTOPHAGY		32	0.174195	0.645162	0.941358	0.983526	1	1401	tags=9%, list=7%, signal=10%
KEGG_DORSO_VENTRAL_AXIS_FORMATION	KEGG_DORSO_VENTRAL_AXIS_FORMATION		23	0.180034	0.609091	0.938291	0.987083	1	7473	tags=43%, list=37%, signal=68%
KEGG_STEROID_BIOSYNTHESIS	KEGG_STEROID_BIOSYNTHESIS		16	0.197301	0.608625	0.935	0.974045	1	7327	tags=38%, list=36%, signal=58%
