# Supplementary material for: AKR1C3 and Its Transcription Factor HOXB4 Are Promising Diagnostic Biomarkers for Acute Myocardial Infarction
Source: Front Cardiovasc Med. 2021 Sep 9;8:694238. doi: 10.3389/fcvm.2021.694238 (PMC8458746; doi:10.3389/fcvm.2021.694238)
Supplement: Supplementary Table 9 — The correlation between each gene and logical score. [file Table_9.XLS]

gene	spearman_cor	pvalue
A1BG	0.016	0.93307793
A2M	-0.463	0.009368186
A2MP1	-0.277	0.131339965
NAT1	0.304	0.097030083
NAT2	-0.082	0.660747058
SERPINA3	-0.334	0.066950578
AADAC	-0.207	0.263052448
AAMP	0.004	0.984540169
AANAT	-0.368	0.042558872
AARS	-0.33	0.070471181
ABAT	0.335	0.065581835
ABCA1	0.34	0.062256649
ABCA2	-0.734	5.58E-06
ABCA3	-0.637	0.000165189
ABCB7	0.355	0.050545714
ABCF1	0.241	0.191248301
ABCA4	-0.247	0.180200154
ABL1	-0.098	0.600719836
AOC1	-0.126	0.497130286
ABL2	0.575	0.000891753
ABO	-0.528	0.002612974
ABR	0.01	0.955942665
ACAA1	0.402	0.025764727
ACACA	0.069	0.713223146
ACACB	-0.483	0.006404135
ACADL	-0.232	0.208643786
ACADM	0.334	0.066950578
ACADS	-0.399	0.027063961
ACADSB	0.302	0.09935395
ACADVL	0.19	0.30583777
ACAT1	0.386	0.032813967
ACAT2	0.278	0.1301748
ASIC2	-0.375	0.038412066
ASIC1	-0.375	0.038633466
ACHE	-0.483	0.006404135
ACLY	0.065	0.727851562
ACO1	0.457	0.010361835
ACR	-0.523	0.002872427
ACO2	0.027	0.887142217
ACOX1	0.345	0.057827607
ACP1	-0.433	0.015591938
ACP2	-0.346	0.056912016
ACP5	-0.302	0.09935395
ACPP	0.361	0.046801396
ACRV1	-0.297	0.105104935
ACTA1	-0.617	0.000293103
ACTA2	-0.211	0.253680762
ACTB	0.503	0.004389182
ACTC1	-0.335	0.06517784
ACTG2	-0.264	0.151396757
ACTN4	0.156	0.401508059
ACTL6A	0.342	0.060009651
ACTN1	0.252	0.170896399
ACTN2	-0.583	0.000714817
ACTN3	-0.213	0.250585048
ACVR1	0.216	0.241856977
ACVR1B	-0.012	0.950765448
ACVR2A	0.416	0.020672039
ACVR2B	0.06	0.749149691
ACVRL1	-0.454	0.010891352
ACY1	-0.627	0.000217227
ACYP1	0.198	0.284409755
ADA	-0.312	0.087297153
ADAM8	0.295	0.107574646
ADAM10	0.508	0.003981009
ADAR	0.319	0.081106863
ADARB1	-0.249	0.176579957
ADARB2	-0.287	0.117896261
ADCY1	-0.493	0.005356932
ADCY2	-0.177	0.340414588
ADCY3	-0.174	0.34828692
ADCY5	-0.54	0.002024179
ADCY6	-0.436	0.014873901
ADCY7	0.358	0.048644571
ADCY8	-0.521	0.003023156
ADCY9	-0.35	0.053943261
ADCYAP1	-0.196	0.289420797
ADCYAP1R1	-0.291	0.112130917
ADD1	-0.115	0.53523026
ADD2	-0.596	0.000512552
ADD3	0.511	0.00369682
PLIN2	0.327	0.073391183
ADH1A	-0.485	0.006210318
ADH1B	-0.397	0.027903132
ADH1C	-0.54	0.002024179
ADH4	-0.448	0.012103789
ADH5	0.282	0.124437257
ADH6	-0.509	0.003852453
ADH7	-0.474	0.00762235
ADK	0.144	0.438155997
ADM	0.298	0.103643978
ADORA1	-0.506	0.004146907
ADORA2B	-0.031	0.869979491
ADORA3	-0.188	0.3089807
ADPRH	0.12	0.519538991
PARP1	-0.038	0.839434532
PARP4	0.531	0.002437311
ADRA1D	-0.56	0.001264755
ADRA1B	-0.204	0.27068064
ADRA1A	-0.563	0.001183059
ADRA2A	-0.513	0.003576261
ADRA2B	-0.233	0.206227589
ADRA2C	-0.594	0.000540371
ADRB1	-0.205	0.266839614
ADRB2	-0.159	0.390505243
ADRB3	-0.602	0.000441251
ADRBK1	-0.322	0.077560166
ADRBK2	0.412	0.022033008
ADSL	0.533	0.002312394
ADSS	0.289	0.114724487
AP2A1	-0.675	4.91E-05
AP2A2	0.432	0.015908475
AP1B1	-0.611	0.000346798
AP2B1	-0.529	0.002545852
AP1G1	0.422	0.018762537
AEBP1	-0.51	0.003399165
AES	-0.005	0.97839524
CRISP1	-0.548	0.001688872
AFG3L1P	0.446	0.012532521
AFM	-0.15	0.419269766
AFP	-0.502	0.004002836
AGA	0.354	0.051378542
ACAN	-0.485	0.006162658
AGER	-0.386	0.032620233
AGL	0.342	0.060644967
AGRP	-0.271	0.13958683
JAG1	0.215	0.243651339
AGT	-0.434	0.01548761
AGTR1	-0.355	0.050545714
AGTR2	-0.32	0.079910872
APLNR	-0.324	0.075642813
AGXT	-0.522	0.002972168
NR0B1	-0.565	0.001116752
AHCY	0.328	0.072285261
AHR	0.532	0.002374138
AHSG	-0.57	0.001003604
AIF1	0.546	0.001751754
AIM1	0.633	0.00018406
AK1	-0.638	0.000159291
AK2	0.41	0.022597886
AKT1	0.284	0.121133613
AKT2	0.192	0.299613245
ALAD	-0.225	0.223554895
ALAS1	0.606	0.00030346
ALAS2	-0.685	3.46E-05
ALB	-0.229	0.214358015
ALCAM	0.6	0.000460671
ABCD1	-0.52	0.002715976
ALDH1A1	0.302	0.099013604
ALDH2	0.503	0.004389182
ALDH3A1	-0.326	0.074135808
ALDH1B1	-0.61	0.000358523
ALDH1A3	-0.534	0.002292125
ALDH3B1	-0.375	0.038191701
ALDH3B2	-0.222	0.229546614
ALDH9A1	0.391	0.030550407
ALDH3A2	0.192	0.300644986
ABCD2	0.142	0.444656058
ALDOA	0.623	0.000244055
ALDOAP2	-0.213	0.250898242
ALDOB	-0.363	0.045519648
ALDOC	-0.142	0.447386045
AKR1B1	0.259	0.159258029
ALK	-0.319	0.080706661
ALOX12	-0.199	0.281430375
ALOX5	0.26	0.157927639
ALOX5AP	0.269	0.142588445
ALOX12B	-0.419	0.019761688
ALOX12P2	-0.558	0.001109439
ALOX15	-0.448	0.012103789
ALOX15B	-0.202	0.273585184
ALPI	-0.629	0.00020725
ALPL	0.028	0.882008766
ALPP	-0.391	0.030367724
ALPPL2	-0.515	0.003401807
ALX3	-0.385	0.033400838
AMBN	-0.244	0.185195692
AMBP	-0.49	0.005703076
AMD1	0.459	0.009997146
AMELX	-0.519	0.00315396
AMELY	-0.409	0.023174757
AMFR	-0.276	0.13240748
AMHR2	-0.438	0.013833701
AMPD1	-0.162	0.383752632
AMPD2	0.423	0.018519464
AMPD3	0.409	0.023029404
AMPH	-0.427	0.016514442
BIN1	-0.028	0.882008766
AMT	-0.291	0.112030538
ANG	0.243	0.186849353
ANGPT1	0.075	0.68587026
ANGPT2	-0.477	0.007286872
ANK1	-0.605	0.000404565
ANK2	-0.377	0.037320512
ANK3	0.363	0.045519648
ANPEP	0.25	0.174432985
SLC25A4	-0.488	0.005883244
SLC25A5	0.484	0.006306588
SLC25A6	0.445	0.012884693
ANXA1	0.463	0.009300429
ANXA2	0.365	0.044514789
ANXA2P1	-0.323	0.076711645
ANXA2P2	0.414	0.021479933
ANXA2P3	0.376	0.037344954
ANXA3	0.203	0.272614737
ANXA4	0.37	0.041138117
ANXA5	0.407	0.023913001
ANXA6	-0.385	0.033008644
ANXA7	0.504	0.004318744
ANXA11	0.647	0.000121454
ANXA13	-0.464	0.009233091
AOAH	0.165	0.374067688
AOC2	0.174	0.347155545
AOX1	-0.375	0.038191701
APAF1	0.302	0.09935395
NUDT2	0.242	0.189103939
APOF	-0.549	0.00162797
APBA1	-0.109	0.556990828
APBA2	-0.158	0.394153121
APBB1	-0.133	0.475227323
APBB2	-0.38	0.035626728
APC	0.348	0.056008025
APCS	-0.207	0.262725626
AIRE	-0.511	0.003325901
APEH	0.363	0.045519648
APEX1	0.284	0.121133613
BIRC2	0.075	0.68587026
BIRC3	0.301	0.100295336
XIAP	0.487	0.005975147
BIRC5 /// EPR-1	-0.608	0.0003747
APLP1	-0.238	0.197297789
APLP2	0.499	0.004756443
APOA1	-0.395	0.028763663
APOA2	-0.359	0.047847613
APOA4	-0.575	0.000891753
APOB	-0.276	0.13299097
APOBEC1	-0.265	0.148840489
APOC1	-0.227	0.21767151
AQP8	-0.699	1.20E-05
APOC2	-0.395	0.028589828
APOC3	-0.642	0.00014096
APOD	-0.213	0.250002244
APOE	-0.515	0.00343036
APOH	-0.532	0.002395035
APP	0.021	0.911155268
APRT	0.171	0.357418807
KLK3	-0.559	0.001301252
FAS	0.36	0.047322174
FASLG	-0.685	3.41E-05
SHROOM2	-0.287	0.11704792
AQP1	-0.56	0.00125279
AQP2	-0.788	1.18E-06
AQP3	0.169	0.362038563
AQP4	-0.327	0.072652438
AQP5	-0.539	0.002060701
AQP6	-0.185	0.316393674
AQP9	0.351	0.053653333
AR	-0.476	0.007397265
ARAF	0.317	0.082723143
ARCN1	0.602	0.000441251
TRIM23	0.3	0.10076858
AREG	0.07	0.706753682
ARF1	0.19	0.305060185
ARF3	-0.019	0.918031443
ARF4	0.469	0.008333088
ARL4D	-0.447	0.012359511
ARF5	0.571	0.000974547
ARF6	0.569	0.001013457
ARG1	-0.307	0.092952479
ARG2	-0.567	0.001064006
RHOA	0.372	0.040212515
RHOB	-0.238	0.195983076
RHOC	-0.247	0.179471913
RND3	-0.51	0.003413695
RHOG	0.542	0.00190076
ARHGAP1	-0.083	0.657334346
ARHGAP4	0.19	0.30558238
ARHGAP5	0.336	0.064905809
ARHGAP6	-0.327	0.073021078
ARHGDIA	-0.337	0.064235307
ARHGDIB	0.417	0.020277695
ARHGDIG	-0.355	0.05082211
RHOH	0.245	0.183134198
ARL1	0.336	0.065243129
PHOX2A	-0.566	0.000904527
ARL2	-0.296	0.105924583
ARL3	0.251	0.172304792
ARNT	0.44	0.014087592
ARNTL	0.314	0.085611758
ARR3	-0.197	0.286407359
ARRB1	0.273	0.137129008
ARRB2	0.016	0.931801006
ARSA	-0.202	0.274557897
ARSB	0.219	0.235647159
STS	-0.079	0.669960683
ARSD	-0.015	0.938693407
ARSE	-0.436	0.014974739
ARSF	-0.391	0.029648614
ART1	-0.444	0.013063894
ART3	-0.25	0.174432985
ART4	-0.448	0.012103789
ARVCF	-0.49	0.005614786
ASAH1	0.417	0.020277695
ASCL1	-0.627	0.000222373
ASCL2	-0.21	0.254606018
ASGR1	0.352	0.053077217
ASGR2	0.257	0.162619584
ASIP	-0.527	0.002658572
ASL	0.283	0.122777105
ASMT	-0.502	0.004496697
ASNA1	-0.479	0.006396599
ASNS	0.437	0.014773635
ASPA	-0.398	0.027564922
ASPH	0.449	0.01201955
ASS1	-0.43	0.015775648
ASTN1	-0.134	0.473401644
SERPINC1	-0.352	0.052791023
ZFHX3	-0.037	0.842825538
ATF1	0.366	0.043772976
ATF3	-0.552	0.001540214
ATF4	0.434	0.01538387
ATIC	0.143	0.440749696
ATM	0.205	0.266839614
RERE	0.077	0.677898206
ATOH1	-0.611	0.000342965
ATOX1	0.129	0.487651102
ATP1A1	0.458	0.010214625
ATP1A2	-0.447	0.012359511
ATP12A	-0.588	0.000631972
ATP1A4	-0.198	0.283414358
ATP1B1	0.343	0.059693983
ATP1B2	-0.681	2.53E-05
ATP1B3	-0.256	0.164661022
FXYD2	-0.444	0.013154281
ATP2A1	-0.549	0.001643013
ATP2A2	0.592	0.00058155
ATP2A3	-0.086	0.644801363
ATP2B1	0.457	0.010361835
ATP2B2	-0.529	0.002523814
ATP2B3	-0.491	0.005571084
ATP2B4	0.3	0.101243529
ATP4A	-0.498	0.004871663
ATP4B	-0.546	0.001767791
ATP5A1	0.534	0.002272012
ALDH7A1	-0.41	0.022740972
ATP5B	0.167	0.367863556
ATP5C1	0.566	0.001095385
ATP5D	-0.102	0.582142394
ATP5E	-0.334	0.066950578
ATP5F1	0.456	0.010586028
ATP5G1	0.193	0.297659391
ATP5G2	0.654	9.67E-05
ATP5G3	0.262	0.153984984
ATP5I	0.127	0.494364452
ATP5J	0.367	0.043041197
ATP6V1A	0.377	0.037320512
ATP6V1B1	-0.478	0.007123929
ATP6V1B2	0.439	0.014280805
ATP6V0C	-0.68	4.04E-05
ATP6V1C1	0.294	0.108073837
ATP6V1E1	0.503	0.00435384
ATP6V0B	0.475	0.007565536
ATP6V1G2	-0.35	0.053411169
ATP6V0A1	-0.262	0.154637055
ATP6AP1	0.234	0.206030906
ATP7A	0.381	0.035213247
ATP5O	0.378	0.036891033
ATP7B	0.182	0.327474911
ATR	0.423	0.018640669
ATRX	0.501	0.004533037
KIF1A	-0.506	0.004113257
AUH	0.417	0.020408439
AUP1	0.516	0.003373461
AVP	-0.509	0.003443787
AVPR1A	-0.496	0.00498928
AVPR1B	-0.444	0.013063894
AVPR2	-0.555	0.001416331
AXL	-0.565	0.001127571
AZGP1	0.028	0.880298664
AZU1	-0.328	0.072285261
B2M	0.523	0.002897085
BAAT	-0.298	0.103160449
BACH1	0.472	0.007970951
BAD	-0.246	0.181662956
BAG1	-0.56	0.001264755
BAGE	-0.197	0.286407359
BAI1	-0.599	0.000480839
BAI2	-0.539	0.002042369
BAI3	0.188	0.311087341
BAK1	-0.423	0.018519464
NKX3-2	-0.538	0.002116559
BARD1	0.309	0.091183136
BAX	0.377	0.037105265
BBS1	-0.493	0.005356932
BBS2	0.34	0.061607948
BBS4	0.235	0.202244094
BCAT1	0.147	0.429144807
BCAT2	-0.34	0.061607948
BCHE	-0.301	0.099833584
BCKDHA	0	0.998281621
BCKDHB	0.204	0.2687556
CCND1	-0.549	0.001643013
BCL2	-0.013	0.947315067
BCL2A1	0.273	0.137129008
BCL2L1	-0.632	0.000188505
BCL2L2	-0.095	0.610840898
BCL6	0.22	0.233019285
BCL7A	-0.237	0.199096312
NBEAP1	-0.092	0.620027217
BCL9	0.062	0.740563047
TNFRSF17	-0.037	0.842825538
HCN2	-0.731	6.20E-06
OPN1SW	-0.337	0.063899442
BCR	0.17	0.359724208
BCS1L	-0.073	0.697087687
BDH1	0.16	0.38929368
BDKRB1	-0.36	0.047061204
BDKRB2	-0.446	0.012532521
BDNF	-0.268	0.145065614
CFB	-0.69	2.91E-05
BFSP1	-0.56	0.00127682
BGN	-0.627	0.000222373
CEACAM1	0.071	0.703526539
BHMT	-0.15	0.419127411
BICD1	0.244	0.1846139
BID	0.463	0.009300429
BIK	0.332	0.068341773
PRDM1	-0.258	0.159926268
BLK	0.277	0.131246214
BLM	-0.062	0.740790544
BLMH	0.249	0.175862209
CXCR5	-0.227	0.218505381
BLVRA	0.061	0.742575963
BLVRB	-0.379	0.036044168
BNC1	-0.373	0.039529477
BMP1	-0.485	0.006258294
BMP2	-0.219	0.236527576
BMP3	-0.283	0.12250789
BMP4	-0.411	0.02231396
BMP5	-0.393	0.029645953
BMP6	-0.397	0.027903132
BMP7	-0.487	0.005975147
BMP8B	-0.557	0.001364131
BMPR1A	0.229	0.213535129
BMPR1B	-0.458	0.010288006
BMPR2	0.548	0.001673463
BMX	0.13	0.486967624
POLR3D	-0.33	0.070112701
BNIP1	-0.208	0.259266103
BNIP2	0.718	1.01E-05
BNIP3	0.355	0.050545714
BNIP3L	-0.308	0.092507685
BOK	-0.475	0.007565536
DST	0.089	0.63391391
FOXL2	-0.124	0.504079386
BPGM	-0.536	0.002193086
BPHL	0.441	0.013041021
BRCA1	-0.064	0.731115525
BRAF	0.393	0.029645953
BRCA2	0.029	0.875171608
BRDT	-0.191	0.304091072
ZFP36L1	0.314	0.085611758
ZFP36L2	0.41	0.022597886
BRS3	-0.487	0.005975147
BSG	-0.434	0.01548761
BST1	0.542	0.001935334
BST2	-0.116	0.532360314
BTC	0.041	0.827588953
BTD	-0.048	0.797307548
KLF9	-0.086	0.644801363
KLF5	0.332	0.068341773
BTF3	-0.454	0.011046797
BTF3P11	-0.523	0.002524428
BTG1	0.533	0.002332818
BTK	0.367	0.043041197
BTN1A1	0.165	0.375793777
BUB1	-0.203	0.272614737
BUB1B	-0.12	0.520319491
BYSL	-0.433	0.015012065
TSPO	0.573	0.000927755
C1QBP	0.336	0.065243129
SERPING1	-0.112	0.546784482
ERC2-IT1	-0.407	0.023029837
C1QA	-0.242	0.189722391
C1QB	-0.248	0.179278565
C1QC	-0.313	0.086873416
C1R	-0.297	0.105032266
C1S	-0.327	0.072652438
C2	-0.488	0.005837749
C3	-0.508	0.003565254
C3AR1	0.222	0.229546614
C4BPA	0.069	0.713226675
C4BPB	-0.587	0.000658595
CAPN5	-0.563	0.001171774
C5	-0.126	0.50003707
C5AR1	0.423	0.01839892
C6	-0.327	0.073021078
C7	-0.483	0.006453393
C8A	-0.391	0.029648614
C8B	-0.318	0.081294062
C8G	-0.069	0.713223146
OSGIN2	0.228	0.21683984
C9	-0.444	0.013063894
VPS51	0.176	0.341532446
MRPL49	0.309	0.091183136
ZNHIT2	-0.522	0.002972168
MPPED2	-0.169	0.360880267
MYRF	-0.581	0.000759709
TMEM258	0.194	0.294734174
DAGLA	-0.465	0.009099659
C16orf3	-0.56	0.001264755
FMNL1	0.323	0.07678872
LDLRAD4	0.118	0.525218384
PTTG1IP	0.577	0.000840049
AP001062.7 /// C21orf2	-0.568	0.001043527
TMEM50B	0.365	0.044514789
MPPED1	-0.549	0.001643013
CA1	-0.525	0.002751846
CA2	-0.348	0.055411759
CA3	-0.655	9.30E-05
CA4	0.244	0.186102079
CA5A	-0.483	0.006453393
CA6	0.006	0.974939497
CA7	-0.431	0.016230397
CA8	-0.263	0.15204081
CA9	-0.492	0.005484556
CA11	-0.616	0.00022774
CA12	-0.4	0.026734184
CACNA1B	-0.41	0.02288481
CACNA1C	-0.672	5.40E-05
CACNA1D	-0.537	0.002135469
CACNA1E	-0.452	0.011283492
CACNA1F	-0.456	0.010661669
CACNA1S	-0.444	0.012974032
CACNA2D1	-0.374	0.039079382
CACNB1	-0.434	0.01538387
CACNB2	-0.446	0.012532521
CACNB3	-0.357	0.049452176
CACNB4	-0.233	0.205426545
CACNG1	-0.145	0.435570758
SLC25A20	0.285	0.120301732
CAD	-0.675	4.78E-05
CALB1	0.005	0.97839524
CALB2	-0.074	0.69227225
S100G	-0.402	0.024952778
CALCA	-0.531	0.002458691
CALCB	-0.365	0.043560736
CALCR	-0.38	0.035834952
CALD1	-0.256	0.163298016
CALM1	-0.323	0.076711645
CALML3	-0.541	0.001970455
CALR	-0.03	0.871756355
CALU	-0.176	0.341532446
CAMK4	0.26	0.156605349
CAMK2A	-0.638	0.000161236
CAMK2B	-0.453	0.011125223
CAMK2D	0.318	0.081508609
CAMK2G	0.565	0.001127571
CAMLG	0.304	0.097030083
CAMP	0.043	0.817465433
CANX	0.374	0.038855904
CAPG	0.365	0.043187239
CAPN1	0.572	0.000955587
CAPN2	0.192	0.300644986
CAPN3	0.311	0.089008119
CAPNS1	-0.018	0.923192474
CAPN6	-0.458	0.01014169
CAPS	-0.563	0.001194439
CAPZA1	0.588	0.000638537
CAPZA2	0.44	0.01389659
CAST	0.537	0.002154527
CAPZB	0.599	0.000480839
CARS	0.661	7.75E-05
CASP1	0.424	0.018159801
CASP2	0.416	0.020672039
CASP3	0.365	0.044019127
CASP4	0.301	0.099823794
CASP5	0.171	0.355122368
CASP6	0.312	0.088149425
CASP7	-0.037	0.842087668
CASP8	0.274	0.135344044
CASP9	-0.088	0.635464672
CASP10	-0.256	0.164661022
CASQ1	0.084	0.651331201
CASQ2	-0.364	0.043891608
CASR	-0.528	0.002612974
CAT	0.402	0.025924251
CATR1	-0.09	0.631881357
CAV1	-0.174	0.34828692
CAV2	-0.129	0.487484638
CAV3	-0.49	0.00514319
RUNX2	-0.321	0.079121213
RUNX1T1	-0.484	0.006306588
CBFA2T3	0.334	0.066388077
RUNX3	0	0.999135708
CBFB	0.312	0.087722489
SERPINA6	-0.356	0.049011806
CBL	0.408	0.02332087
CBLB	0.018	0.92491352
CBLN1	-0.158	0.394153121
SERPINH1	-0.271	0.140199109
CBR1	0.128	0.491630096
CBR3	0.012	0.950765448
CBS	-0.326	0.074135808
CCIN	-0.251	0.172304792
CCBL1	-0.421	0.019256696
CCK	-0.295	0.107307483
CCKAR	-0.448	0.012273767
CCKBR	-0.513	0.003576261
KRIT1	0.363	0.045519648
CCNA2	-0.215	0.244551881
CCNB1	-0.392	0.03018594
CCNC	0.545	0.001783955
CCND2	-0.03	0.871756355
CCND3	0.071	0.705139472
CCNE1	0.001	0.99567856
CCNF	-0.632	0.000188505
CCNG1	0.225	0.222707791
CCNG2	0.381	0.035419494
CCNH	0.51	0.003758408
CCNT1	0.346	0.05721592
CCNT2	0.404	0.024824555
CCT6A	0.438	0.01457481
CD1A	-0.408	0.022586944
CD1B	-0.302	0.098419344
CD1C	0.117	0.531679032
CD1D	0.347	0.056308073
CD1E	-0.148	0.42531481
CD2	-0.005	0.97839524
CD3D	0.179	0.333754835
CD3E	-0.252	0.170654524
CD3G	0.206	0.265885015
CD247	-0.137	0.460469851
CD4	-0.206	0.265885015
CD5	-0.149	0.422772176
CD5L	-0.334	0.065953552
CD6	0.011	0.954216717
CD7	-0.494	0.005273278
CD8A	-0.021	0.911155268
CD8B	-0.445	0.012795875
CD9	0.019	0.921471775
CD14	0.55	0.001598245
CD19	0.11	0.552605768
MS4A1	0.287	0.117896261
MS4A3	0.024	0.899137641
CD22	-0.031	0.870049587
CD27	0.029	0.878589098
CD28	0.206	0.264932677
CD80	-0.243	0.187598753
CD86	0.14	0.449893945
TNFRSF8	0.046	0.807624487
TNFSF8	0.342	0.060326644
CD33	0.454	0.010968841
SIGLEC6	-0.222	0.229546614
CD34	-0.585	0.000554166
CD36	0.287	0.117363097
SCARB1	-0.235	0.202244094
SCARB2	0.481	0.006704586
CD37	-0.018	0.923192474
CD38	-0.441	0.012932872
ENTPD1	0.396	0.028073516
ENTPD2	-0.614	0.000317169
ENTPD6	-0.125	0.499904024
ENTPD3	-0.057	0.760695747
ENTPD5	-0.694	2.52E-05
CD40	0.392	0.029825058
CD40LG	-0.516	0.002953343
CD44	0.651	0.000105724
CD47	0.288	0.115774502
CD48	0.464	0.009233091
CD53	0.608	0.0003747
CD58	0.471	0.008090139
CD59	0.209	0.258329576
CD63	0.56	0.00125279
CD69	0.004	0.981851374
CD70	-0.385	0.032597427
CD72	0.016	0.933523665
CD74	0.213	0.248176475
CD79A	0.131	0.482016783
CD79B	-0.322	0.077560166
CD81	0.203	0.271646556
CD97	0.496	0.005029026
CD151	-0.622	0.000189423
CDA	0.402	0.025764727
CDK1	-0.59	0.00061263
LRBA	0.047	0.802335389
CDC5L	0.179	0.332652783
SEPT7	0.469	0.00845688
CDC6	-0.219	0.235647159
CDC20	-0.426	0.017689366
CDC25A	-0.695	2.41E-05
CDC25B	0.27	0.141974052
CDC25C	-0.329	0.071555279
CDC27	-0.568	0.001053723
CDC34	-0.749	3.27E-06
CDC42	0.569	0.001013457
CDH1	-0.514	0.003488089
CDH2	-0.046	0.807371112
CDH3	-0.242	0.18985973
CDH4	-0.571	0.000974547
CDH5	-0.625	0.000171428
CDH6	-0.541	0.001970455
CDH7	-0.383	0.03439805
CDH8	-0.219	0.235647159
CDH9	-0.417	0.020277695
CDH10	-0.186	0.314264332
CDH11	-0.301	0.100295336
CDH12	-0.256	0.163978495
CDH13	-0.539	0.001773436
CDH15	-0.572	0.00094623
CDH16	-0.475	0.007452996
CDH17	-0.497	0.004949806
CDH18	-0.506	0.003674546
CDK2	0.183	0.323917822
CDK4	-0.037	0.842825538
CDK5	0.057	0.760695747
CDK6	0.152	0.412687629
CDK7	0.557	0.001351346
CDK8	0.05	0.790616355
CDK9	0.506	0.004079844
CDKN1A	-0.352	0.052506067
CDKN1B	0.512	0.003636108
CDKN1C	-0.224	0.225255738
CDKN2A	-0.763	2.07E-06
CDKN2B	-0.083	0.657334346
CDKN2C	-0.691	2.75E-05
CDKN2D	-0.191	0.301678999
CDKN3	-0.163	0.37848887
CDO1	-0.246	0.180930501
CDR1	-0.289	0.114835634
CDS1	-0.193	0.296531655
CDSN	-0.181	0.329360197
CD52	0.335	0.065581835
CDX1	-0.361	0.046542745
CDX2	-0.617	0.000296439
CDX4	-0.331	0.069755657
CLGN	-0.141	0.448581331
CEACAM5	-0.382	0.034600387
CEBPA	0.359	0.047847613
CEBPB	0.446	0.012619791
CEBPD	0.252	0.171599557
CEBPE	-0.548	0.001688872
CEBPG	0.528	0.002590431
CEL	-0.023	0.900853146
CELP	-0.33	0.069852888
CENPA	-0.309	0.090319554
CENPB	0.021	0.910820836
CENPC	0.17	0.358570388
CENPE	-0.373	0.039529477
CENPF	-0.346	0.056912016
CETN1	-0.254	0.168151225
CETN2	-0.3	0.101243529
CETN3	0.199	0.282421232
CETP	-0.232	0.208599684
CFL1	0.176	0.341532446
CFL2	0.192	0.300644986
CTSC	0.306	0.093847007
CFTR	-0.327	0.072652438
CGA	-0.131	0.480654848
CEACAM3	0.1	0.591139515
CEACAM7	-0.259	0.159258029
CEACAM8	0.046	0.807371112
CEACAM4	0.292	0.11059622
CHAD	-0.113	0.54388483
RCBTB2	0.481	0.006755818
CHAT	0.006	0.973211791
RCC1	-0.131	0.479294931
CHD1	0.548	0.001658177
CHD2	0.201	0.276510123
CHD3	-0.173	0.349420544
CHD4	0.58	0.00078307
AKR1C4	-0.013	0.946783743
CHEK1	-0.15	0.417712667
FOXN3	-0.089	0.63391391
CHGA	-0.447	0.012359511
CHGB	-0.151	0.41519583
CHI3L1	0.187	0.313203065
CHI3L2	-0.52	0.002725497
CHIT1	-0.561	0.001229157
CHKA	0.209	0.257395305
CHKB	0.47	0.008210846
CHM	0.118	0.525218384
CHML	0.442	0.013428621
CHN1	-0.258	0.161268849
CHN2	0.135	0.465807493
CHRM1	-0.236	0.202028922
CHRM2	-0.041	0.827731926
LYST	0.278	0.130092544
CHRM3	-0.265	0.150114639
CHRM4	-0.118	0.526642989
CHRM5	-0.126	0.497130286
CHRNA1	-0.408	0.023467749
CHRNA2	-0.515	0.00343036
CHRNA3	-0.234	0.204627676
CHRNA4	-0.52	0.003074902
CHRNA5	-0.003	0.987036169
CHRNB1	-0.032	0.863212283
CHRNB2	-0.575	0.000874217
CHRNB3	-0.313	0.086451274
CHRNB4	-0.2	0.279455468
CHRND	-0.56	0.00125279
CHRNE	-0.59	0.0006063
CHRNG	-0.309	0.090744886
CHUK	0.411	0.02245555
CIDEA	-0.435	0.015076153
CKB	-0.488	0.005385772
CIRBP	0.364	0.044764306
CISH	-0.099	0.595661
TBCB	0.531	0.002437311
CKM	-0.307	0.093103732
CKMT2	-0.483	0.005952678
ERCC8	0.018	0.92491352
CKS1B	-0.032	0.863212283
CKS2	-0.243	0.187598753
AP2M1	-0.715	1.14E-05
AP1S1	-0.268	0.144443376
AP2S1	-0.467	0.008645511
AP3S1	0.529	0.002545852
CLC	0.07	0.706753682
CLCA1	-0.293	0.110223119
CLCN1	-0.605	0.000314342
CLCN2	-0.422	0.017978509
CLCN3	0.116	0.532360314
CLCN4	0.035	0.849615907
CLCN5	0.202	0.273585184
CLCN6	0.379	0.035567113
CLCN7	-0.598	0.000486002
CLCNKB	-0.499	0.004756443
CLU	-0.272	0.138328628
CLIC1	0.564	0.001149487
CLIC2	-0.424	0.018279033
CLK1	0.34	0.061931625
CLK2	0.481	0.006755818
CLK3	-0.492	0.005399186
TPP1	0.373	0.039529477
CLN3	0.5	0.004643581
CLN5	0.445	0.012884693
CLNS1A	0.588	0.000638537
CLPS	-0.44	0.013991816
CLPTM1	-0.413	0.021617105
CLTA	0.197	0.286407359
CLTB	-0.319	0.080307999
CLTC	0.635	0.000175449
CMA1	-0.177	0.340577538
CCR1	0.172	0.352834902
CCR3	0.289	0.114724487
CCR4	-0.28	0.127175231
CCR5	-0.034	0.856417023
CCR6	0.18	0.330455464
CCR7	0.291	0.112811887
CCR8	-0.541	0.001675182
ACKR2	-0.465	0.009033562
CMKLR1	-0.542	0.00190076
LTB4R	0.431	0.016338914
ABCC2	0.004	0.981099487
CNGB1	-0.579	0.000790996
CNGA1	-0.204	0.27068064
CNGA3	-0.049	0.792683171
CNGA4	-0.279	0.128896662
PLK3	-0.121	0.515299537
CNN1	-0.457	0.010361835
CNN2	0.433	0.015802368
CNN3	0.16	0.390218245
CNP	-0.134	0.471177999
CNR1	-0.298	0.104129233
CNR2	-0.484	0.006306588
CNTF	-0.367	0.042445481
CNTFR	-0.284	0.121133613
CNTN1	-0.24	0.193670744
COL1A1	-0.683	3.61E-05
COL1A2	-0.44	0.014087592
COL2A1	-0.591	0.000593811
COL3A1	-0.524	0.00284795
COL4A1	-0.036	0.84621935
COL4A2	-0.528	0.002590431
COL4A3	0.15	0.420238122
COL4A4	0.006	0.973211791
COL4A5	-0.276	0.13299097
COL4A6	-0.003	0.987036169
COL5A1	-0.11	0.552605768
COL5A2	0.006	0.973211791
COL6A1	-0.568	0.001053723
COL6A2	-0.486	0.006115313
COL6A3	-0.012	0.947640892
COL7A1	-0.519	0.003127414
COL8A1	-0.396	0.028073516
COL8A2	-0.36	0.047061204
COL9A1	-0.292	0.111617571
COL9A2	-0.347	0.056308073
COL9A3	0.082	0.658907594
COL10A1	-0.659	8.28E-05
COL11A1	-0.094	0.612367917
COL11A2	-0.407	0.023913001
COL12A1	-0.606	0.000391518
COL13A1	-0.629	0.00020725
COL15A1	0.036	0.848836559
COL16A1	-0.29	0.113597295
COL17A1	-0.624	0.000241246
COL19A1	-0.42	0.019507826
COMP	-0.637	0.000115237
COMT	-0.542	0.00190076
COPA	0.453	0.01120412
COPB1	0.497	0.0049106
KLF6	0.4	0.026407736
SLC31A1	0.287	0.117363097
SLC31A2	0.186	0.315327868
CORT	-0.689	2.96E-05
MAP3K8	0.403	0.025291023
COX4I1	0.505	0.004180793
COX5B	0.469	0.00845688
COX6A1	-0.01	0.957668811
COX6A2	-0.365	0.043697674
COX6B1	-0.28	0.126676861
COX6C	0.315	0.084364351
COX7A1	-0.465	0.009099659
COX7A2	0.371	0.040673178
COX7B	0.244	0.185356929
COX7C	0.296	0.106581524
COX8A	0.478	0.007070312
COX10	-0.008	0.96457523
COX11	0.302	0.098419344
COX15	0.658	8.61E-05
CP	-0.498	0.004832992
CPA1	-0.356	0.04928665
CPA2	-0.226	0.221020209
CPA3	-0.122	0.511077423
CPB1	-0.161	0.387197519
CPB2	-0.337	0.063647218
CPD	0.389	0.031477432
CPE	0.185	0.317461748
CLDN4	-0.603	0.000431815
CLDN3	-0.262	0.153334921
CLDN7	-0.178	0.339052062
CPM	0.225	0.223554895
CPN1	-0.34	0.061158817
CPN2	-0.352	0.051815718
CPOX	0.424	0.018159801
CPS1	-0.209	0.258329576
CPT1A	0.082	0.658907594
CPT2	0.382	0.034600387
CR1	0.343	0.059693983
CR1L	-0.521	0.003023156
CR2	0.3	0.101720187
CRABP1	-0.16	0.38929368
CRABP2	-0.432	0.015150899
CRAT	-0.544	0.001833223
CREB1	0.42	0.019381921
ATF2	0.473	0.007794984
CREBBP	0.219	0.236527576
ATF6B	-0.137	0.460469851
CREBL2	0.425	0.018041221
CREM	0.363	0.045266732
CRH	-0.386	0.032620233
CRHBP	-0.474	0.007012523
CRHR1	-0.402	0.025764727
CRHR2	-0.308	0.092064532
CRIP1	0.325	0.074510334
CRIP2	-0.286	0.118431246
CRK	0.467	0.008645511
CRKL	0.142	0.444656058
CRMP1	-0.647	0.000119943
CRP	-0.228	0.216010369
HAPLN1	-0.427	0.017458006
CRX	-0.523	0.002872427
CRY1	0.132	0.476581165
CRY2	0.065	0.730133418
CRYAA	-0.395	0.027690665
CRYAB	-0.322	0.077297777
CRYBA1	-0.105	0.571724216
CRYBA2	-0.782	2.01E-07
CRYBA4	-0.594	0.000424106
CRYBB1	-0.421	0.01840721
CRYBB2	-0.623	0.000183627
CRYBB2P1	-0.435	0.015178144
CRYBB3	-0.452	0.011283492
CRYGA	-0.4	0.026407736
CRYGB	-0.394	0.029113945
CRYGC	-0.59	0.000471949
CRYGD	-0.278	0.129595075
CRYGS	0.252	0.170195315
CRYM	-0.387	0.032427438
CRYZ	0.146	0.430425741
CS	0.398	0.027564922
MAPK14	0.324	0.076023285
CSE1L	0.462	0.009504961
CSF1	-0.58	0.00078307
CSF1R	0.318	0.081508609
CSF2	-0.435	0.015076153
CSF2RA	0.458	0.010288006
CSF2RB	0.402	0.025606016
CSF3	-0.505	0.003790652
CSF3R	0.189	0.306883142
CSH1	-0.183	0.324754717
CSHL1	-0.506	0.004079844
CSK	0.516	0.003345319
CSN1S1	-0.143	0.440749696
CSN2	-0.255	0.165629483
CSN3	-0.154	0.405215016
CSNK1A1	0.629	0.000209705
CSNK1D	0.383	0.03439805
CSNK1E	-0.15	0.420238122
CSNK1G2	0.492	0.005441727
CSNK1G3	0.64	0.000151719
CSNK2A1	0.104	0.577667025
CSNK2A2	0.34	0.061931625
CSNK2B	0.365	0.044266397
VCAN	0.416	0.0208049
NCAN	-0.4	0.02567646
CSPG4	-0.465	0.009099659
CSRP1	0.287	0.11704792
CSRP2	-0.308	0.092507685
SLC25A10	-0.499	0.004301395
CST1	-0.223	0.227863703
CST2	-0.534	0.001988803
CST3	0.312	0.088149425
CST4	-0.096	0.607791743
CST5	-0.301	0.100295336
CST6	-0.487	0.005975147
CSTA	0.379	0.036465594
CSTB	0.489	0.005792558
CSTF1	0.374	0.039079382
CSTF2	0.404	0.024979245
CSTF3	0.375	0.038191701
NKX2-5	-0.474	0.007012523
CTBS	0.287	0.117363097
CTBP1	0.411	0.02231396
CTBP2	0.301	0.100295336
CTF1	-0.576	0.000703037
CTGF	-0.001	0.996564288
CTH	0.138	0.457813416
CTLA4	-0.168	0.364361862
CTNNA1	0.316	0.083540616
CTNNA2	-0.388	0.031237551
CTNS	0.053	0.775616008
CTNNB1	0.576	0.000865563
CTNND2	-0.344	0.058754896
CTPS1	-0.067	0.722026779
CTRL	0.007	0.969756749
CTSB	-0.267	0.146944153
CTSD	0.314	0.085611758
CTSE	-0.684	2.20E-05
CTSG	-0.319	0.079781407
CTSH	0.146	0.431708806
CTSK	0.572	0.000777503
CTSL	-0.352	0.052791023
CTSV	-0.464	0.009233091
CTSLP8	-0.543	0.001866725
CTSO	0.167	0.367863556
CTSS	0.529	0.002568058
CTSW	-0.486	0.00558041
CTSZ	0.226	0.220179728
CUX1	0.394	0.029113945
CX3CR1	-0.017	0.928356618
CXADR	0.039	0.83604639
TEX28	-0.256	0.163978495
CYB5A	-0.144	0.436862319
CYB561	0.122	0.512482861
CYBA	0.404	0.024824555
CYBB	0.366	0.04352794
CYC1	0.433	0.015802368
CYLC1	-0.575	0.000882947
CYLC2	-0.425	0.017262867
CYLD	0.466	0.00883772
CYP1A1	-0.361	0.046329837
CYP1A2	-0.434	0.01548761
CYP1B1	0.399	0.027063961
CYP2A6	-0.55	0.001613048
CYP2A7	-0.49	0.005614786
CYP2A7P1	-0.518	0.00320764
CYP2A13	-0.508	0.003916275
CYP2B6	0.145	0.435570758
CYP2B7P	-0.331	0.068503471
CYP2C19	-0.256	0.163696028
CYP2C8	-0.129	0.487484638
CYP2C9	-0.542	0.00190076
CYP2C18	0.011	0.954216717
CYP2D6	-0.574	0.000900637
CYP2E1	-0.471	0.008150301
CYP2F1	-0.208	0.260204886
CYP2J2	-0.225	0.224003394
CYP3A4	-0.577	0.000848479
CYP3A5	-0.394	0.029113945
CYP4A11	-0.618	0.000283293
CYP4B1	-0.29	0.113162967
CYP7A1	-0.008	0.968029429
CYP8B1	-0.537	0.001827315
CYP11A1	-0.334	0.066606297
CYP11B1	-0.238	0.196758154
CYP11B2	-0.634	0.000179709
CYP17A1	-0.221	0.231278502
ADAM3A	-0.144	0.438285264
CYP19A1	-0.572	0.00094623
CYP24A1	-0.046	0.805691674
CYP26A1	-0.292	0.111430873
CYP27A1	0.199	0.282421232
CYP27B1	-0.368	0.042558872
DAB1	-0.255	0.165345601
DAB2	-0.408	0.023615395
DACH1	0.397	0.027733601
DAD1	0.129	0.486114664
CD55	0.296	0.106581524
DAG1	0.031	0.868343401
DGKA	0.187	0.312144068
DGKB	-0.324	0.076023285
DGKG	0.018	0.923192474
DGKQ	0.199	0.282421232
DAO	-0.413	0.021617105
DAP	-0.51	0.003789533
DAPK1	-0.091	0.626183378
DAPK3	-0.588	0.000631972
DARS	0.306	0.094296747
DAXX	0.145	0.435570758
DAZL	-0.067	0.719712509
BRINP1	-0.252	0.170195315
DBH	-0.591	0.000593811
DBI	0.429	0.016779095
DBN1	-0.273	0.136532094
DBP	-0.368	0.042558872
DBT	0.283	0.122777105
DCC	-0.465	0.008967874
ECI1	0.379	0.036254381
DCK	0.263	0.152686864
DCN	-0.4	0.026570546
DCTD	0.194	0.293470513
ACE	-0.37	0.041372199
DCT	-0.384	0.033598362
DCTN1	-0.272	0.139032535
DCX	-0.458	0.01014169
DDB1	-0.324	0.075642813
DDB2	0.056	0.764554106
DDC	-0.452	0.01136334
AKR1C1	-0.663	7.16E-05
GADD45A	-0.504	0.004318744
DDIT3	0.167	0.367863556
DDOST	0.288	0.115774502
DDX1	0.31	0.090308262
DDX3X	0.414	0.021343486
DDX5	0.53	0.002480235
DDX6	0.257	0.162619584
DMXL1	0.495	0.005149905
DHX8	0.1	0.589635733
DHX9	0.353	0.052222344
DDX10	0.025	0.895707997
DDX11	-0.144	0.438155997
DHX15	0.492	0.005399186
DECR1	0.589	0.000619019
DEFA4	-0.223	0.22610948
DEFA5	-0.12	0.519538991
DEFA6	-0.399	0.026367485
DEFB1	-0.112	0.548897836
DES	-0.44	0.01389659
CFD	0.216	0.242753038
DFFA	0.37	0.041372199
DFFB	0.593	0.000563576
TIMM8A	-0.113	0.54388483
DFNA5	0.05	0.7909592
COCH	0.567	0.001074377
DGUOK	0.292	0.11059622
DHCR7	-0.303	0.097954574
DHCR24	-0.221	0.233080245
DHFR	0.321	0.079121213
LOC1720	-0.081	0.664671663
DHODH	-0.367	0.042799484
DHPS	-0.219	0.234768972
CYB5R3	-0.515	0.003401807
NQO1	-0.371	0.040673178
DIAPH1	0.236	0.199880014
DIAPH2	0.48	0.006859289
SEPT1	-0.32	0.079910872
DIO1	0.004	0.982822648
DIO2	-0.448	0.012188527
DIO3	-0.618	0.00028653
DLAT	0.413	0.02189364
DLD	0.521	0.003023156
DLG1	0.469	0.008394789
DLG2	-0.46	0.009925534
DLG3	-0.26	0.156605349
DLG4	-0.539	0.002060701
DLST	0.302	0.098885801
DLX1	-0.072	0.700304524
DLX2	-0.602	0.000436511
DLX3	-0.41	0.022597886
DLX4	-0.375	0.038633466
DLX5	-0.504	0.003852113
DLX6	-0.352	0.053077217
DMBT1	-0.499	0.004229479
DMD	-0.56	0.001264755
SARDH	-0.649	0.000114063
DMP1	-0.444	0.012974032
DNM1	-0.563	0.001194439
DMPK	-0.512	0.003666355
DMRT1	-0.286	0.11835687
DMWD	-0.556	0.00140312
DNA2	0.177	0.338185639
DNAH5	-0.335	0.065921929
DNAH6	-0.332	0.068341773
DNAH8	-0.183	0.323917822
DNAH9	-0.426	0.017689366
DNASE1	0.302	0.098885801
DNASE1L1	0.517	0.003289645
DNASE1L2	-0.181	0.330209068
DNASE1L3	-0.36	0.047584309
DNASE2	0.229	0.215183094
DYNC1H1	0.012	0.949040143
DYNC1I1	-0.265	0.150114639
DYNC1I2	0.229	0.214358015
DYNC1LI2	0.61	0.000350668
DNM2	0.2	0.280441787
DNMT1	0.337	0.064235307
TRDMT1	0.223	0.226965437
DNMT3A	0.321	0.079121213
DNMT3B	-0.093	0.618177682
DNTT	-0.067	0.718088325
DOCK1	-0.666	6.53E-05
DOCK2	0.49	0.005614786
DOCK3	-0.226	0.220888265
DOK1	-0.231	0.209453546
DXO	-0.298	0.103643978
DPAGT1	0.447	0.012445761
DPEP1	-0.537	0.001827315
DPH2	-0.026	0.889534457
DPP4	-0.106	0.568763333
DPP6	-0.329	0.071192466
DPT	-0.394	0.028938367
DPYD	0.608	0.000378844
DPYS	-0.278	0.130092544
DPYSL2	0.499	0.004718562
DPYSL3	-0.569	0.001013457
DR1	0.587	0.000651848
SLC26A3	-0.519	0.003127414
DRD1	-0.177	0.339298985
DRD2	-0.509	0.003884251
DRD3	-0.332	0.068693108
DRD4	-0.412	0.021300126
DRD5	-0.49	0.00514319
DRG2	0.108	0.559923225
ARID3A	0.33	0.070471181
DRP2	-0.34	0.061607948
ATN1	-0.545	0.001783955
DSC1	0.126	0.497130286
DSC2	0.48	0.006807385
DSC3	-0.368	0.042558872
DSCAM	-0.554	0.001443081
RCAN1	0.156	0.400276769
DSG1	-0.063	0.738268719
DSG2	-0.198	0.284409755
DSG3	-0.454	0.011046797
TSC22D3	-0.085	0.647925694
DSP	0.36	0.047322174
EPYC	-0.191	0.303049508
DSPP	-0.274	0.136377423
SLC26A2	0.512	0.003666355
DTNA	-0.389	0.031477432
DTNB	-0.475	0.007509086
HBEGF	-0.396	0.028416862
DTX1	-0.06	0.749778076
DTYMK	-0.252	0.171599557
ECM2	-0.552	0.001540214
DUSP1	-0.088	0.638570807
DUSP2	0.085	0.646362779
DUSP3	0.369	0.04160736
DUSP4	-0.192	0.300644986
DUSP5	-0.161	0.384469457
DUSP6	0.372	0.039983778
DUSP7	0.171	0.357418807
DUSP9	-0.286	0.118395627
DUT	0.502	0.004496697
DVL1	0.39	0.030733994
DVL2	0.066	0.722964522
DVL3	-0.242	0.188350281
DYRK1A	-0.362	0.046028902
TOR1A	0.043	0.817465433
E2F1	-0.62	0.000270665
E2F2	-0.613	0.000328007
E2F3	0.324	0.075642813
E2F4	-0.576	0.000856984
E2F5	0.311	0.088577968
E2F6	0.274	0.135937107
E4F1	0.619	0.000273774
EBF1	0.38	0.035626728
GPR183	-0.056	0.765659956
ECE1	0.065	0.726221355
TYMP	0.081	0.663636033
ECH1	0.295	0.10707721
ECHS1	0.318	0.081508609
ECM1	-0.491	0.005571084
ECT2	0.167	0.369035248
EDA	-0.071	0.703526539
S1PR1	0.06	0.745860603
LPAR1	0.113	0.542437767
S1PR3	0.179	0.333754835
EDN1	-0.173	0.351694536
EDN2	-0.621	0.000191867
EDN3	-0.409	0.023029404
EDNRA	-0.243	0.186849353
EDNRB	0.342	0.060009651
PHC1	0.422	0.018885071
PHC2	0.158	0.395373471
EEF1A1	0.495	0.005109337
EEF1A2	-0.563	0.001194439
EEF1D	0.26	0.156605349
EEF2	0.467	0.008645511
EIF2D	0.263	0.15204081
EFNA1	-0.078	0.674719011
EFNA2	-0.705	1.64E-05
EFNA3	-0.525	0.00279954
EFNA4	0.369	0.042080936
EFNA5	-0.525	0.002775604
EFNB1	-0.467	0.008709181
EFNB2	-0.182	0.326087978
EFNB3	-0.527	0.002681629
EGF	-0.109	0.558456127
CELSR3	-0.293	0.109581967
CELSR2	-0.144	0.43945179
MEGF6	0.54	0.001988224
MEGF8	-0.31	0.089873263
MEGF9	0.321	0.079121213
EGFR	-0.591	0.000593811
EGR1	0.166	0.371385315
EGR2	0.085	0.647925694
EGR3	0.092	0.620027217
EGR4	-0.51	0.003820881
EHHADH	0.121	0.516666308
EIF1AX	0.158	0.392934966
EIF2S1	0.295	0.107574646
EIF2B1	0.421	0.019256696
EIF2S3	0.481	0.006653687
EPHA2	-0.636	0.000119848
EIF4A2	-0.064	0.731115525
EIF4B	0.442	0.013614186
EIF4E	0.24	0.192139918
EIF4EBP1	0.291	0.112130917
EIF4EBP2	-0.084	0.652623377
EIF4G1	0.279	0.128376227
EIF4G2	0.331	0.069045864
EIF5	-0.089	0.632364692
EIF5A	-0.202	0.274557897
CELA1	0.093	0.616958678
ELANE	-0.431	0.015541861
SERPINB1	0.329	0.071555279
ELAVL2	-0.061	0.742575963
ELAVL1	0.433	0.015696856
ELAVL3	-0.481	0.006755818
ELAVL4	-0.46	0.009783618
ELF1	0.528	0.002612974
ELF2	0.46	0.009925534
ELF3	-0.525	0.002751846
ELF4	0.373	0.039303906
ELF5	-0.573	0.000918637
ELK1	-0.473	0.007737072
ELK2AP	-0.589	0.000625466
ELK3	0.364	0.044764306
ELK4	0.21	0.256463289
ELN	-0.553	0.001263447
EML1	-0.213	0.248176475
EMD	0.155	0.402741532
MARK2	0.037	0.842825538
EMP1	0.157	0.396596012
EMP2	-0.484	0.006306588
EMP3	0.121	0.513890233
EMR1	0.301	0.100295336
EMX1	-0.249	0.176579957
CTTN	-0.395	0.028589828
EMX2	-0.57	0.000816987
EN1	-0.21	0.256633369
EN2	-0.222	0.230027799
ENDOG	0.324	0.07581045
ENG	-0.521	0.002997568
ENO1	0.396	0.028416862
ENO2	0.177	0.340414588
ENO3	0.03	0.871756355
ENPEP	-0.583	0.000714817
ENSA	-0.063	0.736020242
SLC29A1	-0.313	0.086451274
EP300	0.501	0.00456963
EPAS1	-0.213	0.250002244
EPB41	-0.526	0.002728265
EPB41L1	-0.427	0.017458006
EPB41L2	0.125	0.501293848
EPB42	-0.634	0.000177568
DMTN	-0.71	7.58E-06
STOM	-0.313	0.086873416
EPHA1	-0.19	0.30479467
EPHA3	0.032	0.863228409
EPHA4	0.163	0.380874468
EPHA5	-0.461	0.009643433
EPHA7	-0.519	0.003180702
EPHA8	-0.527	0.002681629
EPHB1	0.198	0.283414358
EPHB2	-0.581	0.000759709
EPHB3	-0.352	0.053077217
EPHB4	-0.448	0.012103789
EPHB6	0.306	0.094238749
EPHX1	-0.311	0.088577968
EPHX2	0.237	0.198314769
STX2	-0.269	0.142588445
CLN8	0.392	0.029825058
EPO	-0.284	0.121679598
EPOR	-0.663	7.16E-05
EPRS	0.371	0.040442313
EPS8	0.546	0.001478387
EPS15	0.531	0.002458691
NR2F6	-0.564	0.001149487
ERBB2	-0.41	0.022740972
ERBB3	-0.582	0.000744477
ERBB4	-0.469	0.008394789
ERCC1	0.283	0.123328633
ERCC2	-0.5	0.004680942
EREG	-0.069	0.713223146
EYA4	-0.372	0.040212515
ERCC3	0.52	0.002701145
ERCC4	0.346	0.057521115
ERCC5	0.44	0.014087592
ERCC6	0.11	0.554065644
ERF	-0.131	0.479294931
ERG	-0.488	0.005929042
ERH	0.415	0.021072759
ERN1	0.428	0.017115726
ERV3-1	-0.019	0.918031443
FBL	0.339	0.062583025
ESD	0.459	0.010069197
ESR1	-0.628	0.000212186
ESR2 /// RP11-544I20.2	-0.543	0.001883675
ESRRA	-0.195	0.292454676
ESRRB	-0.514	0.003488089
ESRRG	0.147	0.429144807
ETF1	0.523	0.002872427
ETFA	0.001	0.997407128
ETFB	0.035	0.849635944
ETFDH	0.475	0.007509086
ETS1	0.11	0.554065644
ETS2	0.321	0.079121213
ETV1	-0.566	0.001095385
ETV2	-0.43	0.015649668
ETV3	0.406	0.024365242
ETV4	-0.606	0.000395825
ETV5	-0.353	0.051939851
ETV6	0.455	0.010814329
EVC	-0.59	0.0006063
MECOM	-0.435	0.015280716
EVI2A	0.387	0.032235578
EVI2B	0.542	0.001935334
EVPL	-0.566	0.001095385
EVX1	-0.639	0.000155464
EWSR1	0.478	0.007123929
EXT1	0.447	0.012359511
EXT2	0.25	0.173721504
EXTL1	-0.437	0.014673939
EXTL2	0.511	0.003340444
EXTL3	0.188	0.311087341
EYA1	0.323	0.076485648
EYA2	-0.094	0.613603217
EYA3	-0.24	0.192139918
EZH1	0.508	0.003916275
EZH2	0.295	0.107574646
F2	-0.494	0.00519075
F2R	-0.408	0.02332087
F2RL1	0.314	0.086030722
F2RL2	-0.339	0.062910756
F3	-0.367	0.042283273
F5	0.473	0.007794984
F7	-0.595	0.000529088
F8	0.196	0.289420797
F9	-0.04	0.829412568
F10	-0.629	0.000149171
F11	-0.427	0.01734328
F12	-0.255	0.166032234
F13A1	0.041	0.825899739
F13B	-0.389	0.030486381
FAAH	-0.545	0.001783955
FABP4	-0.285	0.120047165
FABP1	-0.455	0.010737769
FABP2	-0.357	0.049452176
FABP3	-0.589	0.000619019
FABP5	0.098	0.598683721
FABP6	-0.635	0.000175449
FABP7	-0.433	0.015696856
FANCA	-0.56	0.00127682
FANCC	-0.405	0.02467066
FANCD2	0.317	0.082316745
FANCE	0.347	0.055800897
ACSL1	0.194	0.295509002
ACSL3	0.563	0.001194439
ACSL4	0.341	0.060964623
FAH	-0.44	0.01389659
PTK2B	-0.56	0.00127682
BPTF	0.401	0.026245753
FANCB	-0.024	0.899137641
FANCF	0.051	0.785607655
FANCG	0.048	0.798507579
FAP	-0.665	4.52E-05
FBLN1	-0.472	0.007911922
FARSA	-0.262	0.153984984
FASN	-0.61	0.000350668
FAT1	-0.098	0.600387392
FAT2	-0.329	0.07113295
FAU	0.437	0.014773635
FBLN2	-0.605	0.000314342
FBN1	-0.171	0.356269467
FBN2	0.194	0.293470513
EFEMP1	-0.261	0.155947235
FBP1	0.127	0.494381071
FCAR	0.132	0.476581165
FCER1A	-0.156	0.399047663
MS4A2	-0.233	0.20703081
FCER1G	0.346	0.057521115
FCER2	0	1
FCGR1A	0.041	0.826926278
FCGR1B	0.19	0.30479467
FCGR2A	0.221	0.231278502
FCGR2B	0.235	0.202244094
FCGR3B	0.13	0.483380733
FCGRT	0.455	0.010737769
FKTN	0.474	0.00762235
FCN1	0.264	0.150754701
FCN2	-0.24	0.192904259
FDFT1	0.174	0.347155545
FDPS	0.362	0.046285248
FDX1	0.296	0.106087585
FDXR	-0.332	0.06796977
FECH	-0.538	0.002097795
FEN1	-0.281	0.126114157
GPC4	-0.246	0.182397521
FER	0.444	0.013063894
FES	0.149	0.421504075
FGA	-0.586	0.000665403
FGB	-0.465	0.008967874
FGD1	-0.26	0.15827689
FGF1	-0.38	0.035834952
FGF2	-0.418	0.020147651
FGF3	-0.459	0.009478597
FGF4	-0.335	0.065921929
FGF5	-0.567	0.001084836
FGF6	-0.508	0.003534546
FGF7	-0.179	0.333754835
FGF8	-0.503	0.00435384
FGF9	0.183	0.323917822
FGF10	-0.315	0.084394056
FGF11	-0.37	0.041372199
FGF12	-0.526	0.002728265
FGF13	0.167	0.366694094
FGF14	-0.269	0.143823104
FGFR1	-0.324	0.076023285
FGFR3	-0.393	0.029467735
GPC5	-0.322	0.076982275
FGFR2	-0.434	0.01538387
FGFR4	-0.509	0.003852453
FGG	-0.174	0.347155545
FGL1	-0.336	0.064323985
FGR	0.393	0.029467735
FH	0.49	0.005658783
FHIT	0.263	0.152686864
FHL1	-0.373	0.039303906
FHL2	-0.602	0.000441251
FHL3	0.056	0.765659956
FKBP1B	-0.593	0.000563576
FKBP2	0.258	0.160596541
FKBP3	-0.397	0.027903132
FKBP4	-0.595	0.000534703
FKBP5	0.343	0.059379637
FOXG1	-0.378	0.03667781
FOXF1	-0.597	0.000393923
FOXF2	-0.452	0.010715035
FOXC1	-0.21	0.255533527
FOXD1	0.15	0.420238122
FOXI1	-0.037	0.844522097
FOXL1	-0.45	0.011852561
FOXE3	-0.158	0.395254925
FOXJ1	-0.379	0.035567113
FOXC2	-0.582	0.000744477
FOXE1	-0.419	0.019634414
FOXM1	-0.367	0.041973236
FOXD2	-0.128	0.491630096
FOXS1	-0.334	0.066950578
FOXO1	0.358	0.048912585
FOXO3	-0.19	0.303753841
FLG	0.169	0.362311922
FLI1	0.532	0.002374138
FLII	0.51	0.003820881
MLANA	-0.031	0.870049587
FLNA	0.06	0.745860603
FLNB	-0.431	0.016338914
FLNC	-0.495	0.005109337
FLOT2	0.158	0.395373471
FLT1	-0.477	0.007177893
FLT3	-0.046	0.805177058
FLT3LG	0.216	0.242753038
FLT4	-0.728	6.90E-06
FMO1	-0.266	0.148337597
FMO2	-0.317	0.082723143
FMO3	-0.416	0.0208049
FMO4	-0.008	0.966302254
FMO5	0.103	0.580648875
FMOD	-0.482	0.005994862
FMR1	0.402	0.025764727
AFF2	-0.126	0.497130286
FN1	-0.292	0.111617571
FNTA	0.386	0.032620233
BC052775 /// FNTB	0.467	0.008709181
FOLH1	-0.382	0.034803697
FOLR1	-0.398	0.026601631
FOLR2	-0.485	0.006162658
FOLR3	0.154	0.406455023
FOS	0.187	0.312144068
FOSB	-0.17	0.358570388
FOSL2	0.197	0.287409567
FPGS	-0.302	0.098885801
FPR1	0.295	0.107574646
FPR2	0.265	0.150114639
FPR3	-0.025	0.895707997
FXN	-0.096	0.604749134
FRK	-0.32	0.079910872
MTOR	-0.242	0.189103939
FRZB	-0.671	5.48E-05
FSHB	-0.304	0.095990924
CENPI	-0.291	0.112130917
FSHR	-0.294	0.108833473
NR5A2	-0.083	0.655762556
FTH1	0.239	0.19521015
FTH1P5	0.177	0.340414588
FTL	-0.412	0.022173114
ADAM2	-0.234	0.204627676
NR5A1	-0.274	0.13577756
FUCA1	0.129	0.487484638
FUCA2	0.184	0.320679582
GAST	-0.494	0.00519075
FUS	0.546	0.001767791
FUT1	-0.493	0.005356932
FUT2	-0.539	0.002042369
FUT3	-0.619	0.000276915
FUT4	0.218	0.237410224
FUT5	-0.561	0.001229157
FUT6	-0.471	0.008090139
FUT7	0.212	0.250918499
FUT8	0.23	0.211895932
KDSR	0.25	0.175146552
ACKR1	-0.668	6.19E-05
FYB	0.646	0.000122983
FYN	0.276	0.13240748
FZD2	-0.072	0.698695455
IFI6	-0.079	0.669960683
G6PC	-0.138	0.456488306
G6PD	0.328	0.071919542
SLC37A4	-0.241	0.190617655
GAGE1	-0.291	0.112130917
XRCC6	0.428	0.017002892
GAA	0.154	0.40943934
GAB1	0.179	0.332652783
GABBR1	0.435	0.015178144
GABPA	0.419	0.019761688
GABPB1	0.384	0.033598362
GABRA1	-0.162	0.382070587
GABRA2	-0.424	0.018279033
GABRA3	-0.294	0.108400335
GABRA4	-0.427	0.017229188
GABRA5	-0.449	0.011935808
GABRA6	-0.068	0.715562642
GABRB1	-0.235	0.203036452
GABRB2	-0.056	0.765659956
GABRB3	-0.333	0.067296263
GABRD	-0.435	0.015280716
GABRG1	-0.219	0.235647159
GABRG2	-0.048	0.797307548
GABRG3	-0.46	0.009854359
GABRP	-0.161	0.386594999
GABRR1	0.064	0.734275063
GABRR2	-0.223	0.227432577
GAD1	-0.542	0.001935334
GAD2	-0.479	0.006911532
GAGE3	-0.552	0.001292018
GAK	0.174	0.34828692
GALC	0.311	0.088577968
GALE	-0.275	0.134752902
B4GALNT1	-0.228	0.216010369
GALK1	-0.569	0.001033418
GALK2	0.446	0.012707575
GALR1	-0.244	0.18514998
GALNS	0.106	0.568763333
GALNT1	0.607	0.000387252
GALNT2	0.569	0.001013457
GALNT3	0.324	0.076023285
GALT	-0.206	0.264932677
GAMT	-0.567	0.001064006
GANC	0.248	0.178021738
GAP43	-0.409	0.023029404
GAPDH	0.558	0.001326092
LRRC32	-0.663	7.26E-05
GARS	0.3	0.101243529
GART	0.277	0.131246214
GAS1	-0.373	0.0397561
GAS2	-0.072	0.700374747
GAS6	-0.346	0.057521115
GAS8	-0.666	6.53E-05
GATA1	-0.735	5.34E-06
GATA2	-0.09	0.630817025
GATA3	0.115	0.53666804
GATA4	-0.514	0.003517268
GATA6	-0.675	4.84E-05
GATM	0.053	0.775616008
GBAP1	0.157	0.397820744
GBAS	0.594	0.000546092
GBE1	0.604	0.000417994
GBP1	-0.142	0.445962384
GBP2	0.213	0.249088236
GBP3	-0.069	0.711603899
GBX1	-0.697	2.21E-05
GBX2	-0.683	3.61E-05
GC	-0.073	0.696374931
GCDH	-0.087	0.640126168
GCG	-0.625	0.000170356
GCGR	-0.542	0.001651945
GCH1	0.133	0.475227323
GCHFR	-0.098	0.599854718
GCK	-0.326	0.073551094
GCKR	-0.448	0.012103789
BLOC1S1	-0.088	0.635464672
KAT2A	0.002	0.993950012
NR6A1	-0.222	0.229546614
GCNT1	0.133	0.473875512
GCNT2	0.213	0.248176475
GDF2	-0.628	0.000214693
MSTN	-0.198	0.286635099
GDF9	-0.325	0.074211298
GDF10	-0.354	0.051658585
GDI1	0.094	0.615426813
GDI2	0.56	0.00125279
GDNF	-0.369	0.042080936
GEM	-0.263	0.152171104
GFAP	-0.573	0.000936953
GFER	-0.613	0.000328007
GFI1	-0.536	0.001904812
GFPT1	0.328	0.072285261
GFRA1	-0.406	0.024213714
GFRA2	-0.417	0.020408439
GFRA3	-0.465	0.008967874
GGCX	0.339	0.062583025
GGT1	-0.265	0.148840489
GGTA1P	-0.179	0.334859147
B4GALT1	0.376	0.037972366
GGT7	-0.205	0.267796476
GGT5	-0.49	0.005159147
GH1	-0.082	0.660482295
GH2	-0.293	0.110088207
GHR	-0.085	0.649955778
GHRH	-0.518	0.00320764
GHRHR	-0.391	0.030367724
GHSR	-0.374	0.038855904
GIF	-0.203	0.271646556
GIP	-0.347	0.055451593
GIPR	-0.673	5.19E-05
GJA1	0.144	0.439719035
GJA3	-0.376	0.037754058
GJA4	-0.398	0.027230105
GJA5	-0.686	3.27E-05
GJA8	-0.719	9.80E-06
GJB1	-0.398	0.027564922
GJB2	0.039	0.8345083
GJB3	-0.426	0.017689366
GJB5	-0.248	0.178021738
GK	0.237	0.199096312
GK2	-0.249	0.175862209
GK3P	0.273	0.137727852
GLA	0.05	0.787510986
GPC3	-0.412	0.022173114
GCLC	-0.382	0.034600387
GCLM	0.085	0.649490102
GLDC	-0.626	0.000224987
GLE1	0.479	0.007017042
GLG1	0.441	0.013801911
GLI1	-0.532	0.002049778
GLI2	-0.571	0.000965026
GLI3	-0.557	0.001351346
GLI4	-0.479	0.006964116
GLO1	0.394	0.0292904
GLP1R	-0.56	0.00125279
GLRA1	-0.242	0.189103939
GLRA2	-0.639	0.000153582
GLRB	-0.378	0.036891033
GLS	0.242	0.189103939
GLRX	0.484	0.006355201
GLUD1	0.386	0.032620233
GLUD2	-0.038	0.839434532
GLUL	-0.291	0.112646048
GM2A	0.248	0.178021738
GMDS	0.065	0.729482954
GMFB	0.503	0.00435384
GML	-0.302	0.098419344
GMPR	-0.706	1.59E-05
GNA11	-0.374	0.038855904
GNA12	-0.648	0.000115508
GNA15	0.239	0.194439374
GNAI1	-0.128	0.490230585
GNAI2	0.285	0.119754825
GNAI3	0.682	3.77E-05
GNAL	-0.546	0.001751754
GNAO1	-0.606	0.000395825
GNAQ	0.447	0.012445761
GNAS	-0.508	0.003948527
GNAT1	-0.386	0.032813967
GNAT2	-0.136	0.463134552
GNAZ	-0.255	0.165345601
GNB1	0.561	0.001240924
GNB2	0.441	0.013801911
GNB3	-0.466	0.008902594
GNG3	-0.504	0.003823273
GNG4	-0.242	0.18985973
GNG5	0.533	0.002353399
GNG7	0.408	0.02332087
GNG10	0.423	0.018640669
GNG11	-0.131	0.479294931
GNGT1	-0.277	0.132106283
GNGT2	-0.6	0.00047066
GNL1	-0.401	0.026084592
GNRH1	0.295	0.107574646
GNRH2	-0.512	0.003666355
GNRHR	-0.323	0.07678872
GNS	0.336	0.065243129
GOLGA1	0.504	0.004249285
GOLGA2	0.102	0.582142394
GOLGA3	0.231	0.210265489
GOLGA4	0.387	0.032427438
GOLGB1	0.078	0.674719011
GOT1	-0.034	0.854706987
GOT2	0.083	0.654192232
SFN	-0.293	0.110088207
GP1BA	-0.131	0.482016783
GP2	-0.552	0.001525997
GP5	0.042	0.822523641
GP9	-0.299	0.102678644
GPC1	-0.631	0.000193044
GPD1	-0.541	0.001952826
GPD2	0.404	0.025134733
GPI	0.264	0.150754701
GPLD1	-0.425	0.01792329
GPM6A	0.142	0.443351832
GPM6B	-0.038	0.841129681
GPR1	0.267	0.145924493
CCR10	-0.626	0.000166517
GPR3	-0.257	0.162619584
GPR4	-0.331	0.069755657
XCR1	-0.298	0.104129233
GPR6	-0.55	0.001583561
NPBWR1	-0.759	7.48E-07
NPBWR2	-0.121	0.516090441
CXCR3	-0.271	0.139535993
PRLHR	-0.051	0.786869699
GPR12	-0.348	0.055411759
UTS2R	-0.424	0.01738047
GPR15	0.072	0.70117566
GPR17	-0.508	0.003948527
GPR18	0.015	0.938693407
GPR19	-0.343	0.058982799
GPR20	-0.514	0.003517268
GPR21	-0.215	0.245415923
GPR22	-0.317	0.082723143
LPAR4	0.005	0.98024452
MCHR1	-0.407	0.023763811
GPR25	-0.706	1.57E-05
GPR26	-0.455	0.010814329
GPR27	0.231	0.211079617
GPER1	-0.507	0.004013722
GPR31	-0.496	0.00498928
GPR32	-0.441	0.012979027
GPR34	0.243	0.186849353
GPR35	-0.37	0.040303759
GPR37	-0.055	0.767848927
MLNR	-0.409	0.022323595
GPR39	-0.36	0.047584309
FFAR1	-0.528	0.002590431
FFAR2	0.045	0.810732545
GRK4	-0.428	0.017002892
GRK5	-0.302	0.098419344
GRK6	-0.161	0.385672205
MKNK2	0.467	0.008709181
GPS1	-0.276	0.133102042
GPS2	-0.443	0.012493818
GPT	-0.43	0.015630535
GPX1	-0.224	0.22440421
GPX2	-0.385	0.033008644
GPX3	-0.145	0.434281317
GPX4	-0.226	0.220179728
GPX5	-0.138	0.456488306
GPX7	0.171	0.357418807
GRB2	0.691	2.79E-05
GRB7	-0.517	0.002891342
GRB10	0.238	0.196758154
GRB14	-0.218	0.238295104
RAPGEF1	-0.038	0.841129681
GRIA1	-0.452	0.01136334
GRIA2	-0.131	0.480654848
GRIA3	-0.421	0.019008273
GRIA4	-0.488	0.005883244
GRID1	-0.555	0.001429651
GRID2	-0.274	0.13607725
GRN	0.476	0.007341891
GRIK1	-0.302	0.09935395
GRIK2	-0.374	0.038855904
GRIK3	-0.402	0.025606016
GRIK4	-0.593	0.000434075
GRIK5	-0.539	0.002060701
GRIN1	-0.556	0.00140312
GRIN2A	-0.495	0.005109337
GRIN2B	-0.41	0.022740972
GRIN2C	-0.53	0.002501942
GRIN2D	-0.272	0.138328628
GRINA	-0.537	0.00186218
NR3C1	0.622	0.000255581
ARHGAP35	-0.139	0.455165271
GRM1	-0.455	0.010737769
GRM2	-0.363	0.045773703
GRM3	-0.187	0.314396446
GRM4	-0.488	0.00533617
GRM5	-0.361	0.046801396
GRM6	-0.256	0.164938974
GRM8	-0.549	0.00162797
CXCL1	0.113	0.54388483
CXCL2	-0.125	0.499904024
CXCL3	-0.388	0.032044651
GRP	-0.373	0.039529477
PDIA3	0.366	0.04352794
GRPR	-0.266	0.148206395
GRSF1	0.493	0.005314963
GSC2	-0.31	0.08932228
GSK3A	-0.51	0.003820881
GSK3B	0.472	0.007911922
GSN	0.003	0.988764561
GSPT1	-0.485	0.006210318
GSR	0.49	0.005614786
GSS	-0.102	0.583637635
GSTA1	-0.216	0.241856977
GSTA3	-0.303	0.097005627
GSTA4	-0.365	0.044514789
GSTM1	-0.258	0.159926268
GSTM2	-0.09	0.630817025
GSTM3	-0.034	0.854715762
GSTM4	-0.099	0.594152154
GSTM5	-0.506	0.00368598
GSTP1	0.326	0.074135808
GSTT1	0.007	0.969756749
GSTT2	-0.366	0.042773035
GSTZ1	-0.183	0.322836142
MSH6	0.347	0.056308073
GTF2A1	0.45	0.011852561
GTF2A2	0.663	7.16E-05
GTF2B	0.426	0.017573366
GTF2E1	0.39	0.030733994
GTF2E2	0.46	0.009200485
GTF2F1	0.354	0.051378542
GTF2F2	0.315	0.084394056
GTF2H1	0.383	0.033996281
GTF2H3	0.371	0.040905111
GTF2H4	0.574	0.000900637
GTF2I	0.156	0.401820073
GTF3A	0.244	0.186102079
BRF1	-0.561	0.001229157
GUCY1B2	-0.179	0.334859147
GTF3C1	-0.255	0.166032234
GTF3C2	0.49	0.005703076
GUCY1A2	-0.499	0.004718562
GUCA1A	-0.24	0.192904259
GUCA1B	-0.31	0.089439883
GUCA2A	-0.489	0.005747667
GUCA2B	-0.502	0.004024115
GUCY1A3	-0.143	0.44204971
GUCY1B3	-0.133	0.472525737
GUCY2C	-0.158	0.395079521
GUCY2F	-0.296	0.106581524
GUK1	-0.692	2.67E-05
GUSB	0.217	0.239182219
GYG1	0.458	0.01014169
GYPA	-0.623	0.000246892
GYPB	-0.61	0.000350668
GYPC	-0.685	3.41E-05
GYPE	-0.541	0.001952826
GYS1	0.185	0.317835939
GYS2	-0.151	0.418639392
GZMH	-0.236	0.199880014
GUCY2D	-0.33	0.069761458
GZMA	-0.327	0.073021078
GZMB	-0.61	0.000358523
GZMK	-0.04	0.829278935
GZMM	-0.289	0.115248592
H1F0	-0.353	0.052222344
HIST1H1C	0.054	0.772293295
HIST1H1D	-0.124	0.504079386
HIST1H1E	0.147	0.430923832
HIST1H1B	-0.332	0.068693108
HIST1H1T	-0.022	0.907719547
HIST1H2AE	-0.356	0.04972376
H2AFX	-0.673	5.19E-05
H2AFZ	0.626	0.000227627
HIST1H2BD	0.066	0.722964522
HIST1H2BB	-0.311	0.088577968
H3F3A	0.068	0.716465366
HIST1H1A	-0.506	0.004146907
HABP2	-0.197	0.287409567
HSD17B10	0.337	0.064569869
HAGH	-0.786	1.22E-06
HADHA	0.467	0.008709181
[truncated: 18,474 more rows]
