# Supplementary material for: AKR1C3 and Its Transcription Factor HOXB4 Are Promising Diagnostic Biomarkers for Acute Myocardial Infarction
Source: Front Cardiovasc Med. 2021 Sep 9;8:694238. doi: 10.3389/fcvm.2021.694238 (PMC8458746; doi:10.3389/fcvm.2021.694238)
Supplement: Supplementary Table 10 — The potential compounds obtained from CMap. [file Table_10.XLS]

## Sheet: by cmap name
rank	cmap name	mean	n	enrichment	p	specificity	percent non-null
1	trichostatin A	-0.286	182	-0.264	0	0.6238	73
2	medrysone	-0.701	6	-0.842	4e-05	0.0054	100
3	gliclazide	-0.779	4	-0.901	0.00016	0	100
4	isoflupredone	0.753	3	0.941	0.00026	0.0052	100
5	trihexyphenidyl	0.7	3	0.936	0.00044	0.0056	100
6	nadolol	0.653	4	0.859	0.00054	0.0055	100
7	camptothecin	-0.761	3	-0.926	0.00062	0.1023	100
8	3-acetamidocoumarin	0.599	4	0.854	0.00068	0	100
9	fludrocortisone	0.509	8	0.65	0.00084	0.0412	100
10	lycorine	0.587	5	0.785	0.00104	0.0309	100
11	etiocholanolone	0.503	6	0.726	0.00113	0.0063	100
12	thiocolchicoside	-0.719	4	-0.84	0.00117	0	100
13	ambroxol	0.608	4	0.83	0.00127	0.0065	100
14	chenodeoxycholic acid	0.597	4	0.826	0.00145	0	100
15	H-7	-0.63	4	-0.831	0.00147	0.1742	100
16	trazodone	-0.727	3	-0.904	0.00168	0.0169	100
17	meticrane	-0.667	5	-0.745	0.00206	0.0098	100
18	podophyllotoxin	0.645	4	0.813	0.00235	0.0333	100
19	clorsulon	0.595	4	0.811	0.00241	0.0117	100
20	naringenin	0.601	4	0.808	0.00253	0.0106	100
21	ebselen	-0.695	3	-0.89	0.00256	0	100
22	thiamphenicol	0.612	5	0.739	0.00278	0.0988	100
23	sulconazole	-0.691	4	-0.804	0.00284	0.0066	100
24	tranexamic acid	0.607	5	0.734	0.00302	0.0429	100
25	monensin	0.578	6	0.673	0.0034	0.1058	100
26	viomycin	0.636	4	0.792	0.00366	0.052	100
27	phthalylsulfathiazole	-0.695	5	-0.719	0.0038	0.0503	100
28	luteolin	-0.641	4	-0.789	0.00406	0.0229	100
29	genistein	0.296	17	0.41	0.00422	0.1279	70
30	eucatropine	-0.587	6	-0.657	0.00457	0.0208	100
31	ginkgolide A	-0.779	4	-0.777	0.00511	0.02	100
32	heptaminol	0.662	5	0.707	0.00519	0.0843	100
33	adiphenine	0.607	5	0.7	0.00587	0.2394	80
34	lasalocid	0.559	4	0.764	0.00591	0.0392	100
35	felbinac	0.529	4	0.76	0.00627	0.0468	100
36	fenoprofen	-0.57	6	-0.639	0.0064	0.0357	83
37	doxorubicin	-0.707	3	-0.848	0.00689	0.1353	100
38	cinchonine	0.608	4	0.753	0.00718	0.08	100
39	timolol	0.535	4	0.752	0.0072	0.0281	100
40	GW-8510	-0.705	4	-0.75	0.00776	0.2672	100
41	apigenin	-0.644	4	-0.75	0.00778	0.0598	100
42	PHA-00745360	0.418	8	0.552	0.0079	0.1312	75
43	Prestwick-983	0.578	3	0.839	0.00823	0.0121	100
44	vorinostat	-0.429	12	-0.453	0.00862	0.469	91
45	alsterpaullone	-0.736	3	-0.835	0.00885	0.1286	100
46	Prestwick-692	0.597	4	0.739	0.00887	0.1152	100
47	hexestrol	-0.612	4	-0.74	0.00891	0.0365	100
48	thioguanosine	-0.664	4	-0.736	0.00959	0.0563	100
49	biperiden	0.529	5	0.673	0.00965	0.1455	100
50	oxybenzone	0.52	4	0.731	0.01044	0.0412	100
51	resveratrol	-0.545	9	-0.51	0.01053	0.213	88
52	sanguinarine	-0.797	2	-0.928	0.01076	0.0188	100
53	clemizole	-0.416	5	-0.661	0.01077	0.0136	80
54	doxazosin	-0.683	4	-0.722	0.01217	0.0615	100
55	pyridoxine	-0.63	4	-0.72	0.01247	0.052	100
56	alpha-estradiol	-0.365	16	-0.385	0.01247	0.224	81
57	cefamandole	0.482	4	0.719	0.01273	0.0469	100
58	8-azaguanine	-0.686	4	-0.718	0.01281	0.0839	100
59	milrinone	-0.613	3	-0.811	0.01346	0.0323	100
60	lisuride	0.525	5	0.653	0.0139	0.1526	100
61	thapsigargin	0.587	3	0.808	0.01422	0.1783	100
62	clomipramine	-0.6	4	-0.709	0.01472	0.0763	100
63	levonorgestrel	-0.552	6	-0.598	0.01474	0.0929	83
64	triflusal	-0.693	3	-0.804	0.01488	0.0359	100
65	PF-00539745-00	0.604	3	0.805	0.0149	0.0283	100
66	roxithromycin	-0.634	4	-0.706	0.01554	0.05	100
67	atropine	-0.602	4	-0.703	0.01615	0.0266	100
68	ajmaline	0.534	3	0.8	0.01634	0.0409	100
69	lovastatin	0.489	4	0.701	0.01639	0.0055	100
70	diphenhydramine	0.44	5	0.643	0.01656	0.0735	80
71	rimexolone	-0.738	4	-0.701	0.01671	0.0674	100
72	dihydroergocristine	0.517	4	0.698	0.01711	0.0659	100
73	daunorubicin	-0.633	4	-0.694	0.01856	0.114	100
74	bezafibrate	-0.596	4	-0.691	0.01946	0.0446	100
75	famprofazone	-0.482	6	-0.579	0.01951	0.0517	83
76	meclofenoxate	-0.558	6	-0.579	0.01957	0.104	83
77	canadine	0.563	4	0.689	0.01963	0.135	100
78	pentoxifylline	0.439	5	0.63	0.01979	0.0899	80
79	15-delta prostaglandin J2	0.223	15	0.378	0.01992	0.4302	60
80	thioperamide	0.42	5	0.629	0.02011	0.1124	80
81	cicloheximide	0.493	4	0.686	0.02075	0.1864	100
82	chlorogenic acid	0.402	4	0.684	0.02133	0.0166	75
83	midodrine	0.403	5	0.624	0.02201	0.1341	80
84	lorglumide	-0.632	5	-0.618	0.02207	0.1333	100
85	skimmianine	-0.641	4	-0.682	0.0222	0.0632	100
86	estradiol	0.177	37	0.24	0.02327	0.3711	56
87	anisomycin	0.596	4	0.678	0.02331	0.3814	100
88	Prestwick-1082	0.571	3	0.771	0.02396	0.0895	100
89	disulfiram	0.445	5	0.616	0.02471	0.2139	80
90	Prestwick-642	0.524	4	0.673	0.02499	0.1078	100
91	levobunolol	0.508	4	0.673	0.0251	0.0769	100
92	cycloserine	-0.575	4	-0.673	0.02544	0.1044	75
93	metamizole sodium	-0.506	6	-0.564	0.02576	0.2053	83
94	levothyroxine sodium	0.481	4	0.67	0.02642	0.034	100
95	mitoxantrone	-0.711	3	-0.762	0.02754	0.1277	100
96	Prestwick-691	0.636	3	0.758	0.0282	0.0875	100
97	nipecotic acid	-0.52	4	-0.666	0.02823	0.0585	100
98	hydrocotarnine	-0.461	4	-0.663	0.0291	0.0659	75
99	PHA-00767505E	0.37	4	0.661	0.03028	0.0258	100
100	ellipticine	-0.532	4	-0.66	0.03046	0.1527	75
101	carbimazole	0.622	3	0.75	0.03099	0.0723	100
102	(+)-chelidonine	0.295	4	0.659	0.03117	0.033	75
103	finasteride	0.436	6	0.55	0.03144	0.1284	83
104	maprotiline	0.395	4	0.658	0.03157	0.1186	75
105	isoconazole	-0.381	5	-0.592	0.03264	0.0328	80
106	metronidazole	0.426	5	0.595	0.03352	0.1557	80
107	0175029-0000	-0.54	6	-0.546	0.03409	0.2324	100
108	isoniazid	0.49	5	0.594	0.0343	0.0795	80
109	dapsone	0.393	5	0.593	0.03469	0.0663	80
110	cyclobenzaprine	0.522	4	0.65	0.03573	0.1094	100
111	vincamine	0.255	6	0.541	0.03613	0.1549	50
112	deptropine	-0.574	4	-0.648	0.03625	0.0597	100
113	alprostadil	0.32	7	0.501	0.03695	0.2406	71
114	piperidolate	-0.722	3	-0.736	0.0379	0.1031	100
115	DL-thiorphan	-0.668	2	-0.861	0.03879	0.0682	100
116	betaxolol	-0.537	4	-0.643	0.03909	0.0923	100
117	trimethobenzamide	0.521	5	0.582	0.03949	0.2454	80
118	pilocarpine	0.346	4	0.642	0.03995	0.1572	75
119	zimeldine	-0.53	5	-0.578	0.04021	0.1648	100
120	piperlongumine	-0.66	2	-0.858	0.04048	0.0506	100
121	carteolol	0.41	4	0.64	0.041	0.1049	75
122	cefalexin	-0.567	5	-0.574	0.04205	0.2011	100
123	dipyridamole	-0.509	6	-0.53	0.04322	0.1656	83
124	harmine	-0.56	4	-0.634	0.04386	0.1934	100
125	2-aminobenzenesulfonamide	0.494	4	0.634	0.04444	0.0952	75
126	vigabatrin	0.648	3	0.717	0.04445	0.1471	100
127	Prestwick-559	-0.64	3	-0.721	0.04469	0.1152	100
128	hexetidine	0.43	4	0.631	0.04615	0.2443	75
129	etamsylate	-0.629	4	-0.629	0.04657	0.1386	100
130	sulfadimethoxine	0.452	5	0.57	0.04702	0.2655	80
131	betonicine	0.268	6	0.523	0.0471	0.0649	83
132	thalidomide	-0.403	7	-0.485	0.0474	0.1022	71
133	repaglinide	-0.623	4	-0.626	0.04846	0.1716	100
134	betahistine	-0.403	4	-0.625	0.0487	0.1029	75
135	colistin	0.393	4	0.625	0.04955	0.1758	75
136	Prestwick-665	-0.545	5	-0.561	0.05011	0.1429	80
137	sulmazole	0.591	3	0.704	0.05048	0.1778	100
138	doxylamine	0.368	5	0.563	0.05133	0.088	80
139	isometheptene	0.406	4	0.622	0.05148	0.1018	75
140	Prestwick-1103	0.372	4	0.622	0.05156	0.2422	75
141	diethylstilbestrol	0.342	6	0.516	0.05206	0.3263	83
142	atractyloside	0.345	5	0.56	0.05319	0.3111	60
143	levamisole	-0.627	4	-0.618	0.05333	0.1031	100
144	pancuronium bromide	-0.398	4	-0.617	0.05395	0.0952	75
145	trimetazidine	-0.595	4	-0.616	0.05461	0.2391	100
146	Prestwick-1084	-0.526	4	-0.616	0.05473	0.3023	75
147	CP-320650-01	0.26	8	0.446	0.05636	0.289	75
148	pindolol	0.457	5	0.554	0.05784	0.1566	80
149	tyloxapol	-0.632	4	-0.611	0.05811	0.2574	100
150	eticlopride	0.403	4	0.611	0.05858	0.2167	75
151	puromycin	0.403	4	0.611	0.0588	0.427	75
152	benzathine benzylpenicillin	0.42	4	0.61	0.05928	0.1886	75
153	ursodeoxycholic acid	-0.641	3	-0.69	0.06017	0.051	100
154	norcyclobenzaprine	-0.644	4	-0.608	0.06038	0.1783	100
155	oxolamine	0.39	4	0.608	0.06045	0.1758	75
156	zomepirac	-0.371	4	-0.608	0.06065	0.1714	75
157	cyproterone	-0.547	4	-0.607	0.06119	0.1497	100
158	nabumetone	-0.509	4	-0.606	0.06211	0.0823	100
159	scopolamine N-oxide	-0.354	5	-0.545	0.06252	0.1517	80
160	karakoline	0.293	6	0.503	0.06265	0.0963	66
161	ifenprodil	-0.588	4	-0.604	0.06376	0.1954	100
162	rilmenidine	0.254	4	0.604	0.06382	0.0602	50
163	furazolidone	0.371	4	0.604	0.0641	0.1677	75
164	levomepromazine	0.387	4	0.604	0.06419	0.361	75
165	roxarsone	-0.586	4	-0.603	0.06433	0.1063	100
166	haloperidol	0.066	32	0.226	0.06462	0.3161	56
167	artemisinin	-0.539	3	-0.682	0.06494	0.0422	100
168	0173570-0000	-0.459	6	-0.501	0.06511	0.2482	83
169	trapidil	0.454	3	0.679	0.06548	0.1333	100
170	pentoxyverine	-0.515	4	-0.602	0.06565	0.2183	100
171	dacarbazine	-0.442	4	-0.602	0.06581	0.1088	75
172	gentamicin	0.412	4	0.601	0.06585	0.2813	75
173	mimosine	0.481	3	0.678	0.06598	0.0675	100
174	myosmine	0.322	6	0.498	0.06686	0.1679	66
175	metyrapone	-0.606	4	-0.598	0.06835	0.1005	100
176	estriol	-0.57	4	-0.598	0.06879	0.1782	100
177	rifampicin	0.384	4	0.597	0.06881	0.1395	75
178	acemetacin	0.348	4	0.597	0.06919	0.1348	75
179	amitriptyline	0.424	6	0.495	0.06968	0.4126	83
180	naproxen	0.275	9	0.41	0.06976	0.1509	66
181	ketotifen	0.316	4	0.596	0.06978	0.1368	75
182	verteporfin	-0.645	3	-0.673	0.06999	0.2151	100
183	iopromide	0.352	4	0.595	0.0702	0.0796	75
184	irinotecan	-0.605	3	-0.671	0.07127	0.3261	100
185	levopropoxyphene	0.42	4	0.594	0.07161	0.1258	75
186	bromperidol	-0.609	3	-0.667	0.07397	0.0783	100
187	chlorpromazine	-0.335	19	-0.285	0.074	0.2051	68
188	alfadolone	0.533	3	0.667	0.07405	0.0824	100
189	scopoletin	-0.713	2	-0.806	0.07422	0.0865	100
190	methyldopate	0.217	4	0.59	0.0746	0.08	75
191	naloxone	-0.41	6	-0.491	0.07475	0.1392	83
192	meteneprost	0.448	4	0.59	0.0749	0.2228	75
193	Prestwick-857	0.295	4	0.59	0.07504	0.1613	50
194	antimycin A	-0.54	5	-0.531	0.07504	0.194	100
195	Prestwick-674	-0.438	6	-0.488	0.07743	0.2169	83
196	dextromethorphan	-0.408	4	-0.588	0.07818	0.1827	75
197	procaine	-0.488	5	-0.527	0.0784	0.3401	80
198	semustine	0.194	4	0.585	0.07943	0.2712	50
199	cloperastine	-0.427	6	-0.486	0.07956	0.1933	83
200	azacitidine	-0.585	3	-0.657	0.07996	0.3173	100
201	yohimbic acid	0.476	3	0.658	0.08006	0.1197	100
202	bisacodyl	-0.546	4	-0.585	0.08021	0.1048	100
203	pheneticillin	0.503	4	0.583	0.08061	0.2516	75
204	sulfamethoxypyridazine	-0.548	5	-0.525	0.08089	0.2822	80
205	trioxysalen	-0.62	4	-0.584	0.08134	0.269	100
206	demecarium bromide	0.411	4	0.582	0.08142	0.1286	75
207	chrysin	-0.647	3	-0.655	0.08162	0.2323	100
208	aciclovir	0.231	6	0.482	0.08269	0.323	50
209	hydroquinine	0.451	4	0.58	0.08359	0.1637	75
210	cytisine	0.251	4	0.578	0.08546	0.1118	75
211	propylthiouracil	-0.647	4	-0.579	0.08606	0.2135	100
212	anabasine	-0.537	3	-0.649	0.08651	0.0889	100
213	isoxicam	0.507	5	0.521	0.08757	0.3415	80
214	rolitetracycline	-0.462	4	-0.577	0.08777	0.1564	75
215	prednisone	0.34	5	0.521	0.08785	0.117	80
216	ceforanide	0.382	4	0.575	0.08815	0.2138	75
217	methylprednisolone	-0.494	4	-0.575	0.08962	0.1397	100
218	benzamil	0.183	6	0.474	0.09159	0.1465	50
219	tacrolimus	0.279	3	0.645	0.09162	0.2293	66
220	valinomycin	0.33	4	0.571	0.09165	0.4361	50
221	tobramycin	-0.574	4	-0.572	0.09354	0.2303	100
222	cortisone	-0.62	3	-0.641	0.09386	0.1571	100
223	isosorbide	0.237	4	0.565	0.09734	0.0615	75
224	bepridil	-0.568	4	-0.567	0.09817	0.2349	100
225	lansoprazole	0.32	4	0.564	0.09893	0.0769	75
226	zaprinast	0.294	4	0.563	0.09931	0.0738	75
227	phenazone	0.361	3	0.634	0.10081	0.1007	66
228	acepromazine	-0.541	4	-0.563	0.10175	0.226	100
229	ethotoin	-0.525	6	-0.466	0.10307	0.356	83
230	carbamazepine	-0.313	8	-0.408	0.10312	0.1212	75
231	metrizamide	0.304	4	0.558	0.10468	0.2534	50
232	remoxipride	-0.505	4	-0.56	0.10486	0.2626	75
233	androsterone	-0.349	4	-0.56	0.10503	0.0449	75
234	esculetin	0.266	3	0.63	0.1051	0.141	66
235	diltiazem	-0.536	5	-0.502	0.1071	0.3125	100
236	1,4-chrysenequinone	-0.624	2	-0.766	0.10786	0.1797	100
237	diloxanide	0.3	4	0.554	0.10951	0.2326	75
238	clofazimine	0.241	5	0.502	0.11086	0.3132	80
239	iopamidol	0.409	4	0.552	0.1109	0.2704	75
240	hesperetin	-0.445	5	-0.498	0.11289	0.1799	80
241	ribostamycin	-0.358	4	-0.552	0.11385	0.0595	75
242	SC-560	0.39	3	0.622	0.11387	0.2449	66
243	tetracycline	0.274	5	0.499	0.11463	0.2092	80
244	mebendazole	-0.501	5	-0.496	0.11571	0.3495	80
245	hydrochlorothiazide	0.354	5	0.498	0.11611	0.0949	80
246	sulfametoxydiazine	-0.608	4	-0.551	0.11616	0.3398	100
247	pizotifen	0.365	4	0.547	0.11747	0.2296	75
248	clemastine	0.472	3	0.619	0.1176	0.2694	66
249	clorgiline	-0.278	4	-0.55	0.11781	0.112	75
250	iodixanol	0.319	3	0.618	0.11876	0.0988	66
251	fusaric acid	-0.595	4	-0.548	0.11956	0.2077	100
252	tranylcypromine	-0.463	5	-0.493	0.11968	0.31	80
253	indoprofen	0.221	4	0.545	0.11984	0.321	50
254	demeclocycline	-0.514	6	-0.454	0.11984	0.326	83
255	parbendazole	-0.337	4	-0.546	0.12206	0.1381	75
256	streptozocin	0.379	4	0.542	0.12288	0.256	75
257	6-azathymine	-0.649	4	-0.545	0.12346	0.2931	100
258	amphotericin B	0.276	4	0.542	0.12381	0.1603	50
259	cephaeline	0.324	5	0.492	0.12386	0.6644	80
260	acetylsalicylic acid	-0.276	13	-0.313	0.12387	0.2888	69
261	etomidate	-0.672	3	-0.613	0.12447	0.3399	100
262	myricetin	0.308	4	0.541	0.12447	0.1443	75
263	ipratropium bromide	-0.427	3	-0.613	0.12471	0.2637	66
264	ranitidine	-0.378	5	-0.489	0.12472	0.1587	80
265	naltrexone	0.271	5	0.491	0.12566	0.2836	60
266	terazosin	0.375	4	0.54	0.1266	0.3371	75
267	trifluoperazine	-0.282	16	-0.282	0.12694	0.5	68
268	5248896	-0.601	2	-0.746	0.12796	0.1579	100
269	chlorhexidine	0.238	5	0.488	0.12813	0.2346	60
270	troleandomycin	-0.497	4	-0.541	0.12845	0.1638	100
271	loperamide	0.17	6	0.447	0.1287	0.3636	66
272	tribenoside	0.284	4	0.538	0.12891	0.254	50
273	progesterone	-0.512	4	-0.54	0.12895	0.1342	100
274	picrotoxinin	-0.387	4	-0.54	0.12944	0.0829	75
275	ethaverine	-0.584	4	-0.539	0.12992	0.1783	100
276	rottlerin	-0.539	3	-0.608	0.13138	0.2689	100
277	guanethidine	-0.489	3	-0.607	0.1318	0.1497	100
278	oxymetazoline	-0.444	4	-0.538	0.13197	0.1265	100
279	Chicago Sky Blue 6B	0.411	4	0.535	0.13223	0.3455	75
280	copper sulfate	0.21	4	0.535	0.13277	0.1761	50
281	gelsemine	0.235	4	0.535	0.13277	0.0638	75
282	zardaverine	0.244	4	0.535	0.13292	0.1449	75
283	imipenem	-0.56	4	-0.537	0.13308	0.3315	100
284	natamycin	-0.516	4	-0.537	0.13324	0.3858	75
285	cyanocobalamin	-0.389	4	-0.536	0.13392	0.1081	75
286	N6-methyladenosine	0.201	4	0.534	0.13402	0.1377	75
287	tiabendazole	-0.504	4	-0.534	0.13655	0.2767	100
288	terconazole	-0.318	4	-0.534	0.1368	0.155	75
289	desipramine	0.255	4	0.531	0.13778	0.4053	50
290	amikacin	0.224	4	0.531	0.13824	0.0531	75
291	penbutolol	0.431	3	0.602	0.13899	0.322	66
292	flunixin	-0.512	5	-0.48	0.1397	0.2663	80
293	merbromin	0.33	5	0.481	0.13978	0.4392	60
294	fluphenazine	-0.228	18	-0.263	0.13999	0.4202	72
295	citiolone	-0.367	6	-0.441	0.14016	0.2167	66
296	ciprofibrate	0.31	4	0.529	0.14019	0.1447	75
297	cinchocaine	-0.429	5	-0.479	0.1405	0.2461	80
298	guanadrel	0.213	5	0.48	0.14096	0.3793	60
299	cetirizine	-0.533	4	-0.529	0.14319	0.4058	100
300	co-dergocrine mesilate	0.308	4	0.527	0.14331	0.352	75
301	cyclizine	-0.338	4	-0.528	0.14486	0.1367	75
302	Prestwick-664	-0.468	6	-0.438	0.14584	0.3006	83
303	guanabenz	0.367	5	0.476	0.14765	0.5055	80
304	apramycin	-0.575	4	-0.525	0.14886	0.3697	100
305	SR-95531	0.312	4	0.523	0.1491	0.0604	75
306	triflupromazine	0.29	4	0.522	0.14991	0.2959	75
307	dexpropranolol	-0.632	3	-0.593	0.15059	0.2602	100
308	Prestwick-860	-0.609	4	-0.521	0.15341	0.3968	100
309	norethisterone	-0.56	4	-0.52	0.15522	0.2195	100
310	5155877	0.405	4	0.517	0.15654	0.325	75
311	vidarabine	-0.325	4	-0.518	0.15906	0.2	75
312	Prestwick-685	-0.359	5	-0.468	0.15941	0.2895	80
313	C-75	-0.347	4	-0.517	0.16042	0.0469	75
314	galantamine	-0.331	4	-0.516	0.16074	0.1622	75
315	isotretinoin	0.3	4	0.513	0.16201	0.2742	50
316	Gly-His-Lys	0.424	3	0.586	0.16243	0.4719	66
317	sulfamonomethoxine	0.39	4	0.512	0.16259	0.3478	75
318	N-acetyl-L-leucine	-0.579	4	-0.515	0.16332	0.4264	100
319	edrophonium chloride	-0.4	5	-0.465	0.16361	0.297	80
320	fluorometholone	-0.521	4	-0.514	0.16394	0.1835	100
321	capsaicin	-0.48	4	-0.514	0.16408	0.2404	100
322	nizatidine	0.323	4	0.511	0.16495	0.1407	75
323	mepyramine	-0.247	4	-0.513	0.16509	0.131	75
324	carbachol	-0.597	4	-0.513	0.16613	0.2254	100
325	lymecycline	-0.448	4	-0.513	0.16613	0.2613	75
326	cyclic adenosine monophosphate	0.406	4	0.51	0.1664	0.2975	75
327	5230742	-0.609	2	-0.711	0.16641	0.1858	100
328	hydrastine hydrochloride	-0.476	4	-0.512	0.1674	0.2343	100
329	methazolamide	-0.558	4	-0.511	0.16883	0.2864	100
330	crotamiton	-0.471	4	-0.51	0.16927	0.1962	75
331	adenosine phosphate	0.215	4	0.507	0.17104	0.0932	75
332	menadione	-0.61	2	-0.707	0.17126	0.3103	100
333	xylometazoline	-0.326	4	-0.509	0.1714	0.2928	75
334	piretanide	0.267	4	0.507	0.17168	0.2424	50
335	deferoxamine	-0.32	8	-0.37	0.17422	0.3436	75
336	calcium folinate	0.288	5	0.461	0.17481	0.5083	60
337	valproic acid	-0.152	57	-0.143	0.17528	0.6125	50
338	dinoprost	0.353	4	0.504	0.17589	0.3294	50
339	iohexol	0.295	4	0.504	0.17667	0.4171	75
340	0297417-0002B	-0.498	3	-0.576	0.17727	0.3361	100
341	alexidine	-0.262	4	-0.503	0.18017	0.1795	75
342	cyproheptadine	-0.282	5	-0.456	0.18128	0.1508	60
343	metampicillin	0.277	5	0.457	0.1814	0.4253	80
344	lysergol	-0.345	4	-0.502	0.18184	0.1871	75
345	fluocinonide	-0.383	5	-0.455	0.18236	0.3427	80
346	abamectin	-0.304	4	-0.501	0.18383	0.2407	75
347	heliotrine	-0.304	6	-0.418	0.184	0.3284	50
348	clopamide	0.288	4	0.499	0.18439	0.1618	75
349	oxetacaine	-0.278	5	-0.454	0.18454	0.1633	60
350	paracetamol	-0.298	4	-0.499	0.18741	0.1405	75
351	vancomycin	0.318	4	0.497	0.18763	0.4611	75
352	metoprolol	0.183	4	0.496	0.18974	0.2376	75
353	furosemide	0.39	4	0.495	0.19042	0.3353	75
354	bephenium hydroxynaphthoate	-0.417	5	-0.448	0.1978	0.2938	80
355	tenoxicam	0.278	4	0.49	0.19859	0.1868	75
356	phenoxybenzamine	-0.375	4	-0.491	0.2008	0.5727	75
357	primidone	0.257	4	0.488	0.20237	0.1328	75
358	melatonin	0.354	4	0.488	0.20307	0.2821	75
359	pyrimethamine	0.223	5	0.446	0.20308	0.3086	60
360	nitrofural	0.317	4	0.488	0.20325	0.1961	75
361	fipexide	-0.546	3	-0.561	0.20473	0.3757	100
362	moxonidine	-0.572	3	-0.561	0.20495	0.1809	100
363	0317956-0000	0.221	8	0.356	0.20539	0.3778	62
364	tolnaftate	0.213	5	0.445	0.20567	0.3208	60
365	vinpocetine	-0.438	4	-0.488	0.20723	0.3386	75
366	orphenadrine	0.133	6	0.405	0.20887	0.3744	50
367	11-deoxy-16,16-dimethylprostaglandin E2	-0.338	4	-0.486	0.20951	0.2752	75
368	guaifenesin	-0.372	6	-0.406	0.21028	0.3969	83
369	CP-690334-01	0.142	8	0.354	0.21113	0.5212	50
370	geldanamycin	0.159	15	0.263	0.2112	0.6739	53
371	folic acid	0.254	4	0.483	0.21242	0.3352	75
372	budesonide	-0.424	4	-0.484	0.21321	0.3262	75
373	harmol	0.221	4	0.481	0.215	0.3178	75
374	amoxicillin	-0.477	4	-0.483	0.21554	0.4111	75
375	thiethylperazine	0.254	4	0.48	0.21707	0.2527	75
376	fenoterol	-0.519	3	-0.552	0.21943	0.2876	100
377	primaquine	-0.276	4	-0.481	0.21952	0.1852	75
378	metaraminol	-0.326	4	-0.481	0.2202	0.2346	75
379	clobetasol	-0.531	3	-0.552	0.22031	0.1788	100
380	chlortalidone	0.245	4	0.478	0.22065	0.3007	75
381	nisoxetine	-0.384	4	-0.481	0.22083	0.2439	75
382	ketanserin	-0.412	4	-0.481	0.22113	0.2634	75
383	iloprost	0.399	3	0.551	0.22238	0.4737	66
384	econazole	0.127	4	0.477	0.2225	0.4667	50
385	eldeline	-0.404	6	-0.401	0.22284	0.3721	66
386	novobiocin	0.093	9	0.33	0.22389	0.2077	55
387	nomegestrol	0.225	3	0.55	0.22546	0.3239	66
388	beta-escin	-0.31	6	-0.4	0.22546	0.3058	66
389	glafenine	-0.42	4	-0.478	0.22586	0.4152	75
390	tretinoin	-0.245	22	-0.215	0.22885	0.5662	63
391	oxprenolol	-0.34	4	-0.477	0.22968	0.4802	50
392	strophanthidin	0.301	4	0.474	0.22972	0.5695	75
393	fluoxetine	0.277	4	0.472	0.23295	0.3333	75
394	acetazolamide	-0.281	4	-0.475	0.23372	0.221	75
395	gossypol	0.158	6	0.395	0.2338	0.5611	50
396	difenidol	-0.567	3	-0.545	0.2347	0.3667	100
397	procyclidine	-0.34	4	-0.474	0.23651	0.2241	75
398	bufexamac	-0.482	4	-0.473	0.23858	0.4529	75
399	atracurium besilate	0.398	3	0.543	0.23954	0.474	66
400	Prestwick-1083	0.123	3	0.542	0.24021	0.1533	66
401	cefotiam	0.213	4	0.469	0.24033	0.3544	50
402	calcium pantothenate	-0.476	4	-0.47	0.24279	0.4189	75
403	pepstatin	0.112	4	0.468	0.24355	0.2222	50
404	risperidone	-0.309	3	-0.54	0.24393	0.1947	66
405	latamoxef	-0.549	3	-0.539	0.24561	0.3563	100
406	STOCK1N-35696	0.274	2	0.648	0.24852	0.3434	50
407	papaverine	-0.477	4	-0.468	0.24874	0.2516	75
408	methacholine chloride	-0.579	3	-0.537	0.24986	0.4607	100
409	5182598	0.186	2	0.646	0.25112	0.4314	50
410	alpha-yohimbine	0.417	3	0.537	0.25164	0.3353	66
411	ronidazole	-0.569	3	-0.536	0.25164	0.5687	100
412	molindone	0.194	4	0.464	0.25175	0.2083	75
413	methylergometrine	-0.301	4	-0.466	0.25202	0.3988	50
414	oxybutynin	-0.303	4	-0.466	0.25383	0.323	75
415	diphenylpyraline	0.224	6	0.386	0.25593	0.4474	66
416	clidinium bromide	0.218	4	0.462	0.25616	0.2215	75
417	mebhydrolin	0.267	4	0.462	0.25718	0.3782	75
418	Y-27632	-0.491	2	-0.642	0.2577	0.4536	100
419	riboflavin	-0.476	4	-0.463	0.25893	0.5759	75
420	chloropyrazine	0.267	4	0.46	0.26185	0.4747	75
421	cefoperazone	0.414	3	0.532	0.26196	0.3775	66
422	zalcitabine	0.012	4	0.46	0.26223	0.1938	50
423	minoxidil	0.118	5	0.419	0.26224	0.1778	60
424	diazoxide	0.146	5	0.419	0.26276	0.3108	60
425	terfenadine	-0.466	3	-0.53	0.26378	0.4862	100
426	3-hydroxy-DL-kynurenine	0.072	6	0.383	0.26399	0.1955	50
427	metformin	0.167	10	0.301	0.26449	0.2981	50
428	benzocaine	0.243	4	0.458	0.26489	0.4724	50
429	amiodarone	-0.431	5	-0.418	0.26494	0.5329	80
430	diprophylline	0.239	5	0.418	0.26577	0.354	60
431	meropenem	-0.312	4	-0.46	0.26742	0.418	50
432	benfotiamine	-0.382	5	-0.417	0.26749	0.2333	80
433	homatropine	0.203	5	0.417	0.26835	0.3701	60
434	chloramphenicol	-0.334	4	-0.459	0.26881	0.375	50
435	tremorine	-0.366	4	-0.458	0.27041	0.3699	75
436	berberine	-0.372	4	-0.458	0.27088	0.4419	50
437	Prestwick-972	0.237	3	0.528	0.27099	0.2515	66
438	epivincamine	-0.221	4	-0.458	0.27132	0.3518	50
439	zuclopenthixol	-0.077	4	-0.458	0.27166	0.1628	50
440	corticosterone	0.35	4	0.456	0.27178	0.4021	75
441	thiamazole	0.272	6	0.38	0.27409	0.483	66
442	meclofenamic acid	0.206	5	0.414	0.27426	0.5145	60
443	desoxycortone	-0.276	4	-0.456	0.27639	0.3317	50
444	lisinopril	-0.326	3	-0.523	0.27798	0.3568	66
445	seneciphylline	-0.103	4	-0.455	0.27816	0.2454	50
446	flufenamic acid	-0.391	6	-0.379	0.27844	0.4971	83
447	protriptyline	-0.445	4	-0.455	0.27848	0.3759	75
448	bacitracin	0.343	3	0.523	0.27973	0.3129	66
449	quinpirole	0.164	4	0.452	0.28031	0.5424	50
450	mephentermine	-0.282	5	-0.41	0.28217	0.1185	80
451	halofantrine	0.318	3	0.522	0.28309	0.4483	66
452	mephenytoin	0.19	4	0.451	0.28332	0.3669	50
453	caffeic acid	-0.544	3	-0.521	0.28433	0.412	100
454	alfuzosin	-0.283	5	-0.41	0.28437	0.3207	80
455	rosiglitazone	0.051	14	0.253	0.28457	0.3907	50
456	flucloxacillin	0.267	4	0.45	0.28509	0.2792	75
457	vinblastine	0.304	3	0.521	0.28511	0.5525	66
458	pregnenolone	0.224	4	0.45	0.28592	0.4065	75
459	estropipate	0.161	4	0.449	0.28668	0.3174	50
460	tetracaine	0.416	3	0.52	0.28696	0.3824	66
461	flunisolide	-0.341	6	-0.375	0.28896	0.3824	66
462	urapidil	-0.434	4	-0.451	0.28901	0.3588	75
463	practolol	-0.405	4	-0.45	0.28936	0.3061	75
464	solanine	-0.368	4	-0.45	0.28982	0.3388	75
465	clioquinol	-0.284	5	-0.407	0.29116	0.3719	80
466	palmatine	-0.213	4	-0.449	0.29314	0.2947	50
467	betulinic acid	0.216	4	0.447	0.29338	0.5095	50
468	5252917	-0.495	2	-0.618	0.29441	0.4699	100
469	pergolide	0.109	4	0.446	0.29575	0.4011	50
470	xamoterol	0.193	3	0.516	0.29585	0.3916	66
471	sitosterol	-0.404	4	-0.448	0.29611	0.6071	50
472	xylazine	-0.398	4	-0.448	0.29658	0.3263	75
473	flurbiprofen	-0.391	5	-0.404	0.29735	0.3473	80
474	quinostatin	-0.64	2	-0.615	0.29963	0.5954	100
475	diperodon	0.172	3	0.514	0.29998	0.2459	66
476	glibenclamide	-0.356	4	-0.446	0.30044	0.5377	75
477	arecoline	0.216	4	0.444	0.30058	0.4	75
478	pipenzolate bromide	-0.371	4	-0.446	0.30136	0.3714	75
479	noscapine	0.074	4	0.443	0.30357	0.1437	50
480	norfloxacin	-0.342	5	-0.401	0.30492	0.3947	60
481	N-acetylmuramic acid	0.178	4	0.442	0.30599	0.3434	50
482	Prestwick-967	0.164	4	0.442	0.30655	0.3231	75
483	alfaxalone	-0.477	3	-0.51	0.30687	0.4309	66
484	arachidonyltrifluoromethane	0.288	2	0.609	0.30707	0.4151	50
485	nilutamide	0.229	4	0.441	0.30737	0.3333	75
486	liothyronine	-0.441	4	-0.443	0.30967	0.5285	75
487	promethazine	-0.505	4	-0.442	0.31061	0.4226	75
488	lactobionic acid	0.213	4	0.44	0.31162	0.2074	50
489	streptomycin	0.219	4	0.44	0.31162	0.4082	75
490	carbenoxolone	0.213	4	0.439	0.31369	0.3791	50
491	laudanosine	-0.055	4	-0.441	0.31473	0.2295	50
492	proxymetacaine	-0.275	4	-0.44	0.31604	0.262	75
493	diethylcarbamazine	-0.296	4	-0.439	0.31787	0.1814	75
494	monocrotaline	-0.306	4	-0.438	0.32085	0.2513	75
495	apomorphine	-0.455	5	-0.395	0.32136	0.4088	80
496	picotamide	-0.386	5	-0.395	0.32208	0.4056	80
497	selegiline	-0.32	4	-0.438	0.32326	0.2548	75
498	LY-294002	-0.136	61	-0.119	0.32517	0.9325	54
499	ribavirin	0.177	4	0.435	0.32539	0.5313	50
500	nitrofurantoin	-0.431	5	-0.393	0.32602	0.3889	80
501	simvastatin	-0.429	4	-0.437	0.3264	0.3933	75
502	Prestwick-1080	0.123	4	0.435	0.3266	0.3158	50
503	memantine	0.136	4	0.434	0.32764	0.3129	75
504	blebbistatin	-0.507	2	-0.597	0.32785	0.4662	100
505	pralidoxime	0.136	4	0.434	0.32806	0.383	50
506	lumicolchicine	0.27	3	0.502	0.32824	0.2464	66
507	chlorprothixene	-0.251	4	-0.436	0.32875	0.2653	75
508	arcaine	0.16	4	0.433	0.32985	0.3592	75
509	cisapride	-0.308	4	-0.435	0.33022	0.2313	50
510	neomycin	-0.302	5	-0.392	0.33053	0.4149	80
511	aminohippuric acid	-0.414	4	-0.435	0.3312	0.5648	75
512	R-atenolol	-0.265	4	-0.435	0.33162	0.1958	75
513	omeprazole	-0.377	4	-0.435	0.33162	0.6995	50
514	tetrahydroalstonine	0.042	4	0.432	0.33293	0.3902	50
515	zidovudine	0.215	4	0.432	0.33394	0.3436	75
516	(-)-atenolol	-0.35	4	-0.433	0.33458	0.3068	50
517	epiandrosterone	-0.409	4	-0.433	0.33492	0.4552	75
518	fusidic acid	0.273	4	0.431	0.33559	0.2484	75
519	sulfadiazine	0.115	5	0.391	0.33564	0.1721	60
520	terbutaline	-0.238	4	-0.432	0.33707	0.2432	50
521	ioversol	-0.368	4	-0.432	0.33844	0.3737	50
522	proguanil	0.314	3	0.497	0.33906	0.3785	66
523	protoveratrine A	-0.144	4	-0.431	0.34025	0.5311	50
524	amoxapine	-0.38	5	-0.388	0.34208	0.3654	80
525	meclozine	-0.297	5	-0.388	0.34208	0.4906	60
526	betamethasone	0.155	3	0.495	0.3432	0.2367	66
527	lomustine	0.201	4	0.428	0.34471	0.4941	50
528	naftifine	0.098	4	0.428	0.34536	0.3711	50
529	enilconazole	-0.285	4	-0.429	0.3455	0.354	75
530	tomatidine	-0.375	4	-0.429	0.3455	0.4639	50
531	ergocalciferol	0.279	4	0.427	0.34811	0.4417	75
532	gabapentin	-0.314	4	-0.428	0.34821	0.3778	75
533	indometacin	-0.358	8	-0.311	0.34894	0.4022	75
534	pivmecillinam	0.123	4	0.426	0.35039	0.458	50
535	exisulind	0.188	2	0.579	0.35455	0.3116	50
536	etilefrine	0.239	4	0.424	0.35604	0.4503	75
537	ricinine	-0.306	4	-0.426	0.35678	0.2952	75
538	IC-86621	0.125	4	0.424	0.35704	0.362	50
539	mephenesin	-0.396	5	-0.383	0.35859	0.4912	80
540	colchicine	-0.302	6	-0.352	0.35938	0.4085	66
541	metacycline	-0.397	4	-0.424	0.36122	0.6373	75
542	prochlorperazine	-0.251	16	-0.221	0.3626	0.6698	62
543	Prestwick-984	0.303	4	0.421	0.36372	0.3409	75
544	nafcillin	0.274	4	0.421	0.36462	0.4222	75
545	dicloxacillin	0.139	4	0.421	0.36502	0.3154	50
546	lobeline	0.163	4	0.42	0.36587	0.1691	75
547	estrone	0.039	4	0.42	0.36617	0.2464	50
548	bromocriptine	-0.404	5	-0.38	0.36722	0.5322	80
549	fenspiride	-0.312	5	-0.38	0.36834	0.5728	60
550	oxytetracycline	-0.395	3	-0.483	0.37179	0.3653	66
551	lomefloxacin	-0.29	6	-0.347	0.37488	0.5333	66
552	PNU-0230031	0.13	8	0.302	0.38034	0.3167	50
553	spaglumic acid	-0.567	2	-0.565	0.38103	0.4893	100
554	drofenine	-0.314	4	-0.417	0.38171	0.3837	75
555	piromidic acid	-0.348	4	-0.417	0.38232	0.492	50
556	sulfafurazole	-0.447	5	-0.375	0.38282	0.608	80
557	pseudopelletierine	-0.314	4	-0.416	0.38376	0.5468	75
558	nifuroxazide	0.205	4	0.414	0.38433	0.5614	75
559	3-nitropropionic acid	-0.379	4	-0.416	0.38467	0.5801	75
560	ifosfamide	0.166	3	0.478	0.38474	0.2789	66
561	tropicamide	-0.334	6	-0.344	0.3853	0.4425	66
562	TTNPB	0.208	2	0.56	0.38654	0.5093	50
563	kanamycin	-0.26	4	-0.415	0.38785	0.3931	75
564	ouabain	-0.385	4	-0.415	0.38821	0.4825	75
565	dimenhydrinate	0.216	4	0.412	0.39056	0.4798	75
566	telenzepine	-0.328	4	-0.414	0.39064	0.3678	75
567	fluspirilene	-0.314	4	-0.414	0.39116	0.5575	50
568	mifepristone	0.187	4	0.412	0.39191	0.3182	50
569	sulfachlorpyridazine	-0.288	5	-0.372	0.39211	0.5297	80
570	mestranol	-0.33	4	-0.413	0.39446	0.3806	75
571	boldine	0.176	4	0.411	0.39527	0.3475	50
572	pheniramine	0.192	5	0.371	0.39543	0.363	60
573	monobenzone	-0.382	4	-0.412	0.39561	0.4797	75
574	PF-00875133-00	0.221	3	0.473	0.39678	0.3494	66
575	bromopride	-0.352	6	-0.341	0.39732	0.4529	83
576	bupivacaine	-0.315	4	-0.412	0.39778	0.3395	75
577	piroxicam	-0.356	4	-0.411	0.39862	0.4912	75
578	dilazep	-0.341	5	-0.37	0.39872	0.5517	80
579	metolazone	-0.12	5	-0.37	0.39872	0.4358	60
580	piribedil	-0.3	4	-0.411	0.39909	0.49	50
581	prazosin	-0.218	6	-0.34	0.39943	0.3248	66
582	tolazamide	0.125	3	0.472	0.40063	0.3729	66
583	azaperone	-0.288	4	-0.41	0.40154	0.4438	50
584	dioxybenzone	-0.48	4	-0.41	0.40154	0.4839	75
585	netilmicin	0.016	4	0.407	0.40464	0.4857	50
586	azapropazone	0.214	3	0.47	0.40468	0.3636	66
587	reserpine	-0.459	3	-0.47	0.406	0.4899	66
588	chlorphenesin	-0.362	4	-0.409	0.40643	0.5777	75
589	isoetarine	-0.232	4	-0.408	0.4089	0.4506	50
590	BCB000038	-0.267	4	-0.406	0.41399	0.4709	50
591	methoxamine	0.235	4	0.405	0.41427	0.414	75
592	dequalinium chloride	-0.39	4	-0.406	0.41439	0.6035	75
593	ticarcillin	-0.419	3	-0.467	0.41485	0.4037	66
594	chlorzoxazone	-0.315	4	-0.406	0.41624	0.7186	75
595	khellin	0.104	5	0.365	0.41626	0.5542	60
596	morantel	-0.334	5	-0.365	0.41786	0.7905	60
597	etofenamate	-0.343	4	-0.405	0.41807	0.5354	75
598	pargyline	-0.477	4	-0.405	0.41807	0.6703	75
599	hexamethonium bromide	-0.347	5	-0.364	0.4187	0.5968	80
600	delsoline	-0.407	4	-0.405	0.41992	0.5141	75
601	cyclopenthiazide	-0.042	4	-0.405	0.42052	0.4162	50
602	dihydroergotamine	-0.269	5	-0.363	0.42203	0.2705	80
603	methotrexate	-0.276	8	-0.292	0.42358	0.6164	75
604	NU-1025	-0.372	2	-0.539	0.42566	0.4301	100
605	bethanechol	-0.029	4	0.401	0.42575	0.3309	50
606	harpagoside	0.255	4	0.401	0.42575	0.5807	75
607	napelline	-0.467	4	-0.403	0.42593	0.5367	75
608	mercaptopurine	-0.374	2	-0.538	0.42688	0.4384	100
609	pempidine	-0.398	5	-0.362	0.4271	0.5	80
610	SB-203580	0.16	5	0.361	0.42916	0.4467	60
611	carbinoxamine	-0.218	4	-0.402	0.42929	0.3918	50
612	calycanthine	0.125	4	0.399	0.4312	0.4024	50
613	vinburnine	0.075	4	0.399	0.43271	0.4971	50
614	beclometasone	-0.201	3	-0.46	0.4331	0.2372	66
615	propantheline bromide	-0.313	4	-0.4	0.43359	0.4286	75
616	etofylline	-0.328	5	-0.36	0.43368	0.5474	60
617	pridinol	-0.399	4	-0.4	0.4345	0.4652	75
618	spironolactone	-0.341	5	-0.36	0.43483	0.4902	80
619	benzbromarone	0.273	3	0.458	0.43514	0.4967	66
620	tiletamine	0.146	4	0.398	0.43631	0.5221	50
621	cefaclor	0.084	4	0.398	0.43683	0.5139	50
622	nocodazole	-0.246	6	-0.329	0.43723	0.5887	66
623	carmustine	0.277	3	0.457	0.43875	0.5732	66
624	naringin	-0.433	4	-0.397	0.44403	0.5388	75
625	praziquantel	0.109	4	0.395	0.44473	0.4145	50
626	canavanine	-0.436	3	-0.455	0.44554	0.5155	66
627	midecamycin	-0.277	5	-0.357	0.44574	0.4974	60
628	4,5-dianilinophthalimide	-0.463	2	-0.527	0.44632	0.7249	100
629	isocarboxazid	0.114	5	0.357	0.44678	0.6095	60
630	isopropamide iodide	-0.289	4	-0.396	0.44686	0.4057	75
631	bacampicillin	0.156	4	0.395	0.44719	0.5028	50
632	ganciclovir	-0.278	4	-0.396	0.44751	0.4237	75
633	ioxaglic acid	-0.463	3	-0.454	0.44776	0.4737	66
634	azlocillin	-0.353	4	-0.396	0.44779	0.4902	75
635	sirolimus	-0.182	44	-0.126	0.44818	0.9247	59
636	denatonium benzoate	-0.322	4	-0.395	0.4493	0.6425	50
637	clindamycin	0.204	5	0.355	0.45251	0.4275	60
638	trifluridine	-0.252	4	-0.394	0.45304	0.4754	50
639	thiostrepton	-0.378	4	-0.394	0.4535	0.6296	75
640	pyrithyldione	0.139	4	0.392	0.45455	0.6529	50
641	bemegride	-0.075	4	-0.394	0.45511	0.4063	50
642	pimethixene	-0.422	3	-0.451	0.45531	0.463	66
643	propofol	-0.385	4	-0.393	0.45579	0.439	75
644	5279552	0.315	2	0.522	0.45594	0.4583	50
645	cefepime	0.079	4	0.391	0.45835	0.5548	50
646	methyldopa	-0.309	5	-0.353	0.46038	0.5301	60
647	miconazole	-0.31	5	-0.353	0.46172	0.4729	60
648	bupropion	-0.264	4	-0.39	0.46532	0.5824	50
649	alverine	0.069	4	0.389	0.46581	0.441	50
650	glycocholic acid	0.126	4	0.389	0.46581	0.3643	50
651	guanfacine	-0.205	5	-0.351	0.46673	0.6188	60
652	vitexin	0	4	0.387	0.47035	0.3381	50
653	cobalt chloride	0.192	3	0.445	0.47102	0.5081	66
654	atovaquone	-0.477	3	-0.445	0.47224	0.5622	66
655	0198306-0000	-0.324	4	-0.388	0.47339	0.5966	75
656	etamivan	-0.268	4	-0.388	0.47409	0.63	50
657	3-acetylcoumarin	-0.371	5	-0.349	0.47436	0.6417	80
658	dirithromycin	0.117	3	0.444	0.47448	0.2932	66
659	N-acetyl-L-aspartic acid	-0.285	4	-0.387	0.47465	0.3355	75
660	ampicillin	0.071	4	0.386	0.47536	0.5294	50
661	butamben	0.194	4	0.386	0.47568	0.5852	50
662	ketoprofen	-0.219	6	-0.319	0.47622	0.4725	66
663	Prestwick-864	0.02	4	0.385	0.47689	0.3071	50
664	fluticasone	0.103	4	0.385	0.47737	0.6129	50
665	stachydrine	-0.069	4	-0.387	0.47749	0.4783	50
666	testosterone	-0.357	5	-0.348	0.478	0.4774	80
667	cefuroxime	-0.319	4	-0.386	0.47805	0.5614	75
668	bergenin	0.171	4	0.385	0.47851	0.5127	50
669	bicuculline	-0.289	4	-0.386	0.47859	0.5028	50
670	sulfasalazine	-0.253	5	-0.348	0.47982	0.47	80
671	colecalciferol	-0.298	4	-0.386	0.48018	0.4185	50
672	aminocaproic acid	-0.446	3	-0.441	0.48412	0.5663	66
673	disopyramide	0.042	4	0.382	0.48616	0.5455	50
674	furaltadone	-0.288	6	-0.317	0.48665	0.6763	66
675	aminophylline	-0.323	4	-0.384	0.48718	0.5851	50
676	gliquidone	0.01	4	0.382	0.48795	0.4051	50
677	phenelzine	-0.089	6	-0.316	0.48816	0.3889	50
678	propafenone	-0.356	4	-0.383	0.48917	0.6852	75
679	theobromine	0.02	4	0.381	0.49046	0.3448	50
680	piperacetazine	0.151	4	0.381	0.49162	0.6057	50
681	oxaprozin	-0.232	6	-0.315	0.49223	0.493	66
682	dicoumarol	-0.062	6	0.314	0.4942	0.303	50
683	6-benzylaminopurine	-0.275	5	-0.344	0.49476	0.5183	60
684	clebopride	0.111	4	0.38	0.49488	0.5688	50
685	rolipram	-0.258	4	-0.381	0.49537	0.5132	50
686	cinoxacin	-0.353	4	-0.381	0.49591	0.6158	50
687	tropine	0.148	4	0.379	0.49894	0.5563	50
688	flupentixol	-0.364	4	-0.379	0.50104	0.608	50
689	suloctidil	-0.305	4	-0.378	0.50461	0.6087	75
690	aconitine	0.177	4	0.377	0.5048	0.4706	50
691	levcycloserine	-0.327	4	-0.378	0.50522	0.6237	75
692	pyrazinamide	-0.361	4	-0.376	0.51119	0.6432	75
693	flumequine	-0.216	4	-0.376	0.51189	0.5322	50
694	suprofen	0.165	4	0.375	0.51282	0.446	50
695	fendiline	0.15	3	0.429	0.51378	0.6425	66
696	decamethonium bromide	-0.263	4	-0.375	0.51427	0.4793	75
697	flumetasone	-0.316	6	-0.31	0.51436	0.5842	66
698	idoxuridine	0.149	5	0.338	0.51451	0.5509	60
699	cromoglicic acid	0.121	2	0.496	0.51622	0.4733	50
700	yohimbine	-0.137	5	-0.337	0.51735	0.6054	60
701	flunarizine	-0.402	4	-0.374	0.51821	0.6303	75
702	fenbufen	-0.229	6	-0.309	0.51961	0.6337	66
703	piracetam	-0.204	4	-0.374	0.51972	0.4634	50
704	brompheniramine	-0.058	4	-0.374	0.52092	0.3873	50
705	hecogenin	0.064	4	0.371	0.5249	0.4657	50
706	promazine	-0.275	6	-0.307	0.52604	0.5352	50
707	kawain	-0.263	5	-0.335	0.5267	0.446	60
708	aceclofenac	0.128	4	0.37	0.52756	0.3836	50
709	phenformin	-0.295	7	-0.286	0.52771	0.5429	71
710	MS-275	-0.319	2	-0.492	0.52835	0.6914	50
711	glipizide	-0.267	5	-0.334	0.52857	0.503	80
712	talampicillin	-0.492	4	-0.371	0.52895	0.6791	75
713	tinidazole	-0.268	6	-0.307	0.52938	0.5314	66
714	cloxacillin	0.115	4	0.37	0.53005	0.6259	50
715	leflunomide	0.187	4	0.369	0.53198	0.7232	50
716	(+/-)-catechin	0.101	4	0.369	0.53369	0.5	50
717	harmalol	0.135	3	0.422	0.53423	0.5971	66
718	methapyrilene	-0.29	4	-0.37	0.53423	0.5587	50
719	gramine	-0.007	4	0.368	0.53427	0.4341	50
720	paclitaxel	0.053	6	0.304	0.53558	0.5323	50
721	pivampicillin	-0.26	4	-0.369	0.53797	0.5882	50
722	rescinnamine	-0.157	3	-0.42	0.539	0.4959	66
723	dl-alpha tocopherol	0.165	4	0.366	0.54133	0.3876	50
724	meclocycline	0.17	4	0.366	0.54133	0.6222	50
725	neostigmine bromide	-0.015	4	-0.368	0.542	0.5977	50
726	altizide	0.025	4	0.366	0.5424	0.4591	50
727	cefazolin	-0.15	5	-0.331	0.54265	0.3804	60
728	phenindione	-0.342	4	-0.367	0.54334	0.6216	50
729	fasudil	0.061	2	0.488	0.5434	0.437	50
730	racecadotril	0.134	4	0.365	0.54523	0.5962	50
731	ethionamide	0.141	3	0.417	0.54595	0.5592	66
732	hymecromone	0.026	4	0.365	0.54636	0.6027	50
733	carisoprodol	0.061	4	0.365	0.54706	0.5431	50
734	doxycycline	0.214	5	0.33	0.54867	0.5852	60
735	ceftazidime	-0.289	3	-0.416	0.54974	0.434	66
736	pronetalol	-0.341	4	-0.365	0.55062	0.66	50
737	corbadrine	-0.436	4	-0.365	0.5511	0.6273	75
738	mycophenolic acid	-0.206	3	-0.416	0.55134	0.6283	66
739	azacyclonol	0.093	5	0.329	0.55136	0.6905	60
740	PF-00562151-00	0.107	8	0.263	0.55227	0.5882	50
741	sulfapyridine	-0.248	4	-0.364	0.554	0.5752	50
742	fluvastatin	-0.257	4	-0.364	0.55468	0.5417	50
743	diphemanil metilsulfate	0.123	5	0.328	0.5547	0.6509	60
744	santonin	-0.103	4	-0.364	0.55527	0.5079	50
745	nicotinic acid	-0.301	4	-0.363	0.55814	0.5629	75
746	quercetin	-0.115	6	-0.3	0.5586	0.5159	50
747	cefmetazole	-0.172	4	-0.363	0.55941	0.4965	75
748	alimemazine	0.09	4	0.361	0.56064	0.6	50
749	phensuximide	-0.304	4	-0.362	0.56144	0.6952	50
750	oxybuprocaine	-0.215	4	-0.362	0.56202	0.6685	50
751	emetine	0.123	4	0.36	0.56444	0.8239	50
752	alvespimycin	0.042	12	0.215	0.56534	0.9081	50
753	suramin sodium	0.036	4	0.359	0.56808	0.5959	50
754	Prestwick-675	0.161	4	0.358	0.56948	0.7034	50
755	ursolic acid	0.19	4	0.358	0.57164	0.7143	50
756	pentetrazol	-0.318	4	-0.359	0.57172	0.6318	75
757	(-)-MK-801	-0.43	4	-0.359	0.57242	0.6757	75
758	metitepine	0.105	4	0.357	0.57334	0.7614	50
759	benperidol	-0.147	4	-0.356	0.58225	0.6012	50
760	buflomedil	-0.338	4	-0.356	0.58225	0.7159	50
761	troglitazone	-0.13	16	-0.185	0.58233	0.6806	50
762	salbutamol	-0.234	5	-0.321	0.5824	0.579	60
763	epitiostanol	0.104	4	0.354	0.58386	0.6133	50
764	labetalol	-0.323	4	-0.355	0.58633	0.5612	50
765	sisomicin	0.07	4	0.353	0.58907	0.5317	50
766	bumetanide	0.201	4	0.352	0.59223	0.7805	50
767	0316684-0000	0.125	4	0.351	0.59474	0.5769	50
768	tonzonium bromide	-0.237	4	-0.352	0.59573	0.681	50
769	niflumic acid	-0.271	4	-0.352	0.59631	0.5796	75
770	phenazopyridine	-0.292	4	-0.352	0.59701	0.7089	75
771	tolfenamic acid	-0.275	4	-0.352	0.59762	0.6588	75
772	mepenzolate bromide	-0.338	5	-0.316	0.59948	0.7019	80
773	megestrol	0.139	4	0.349	0.60079	0.7697	50
774	pirinixic acid	-0.284	5	-0.316	0.6016	0.5934	80
775	sulfaphenazole	-0.36	4	-0.35	0.60184	0.6584	75
776	fluvoxamine	-0.35	4	-0.35	0.60284	0.6199	75
777	alcuronium chloride	-0.225	2	-0.472	0.60464	0.6836	50
778	probenecid	-0.018	4	0.348	0.60662	0.48	50
779	sertaconazole	-0.205	4	-0.349	0.60789	0.6952	50
780	corynanthine	-0.281	3	-0.395	0.60848	0.6902	66
781	loracarbef	0.172	4	0.347	0.61012	0.7107	50
782	torasemide	-0.405	4	-0.348	0.6105	0.6634	75
783	serotonin	0.064	5	0.313	0.61188	0.625	60
784	epirizole	-0.28	5	-0.313	0.61354	0.5939	80
785	canrenoic acid	-0.273	4	-0.347	0.61471	0.6796	75
786	halcinonide	-0.233	5	-0.312	0.6154	0.6582	60
787	sulfacetamide	-0.067	4	-0.346	0.61555	0.6769	50
788	rotenone	-0.108	4	-0.345	0.61891	0.6879	50
789	atropine oxide	0.076	5	0.311	0.61955	0.4934	60
790	pentolonium	-0.231	5	-0.31	0.62465	0.5617	60
791	meglumine	-0.009	4	0.342	0.62573	0.5063	50
792	spiramycin	-0.181	6	-0.284	0.62715	0.4762	50
793	cefalotin	-0.112	4	-0.343	0.62866	0.6432	50
794	iobenguane	-0.216	4	-0.343	0.62987	0.639	75
795	ciclacillin	0.107	4	0.341	0.63041	0.6241	50
796	iocetamic acid	0.069	4	0.341	0.63041	0.7102	50
797	cotinine	-0.268	6	-0.283	0.63116	0.7679	66
798	pimozide	-0.282	4	-0.341	0.63371	0.8142	75
799	dobutamine	0.052	4	0.34	0.63389	0.5977	50
800	5253409	-0.101	2	-0.464	0.6342	0.453	50
801	etoposide	-0.168	4	-0.341	0.63562	0.6923	50
802	Trolox C	0.079	4	0.339	0.63835	0.5447	50
803	doxepin	-0.255	3	-0.385	0.63883	0.6194	66
804	tracazolate	-0.271	4	-0.339	0.64099	0.7254	50
805	cefotaxime	0.114	5	0.306	0.64203	0.6667	60
806	procainamide	-0.233	4	-0.338	0.64622	0.7047	75
807	suxibuzone	0.084	4	0.335	0.64913	0.562	50
808	ethosuximide	-0.392	4	-0.336	0.65012	0.7241	75
809	nialamide	-0.318	4	-0.336	0.65012	0.7662	75
810	famotidine	-0.206	5	-0.303	0.65177	0.6348	60
811	5211181	-0.135	2	-0.458	0.65386	0.4593	50
812	nifurtimox	0.083	4	0.333	0.65665	0.5833	50
813	levocabastine	-0.274	4	-0.334	0.65788	0.5895	75
814	trimipramine	-0.219	4	-0.334	0.65844	0.6299	75
815	staurosporine	-0.19	4	-0.334	0.65953	0.726	50
816	cyclopentolate	-0.235	4	-0.333	0.66116	0.6688	75
817	terguride	0.037	8	0.24	0.66247	0.5726	50
818	theophylline	-0.017	4	0.332	0.66279	0.597	50
819	adrenosterone	-0.291	4	-0.332	0.66375	0.7299	75
820	propranolol	0.053	4	0.331	0.66389	0.6061	50
821	S-propranolol	-0.247	4	-0.331	0.66783	0.6402	75
822	nicergoline	-0.225	5	-0.298	0.67053	0.7252	60
823	tetraethylenepentamine	-0.089	6	-0.274	0.67109	0.7429	50
824	tetryzoline	-0.378	3	-0.373	0.67154	0.5033	66
825	clonidine	-0.109	4	-0.33	0.67212	0.5111	50
826	naftidrofuryl	-0.222	4	-0.33	0.67212	0.5163	75
827	nitrendipine	-0.23	5	-0.298	0.67235	0.6012	60
828	verapamil	-0.107	6	-0.273	0.67308	0.6938	50
829	scopolamine	-0.247	4	-0.329	0.67439	0.6667	50
830	benzylpenicillin	-0.337	4	-0.329	0.67479	0.7127	75
831	levodopa	-0.199	5	-0.297	0.6758	0.7626	60
832	captopril	0.068	5	0.297	0.67606	0.6911	60
833	bambuterol	0.127	4	0.327	0.6762	0.7417	50
834	sotalol	-0.319	4	-0.328	0.67849	0.7	75
835	etanidazole	-0.295	4	-0.328	0.67935	0.765	75
836	trimethylcolchicinic acid	0.001	4	0.326	0.67978	0.6624	50
837	ketorolac	-0.212	4	-0.327	0.68203	0.768	50
838	bucladesine	-0.145	6	-0.271	0.6836	0.6854	50
839	docosahexaenoic acid ethyl ester	0.04	2	0.447	0.6885	0.7217	50
840	oxedrine	-0.049	4	-0.325	0.68905	0.5891	50
841	cefixime	-0.174	4	-0.324	0.69098	0.7067	50
842	tiapride	0.032	5	0.292	0.69735	0.7353	60
843	mefexamide	0.06	4	0.321	0.6983	0.7607	50
844	butirosin	-0.245	4	-0.321	0.70147	0.7456	75
845	fluorocurarine	-0.118	4	-0.321	0.70186	0.7539	50
846	hydroxyachillin	-0.042	4	-0.321	0.70395	0.5629	50
847	coralyne	-0.211	4	-0.32	0.7067	0.6376	75
848	proadifen	-0.148	4	-0.32	0.7067	0.6696	50
849	hydralazine	-0.144	6	-0.265	0.70687	0.709	50
850	carbarsone	0.002	4	-0.318	0.71211	0.6507	50
851	dantrolene	0.03	6	0.263	0.71511	0.8526	50
852	amiprilose	0.137	4	0.315	0.7182	0.7817	50
853	ramipril	-0.109	4	-0.316	0.71875	0.6648	50
854	CP-944629	-0.25	4	-0.314	0.7247	0.8132	75
855	tetrandrine	0.128	4	0.313	0.72605	0.8382	50
856	adipiodone	-0.189	4	-0.314	0.72611	0.7318	50
857	sulfanilamide	-0.267	4	-0.311	0.73347	0.75	75
858	zoxazolamine	-0.186	4	-0.311	0.73377	0.8232	50
859	naftopidil	0.029	3	0.349	0.73644	0.6387	66
860	Prestwick-1100	-0.202	4	-0.31	0.73688	0.7702	75
861	iopanoic acid	-0.114	4	-0.31	0.73839	0.795	50
862	mefenamic acid	-0.091	5	-0.281	0.73864	0.6415	60
863	articaine	0.115	3	0.348	0.7389	0.6772	66
864	prednisolone	-0.097	5	-0.28	0.74365	0.6957	60
865	7-aminocephalosporanic acid	0.103	4	0.307	0.74414	0.7483	50
866	cefotetan	0.034	3	0.346	0.74417	0.7124	66
867	PNU-0251126	-0.236	6	-0.256	0.7456	0.8533	66
868	homosalate	0.059	4	0.305	0.74871	0.7347	50
869	niridazole	-0.126	4	-0.306	0.74873	0.776	50
870	etidronic acid	-0.184	4	-0.306	0.74935	0.8313	75
871	sulfinpyrazone	-0.213	4	-0.306	0.75014	0.8359	50
872	tetroquinone	-0.184	4	-0.306	0.75082	0.6959	50
873	cefalonium	-0.006	3	0.343	0.75363	0.6875	66
874	chlorambucil	-0.001	4	0.304	0.75406	0.7911	50
875	Prestwick-689	-0.094	4	-0.304	0.75603	0.7771	50
876	2,6-dimethylpiperidine	-0.251	5	-0.276	0.75638	0.8054	60
877	bendroflumethiazide	-0.249	6	-0.253	0.75752	0.8736	66
878	pipemidic acid	0.061	3	0.341	0.75763	0.6349	66
879	ciclosporin	0.026	6	0.252	0.75879	0.821	50
880	tolmetin	-0.015	4	-0.302	0.7621	0.6768	50
881	alpha-ergocryptine	0.013	6	0.252	0.76227	0.7467	50
882	solasodine	-0.242	6	-0.252	0.76246	0.8363	66
883	imipramine	-0.212	4	-0.3	0.76725	0.7372	50
884	propidium iodide	0.088	4	0.299	0.76874	0.7826	50
885	astemizole	-0.152	5	-0.272	0.77004	0.8812	60
886	chlormezanone	0.08	4	0.299	0.77069	0.8383	50
887	mevalolactone	-0.295	3	-0.337	0.77083	0.8	66
888	salsolidin	-0.198	4	-0.299	0.77244	0.7857	50
889	proxyphylline	-0.227	4	-0.298	0.77449	0.8861	50
890	Prestwick-682	0.109	4	0.297	0.77543	0.7692	50
891	mecamylamine	0.127	3	0.334	0.77732	0.7519	66
892	pyrantel	-0.227	5	-0.27	0.77825	0.8432	60
893	probucol	-0.122	6	-0.248	0.77846	0.7362	50
894	buspirone	-0.19	4	-0.297	0.77883	0.7134	50
895	ascorbic acid	-0.257	4	-0.297	0.77953	0.75	75
896	hexylcaine	0.018	4	0.295	0.78002	0.695	50
897	nortriptyline	-0.224	4	-0.295	0.78354	0.8102	75
898	tolbutamide	-0.147	7	-0.229	0.7844	0.7333	57
899	kinetin	-0.059	4	0.294	0.78456	0.732	50
900	aminophenazone	-0.14	5	-0.268	0.78504	0.8	60
901	tocainide	0.093	4	0.293	0.78679	0.8599	50
902	nalidixic acid	-0.146	5	-0.267	0.78846	0.7622	60
903	chloroquine	-0.148	4	-0.293	0.79079	0.7671	50
904	azathioprine	-0.181	7	-0.227	0.79152	0.7417	57
905	oxamniquine	-0.087	4	0.291	0.79381	0.6911	50
906	physostigmine	-0.081	4	-0.292	0.79472	0.7925	50
907	tiaprofenic acid	0.074	4	0.29	0.79632	0.8311	50
908	letrozole	-0.056	4	0.289	0.7989	0.6845	50
909	clofibrate	-0.307	2	-0.406	0.8052	0.6939	50
910	lobelanidine	0.057	4	0.287	0.80624	0.7181	50
911	oxyphenbutazone	0.123	4	0.287	0.80682	0.943	50
912	amrinone	0.094	4	0.286	0.80785	0.8456	50
913	dorzolamide	0.101	4	0.286	0.80881	0.7771	50
914	raubasine	0.124	4	0.285	0.8107	0.8462	50
915	spiradoline	0.073	4	0.285	0.81227	0.75	50
916	spiperone	-0.293	2	-0.403	0.81268	0.8158	50
917	tetramisole	-0.233	4	-0.285	0.81396	0.8011	75
918	ritodrine	-0.08	4	-0.285	0.81515	0.7724	50
919	prilocaine	-0.035	6	-0.238	0.81646	0.8466	50
920	butyl hydroxybenzoate	0.063	5	0.259	0.81656	0.8364	60
921	alclometasone	0.035	4	0.283	0.81681	0.7975	50
922	idazoxan	0.033	4	0.283	0.81681	0.7422	50
923	quinethazone	-0.249	4	-0.283	0.82015	0.8842	75
924	ethambutol	-0.246	5	-0.258	0.82033	0.8764	60
925	ethisterone	0.005	6	0.237	0.82102	0.8968	50
926	harmaline	0.061	4	0.282	0.82114	0.8169	50
927	conessine	-0.255	4	-0.283	0.82126	0.8132	75
928	oleandomycin	-0.195	5	-0.257	0.82203	0.8424	60
929	flecainide	0.08	6	0.236	0.82408	0.8621	50
930	esculin	-0.296	4	-0.281	0.82482	0.8691	75
931	dydrogesterone	0.08	4	0.281	0.82532	0.8312	50
932	griseofulvin	0.065	5	0.256	0.82601	0.7891	60
933	succinylsulfathiazole	-0.205	4	-0.28	0.82932	0.8118	75
934	Prestwick-1085	-0.223	4	-0.28	0.8296	0.8402	75
935	benserazide	-0.017	5	0.255	0.82998	0.748	60
936	paroxetine	0.089	4	0.279	0.83067	0.7353	50
937	lidocaine	-0.129	5	-0.254	0.83296	0.7853	60
938	moracizine	-0.154	4	-0.279	0.83316	0.8278	50
939	meptazinol	-0.094	4	-0.278	0.83373	0.8649	50
940	chlortetracycline	0.044	5	0.254	0.83426	0.6559	60
941	florfenicol	-0.189	4	-0.278	0.83608	0.8365	50
942	cinnarizine	-0.075	4	-0.277	0.83664	0.8686	50
943	5255229	-0.341	2	-0.393	0.83695	0.6967	50
944	vanoxerine	-0.019	4	0.277	0.8371	0.9115	50
945	mebeverine	-0.033	4	0.276	0.83783	0.8483	50
946	biotin	-0.21	3	-0.317	0.84116	0.8409	66
947	droperidol	-0.216	4	-0.276	0.84229	0.8222	75
948	paromomycin	0.089	4	0.275	0.84279	0.8204	50
949	nimodipine	0.056	4	0.274	0.8431	0.8889	50
950	naphazoline	0.038	5	0.251	0.8436	0.7734	60
951	isradipine	-0.283	4	-0.274	0.84643	0.8118	75
952	trichlormethiazide	-0.269	4	-0.273	0.84971	0.8691	75
953	dimethadione	-0.251	4	-0.273	0.85013	0.8788	75
954	STOCK1N-35215	-0.206	3	-0.313	0.85364	0.8731	66
955	BCB000039	-0.179	3	-0.312	0.8572	0.9068	66
956	tacrine	-0.191	4	-0.269	0.86113	0.7059	75
957	SC-58125	0.075	4	0.268	0.86119	0.8497	50
958	diclofenamide	-0.127	4	-0.269	0.86145	0.787	75
959	quinisocaine	-0.122	4	-0.267	0.86554	0.848	50
960	enoxacin	-0.113	4	-0.267	0.86594	0.8395	75
961	tubocurarine chloride	-0.207	4	-0.267	0.8666	0.8934	50
962	10-methoxyharmalan	-0.031	4	-0.265	0.86972	0.8777	50
963	sulfadimidine	-0.135	6	-0.222	0.87055	0.8793	50
964	metergoline	0.068	4	0.264	0.87145	0.9492	50
965	sulfamethizole	-0.072	4	0.264	0.87191	0.8593	50
966	0179445-0000	-0.121	8	-0.193	0.87414	0.9392	62
967	asiaticoside	0.094	4	0.263	0.87455	0.9245	50
968	betazole	-0.097	5	-0.24	0.87508	0.8392	60
969	flucytosine	-0.214	4	-0.26	0.88518	0.9017	50
970	nordihydroguaiaretic acid	-0.078	15	-0.141	0.88581	0.9048	53
971	ornidazole	-0.22	5	-0.236	0.88587	0.9372	60
972	dexpanthenol	-0.186	4	-0.259	0.88631	0.8514	50
973	hemicholinium	-0.201	4	-0.259	0.88631	0.9056	75
974	phenylpropanolamine	-0.142	4	-0.259	0.88711	0.872	50
975	ketoconazole	-0.155	4	-0.258	0.88794	0.8137	50
976	nicardipine	-0.178	4	-0.258	0.88836	0.8452	75
977	cinchonidine	-0.122	4	-0.258	0.88983	0.8904	50
978	citalopram	-0.006	4	-0.256	0.8927	0.9375	50
979	oxantel	-0.193	4	-0.255	0.89508	0.9048	50
980	L-methionine sulfoximine	0.104	4	0.254	0.89729	0.8175	50
981	F0447-0125	0.059	4	0.253	0.89789	0.9333	50
982	loxapine	0.04	4	0.252	0.90199	0.9309	50
983	octopamine	-0.155	4	-0.252	0.90229	0.9071	75
984	nalbuphine	-0.118	5	-0.23	0.90307	0.9022	60
985	domperidone	0.029	4	0.25	0.90479	0.8634	50
986	mepacrine	0.04	2	0.36	0.90515	0.9531	50
987	triprolidine	-0.041	4	-0.249	0.91233	0.9182	50
988	fursultiamine	-0.168	4	-0.248	0.91293	0.9242	50
989	glimepiride	-0.05	4	0.247	0.91557	0.8905	50
990	noretynodrel	-0.142	4	-0.247	0.91623	0.9111	50
991	benzethonium chloride	-0.204	3	-0.288	0.91643	0.918	66
992	sulfathiazole	-0.145	5	-0.224	0.91747	0.9037	60
993	bisoprolol	-0.012	4	0.246	0.91784	0.9084	50
994	butoconazole	-0.136	4	-0.245	0.9214	0.9389	50
995	pyrvinium	-0.16	6	-0.203	0.92483	0.9794	50
996	allantoin	-0.164	5	-0.22	0.92558	0.9257	60
997	harman	-0.012	4	0.242	0.92717	0.9394	50
998	0225151-0000	-0.171	3	-0.28	0.93106	0.8915	66
999	saquinavir	-0.127	4	-0.239	0.93664	0.9205	50
1000	enalapril	-0.024	4	-0.238	0.93748	0.8876	50
1001	flavoxate	-0.163	4	-0.238	0.93849	0.9212	50
1002	rofecoxib	-0.061	6	-0.196	0.94156	0.9429	50
1003	acebutolol	-0.202	5	-0.209	0.94585	0.9762	60
1004	mesoridazine	-0.175	4	-0.232	0.95059	0.9454	50
1005	profenamine	-0.067	4	-0.231	0.95244	0.9609	50
1006	SB-202190	-0.13	5	-0.205	0.95442	0.9655	60
1007	homochlorcyclizine	0.021	4	0.228	0.95707	0.9946	50
1008	fosfosal	-0.05	4	-0.225	0.96254	0.9532	50
1009	acetohexamide	-0.113	4	-0.224	0.96413	0.9645	50
1010	altretamine	-0.023	4	0.223	0.96483	0.9355	50
1011	sparteine	-0.019	4	0.219	0.97106	0.9856	50
1012	danazol	-0.045	4	0.217	0.97271	0.9758	50
1013	PHA-00816795	-0.103	2	-0.308	0.97278	0.9745	50
1014	hesperidin	-0.001	4	0.217	0.97287	0.9562	50
1015	methylbenzethonium chloride	-0.073	6	-0.177	0.97308	0.9587	50
1016	spectinomycin	-0.156	4	-0.217	0.97342	0.9464	50
1017	alprenolol	-0.059	4	-0.214	0.97675	0.9602	50
1018	depudecin	-0.075	2	-0.296	0.9829	0.9803	50
1019	debrisoquine	-0.031	4	0.203	0.98542	0.9932	50
1020	retrorsine	-0.046	4	0.2	0.98767	0.972	50
1021	clomifene	-0.15	4	-0.191	0.99254	0.9928	50
1022	benzonatate	-0.129	5	-0.167	0.99479	0.9887	60
1023	calmidazolium	-0.048	2	0.273	0.99592	1	50
1024	cantharidin	-0.846	1	-0.985	---	---	100
1025	tyrphostin AG-825	-0.788	1	-0.965	---	---	100
1026	DL-PPMP	0.697	1	0.951	---	---	100
1027	5186223	0.639	1	0.914	---	---	100
1028	2-deoxy-D-glucose	0.627	1	0.904	---	---	100
1029	dexverapamil	-0.689	1	-0.899	---	---	100
1030	tyrphostin AG-1478	0.619	1	0.895	---	---	100
1031	decitabine	0.595	1	0.874	---	---	100
1032	1,5-isoquinolinediol	0.591	1	0.87	---	---	100
1033	5186324	0.572	1	0.853	---	---	100
1034	topiramate	0.567	1	0.847	---	---	100
1035	phenanthridinone	0.559	1	0.84	---	---	100
1036	MG-132	0.558	1	0.839	---	---	100
1037	BW-B70C	0.554	1	0.835	---	---	100
1038	5149715	0.547	1	0.827	---	---	100
1039	5213008	0.531	1	0.81	---	---	100
1040	5151277	0.523	1	0.802	---	---	100
1041	5162773	0.507	1	0.786	---	---	100
1042	12,13-EODE	0.491	1	0.773	---	---	100
1043	3-aminobenzamide	-0.546	1	-0.735	---	---	100
1044	fisetin	-0.543	1	-0.731	---	---	100
1045	gefitinib	-0.542	1	-0.729	---	---	100
1046	5114445	-0.541	1	-0.728	---	---	100
1047	oxamic acid	-0.539	1	-0.725	---	---	100
1048	oligomycin	0.412	1	0.709	---	---	100
1049	5666823	0.403	1	0.702	---	---	100
1050	tomelukast	0.364	1	0.677	---	---	100
1051	5152487	-0.491	1	-0.668	---	---	100
1052	dopamine	-0.483	1	-0.659	---	---	100
1053	phenyl biguanide	0.295	1	0.651	---	---	100
1054	PHA-00665752	-0.477	1	-0.651	---	---	100
1055	mafenide	0.238	5	0.634	---	---	40
1056	demecolcine	0	1	0.626	---	---	0
1057	splitomicin	0	1	0.623	---	---	0
1058	5109870	-0.447	1	-0.615	---	---	100
1059	N-phenylanthranilic acid	-0.445	1	-0.612	---	---	100
1060	5286656	0	1	0.598	---	---	0
1061	celastrol	-0.423	1	-0.588	---	---	100
1062	exemestane	-0.42	1	-0.584	---	---	100
1063	W-13	0	2	0.58	---	---	0
1064	U0125	-0.411	1	-0.576	---	---	100
1065	imatinib	0	2	0.576	---	---	0
1066	HNMPA-(AM)3	-0.407	1	-0.572	---	---	100
1067	tioguanine	-0.403	1	-0.566	---	---	100
1068	sulindac sulfide	0	1	0.565	---	---	0
1069	fenofibrate	0.195	3	0.549	---	---	33
1070	ikarugamycin	0.128	3	0.548	---	---	33
1071	thiamine	0.176	3	0.546	---	---	33
1072	5140203	0	1	0.541	---	---	0
1073	metixene	0.159	4	0.535	---	---	25
1074	pararosaniline	0	1	0.528	---	---	0
1075	sulfadoxine	0	3	0.519	---	---	0
1076	ciclopirox	0.138	4	0.518	---	---	25
1077	foliosidine	0.185	6	0.517	---	---	33
1078	dimethyloxalylglycine	-0.327	1	-0.516	---	---	100
1079	HC toxin	0	1	0.509	---	---	0
1080	cytochalasin B	0	1	0.508	---	---	0
1081	(-)-catechin	0	1	0.505	---	---	0
1082	Prestwick-981	0	3	0.503	---	---	0
1083	butein	-0.147	2	0.494	---	---	0
1084	MK-886	-0.155	2	0.49	---	---	0
1085	moroxydine	0.181	5	0.489	---	---	40
1086	amantadine	0.099	4	0.486	---	---	25
1087	MG-262	0.026	3	0.484	---	---	33
1088	josamycin	0.152	5	0.483	---	---	40
1089	NS-398	-0.066	3	0.477	---	---	33
1090	iproniazid	0.137	5	0.473	---	---	40
1091	raloxifene	0.197	7	0.467	---	---	42
1092	16,16-dimethylprostaglandin E2	0.021	3	0.465	---	---	33
1093	AH-6809	-0.184	2	0.463	---	---	0
1094	methanthelinium bromide	0.081	4	0.453	---	---	25
1095	parthenolide	-0.185	4	0.452	---	---	0
1096	rifabutin	-0.03	3	0.446	---	---	33
1097	molsidomine	-0.007	4	0.444	---	---	25
1098	dosulepin	0.046	4	0.443	---	---	25
1099	gabexate	0.067	4	0.442	---	---	25
1100	15(S)-15-methylprostaglandin E2	-0.013	4	0.442	---	---	25
1101	antazoline	0.005	4	0.441	---	---	25
1102	dinoprostone	-0.014	4	0.441	---	---	25
1103	clenbuterol	0.124	5	0.441	---	---	40
1104	CP-645525-01	-0.186	3	-0.439	---	---	33
1105	nimesulide	-0.099	4	0.439	---	---	0
1106	imidurea	-0.249	3	0.436	---	---	0
1107	ondansetron	-0.017	4	0.428	---	---	25
1108	monastrol	0.042	8	0.424	---	---	37
1109	helveticoside	0.04	6	0.423	---	---	16
1110	STOCK1N-35874	-0.207	2	0.422	---	---	0
1111	trimethadione	-0.158	4	0.421	---	---	25
1112	hycanthone	-0.071	4	0.42	---	---	25
1113	fludroxycortide	-0.245	5	-0.419	---	---	40
1114	STOCK1N-28457	-0.184	3	-0.416	---	---	33
1115	pioglitazone	0.04	11	0.415	---	---	36
1116	CAY-10397	0	3	0.412	---	---	33
1117	PNU-0293363	-0.062	3	0.409	---	---	33
1118	perhexiline	-0.303	4	0.409	---	---	0
1119	ramifenazone	0.007	4	0.408	---	---	25
1120	sulfaquinoxaline	0.009	3	0.407	---	---	33
1121	mefloquine	-0.166	5	0.407	---	---	20
1122	lithocholic acid	0.073	6	0.404	---	---	33
1123	digoxigenin	0.129	5	0.401	---	---	40
1124	hydrocortisone	-0.277	3	-0.401	---	---	33
1125	5224221	-0.217	2	0.401	---	---	0
1126	etifenin	-0.211	4	0.399	---	---	0
1127	metanephrine	-0.028	5	0.398	---	---	40
1128	digoxin	-0.11	4	0.396	---	---	0
1129	diflorasone	-0.022	4	0.395	---	---	25
1130	scriptaid	-0.166	3	0.394	---	---	33
1131	withaferin A	-0.082	4	0.391	---	---	25
1132	clotrimazole	0.001	5	0.391	---	---	40
1133	pirenperone	0.092	5	0.391	---	---	40
1134	pirlindole	-0.03	3	0.389	---	---	33
1135	erythromycin	0.003	5	0.389	---	---	40
1136	salsolinol	-0.199	3	-0.386	---	---	33
1137	lanatoside C	-0.013	6	0.385	---	---	16
1138	(-)-isoprenaline	0.037	4	0.384	---	---	25
1139	thioproperazine	0.079	5	0.381	---	---	40
1140	albendazole	-0.187	3	-0.378	---	---	33
1141	methocarbamol	-0.165	3	-0.378	---	---	33
1142	ciprofloxacin	0.105	5	0.373	---	---	40
1143	piperine	0.08	4	0.373	---	---	25
1144	nadide	-0.018	4	0.372	---	---	25
1145	SR-95639A	0.03	4	0.37	---	---	25
1146	benzydamine	0.032	4	0.369	---	---	25
1147	cimetidine	-0.089	5	0.368	---	---	20
1148	PF-01378883-00	-0.077	4	0.367	---	---	25
1149	meprylcaine	0.031	4	0.365	---	---	25
1150	valdecoxib	-0.194	3	0.364	---	---	33
1151	pentamidine	-0.282	5	-0.363	---	---	40
1152	(+)-isoprenaline	-0.1	4	0.362	---	---	25
1153	AR-A014418	-0.052	3	0.362	---	---	33
1154	syrosingopine	-0.081	4	0.36	---	---	25
1155	butacaine	-0.006	4	0.359	---	---	25
1156	celecoxib	-0.04	5	0.356	---	---	40
1157	orciprenaline	-0.011	4	0.355	---	---	25
1158	aztreonam	-0.212	5	-0.355	---	---	40
1159	cefapirin	-0.146	4	-0.354	---	---	25
1160	5707885	-0.074	4	0.353	---	---	25
1161	perphenazine	0.022	5	0.353	---	---	20
1162	mometasone	-0.125	4	-0.352	---	---	25
1163	PF-00539758-00	-0.066	3	0.349	---	---	33
1164	fenbendazole	-0.027	4	0.349	---	---	25
1165	4-hydroxyphenazone	0.075	5	0.348	---	---	40
1166	kaempferol	-0.058	4	0.343	---	---	25
1167	sulfamethoxazole	-0.129	5	-0.342	---	---	40
1168	16-phenyltetranorprostaglandin E2	-0.069	4	0.342	---	---	25
1169	dienestrol	0.048	3	0.341	---	---	33
1170	sodium phenylbutyrate	0.102	7	0.34	---	---	42
1171	acetylsalicylsalicylic acid	-0.006	4	0.339	---	---	25
1172	dropropizine	-0.054	4	0.338	---	---	25
1173	piperacillin	0.034	5	0.336	---	---	40
1174	gibberellic acid	-0.057	4	0.336	---	---	25
1175	PHA-00846566E	0.054	3	0.331	---	---	33
1176	erastin	-0.101	4	0.331	---	---	25
1177	SC-19220	-0.173	4	0.331	---	---	25
1178	proglumide	-0.109	5	0.329	---	---	20
1179	AG-028671	-0.068	3	-0.328	---	---	33
1180	dipivefrine	-0.065	4	-0.327	---	---	25
1181	procarbazine	0.099	3	0.325	---	---	33
1182	5194442	-0.177	4	0.322	---	---	25
1183	quipazine	-0.172	4	0.322	---	---	25
1184	quinidine	-0.091	3	-0.322	---	---	33
1185	H-89	0.014	3	0.321	---	---	33
1186	dexibuprofen	0.008	4	0.321	---	---	25
1187	methoxsalen	0.031	3	0.321	---	---	33
1188	bretylium tosilate	-0.024	4	0.319	---	---	25
1189	lincomycin	0.022	3	0.319	---	---	33
1190	oxolinic acid	-0.142	5	-0.318	---	---	40
1191	amodiaquine	0.011	4	0.318	---	---	25
1192	betulin	0.085	3	0.317	---	---	33
1193	pinacidil	-0.081	4	-0.317	---	---	25
1194	propoxycaine	-0.051	4	0.317	---	---	25
1195	lidoflazine	-0.09	3	0.316	---	---	33
1196	triamcinolone	0.093	5	0.314	---	---	40
1197	chlorcyclizine	-0.013	6	0.313	---	---	33
1198	equilin	0.024	5	0.312	---	---	40
1199	BCB000040	0.055	4	0.31	---	---	25
1200	amylocaine	-0.097	5	0.309	---	---	40
1201	tridihexethyl	-0.208	4	0.309	---	---	25
1202	acenocoumarol	0.116	5	0.308	---	---	40
1203	colforsin	-0.206	5	0.308	---	---	20
1204	diflunisal	0.069	5	0.307	---	---	40
1205	proscillaridin	-0.052	3	0.306	---	---	33
1206	etacrynic acid	0.072	3	0.306	---	---	33
1207	thioridazine	-0.043	20	0.305	---	---	35
1208	nystatin	-0.089	3	0.303	---	---	33
1209	CP-319743	-0.003	4	0.303	---	---	25
1210	pirenzepine	-0.002	5	0.303	---	---	40
1211	hydrastinine	-0.016	5	0.301	---	---	40
1212	AG-012559	-0.068	3	0.3	---	---	33
1213	carcinine	0.037	4	0.299	---	---	25
1214	arachidonic acid	-0.045	3	0.296	---	---	33
1215	cefoxitin	-0.044	4	0.295	---	---	25
1216	mianserin	0.032	5	0.295	---	---	40
1217	securinine	-0.023	4	0.292	---	---	25
1218	nefopam	-0.005	5	0.292	---	---	40
1219	glycopyrronium bromide	-0.068	5	-0.289	---	---	40
1220	tiratricol	-0.037	4	0.288	---	---	25
1221	Prestwick-920	-0.106	4	0.288	---	---	25
1222	ethoxyquin	-0.026	5	-0.288	---	---	40
1223	dehydrocholic acid	0.054	5	0.287	---	---	40
1224	amiloride	-0.078	5	-0.287	---	---	40
1225	clofilium tosylate	-0.106	3	0.286	---	---	33
1226	moxisylyte	-0.037	5	0.286	---	---	40
1227	aminoglutethimide	-0.055	3	0.285	---	---	33
1228	ofloxacin	-0.052	5	0.285	---	---	40
1229	BAS-012416453	0.019	3	0.284	---	---	33
1230	dyclonine	-0.009	4	0.283	---	---	25
1231	LM-1685	-0.055	3	-0.281	---	---	33
1232	ivermectin	-0.124	5	-0.28	---	---	40
1233	mesalazine	-0.054	5	-0.28	---	---	40
1234	dicycloverine	0.07	5	0.277	---	---	40
1235	felodipine	-0.219	7	-0.275	---	---	42
1236	phenacetin	-0.144	4	0.267	---	---	25
1237	benzthiazide	-0.076	4	0.266	---	---	25
1238	dizocilpine	-0.087	5	0.266	---	---	40
1239	flutamide	0.01	5	-0.266	---	---	40
1240	minaprine	-0.007	5	0.266	---	---	40
1241	nifenazone	-0.054	5	-0.264	---	---	40
1242	orlistat	-0.111	5	0.263	---	---	40
1243	tolazoline	-0.056	5	0.263	---	---	40
1244	prednicarbate	-0.104	3	0.263	---	---	33
1245	pentetic acid	0.005	5	0.263	---	---	40
1246	clozapine	0.099	17	0.262	---	---	47
1247	tamoxifen	-0.046	7	0.262	---	---	42
1248	etynodiol	0.011	4	0.261	---	---	25
1249	chloropyramine	-0.051	4	0.258	---	---	25
1250	pramocaine	-0.069	5	-0.255	---	---	40
1251	mexiletine	-0.098	6	0.253	---	---	33
1252	gallamine triethiodide	-0.112	5	-0.253	---	---	40
1253	minocycline	-0.084	5	0.253	---	---	40
1254	dexamethasone	-0.004	8	-0.252	---	---	37
1255	ampyrone	0.005	5	0.25	---	---	40
1256	gemfibrozil	-0.168	5	0.249	---	---	20
1257	cefadroxil	-0.079	4	0.247	---	---	25
1258	benfluorex	-0.107	4	0.246	---	---	25
1259	ozagrel	-0.075	4	0.245	---	---	25
1260	metoclopramide	-0.123	6	0.245	---	---	33
1261	convolamine	-0.046	4	0.244	---	---	25
1262	ticlopidine	-0.039	5	0.243	---	---	40
1263	prenylamine	-0.126	4	0.243	---	---	25
1264	chlorpropamide	-0.119	6	0.243	---	---	33
1265	isocorydine	-0.069	4	0.243	---	---	25
1266	PHA-00851261E	-0.085	8	0.24	---	---	25
1267	sulfabenzamide	-0.064	4	0.24	---	---	25
1268	brinzolamide	-0.079	4	0.238	---	---	25
1269	sulfamerazine	-0.101	5	-0.237	---	---	40
1270	ionomycin	-0.029	3	-0.232	---	---	33
1271	sulpiride	-0.142	5	0.232	---	---	40
1272	baclofen	-0.072	5	0.229	---	---	40
1273	cefsulodin	-0.119	4	0.229	---	---	25
1274	digitoxigenin	-0.08	4	0.228	---	---	25
1275	AH-23848	-0.125	3	0.226	---	---	33
1276	sulindac	0.019	7	0.222	---	---	42
1277	nomifensine	-0.042	5	0.221	---	---	40
1278	hydroxyzine	-0.12	5	-0.221	---	---	40
1279	chlorphenamine	-0.094	4	0.22	---	---	25
1280	prasterone	-0.121	4	0.219	---	---	25
1281	scoulerine	-0.125	4	0.217	---	---	25
1282	atropine methonitrate	-0.13	3	0.216	---	---	33
1283	triamterene	-0.006	5	0.215	---	---	40
1284	CP-863187	-0.101	4	0.215	---	---	25
1285	AG-013608	-0.043	8	-0.21	---	---	37
1286	etodolac	-0.159	5	-0.206	---	---	40
1287	wortmannin	0.034	18	0.205	---	---	44
1288	nifedipine	-0.081	7	-0.205	---	---	42
1289	niclosamide	-0.104	5	0.202	---	---	40
1290	acacetin	-0.02	6	0.201	---	---	33
1291	dihydrostreptomycin	-0.098	5	0.197	---	---	20
1292	todralazine	-0.17	5	-0.197	---	---	40
1293	trimethoprim	-0.137	5	-0.195	---	---	40
1294	hydroflumethiazide	-0.106	5	0.193	---	---	20
1295	amprolium	0.014	5	0.192	---	---	40
1296	hyoscyamine	-0.037	5	-0.192	---	---	40
1297	riluzole	-0.03	5	0.19	---	---	40
1298	lynestrenol	-0.075	5	0.185	---	---	40
1299	indapamide	-0.055	6	0.182	---	---	33
1300	diclofenac	-0.024	5	0.176	---	---	40
1301	metrifonate	-0.027	5	0.173	---	---	40
1302	velnacrine	-0.102	4	0.168	---	---	25
1303	sulfaguanidine	-0.012	5	0.163	---	---	40
1304	isoxsuprine	-0.118	5	0.16	---	---	40
1305	monorden	-0.024	22	0.15	---	---	40
1306	phentolamine	-0.105	7	0.141	---	---	28
1307	6-bromoindirubin-3'-oxime	-0.074	7	0.138	---	---	28
1308	tanespimycin	-0.053	62	0.132	---	---	30
1309	fulvestrant	-0.028	40	0.127	---	---	40

## Sheet: by cmap name and cell line
rank	cmap name and cell line	mean	n	enrichment	p	specificity	percent non-null
1	trichostatin A - PC3	-0.365	55	-0.34	0	0.5862	81
2	trichostatin A - MCF7	-0.334	92	-0.331	0	0.6238	76
3	genistein - MCF7	0.367	11	0.549	0.00118	0.0482	72
4	isoxicam - PC3	0.756	2	0.968	0.00177	0.0056	100
5	gliclazide - MCF7	-0.794	2	-0.966	0.00262	0	100
6	iopamidol - MCF7	0.784	2	0.96	0.00266	0.0299	100
7	zalcitabine - MCF7	0.738	2	0.96	0.00274	0.0171	100
8	seneciphylline - MCF7	-0.795	2	-0.955	0.00433	0.0324	100
9	estradiol - HL60	0.522	8	0.573	0.00501	0.1858	87
10	medrysone - MCF7	-0.698	3	-0.861	0.00543	0.0058	100
11	cinchonine - MCF7	0.684	2	0.944	0.00581	0.0064	100
12	camptothecin - MCF7	-0.78	2	-0.945	0.00664	0.129	100
13	naproxen - MCF7	0.615	4	0.757	0.00664	0.0741	100
14	hydrochlorothiazide - MCF7	0.681	2	0.939	0.00726	0	100
15	mitoxantrone - MCF7	-0.783	2	-0.939	0.00767	0.0385	100
16	tolnaftate - MCF7	0.695	2	0.935	0.00799	0.0402	100
17	GW-8510 - PC3	-0.755	2	-0.938	0.00807	0.1295	100
18	vorinostat - MCF7	-0.499	7	-0.587	0.00818	0.4757	100
19	protoveratrine A - MCF7	-0.768	2	-0.931	0.00984	0.0376	100
20	tomatidine - MCF7	-0.75	2	-0.929	0.01038	0.0211	100
21	Prestwick-691 - MCF7	0.717	2	0.927	0.01044	0.0116	100
22	cycloserine - MCF7	-0.791	2	-0.928	0.01084	0.0057	100
23	ginkgolide A - MCF7	-0.799	2	-0.926	0.01131	0.0109	100
24	Prestwick-674 - MCF7	-0.653	3	-0.821	0.01134	0.0298	100
25	dicloxacillin - MCF7	0.697	2	0.921	0.01241	0.0156	100
26	ellipticine - MCF7	-0.715	2	-0.917	0.01398	0.1493	100
27	pyridoxine - MCF7	-0.713	2	-0.917	0.01406	0.046	100
28	khellin - MCF7	0.661	2	0.915	0.01433	0.0275	100
29	dipyridamole - MCF7	-0.628	3	-0.805	0.01462	0.04	100
30	fludrocortisone - MCF7	0.465	5	0.65	0.01482	0.0977	100
31	lycorine - MCF7	0.594	3	0.804	0.0152	0.0588	100
32	hydrocotarnine - MCF7	-0.718	2	-0.912	0.01539	0.0294	100
33	amylocaine - MCF7	0.635	2	0.909	0.01678	0.0353	100
34	procyclidine - MCF7	-0.723	2	-0.908	0.01714	0.0298	100
35	maprotiline - MCF7	0.668	2	0.908	0.01762	0.0309	100
36	cortisone - MCF7	-0.696	2	-0.905	0.01819	0.0175	100
37	trazodone - MCF7	-0.697	2	-0.904	0.01863	0.0615	100
38	ceforanide - MCF7	0.71	2	0.904	0.01889	0.0877	100
39	adiphenine - PC3	0.675	2	0.899	0.02078	0.0725	100
40	mebendazole - MCF7	-0.692	2	-0.896	0.02167	0.0709	100
41	cefaclor - MCF7	0.71	2	0.898	0.02169	0.0452	100
42	zuclopenthixol - MCF7	0.638	2	0.897	0.02181	0.0647	100
43	alprostadil - MCF7	0.623	3	0.778	0.02219	0.0971	100
44	betulinic acid - MCF7	0.626	2	0.896	0.02229	0.0529	100
45	trimethobenzamide - MCF7	0.707	2	0.894	0.02346	0.0476	100
46	minoxidil - MCF7	0.634	2	0.893	0.0235	0.0329	100
47	betahistine - MCF7	-0.689	2	-0.89	0.02394	0.0279	100
48	fulvestrant - PC3	0.257	12	0.408	0.02395	0.1538	66
49	resveratrol - MCF7	-0.568	6	-0.565	0.02507	0.2705	83
50	clozapine - HL60	0.453	4	0.672	0.02538	0.0904	75
51	SB-203580 - MCF7	0.609	3	0.762	0.02696	0.0805	100
52	fluticasone - MCF7	0.617	2	0.885	0.02728	0.08	100
53	trimetazidine - MCF7	-0.703	2	-0.882	0.02803	0.0428	100
54	clemizole - PC3	-0.675	2	-0.882	0.02813	0.024	100
55	15-delta prostaglandin J2 - HL60	0.522	3	0.754	0.02922	0.2791	100
56	naringenin - MCF7	0.618	2	0.878	0.0297	0.1093	100
57	timolol - MCF7	0.516	3	0.752	0.03001	0.061	100
58	15-delta prostaglandin J2 - MCF7	0.277	8	0.48	0.03175	0.497	62
59	thiamphenicol - PC3	0.669	2	0.873	0.03257	0.0874	100
60	vitexin - MCF7	-0.705	2	-0.871	0.03278	0.0303	100
61	ambroxol - MCF7	0.66	2	0.873	0.03292	0.0852	100
62	Prestwick-559 - MCF7	-0.693	2	-0.869	0.03388	0.0824	100
63	dihydroergocristine - MCF7	0.599	2	0.871	0.034	0.0718	100
64	eldeline - PC3	-0.702	2	-0.869	0.03406	0.0729	100
65	LY-294002 - MCF7	-0.23	34	-0.238	0.0346	0.6875	64
66	pancuronium bromide - MCF7	-0.677	2	-0.867	0.03517	0.0595	100
67	myosmine - MCF7	0.548	3	0.737	0.03551	0.0571	100
68	canadine - MCF7	0.613	2	0.864	0.0376	0.0867	100
69	3-acetamidocoumarin - MCF7	0.607	2	0.863	0.03819	0.0976	100
70	DL-thiorphan - MCF7	-0.668	2	-0.861	0.03879	0.0682	100
71	clemizole - MCF7	-0.654	2	-0.86	0.03895	0.0552	100
72	alpha-estradiol - HL60	-0.599	3	-0.733	0.03906	0.055	100
73	norcyclobenzaprine - MCF7	-0.665	2	-0.858	0.04032	0.084	100
74	anisomycin - MCF7	0.631	2	0.859	0.04036	0.2073	100
75	ethambutol - MCF7	-0.647	2	-0.858	0.04036	0.0109	100
76	etiocholanolone - MCF7	0.462	3	0.726	0.04046	0.0808	100
77	nadolol - MCF7	0.648	2	0.858	0.04054	0.0733	100
78	dicycloverine - MCF7	0.616	2	0.858	0.04088	0.0526	100
79	benperidol - MCF7	-0.741	2	-0.856	0.04159	0.0414	100
80	vidarabine - MCF7	-0.648	2	-0.856	0.04177	0.0432	100
81	metronidazole - MCF7	0.639	2	0.855	0.04286	0.1319	100
82	sodium phenylbutyrate - MCF7	0.532	3	0.719	0.04393	0.1361	100
83	dacarbazine - MCF7	-0.712	2	-0.851	0.04408	0.0812	100
84	heptaminol - MCF7	0.652	2	0.852	0.04436	0.0915	100
85	doxazosin - MCF7	-0.672	2	-0.851	0.04436	0.0432	100
86	metampicillin - PC3	0.602	2	0.851	0.04446	0.0865	100
87	finasteride - MCF7	0.463	3	0.716	0.04489	0.1883	100
88	phthalylsulfathiazole - MCF7	-0.653	3	-0.719	0.04567	0.1376	100
89	xamoterol - MCF7	0.603	2	0.849	0.04575	0.0718	100
90	doxorubicin - MCF7	-0.697	2	-0.848	0.04609	0.25	100
91	ketotifen - MCF7	0.593	2	0.846	0.04783	0.1243	100
92	tretinoin - MCF7	-0.358	13	-0.363	0.04899	0.4552	69
93	levopropoxyphene - MCF7	0.654	2	0.843	0.04945	0.133	100
94	Prestwick-685 - PC3	-0.64	2	-0.843	0.04966	0.0842	100
95	diphenhydramine - MCF7	0.613	2	0.843	0.04988	0.0926	100
96	meglumine - MCF7	0.618	2	0.842	0.0502	0.0621	100
97	medrysone - PC3	-0.665	2	-0.841	0.05054	0.105	100
98	tobramycin - MCF7	-0.672	2	-0.841	0.0509	0.0398	100
99	diphenylpyraline - MCF7	0.51	3	0.703	0.05108	0.1548	100
100	thiocolchicoside - MCF7	-0.712	2	-0.839	0.05151	0.0435	100
101	methyldopate - MCF7	0.601	2	0.84	0.05161	0.107	100
102	clofazimine - MCF7	0.498	3	0.702	0.05186	0.2023	100
103	fenoprofen - PC3	-0.762	2	-0.839	0.05195	0.0918	100
104	sulconazole - MCF7	-0.657	2	-0.838	0.05217	0.1121	100
105	procainamide - MCF7	-0.654	2	-0.838	0.05255	0.0769	100
106	Prestwick-983 - MCF7	0.579	2	0.838	0.05275	0.0943	100
107	roxithromycin - MCF7	-0.667	2	-0.837	0.05283	0.0961	100
108	chlorpromazine - MCF7	-0.41	11	-0.39	0.05299	0.1447	72
109	sulindac - PC3	0.589	2	0.837	0.05352	0.086	100
110	meticrane - PC3	-0.634	2	-0.836	0.05392	0.1174	100
111	alsterpaullone - PC3	-0.701	2	-0.835	0.0543	0.2029	100
112	levonorgestrel - PC3	-0.669	2	-0.835	0.05432	0.044	100
113	fenbufen - PC3	-0.701	2	-0.835	0.05442	0.0601	100
114	H-7 - PC3	-0.628	2	-0.835	0.0545	0.2941	100
115	trioxysalen - MCF7	-0.662	2	-0.834	0.05487	0.0514	100
116	iohexol - MCF7	0.566	2	0.835	0.05503	0.1875	100
117	chlorpromazine - HL60	-0.33	4	-0.614	0.05632	0.0598	75
118	zardaverine - MCF7	0.645	2	0.832	0.05644	0.0612	100
119	demecarium bromide - MCF7	0.561	2	0.832	0.05654	0.0516	100
120	H-7 - MCF7	-0.632	2	-0.831	0.05656	0.2197	100
121	cephaeline - MCF7	0.421	3	0.692	0.05747	0.4755	100
122	daunorubicin - MCF7	-0.628	3	-0.694	0.05817	0.2076	100
123	baclofen - MCF7	0.552	2	0.829	0.05877	0.0556	100
124	rolitetracycline - MCF7	-0.68	2	-0.827	0.05893	0.0857	100
125	thioguanosine - MCF7	-0.657	2	-0.827	0.05923	0.1212	100
126	chenodeoxycholic acid - MCF7	0.563	2	0.828	0.05964	0.0765	100
127	LY-294002 - HL60	0.138	13	0.35	0.06138	0.4722	53
128	lasalocid - MCF7	0.55	2	0.825	0.06199	0.0874	100
129	cyclizine - MCF7	-0.64	2	-0.822	0.06231	0.0641	100
130	estradiol - MCF7	0.187	19	0.292	0.06269	0.446	57
131	diethylstilbestrol - MCF7	0.396	3	0.682	0.06322	0.2925	100
132	hydroxyachillin - MCF7	-0.71	2	-0.821	0.06362	0.0769	100
133	benzathine benzylpenicillin - MCF7	0.556	2	0.822	0.0638	0.125	100
134	guanadrel - MCF7	0.55	2	0.822	0.0641	0.1329	100
135	monensin - PC3	0.584	2	0.821	0.06442	0.1341	100
136	androsterone - MCF7	-0.667	2	-0.819	0.06531	0.0517	100
137	luteolin - MCF7	-0.647	2	-0.818	0.06555	0.1369	100
138	carbarsone - MCF7	-0.646	2	-0.818	0.06583	0.1223	100
139	galantamine - MCF7	-0.694	2	-0.818	0.06593	0.1244	100
140	diazoxide - MCF7	0.619	2	0.819	0.0663	0.1043	100
141	milrinone - MCF7	-0.616	2	-0.816	0.06754	0.1341	100
142	clorsulon - MCF7	0.576	2	0.817	0.06762	0.1358	100
143	thapsigargin - MCF7	0.616	2	0.817	0.06776	0.2876	100
144	adipiodone - MCF7	-0.723	2	-0.814	0.06867	0.0815	100
145	Prestwick-642 - MCF7	0.581	2	0.816	0.06875	0.1322	100
146	isoconazole - PC3	-0.613	2	-0.814	0.06877	0.0719	100
147	biperiden - MCF7	0.494	3	0.673	0.06925	0.2432	100
148	pyrantel - PC3	-0.617	2	-0.812	0.06992	0.1244	100
149	meclofenamic acid - PC3	0.58	2	0.814	0.06996	0.0811	100
150	monensin - MCF7	0.547	3	0.672	0.07007	0.3245	100
151	sulfadimethoxine - MCF7	0.54	2	0.814	0.07008	0.1235	100
152	lansoprazole - MCF7	0.599	2	0.814	0.07046	0.0813	100
153	bezafibrate - MCF7	-0.662	2	-0.811	0.07084	0.1011	100
154	podophyllotoxin - MCF7	0.621	2	0.813	0.071	0.1466	100
155	flurbiprofen - MCF7	-0.545	3	-0.671	0.07137	0.1118	100
156	lisuride - MCF7	0.605	2	0.811	0.07245	0.1676	100
157	clorgiline - MCF7	-0.637	2	-0.809	0.07259	0.1111	100
158	monorden - HL60	0.278	4	0.592	0.07309	0.1229	75
159	N6-methyladenosine - MCF7	0.557	2	0.81	0.07324	0.1325	100
160	tetroquinone - MCF7	-0.679	2	-0.806	0.07454	0.0692	100
161	propylthiouracil - MCF7	-0.653	2	-0.805	0.07519	0.0964	100
162	triflusal - MCF7	-0.636	2	-0.804	0.07531	0.0995	100
163	alfuzosin - MCF7	-0.554	3	-0.664	0.07539	0.1053	100
164	eucatropine - PC3	-0.612	2	-0.804	0.07549	0.1053	100
165	PF-00539745-00 - PC3	0.582	2	0.805	0.07694	0.1314	100
166	alpha-estradiol - MCF7	-0.349	9	-0.403	0.07805	0.4142	77
167	diloxanide - MCF7	0.59	2	0.804	0.07835	0.1487	100
168	methotrexate - HL60	0.536	2	0.803	0.07919	0.1886	100
169	eucatropine - MCF7	-0.555	3	-0.657	0.08014	0.1701	100
170	ajmaline - MCF7	0.536	2	0.8	0.08068	0.1706	100
171	parbendazole - MCF7	-0.655	2	-0.796	0.0811	0.1932	100
172	co-dergocrine mesilate - MCF7	0.561	2	0.799	0.08122	0.1	100
173	alexidine - PC3	-0.654	2	-0.795	0.08185	0.1846	100
174	neostigmine bromide - MCF7	0.632	2	0.798	0.08223	0.2159	100
175	6-azathymine - MCF7	-0.699	2	-0.795	0.08227	0.108	100
176	cloperastine - PC3	-0.633	2	-0.793	0.08338	0.1567	100
177	calcium folinate - MCF7	0.576	2	0.796	0.08376	0.1946	100
178	ethotoin - MCF7	-0.632	3	-0.65	0.08575	0.2059	100
179	dapsone - MCF7	0.612	2	0.793	0.08648	0.1497	100
180	viomycin - MCF7	0.543	2	0.791	0.0875	0.1563	100
181	myricetin - MCF7	0.591	2	0.791	0.08766	0.1376	100
182	CP-690334-01 - PC3	0.356	4	0.574	0.0892	0.2471	75
183	amitriptyline - PC3	0.615	2	0.788	0.09002	0.1832	100
184	ritodrine - MCF7	-0.697	2	-0.785	0.0905	0.0968	100
185	sirolimus - MCF7	-0.206	25	-0.242	0.09105	0.6986	60
186	tacrolimus - MCF7	0.279	3	0.645	0.09162	0.2293	66
187	terconazole - MCF7	-0.628	2	-0.784	0.09187	0.0987	100
188	Chicago Sky Blue 6B - MCF7	0.582	2	0.785	0.09273	0.1243	100
189	sulfametoxydiazine - MCF7	-0.638	2	-0.78	0.09519	0.1237	100
190	cinchocaine - PC3	-0.643	2	-0.778	0.09694	0.1741	100
191	florfenicol - MCF7	-0.673	2	-0.778	0.09728	0.1421	100
192	naloxone - PC3	-0.648	2	-0.777	0.09831	0.1667	100
193	metoprolol - MCF7	0.549	2	0.779	0.09855	0.2278	100
194	cyclobenzaprine - MCF7	0.544	2	0.778	0.09927	0.0722	100
195	pentoxifylline - PC3	0.539	2	0.777	0.09998	0.1648	100
196	chloropyrazine - MCF7	0.518	2	0.776	0.10058	0.1701	100
197	pilocarpine - MCF7	0.522	2	0.775	0.10209	0.1625	100
198	Prestwick-860 - MCF7	-0.675	2	-0.771	0.10324	0.1326	100
199	thalidomide - PC3	-0.688	2	-0.771	0.10374	0.1733	100
200	metolazone - PC3	-0.601	2	-0.77	0.10412	0.23	100
201	indometacin - MCF7	-0.506	4	-0.561	0.10412	0.1273	100
202	trimethylcolchicinic acid - MCF7	-0.621	2	-0.769	0.10484	0.1348	100
203	pheniramine - MCF7	0.596	2	0.771	0.10529	0.1677	100
204	bicuculline - MCF7	-0.579	2	-0.768	0.10563	0.1231	100
205	Prestwick-1082 - MCF7	0.519	2	0.771	0.10565	0.1749	100
206	mepyramine - MCF7	-0.572	2	-0.767	0.10668	0.12	100
207	C-75 - MCF7	-0.638	2	-0.767	0.1071	0.0604	100
208	amprolium - PC3	0.563	2	0.768	0.10822	0.1958	100
209	monocrotaline - MCF7	-0.627	2	-0.763	0.10979	0.1138	100
210	cloxacillin - MCF7	0.487	2	0.766	0.11022	0.1198	100
211	PHA-00745360 - MCF7	0.451	4	0.553	0.11025	0.3314	75
212	methoxamine - MCF7	0.601	2	0.766	0.11094	0.2034	100
213	PHA-00745360 - PC3	0.386	4	0.552	0.11156	0.3022	75
214	gramine - MCF7	-0.666	2	-0.761	0.11261	0.1622	100
215	Prestwick-665 - PC3	-0.57	2	-0.761	0.11273	0.1518	100
216	metolazone - MCF7	0.598	2	0.764	0.11285	0.1337	100
217	crotamiton - MCF7	-0.597	2	-0.76	0.11301	0.172	100
218	bacampicillin - MCF7	0.568	2	0.763	0.1136	0.1864	100
219	sulfamonomethoxine - MCF7	0.606	2	0.762	0.11386	0.2468	100
220	acetazolamide - MCF7	-0.651	2	-0.759	0.11396	0.1875	100
221	fendiline - MCF7	0.498	2	0.762	0.114	0.271	100
222	ranitidine - PC3	-0.576	2	-0.759	0.11416	0.239	100
223	dexpanthenol - MCF7	-0.62	2	-0.759	0.11436	0.1646	100
224	tolazoline - PC3	-0.581	2	-0.758	0.11492	0.1611	100
225	bemegride - MCF7	0.589	2	0.761	0.11517	0.1093	100
226	nizatidine - MCF7	0.594	2	0.761	0.11529	0.2102	100
227	budesonide - MCF7	-0.633	2	-0.758	0.11529	0.1648	100
228	beta-escin - MCF7	-0.503	3	-0.619	0.11636	0.1399	100
229	felbinac - MCF7	0.505	2	0.76	0.11641	0.1497	100
230	lovastatin - MCF7	0.559	2	0.759	0.11686	0.1383	100
231	acetylsalicylic acid - MCF7	-0.338	8	-0.4	0.11686	0.2955	75
232	deferoxamine - MCF7	-0.366	5	-0.494	0.11709	0.1926	80
233	5155877 - MCF7	0.633	2	0.759	0.11738	0.1962	100
234	nifuroxazide - MCF7	0.499	2	0.758	0.11794	0.2849	100
235	bromperidol - MCF7	-0.669	2	-0.755	0.11861	0.1548	100
236	lorglumide - MCF7	-0.584	3	-0.618	0.11862	0.2978	100
237	atractyloside - MCF7	0.496	2	0.757	0.11879	0.146	100
238	meteneprost - PC3	0.481	2	0.756	0.11903	0.3111	100
239	diprophylline - PC3	0.481	2	0.756	0.11953	0.0809	100
240	rescinnamine - MCF7	-0.678	2	-0.754	0.11977	0.2576	100
241	clindamycin - MCF7	0.532	2	0.755	0.12024	0.1887	100
242	methapyrilene - MCF7	-0.579	2	-0.753	0.12094	0.1872	100
243	midodrine - PC3	0.499	2	0.754	0.1211	0.232	100
244	0175029-0000 - PC3	-0.532	4	-0.546	0.12176	0.471	100
245	abamectin - MCF7	-0.563	2	-0.751	0.12273	0.2071	100
246	GW-8510 - MCF7	-0.656	2	-0.75	0.1235	0.375	100
247	levomepromazine - MCF7	0.531	2	0.751	0.12372	0.275	100
248	apigenin - MCF7	-0.617	2	-0.75	0.12378	0.2988	100
249	troglitazone - PC3	0.198	4	0.541	0.12447	0.4392	50
250	mycophenolic acid - MCF7	-0.56	2	-0.749	0.12454	0.2913	100
251	guaifenesin - PC3	-0.572	2	-0.749	0.12462	0.1608	100
252	ricinine - MCF7	-0.569	2	-0.749	0.1247	0.1534	100
253	carbimazole - MCF7	0.579	2	0.749	0.12523	0.1932	100
254	tranylcypromine - PC3	-0.574	2	-0.748	0.12539	0.25	100
255	metacycline - MCF7	-0.567	2	-0.748	0.12547	0.1749	100
256	clopamide - MCF7	0.568	2	0.749	0.12589	0.1233	100
257	trifluoperazine - MCF7	-0.302	9	-0.372	0.12677	0.4231	77
258	flunisolide - PC3	-0.633	2	-0.746	0.12734	0.2317	100
259	5248896 - MCF7	-0.601	2	-0.746	0.12796	0.1579	100
260	famprofazone - PC3	-0.654	2	-0.745	0.12814	0.2079	100
261	meclofenoxate - PC3	-0.662	2	-0.745	0.12865	0.1594	100
262	meticrane - MCF7	-0.593	2	-0.745	0.12895	0.1605	100
263	scopolamine N-oxide - PC3	-0.557	2	-0.745	0.12913	0.2301	100
264	tranexamic acid - PC3	0.545	2	0.745	0.13001	0.1722	100
265	solasodine - PC3	-0.589	2	-0.743	0.13016	0.2391	100
266	harpagoside - MCF7	0.587	2	0.743	0.13128	0.2216	100
267	rottlerin - MCF7	-0.539	3	-0.608	0.13138	0.2689	100
268	iopanoic acid - MCF7	0.556	2	0.743	0.13142	0.1791	100
269	pseudopelletierine - MCF7	-0.58	2	-0.742	0.1316	0.2051	100
270	cefamandole - MCF7	0.479	2	0.743	0.13173	0.1803	100
271	clioquinol - MCF7	-0.545	3	-0.607	0.1324	0.3088	100
272	disulfiram - MCF7	0.551	2	0.741	0.13333	0.2046	100
273	zimeldine - MCF7	-0.58	2	-0.74	0.13356	0.1561	100
274	naltrexone - MCF7	0.56	2	0.741	0.13362	0.1234	100
275	hexestrol - MCF7	-0.57	2	-0.74	0.13378	0.209	100
276	demeclocycline - MCF7	-0.549	3	-0.606	0.13418	0.1534	100
277	skimmianine - MCF7	-0.621	2	-0.739	0.13452	0.1742	100
278	thiamphenicol - MCF7	0.564	2	0.739	0.13547	0.2286	100
279	Prestwick-692 - MCF7	0.52	2	0.739	0.13563	0.3036	100
280	melatonin - MCF7	0.595	2	0.738	0.13696	0.2262	100
281	lidocaine - MCF7	0.538	2	0.737	0.13774	0.2335	100
282	ethisterone - PC3	0.54	2	0.737	0.1379	0.1512	100
283	picotamide - PC3	-0.622	2	-0.736	0.13818	0.1351	100
284	sulfacetamide - PC3	0.522	2	0.736	0.13861	0.1716	100
285	piperidolate - MCF7	-0.657	2	-0.735	0.13873	0.232	100
286	tranexamic acid - MCF7	0.541	2	0.734	0.14072	0.2335	100
287	clobetasol - MCF7	-0.603	2	-0.733	0.14142	0.1168	100
288	carbachol - MCF7	-0.647	2	-0.733	0.14148	0.2267	100
289	folic acid - MCF7	0.446	2	0.733	0.14201	0.1737	100
290	primaquine - MCF7	-0.612	2	-0.731	0.14327	0.1696	100
291	harmol - MCF7	0.493	2	0.731	0.14362	0.2739	100
292	metaraminol - PC3	-0.58	2	-0.731	0.14372	0.25	100
293	etiocholanolone - PC3	0.505	2	0.731	0.14406	0.2289	100
294	cefazolin - PC3	-0.641	2	-0.731	0.14432	0.1864	100
295	oxybenzone - MCF7	0.49	2	0.73	0.14468	0.2121	100
296	metamizole sodium - PC3	-0.638	2	-0.73	0.145	0.2902	100
297	corynanthine - MCF7	-0.627	2	-0.729	0.14613	0.2111	100
298	Prestwick-664 - MCF7	-0.536	3	-0.597	0.14624	0.2651	100
299	azacyclonol - MCF7	0.526	2	0.729	0.14639	0.1936	100
300	chlortalidone - MCF7	0.459	2	0.728	0.14712	0.2838	100
301	procaine - MCF7	-0.579	2	-0.727	0.1479	0.1761	100
302	thioridazine - HL60	0.269	4	0.523	0.14868	0.6231	50
303	0173570-0000 - MCF7	-0.618	2	-0.726	0.14909	0.2079	100
304	nalbuphine - PC3	0.578	2	0.726	0.14961	0.1866	100
305	gentamicin - MCF7	0.537	2	0.725	0.15154	0.2485	100
306	nisoxetine - MCF7	-0.543	2	-0.723	0.15257	0.1936	100
307	fluoxetine - MCF7	0.496	2	0.722	0.15337	0.2073	100
308	0297417-0002B - MCF7	-0.542	2	-0.722	0.1536	0.3111	100
309	fosfosal - MCF7	0.462	2	0.722	0.15392	0.0805	100
310	prednisone - MCF7	0.459	2	0.721	0.15537	0.1529	100
311	calcium pantothenate - MCF7	-0.557	2	-0.72	0.15561	0.2118	100
312	phenoxybenzamine - MCF7	-0.5	3	-0.589	0.1565	0.4495	100
313	cefamandole - PC3	0.486	2	0.718	0.1579	0.232	100
314	saquinavir - MCF7	-0.624	2	-0.718	0.15794	0.3371	100
315	oxybutynin - MCF7	-0.607	2	-0.718	0.15806	0.1781	100
316	isoniazid - PC3	0.562	2	0.717	0.15903	0.3766	100
317	8-azaguanine - MCF7	-0.653	2	-0.717	0.15919	0.3226	100
318	enoxacin - MCF7	-0.55	2	-0.717	0.15959	0.1628	100
319	simvastatin - MCF7	-0.642	2	-0.716	0.16052	0.2429	100
320	7-aminocephalosporanic acid - MCF7	0.476	2	0.716	0.16098	0.1544	100
321	carbamazepine - MCF7	-0.392	5	-0.467	0.16147	0.2704	80
322	levobunolol - MCF7	0.505	2	0.715	0.16197	0.1824	100
323	astemizole - PC3	-0.551	2	-0.714	0.16275	0.2789	100
324	doxylamine - MCF7	0.496	2	0.714	0.16297	0.1942	100
325	molindone - MCF7	0.513	2	0.714	0.16313	0.1212	100
326	pivmecillinam - MCF7	0.452	2	0.713	0.16386	0.2262	100
327	clidinium bromide - MCF7	0.499	2	0.712	0.16526	0.1824	100
328	acepromazine - MCF7	-0.608	2	-0.712	0.16569	0.2813	100
329	5230742 - MCF7	-0.609	2	-0.711	0.16641	0.1858	100
330	atropine oxide - MCF7	0.483	2	0.711	0.16665	0.0723	100
331	IC-86621 - PC3	0.455	2	0.71	0.16766	0.2138	100
332	pindolol - MCF7	0.487	2	0.71	0.1679	0.1462	100
333	wortmannin - MCF7	0.112	10	0.335	0.16791	0.689	50
334	pentolonium - PC3	-0.532	2	-0.71	0.16794	0.1868	100
335	cicloheximide - MCF7	0.5	2	0.709	0.1685	0.3204	100
336	clomipramine - MCF7	-0.55	2	-0.709	0.16911	0.281	100
337	fludrocortisone - PC3	0.488	2	0.708	0.1708	0.2133	100
338	pentoxifylline - MCF7	0.559	2	0.707	0.1711	0.236	100
339	azathioprine - PC3	0.45	2	0.707	0.1713	0.2278	100
340	heptaminol - PC3	0.636	2	0.706	0.17239	0.2816	100
341	alvespimycin - HL60	0.187	3	0.58	0.17304	0.2384	66
342	cefotaxime - PC3	0.505	2	0.706	0.17311	0.2431	100
343	tetracycline - PC3	0.415	2	0.705	0.1737	0.1986	100
344	vincamine - MCF7	0.374	3	0.579	0.17378	0.2518	66
345	dantrolene - PC3	0.523	2	0.705	0.17386	0.241	100
346	harmine - MCF7	-0.626	2	-0.705	0.1743	0.4063	100
347	flutamide - MCF7	0.427	2	0.705	0.17444	0.1818	100
348	theobromine - MCF7	-0.612	2	-0.704	0.17472	0.266	100
349	atropine - MCF7	-0.597	2	-0.703	0.17679	0.2461	100
350	thioperamide - MCF7	0.322	3	0.577	0.17689	0.3846	66
351	Prestwick-1085 - MCF7	-0.578	2	-0.702	0.17693	0.1792	100
352	repaglinide - MCF7	-0.589	2	-0.702	0.1773	0.2143	100
353	genistein - HL60	0.247	3	0.577	0.17773	0.3404	66
354	spiradoline - MCF7	0.549	2	0.701	0.17848	0.2202	100
355	sulfafurazole - MCF7	-0.498	3	-0.575	0.17923	0.4389	100
356	methotrexate - PC3	-0.476	3	-0.575	0.17959	0.3193	100
357	geldanamycin - HL60	0.241	3	0.575	0.17995	0.3955	66
358	N-acetyl-L-aspartic acid - MCF7	-0.614	2	-0.7	0.18011	0.1902	100
359	pregnenolone - MCF7	0.45	2	0.7	0.18017	0.3687	100
360	haloperidol - HL60	0.11	7	0.39	0.18058	0.339	57
361	tetracycline - MCF7	0.533	2	0.699	0.18086	0.2575	100
362	cefalexin - MCF7	-0.539	3	-0.574	0.18096	0.3684	100
363	haloperidol - MCF7	0.044	19	0.242	0.18104	0.349	57
364	metitepine - MCF7	0.513	2	0.699	0.1813	0.399	100
365	delsoline - MCF7	-0.574	2	-0.699	0.18136	0.2744	100
366	nicergoline - MCF7	-0.612	2	-0.698	0.18186	0.25	100
367	fluphenazine - PC3	-0.452	3	-0.573	0.18186	0.3419	100
368	sulfamethizole - MCF7	-0.533	2	-0.698	0.18261	0.2041	100
369	captopril - MCF7	0.498	2	0.697	0.18323	0.3072	100
370	levothyroxine sodium - MCF7	0.443	2	0.697	0.18374	0.125	100
371	0173570-0000 - PC3	-0.379	4	-0.501	0.18413	0.373	75
372	glibenclamide - MCF7	-0.601	2	-0.696	0.18472	0.2643	100
373	0316684-0000 - PC3	0.487	2	0.694	0.18651	0.3648	100
374	arecoline - MCF7	0.522	2	0.694	0.18701	0.2303	100
375	rimexolone - MCF7	-0.647	2	-0.693	0.18798	0.2722	100
376	eticlopride - MCF7	0.5	2	0.693	0.1882	0.2356	100
377	geldanamycin - PC3	0.468	2	0.693	0.18834	0.3333	100
378	promethazine - MCF7	-0.599	2	-0.692	0.18909	0.3403	100
379	Prestwick-967 - MCF7	0.465	2	0.692	0.18947	0.2727	100
380	tiaprofenic acid - MCF7	0.521	2	0.691	0.18989	0.2264	100
381	Prestwick-864 - MCF7	-0.611	2	-0.691	0.19007	0.3405	100
382	bambuterol - MCF7	0.501	2	0.691	0.19009	0.3158	100
383	streptomycin - MCF7	0.529	2	0.69	0.19176	0.3962	100
384	minoxidil - PC3	-0.608	2	-0.69	0.19196	0.2457	100
385	minaprine - MCF7	0.484	2	0.689	0.19219	0.1567	100
386	betonicine - PC3	0.404	2	0.689	0.19227	0.245	100
387	citiolone - PC3	-0.626	2	-0.689	0.19279	0.3454	100
388	L-methionine sulfoximine - MCF7	0.491	2	0.688	0.19349	0.1087	100
389	selegiline - MCF7	-0.614	2	-0.688	0.19462	0.235	100
390	astemizole - MCF7	0.408	2	0.687	0.19532	0.4766	100
391	idoxuridine - PC3	0.624	2	0.687	0.19591	0.2346	100
392	lomefloxacin - PC3	-0.585	2	-0.686	0.19619	0.3425	100
393	mimosine - MCF7	0.539	2	0.686	0.19687	0.1758	100
394	cyproterone - MCF7	-0.638	2	-0.684	0.19911	0.3503	100
395	memantine - MCF7	0.391	2	0.684	0.19925	0.275	100
396	disopyramide - MCF7	-0.55	2	-0.684	0.19929	0.4096	100
397	chlorhexidine - MCF7	0.422	2	0.684	0.20013	0.1707	100
398	arcaine - MCF7	0.496	2	0.683	0.20037	0.2688	100
399	monorden - MCF7	-0.241	12	-0.295	0.20168	0.5221	75
400	mefenamic acid - MCF7	-0.507	2	-0.681	0.20293	0.1609	100
401	ampicillin - MCF7	0.518	2	0.681	0.20297	0.2697	100
402	metformin - PC3	0.513	2	0.68	0.20476	0.3155	100
403	enilconazole - MCF7	-0.522	2	-0.679	0.2053	0.2336	100
404	trapidil - MCF7	0.415	2	0.679	0.20561	0.2357	100
405	ethoxyquin - PC3	0.391	2	0.677	0.20752	0.1902	100
406	dilazep - PC3	-0.571	2	-0.677	0.20806	0.3726	100
407	ergocalciferol - MCF7	0.509	2	0.677	0.20876	0.2414	100
408	guanabenz - PC3	0.444	2	0.676	0.20901	0.4023	100
409	PHA-00767505E - MCF7	0.408	2	0.676	0.20991	0.2556	100
410	terazosin - MCF7	0.558	2	0.675	0.21013	0.3478	100
411	norfloxacin - PC3	-0.603	2	-0.675	0.21104	0.3578	100
412	F0447-0125 - PC3	0.455	2	0.674	0.21168	0.359	100
413	etilefrine - MCF7	0.508	2	0.674	0.21241	0.2564	100
414	tyloxapol - MCF7	-0.634	2	-0.674	0.21277	0.3448	100
415	verteporfin - MCF7	-0.57	2	-0.673	0.21385	0.3988	100
416	alverine - PC3	0.426	2	0.673	0.2141	0.1987	100
417	scoulerine - MCF7	-0.613	2	-0.672	0.21538	0.3166	100
418	phenformin - PC3	-0.598	2	-0.671	0.21637	0.2162	100
419	0317956-0000 - MCF7	0.264	4	0.481	0.2164	0.3938	75
420	irinotecan - MCF7	-0.578	2	-0.671	0.21665	0.3895	100
421	iopromide - MCF7	0.431	2	0.671	0.21677	0.3165	100
422	furaltadone - MCF7	-0.576	3	-0.554	0.21681	0.355	100
423	ethaverine - MCF7	-0.596	2	-0.671	0.21725	0.2667	100
424	neomycin - MCF7	-0.575	2	-0.671	0.21744	0.2527	100
425	sulfaguanidine - PC3	-0.59	2	-0.67	0.21786	0.3384	100
426	methacholine chloride - MCF7	-0.686	2	-0.67	0.21806	0.4	100
427	oxaprozin - MCF7	-0.375	4	-0.482	0.21846	0.3873	75
428	papaverine - MCF7	-0.602	2	-0.669	0.21921	0.3241	100
429	isometheptene - MCF7	0.437	2	0.668	0.22047	0.2675	100
430	ketanserin - MCF7	-0.618	2	-0.668	0.2208	0.3757	100
431	Prestwick-685 - MCF7	-0.568	2	-0.668	0.22102	0.3832	100
432	nalidixic acid - PC3	-0.54	2	-0.667	0.22194	0.3333	100
433	carmustine - MCF7	0.603	2	0.666	0.22259	0.3012	100
434	stachydrine - MCF7	0.547	2	0.666	0.22275	0.2963	100
435	ticlopidine - MCF7	0.436	2	0.666	0.22343	0.3457	100
436	nipecotic acid - MCF7	-0.509	2	-0.666	0.22397	0.2235	100
437	dexamethasone - PC3	0.395	2	0.665	0.22452	0.4833	100
438	edrophonium chloride - PC3	-0.494	2	-0.665	0.22458	0.2727	100
439	kanamycin - MCF7	-0.505	2	-0.665	0.22536	0.2683	100
440	3-acetylcoumarin - MCF7	-0.514	3	-0.549	0.22546	0.3517	100
441	ouabain - MCF7	-0.489	2	-0.665	0.22558	0.3368	100
442	cotinine - PC3	-0.496	2	-0.664	0.22705	0.434	100
443	norethisterone - MCF7	-0.555	2	-0.663	0.22727	0.2434	100
444	testosterone - MCF7	-0.514	3	-0.548	0.22773	0.329	100
445	dimenhydrinate - MCF7	0.49	2	0.662	0.22816	0.4099	100
446	mestranol - MCF7	-0.616	2	-0.663	0.2285	0.2612	100
447	sulfasalazine - MCF7	-0.496	3	-0.548	0.22863	0.3025	100
448	nocodazole - PC3	-0.525	2	-0.662	0.22882	0.3015	100
449	monobenzone - MCF7	-0.634	2	-0.662	0.22898	0.2671	100
450	theophylline - MCF7	-0.625	2	-0.662	0.22915	0.2866	100
451	PHA-00767505E - PC3	0.331	2	0.661	0.23057	0.3086	100
452	SB-203580 - PC3	-0.513	2	-0.66	0.23198	0.2784	100
453	tiabendazole - MCF7	-0.535	2	-0.659	0.23291	0.3202	100
454	suramin sodium - PC3	0.377	2	0.658	0.23377	0.4477	100
455	11-deoxy-16,16-dimethylprostaglandin E2 - MCF7	-0.496	2	-0.658	0.2341	0.2063	100
456	metampicillin - MCF7	0.472	2	0.657	0.23556	0.3222	100
457	azacitidine - MCF7	-0.594	2	-0.657	0.23579	0.4	100
458	moxisylyte - MCF7	-0.505	2	-0.656	0.2375	0.4514	100
459	betaxolol - MCF7	-0.564	2	-0.656	0.23774	0.3077	100
460	chlorzoxazone - MCF7	-0.573	2	-0.656	0.23794	0.4649	100
461	fluocinonide - PC3	-0.511	2	-0.655	0.23842	0.3077	100
462	methazolamide - MCF7	-0.597	2	-0.655	0.23874	0.2604	100
463	chrysin - MCF7	-0.65	2	-0.655	0.23888	0.5217	100
464	hydrastinine - PC3	-0.523	2	-0.654	0.23953	0.335	100
465	methotrexate - MCF7	-0.618	3	-0.542	0.24008	0.4264	100
466	lidocaine - PC3	-0.514	2	-0.654	0.24015	0.3951	100
467	trimipramine - MCF7	-0.605	2	-0.653	0.24114	0.3308	100
468	SC-19220 - MCF7	-0.485	2	-0.653	0.24188	0.2038	100
469	loperamide - PC3	0.322	2	0.653	0.24216	0.2899	100
470	lisuride - PC3	0.386	2	0.652	0.24251	0.3667	100
471	estradiol - ssMCF7	0.46	2	0.652	0.24285	0.2919	100
472	pyrimethamine - PC3	0.408	2	0.652	0.24303	0.2795	100
473	cisapride - MCF7	-0.615	2	-0.651	0.24416	0.2308	100
474	naphazoline - PC3	0.297	2	0.651	0.2442	0.1597	100
475	CP-320650-01 - PC3	0.296	4	0.467	0.24574	0.625	75
476	azacyclonol - PC3	-0.544	2	-0.649	0.24635	0.3717	100
477	azathioprine - MCF7	-0.398	4	-0.469	0.24675	0.3267	75
478	anabasine - MCF7	-0.496	2	-0.649	0.24733	0.2593	100
479	trifluoperazine - HL60	-0.14	4	-0.468	0.2483	0.3906	50
480	deptropine - MCF7	-0.576	2	-0.648	0.24834	0.2481	100
481	phensuximide - MCF7	-0.609	2	-0.646	0.25067	0.2458	100
482	5182598 - MCF7	0.186	2	0.646	0.25112	0.4314	50
483	vorinostat - HL60	-0.484	3	-0.536	0.25198	0.7443	100
484	adiphenine - MCF7	0.361	2	0.645	0.2523	0.5059	50
485	spironolactone - MCF7	-0.605	2	-0.644	0.25438	0.3415	100
486	mafenide - MCF7	0.153	2	0.644	0.25438	0.1781	50
487	3-nitropropionic acid - MCF7	-0.502	2	-0.644	0.25506	0.2754	100
488	gabexate - MCF7	0.331	2	0.643	0.25514	0.4065	50
489	dropropizine - MCF7	0.253	2	0.643	0.25548	0.351	50
490	pyrithyldione - MCF7	0.272	2	0.642	0.25641	0.4529	50
491	Y-27632 - MCF7	-0.491	2	-0.642	0.2577	0.4536	100
492	proscillaridin - MCF7	0.233	2	0.64	0.25937	0.5929	50
493	estradiol - PC3	-0.263	8	-0.337	0.25951	0.3214	75
494	carteolol - MCF7	0.338	2	0.64	0.25969	0.2886	50
495	levcycloserine - PC3	-0.627	2	-0.638	0.26343	0.3951	100
496	flufenamic acid - PC3	-0.517	2	-0.636	0.26564	0.3866	100
497	CAY-10397 - PC3	0.211	2	0.635	0.26667	0.2101	50
498	6-bromoindirubin-3'-oxime - MCF7	0.384	3	0.529	0.26783	0.3302	66
499	methylprednisolone - MCF7	-0.499	2	-0.635	0.26798	0.2289	100
500	tinidazole - PC3	-0.526	2	-0.635	0.26816	0.3316	100
501	acebutolol - MCF7	0.367	2	0.632	0.27029	0.3648	50
502	syrosingopine - MCF7	0.271	2	0.632	0.27053	0.57	50
503	lomustine - MCF7	0.267	2	0.632	0.27071	0.3987	50
504	oxolinic acid - PC3	0.186	2	0.632	0.27112	0.2993	50
505	rotenone - PC3	0.155	2	0.631	0.27164	0.345	50
506	hydroflumethiazide - PC3	0.412	2	0.631	0.27194	0.5	50
507	sulfachlorpyridazine - MCF7	-0.549	2	-0.632	0.2721	0.2969	100
508	CP-319743 - PC3	0.313	2	0.631	0.27254	0.4286	50
509	hexamethonium bromide - MCF7	-0.529	2	-0.632	0.27275	0.441	100
510	hexetidine - MCF7	0.233	2	0.631	0.27277	0.5294	50
511	atropine oxide - PC3	-0.599	2	-0.631	0.27323	0.4153	100
512	esculetin - MCF7	0.184	2	0.63	0.27367	0.2699	50
513	benzthiazide - MCF7	-0.502	2	-0.631	0.27444	0.5319	100
514	clebopride - MCF7	0.315	2	0.63	0.27444	0.3257	50
515	equilin - MCF7	0.297	3	0.526	0.2748	0.4973	66
516	nalbuphine - MCF7	-0.491	2	-0.63	0.27617	0.3392	100
517	minaprine - PC3	-0.501	2	-0.629	0.27691	0.4867	100
518	digitoxigenin - MCF7	0.339	2	0.628	0.27715	0.6178	50
519	etamsylate - MCF7	-0.459	2	-0.629	0.27733	0.2888	100
520	gibberellic acid - MCF7	0.299	2	0.628	0.27745	0.4172	50
521	bromocriptine - MCF7	-0.505	2	-0.628	0.27834	0.4105	100
522	N-acetyl-L-leucine - MCF7	-0.561	2	-0.628	0.27906	0.419	100
523	trimethoprim - MCF7	-0.609	2	-0.627	0.27965	0.3086	100
524	mephentermine - PC3	-0.459	2	-0.627	0.28013	0.3626	100
525	octopamine - MCF7	-0.506	2	-0.627	0.28045	0.4063	100
526	harman - MCF7	-0.601	2	-0.626	0.28126	0.3702	100
527	pramocaine - MCF7	-0.307	3	-0.522	0.28135	0.3179	66
528	salbutamol - PC3	-0.455	2	-0.626	0.28166	0.3617	100
529	colistin - MCF7	0.255	2	0.625	0.28172	0.4309	50
530	domperidone - MCF7	-0.554	2	-0.625	0.28355	0.326	100
531	midodrine - MCF7	0.232	2	0.624	0.28391	0.2874	50
532	BCB000038 - MCF7	-0.535	2	-0.624	0.28401	0.4516	100
533	nabumetone - MCF7	-0.486	2	-0.624	0.28427	0.2414	100
534	pirlindole - MCF7	0.176	2	0.623	0.28437	0.2516	50
535	glycopyrronium bromide - PC3	-0.497	2	-0.624	0.28536	0.2662	100
536	SC-560 - MCF7	0.33	2	0.622	0.28679	0.4199	50
537	Prestwick-1103 - MCF7	0.22	2	0.621	0.28763	0.454	50
538	amylocaine - PC3	-0.525	2	-0.622	0.2881	0.3583	100
539	benzethonium chloride - MCF7	-0.568	2	-0.621	0.28955	0.4127	100
540	karakoline - MCF7	0.208	3	0.518	0.29088	0.1463	66
541	leflunomide - MCF7	0.28	2	0.619	0.29152	0.4125	50
542	dihydrostreptomycin - PC3	0.301	2	0.619	0.29198	0.363	50
543	aminoglutethimide - MCF7	0.217	2	0.618	0.29262	0.3674	50
544	5252917 - MCF7	-0.495	2	-0.618	0.29441	0.4699	100
545	CP-320650-01 - MCF7	0.224	4	0.446	0.29575	0.3068	75
546	0175029-0000 - MCF7	-0.554	2	-0.617	0.29582	0.211	100
547	altizide - MCF7	0.15	2	0.616	0.29582	0.2788	50
548	tropicamide - MCF7	-0.479	3	-0.515	0.29601	0.3396	100
549	xylazine - MCF7	-0.604	2	-0.617	0.29639	0.4635	100
550	disulfiram - PC3	0.254	2	0.615	0.29705	0.4972	50
551	racecadotril - MCF7	0.232	2	0.615	0.29727	0.3718	50
552	fulvestrant - HL60	0.105	6	0.371	0.29745	0.4706	66
553	doxycycline - MCF7	0.416	3	0.514	0.29962	0.38	66
554	quinostatin - MCF7	-0.64	2	-0.615	0.29963	0.5954	100
555	semustine - PC3	0.241	2	0.613	0.30091	0.5529	50
556	etomidate - MCF7	-0.572	2	-0.613	0.30204	0.4706	100
557	cefmetazole - MCF7	-0.471	2	-0.613	0.30226	0.268	100
558	chloroquine - MCF7	0.205	2	0.612	0.30262	0.2914	50
559	puromycin - MCF7	0.251	2	0.611	0.30401	0.5914	50
560	flunarizine - MCF7	-0.553	2	-0.61	0.30689	0.4218	100
561	arachidonyltrifluoromethane - MCF7	0.288	2	0.609	0.30707	0.4151	50
562	oxolamine - MCF7	0.282	2	0.608	0.30842	0.3019	50
563	quinisocaine - MCF7	-0.621	2	-0.609	0.3087	0.25	100
564	fursultiamine - MCF7	0.288	2	0.606	0.31194	0.4118	50
565	rilmenidine - MCF7	0.164	2	0.604	0.31496	0.2168	50
566	furazolidone - MCF7	0.295	2	0.604	0.31552	0.4944	50
567	levomepromazine - PC3	0.243	2	0.603	0.31576	0.5674	50
568	rosiglitazone - PC3	0.363	3	0.507	0.31638	0.5772	66
569	sirolimus - PC3	-0.16	8	-0.32	0.31685	0.6761	50
570	penbutolol - MCF7	0.286	2	0.602	0.31781	0.5103	50
571	sulfadimidine - PC3	0.248	2	0.602	0.31795	0.3938	50
572	roxarsone - MCF7	-0.452	2	-0.603	0.31824	0.2393	100
573	novobiocin - PC3	0.147	2	0.602	0.3186	0.1957	50
574	gentamicin - PC3	0.286	2	0.601	0.31983	0.5399	50
575	tolfenamic acid - PC3	-0.506	2	-0.602	0.32015	0.36	100
576	flufenamic acid - MCF7	-0.436	3	-0.504	0.32027	0.3846	100
577	pentoxyverine - MCF7	-0.502	2	-0.602	0.32039	0.4352	100
578	CP-863187 - MCF7	0.351	2	0.6	0.3218	0.4459	50
579	corbadrine - MCF7	-0.567	2	-0.601	0.32192	0.5	100
580	pargyline - MCF7	-0.516	2	-0.6	0.32311	0.48	100
581	Prestwick-675 - PC3	0.236	2	0.599	0.32319	0.2764	50
582	nitrofurantoin - MCF7	-0.548	2	-0.6	0.32331	0.2388	100
583	benfluorex - MCF7	0.426	2	0.598	0.32496	0.4361	50
584	halcinonide - MCF7	-0.455	2	-0.598	0.32532	0.2605	100
585	acenocoumarol - MCF7	0.28	2	0.597	0.3258	0.4266	50
586	metyrapone - MCF7	-0.5	2	-0.598	0.32594	0.3044	100
587	clemastine - MCF7	0.359	2	0.597	0.32606	0.59	50
588	torasemide - MCF7	-0.523	2	-0.598	0.32612	0.407	100
589	phenylpropanolamine - MCF7	-0.513	2	-0.598	0.32657	0.3631	100
590	estriol - MCF7	-0.456	2	-0.597	0.32687	0.3727	100
591	benzocaine - MCF7	0.368	2	0.596	0.32777	0.5215	50
592	blebbistatin - MCF7	-0.507	2	-0.597	0.32785	0.4662	100
593	canrenoic acid - PC3	-0.496	2	-0.597	0.32836	0.4689	100
594	aceclofenac - MCF7	0.209	2	0.594	0.33045	0.2432	50
595	thiostrepton - MCF7	-0.505	2	-0.594	0.33166	0.5283	100
596	isoniazid - MCF7	0.352	2	0.593	0.33184	0.1625	50
597	piroxicam - MCF7	-0.469	2	-0.593	0.33284	0.3466	100
598	erastin - PC3	0.244	2	0.593	0.33307	0.5337	50
599	withaferin A - MCF7	0.203	2	0.592	0.33451	0.6508	50
600	todralazine - PC3	0.299	2	0.592	0.33498	0.1915	50
601	neomycin - PC3	-0.462	2	-0.592	0.33508	0.495	100
602	pridinol - MCF7	-0.516	2	-0.592	0.33562	0.3642	100
603	ciclacillin - PC3	0.202	2	0.591	0.3362	0.2324	50
604	dobutamine - MCF7	0.21	2	0.59	0.33771	0.3264	50
605	helveticoside - PC3	0.332	2	0.59	0.33793	0.7702	50
606	meteneprost - MCF7	0.414	2	0.59	0.33822	0.2824	50
607	valinomycin - PC3	0.361	2	0.589	0.3392	0.5847	50
608	pyrazinamide - MCF7	-0.547	2	-0.589	0.34037	0.5027	100
609	mebendazole - PC3	-0.562	2	-0.589	0.34081	0.3554	100
610	LY-294002 - PC3	-0.189	12	-0.257	0.34211	0.8166	58
611	indoprofen - MCF7	0.226	2	0.586	0.34347	0.5517	50
612	clofilium tosylate - MCF7	-0.509	2	-0.587	0.34355	0.4474	100
613	Gly-His-Lys - PC3	0.235	2	0.586	0.34379	0.6057	50
614	fluocinonide - MCF7	-0.297	3	-0.494	0.34615	0.4481	66
615	bisacodyl - MCF7	-0.491	2	-0.585	0.34624	0.4583	100
616	semustine - MCF7	0.147	2	0.585	0.34644	0.4237	50
617	famprofazone - MCF7	-0.261	3	-0.493	0.34657	0.3375	66
618	benserazide - MCF7	-0.289	3	-0.493	0.34733	0.2367	66
619	brinzolamide - MCF7	0.383	2	0.583	0.34793	0.3962	50
620	levocabastine - MCF7	-0.452	2	-0.584	0.3482	0.4637	100
621	nicergoline - PC3	0.308	2	0.583	0.3485	0.3068	50
622	pheneticillin - MCF7	0.272	2	0.583	0.34896	0.3577	50
623	mephenesin - PC3	-0.544	2	-0.583	0.35053	0.4944	100
624	butamben - MCF7	0.304	2	0.582	0.35093	0.4412	50
625	oxolinic acid - MCF7	-0.542	2	-0.582	0.35095	0.5	100
626	mepenzolate bromide - MCF7	-0.564	2	-0.581	0.3522	0.3931	100
627	monorden - PC3	0.14	5	0.385	0.35236	0.528	60
628	perphenazine - MCF7	0.29	2	0.58	0.35329	0.6071	50
629	exisulind - MCF7	0.188	2	0.579	0.35455	0.3116	50
630	bromocriptine - PC3	-0.505	2	-0.58	0.35481	0.5734	100
631	isocorydine - MCF7	-0.55	2	-0.579	0.35751	0.4157	100
632	zimeldine - PC3	-0.445	2	-0.577	0.3594	0.601	100
633	benzylpenicillin - MCF7	-0.517	2	-0.577	0.36023	0.4607	100
634	homochlorcyclizine - MCF7	-0.526	2	-0.575	0.36302	0.5323	100
635	prazosin - MCF7	-0.278	4	-0.423	0.36346	0.3776	75
636	terguride - PC3	0.216	2	0.573	0.36516	0.4803	50
637	ciprofloxacin - PC3	0.249	2	0.573	0.36564	0.4931	50
638	karakoline - PC3	0.277	2	0.572	0.36596	0.4302	50
639	PNU-0230031 - PC3	0.163	4	0.42	0.36671	0.2756	50
640	gabapentin - MCF7	-0.415	2	-0.573	0.36687	0.3706	100
641	orphenadrine - PC3	0.157	2	0.572	0.36737	0.5714	50
642	H-89 - PC3	0.271	2	0.571	0.36813	0.2536	50
643	ifenprodil - MCF7	-0.531	2	-0.572	0.36834	0.5455	100
644	piribedil - MCF7	0.218	2	0.571	0.36842	0.2977	50
645	valinomycin - MCF7	0.299	2	0.571	0.3688	0.6163	50
646	sulfadimethoxine - PC3	0.243	2	0.57	0.37115	0.5174	50
647	dilazep - MCF7	-0.589	2	-0.57	0.37117	0.4097	100
648	bretylium tosilate - MCF7	0.271	2	0.569	0.37208	0.5796	50
649	miconazole - PC3	-0.445	2	-0.569	0.37296	0.3284	100
650	trimethoprim - PC3	0.267	2	0.568	0.3731	0.3791	50
651	tubocurarine chloride - MCF7	0.223	2	0.568	0.37351	0.4384	50
652	glafenine - MCF7	-0.505	2	-0.568	0.37493	0.5359	100
653	sulpiride - PC3	-0.585	2	-0.568	0.3752	0.5771	100
654	ketorolac - MCF7	0.18	2	0.566	0.37634	0.4604	50
655	famotidine - MCF7	0.198	2	0.566	0.37759	0.3125	50
656	bepridil - MCF7	-0.46	2	-0.567	0.37777	0.512	100
657	fusaric acid - MCF7	-0.57	2	-0.566	0.37793	0.5744	100
658	trimethobenzamide - PC3	0.251	2	0.565	0.37795	0.475	50
659	dicoumarol - MCF7	0.191	3	0.481	0.37864	0.3269	66
660	erastin - MCF7	-0.447	2	-0.566	0.37908	0.443	100
661	ursolic acid - MCF7	0.33	2	0.564	0.38011	0.6178	50
662	ornidazole - MCF7	0.244	2	0.564	0.38063	0.3008	50
663	sulfabenzamide - MCF7	-0.526	2	-0.565	0.38065	0.5889	100
664	eldeline - MCF7	-0.339	3	-0.48	0.38146	0.2744	66
665	sulfaguanidine - MCF7	0.204	2	0.563	0.38182	0.4493	50
666	mefloquine - PC3	-0.406	2	-0.564	0.38214	0.5172	100
667	levonorgestrel - MCF7	-0.391	3	-0.479	0.38294	0.471	66
668	sulfamerazine - MCF7	-0.443	3	-0.479	0.38326	0.4922	66
669	doxylamine - PC3	0.16	2	0.562	0.38353	0.2679	50
670	dihydroergotamine - MCF7	-0.459	2	-0.563	0.38357	0.3311	100
671	hycanthone - MCF7	-0.408	2	-0.563	0.38379	0.4876	100
672	gossypol - PC3	0.311	2	0.561	0.38491	0.6264	50
673	metamizole sodium - MCF7	-0.34	3	-0.477	0.38749	0.5801	66
674	Prestwick-1100 - PC3	-0.42	2	-0.56	0.3885	0.3648	100
675	metrizamide - MCF7	0.272	2	0.558	0.39008	0.5563	50
676	ornidazole - PC3	-0.502	2	-0.558	0.39115	0.6077	100
677	pinacidil - MCF7	0.186	2	0.557	0.39192	0.3137	50
678	ticlopidine - PC3	-0.533	2	-0.557	0.39312	0.5615	100
679	acebutolol - PC3	-0.5	2	-0.557	0.39336	0.366	100
680	josamycin - MCF7	0.27	2	0.556	0.39415	0.6387	50
681	homosalate - MCF7	0.277	2	0.555	0.39471	0.3951	50
682	amantadine - MCF7	0.358	2	0.555	0.39534	0.5818	50
683	etidronic acid - MCF7	-0.433	2	-0.556	0.39536	0.4503	100
684	chlorambucil - MCF7	0.168	2	0.554	0.39731	0.3684	50
685	pindolol - PC3	0.254	2	0.553	0.39801	0.4013	50
686	clozapine - PC3	-0.408	3	-0.473	0.39909	0.453	66
687	oxymetazoline - PC3	-0.445	2	-0.553	0.40087	0.5402	100
688	0179445-0000 - PC3	0.07	4	0.408	0.40128	0.4157	50
689	fenoprofen - MCF7	-0.407	3	-0.472	0.40177	0.4973	66
690	iloprost - MCF7	0.357	2	0.551	0.40214	0.5828	50
691	6-bromoindirubin-3'-oxime - PC3	-0.417	4	-0.41	0.40226	0.7114	75
692	liothyronine - MCF7	-0.502	2	-0.552	0.40268	0.5326	100
693	raloxifene - HL60	0.246	2	0.55	0.40348	0.3444	50
694	epitiostanol - MCF7	0.304	2	0.55	0.40363	0.5897	50
695	dinoprostone - PC3	-0.39	2	-0.55	0.40483	0.4436	100
696	troglitazone - MCF7	-0.282	7	-0.316	0.4058	0.5364	71
697	0317956-0000 - PC3	0.178	4	0.407	0.40608	0.3876	50
698	fenofibrate - MCF7	0.292	2	0.549	0.40612	0.4935	50
699	PNU-0251126 - PC3	-0.382	4	-0.408	0.40795	0.5867	75
700	antimycin A - PC3	-0.508	2	-0.549	0.40821	0.55	100
701	phenacetin - MCF7	0.243	2	0.548	0.40841	0.42	50
702	acetylsalicylic acid - HL60	0.056	3	0.468	0.40844	0.3333	66
703	triamcinolone - PC3	0.266	2	0.547	0.4092	0.4406	50
704	levamisole - MCF7	-0.592	2	-0.548	0.4095	0.465	100
705	amitriptyline - MCF7	0.155	3	0.468	0.40968	0.5792	66
706	pizotifen - MCF7	0.258	2	0.547	0.40974	0.5445	50
707	ethisterone - MCF7	-0.231	3	-0.468	0.41014	0.3179	66
708	pirenzepine - PC3	-0.449	2	-0.547	0.41081	0.4965	100
709	vinburnine - MCF7	-0.408	2	-0.546	0.41236	0.4699	100
710	urapidil - MCF7	-0.443	2	-0.545	0.41334	0.4578	100
711	fulvestrant - MCF7	-0.205	21	-0.186	0.41355	0.8467	52
712	nortriptyline - MCF7	-0.401	2	-0.545	0.41373	0.4234	100
713	convolamine - MCF7	0.415	2	0.544	0.41387	0.481	50
714	resveratrol - PC3	-0.465	2	-0.545	0.41447	0.3952	100
715	difenidol - MCF7	-0.579	2	-0.544	0.41523	0.6575	100
716	(-)-MK-801 - MCF7	-0.593	2	-0.544	0.4156	0.5118	100
717	benzamil - PC3	0.244	2	0.543	0.41578	0.4969	50
718	bephenium hydroxynaphthoate - MCF7	-0.414	3	-0.466	0.41595	0.3822	66
719	nialamide - PC3	-0.502	2	-0.544	0.41664	0.7073	100
720	ethambutol - PC3	0.265	2	0.543	0.41682	0.3529	50
721	atracurium besilate - MCF7	0.268	2	0.543	0.41727	0.569	50
722	diltiazem - MCF7	-0.518	2	-0.543	0.41855	0.574	100
723	baclofen - PC3	-0.51	2	-0.543	0.41884	0.5979	100
724	amphotericin B - MCF7	0.24	2	0.542	0.41946	0.4207	50
725	rifabutin - MCF7	0.15	2	0.541	0.42081	0.6277	50
726	vinpocetine - MCF7	-0.567	2	-0.541	0.42129	0.5969	100
727	estropipate - MCF7	0.366	2	0.541	0.42195	0.6529	50
728	vincamine - PC3	0.204	2	0.54	0.4222	0.5069	50
729	troleandomycin - PC3	-0.392	2	-0.541	0.4227	0.5031	100
730	Prestwick-1080 - MCF7	0.302	2	0.54	0.42286	0.4	50
731	merbromin - MCF7	0.325	2	0.54	0.4234	0.6489	50
732	progesterone - MCF7	-0.535	2	-0.54	0.42346	0.4088	100
733	finasteride - PC3	0.28	2	0.539	0.42429	0.3605	50
734	iocetamic acid - MCF7	-0.525	2	-0.54	0.42437	0.3086	100
735	NU-1025 - MCF7	-0.372	2	-0.539	0.42566	0.4301	100
736	moroxydine - MCF7	0.284	2	0.538	0.42632	0.6627	50
737	tribenoside - MCF7	0.22	2	0.538	0.42705	0.4301	50
738	famotidine - PC3	-0.503	2	-0.538	0.42715	0.4686	100
739	econazole - MCF7	0.181	2	0.538	0.42769	0.7382	50
740	asiaticoside - MCF7	-0.457	2	-0.537	0.4289	0.6213	100
741	oxyphenbutazone - MCF7	0.326	2	0.537	0.42914	0.7048	50
742	alpha-yohimbine - MCF7	0.352	2	0.537	0.4295	0.4706	50
743	imipenem - MCF7	-0.569	2	-0.537	0.42956	0.5872	100
744	amrinone - MCF7	0.296	2	0.536	0.4297	0.4968	50
745	alclometasone - MCF7	-0.449	2	-0.537	0.42986	0.4611	100
746	tolnaftate - PC3	-0.447	2	-0.536	0.43002	0.5274	100
747	talampicillin - MCF7	-0.513	2	-0.536	0.43016	0.4913	100
748	CP-944629 - PC3	-0.479	2	-0.536	0.43101	0.7513	100
749	metixene - MCF7	0.317	2	0.535	0.43193	0.5361	50
750	tropicamide - PC3	0.158	2	0.535	0.4322	0.3395	50
751	CP-863187 - PC3	-0.553	2	-0.535	0.43226	0.5771	100
752	copper sulfate - MCF7	0.221	2	0.535	0.43242	0.5263	50
753	amoxapine - PC3	-0.476	2	-0.535	0.4327	0.6034	100
754	acacetin - PC3	0.242	2	0.535	0.433	0.4211	50
755	5194442 - PC3	-0.431	2	-0.534	0.43348	0.6478	100
756	valproic acid - MCF7	-0.176	31	-0.151	0.4336	0.7305	58
757	praziquantel - MCF7	0.169	2	0.534	0.43381	0.4323	50
758	glipizide - PC3	-0.485	2	-0.534	0.43389	0.6591	100
759	sulfinpyrazone - MCF7	0.223	2	0.534	0.43443	0.3212	50
760	acetylsalicylic acid - PC3	-0.526	2	-0.533	0.43495	0.4972	100
761	quinethazone - MCF7	-0.456	2	-0.533	0.43515	0.4916	100
762	dyclonine - MCF7	0.332	2	0.533	0.43527	0.5764	50
763	naproxen - HL60	0.229	2	0.533	0.43638	0.5801	50
764	hesperetin - PC3	-0.367	2	-0.532	0.43745	0.6053	100
765	ofloxacin - PC3	-0.444	2	-0.532	0.43765	0.6354	100
766	tocainide - MCF7	0.285	2	0.532	0.43769	0.566	50
767	esculin - MCF7	-0.444	2	-0.531	0.43835	0.4842	100
768	prednisolone - MCF7	0.214	3	0.457	0.43853	0.4479	66
769	desipramine - MCF7	0.208	2	0.531	0.43906	0.6089	50
770	chlormezanone - MCF7	0.216	2	0.531	0.4399	0.3765	50
771	antimycin A - MCF7	-0.489	2	-0.53	0.44012	0.4852	100
772	loracarbef - MCF7	0.238	2	0.53	0.44065	0.4834	50
773	terfenadine - MCF7	-0.472	2	-0.53	0.44105	0.6102	100
774	hydroquinine - MCF7	0.328	2	0.53	0.44193	0.5266	50
775	alimemazine - MCF7	0.197	2	0.529	0.44284	0.5357	50
776	cetirizine - MCF7	-0.457	2	-0.529	0.44348	0.746	100
777	paroxetine - MCF7	0.277	2	0.529	0.44364	0.329	50
778	molsidomine - MCF7	-0.372	2	-0.528	0.44513	0.4599	100
779	oleandomycin - PC3	-0.378	2	-0.528	0.44562	0.5879	100
780	0198306-0000 - PC3	-0.514	2	-0.527	0.44712	0.6631	100
781	apramycin - MCF7	-0.5	2	-0.524	0.45125	0.5307	100
782	bacitracin - MCF7	0.242	2	0.523	0.45358	0.4355	50
783	flunixin - MCF7	-0.505	2	-0.522	0.45531	0.5503	100
784	5279552 - MCF7	0.315	2	0.522	0.45594	0.4583	50
785	trichlormethiazide - MCF7	-0.358	2	-0.522	0.45644	0.5695	100
786	nadide - MCF7	-0.397	2	-0.521	0.45708	0.5158	100
787	spiramycin - MCF7	-0.356	3	-0.45	0.45764	0.3671	66
788	flumetasone - PC3	-0.551	2	-0.521	0.45803	0.5882	100
789	isoxicam - MCF7	0.19	2	0.521	0.45827	0.642	50
790	wortmannin - HL60	0.166	4	0.391	0.45887	0.6129	50
791	tetracaine - MCF7	0.244	2	0.52	0.45974	0.5633	50
792	pirenzepine - MCF7	0.184	2	0.52	0.46002	0.4589	50
793	clotrimazole - MCF7	-0.278	3	-0.449	0.4611	0.6191	66
794	apomorphine - PC3	-0.464	2	-0.519	0.46119	0.4715	100
795	etoposide - MCF7	0.164	2	0.519	0.46272	0.7396	50
796	rosiglitazone - HL60	-0.038	4	0.389	0.46295	0.4071	50
797	2-aminobenzenesulfonamide - MCF7	0.372	2	0.518	0.4632	0.4	50
798	pirinixic acid - MCF7	-0.502	2	-0.518	0.46364	0.3696	100
799	5155877 - PC3	0.177	2	0.517	0.4657	0.6391	50
800	foliosidine - PC3	0.284	2	0.516	0.46654	0.2889	50
801	bumetanide - MCF7	0.371	2	0.516	0.46737	0.7095	50
802	orciprenaline - MCF7	0.212	2	0.516	0.46759	0.3946	50
803	PF-00562151-00 - PC3	0.109	4	0.388	0.46824	0.4589	50
804	cimetidine - MCF7	0.331	2	0.515	0.46835	0.4211	50
805	cimetidine - PC3	-0.323	2	-0.515	0.4695	0.5309	100
806	pentetic acid - MCF7	-0.384	3	-0.446	0.46995	0.5063	66
807	cobalt chloride - MCF7	0.192	3	0.445	0.47102	0.5081	66
808	triamcinolone - MCF7	0.275	2	0.514	0.47165	0.4843	50
809	fluorometholone - MCF7	-0.401	2	-0.514	0.47171	0.3923	100
810	capsaicin - MCF7	-0.332	2	-0.514	0.47207	0.4753	100
811	isotretinoin - MCF7	0.346	2	0.513	0.4734	0.5471	50
812	pheniramine - PC3	-0.422	2	-0.513	0.47403	0.5361	100
813	hydrastine hydrochloride - MCF7	-0.513	2	-0.512	0.47632	0.6243	100
814	etynodiol - MCF7	0.311	2	0.511	0.4767	0.6339	50
815	nomifensine - MCF7	-0.462	2	-0.511	0.47795	0.671	100
816	4-hydroxyphenazone - MCF7	0.162	2	0.51	0.47805	0.4532	50
817	cyclic adenosine monophosphate - MCF7	0.213	2	0.51	0.47897	0.5066	50
818	nifedipine - PC3	0.367	2	0.51	0.4792	0.4721	50
819	droperidol - MCF7	-0.547	2	-0.51	0.47936	0.5897	100
820	hemicholinium - MCF7	-0.446	2	-0.509	0.48143	0.6122	100
821	nicardipine - MCF7	-0.378	2	-0.508	0.48296	0.471	100
822	lynestrenol - PC3	-0.38	2	-0.508	0.48332	0.4533	100
823	halcinonide - PC3	0.189	2	0.508	0.48342	0.4044	50
824	dinoprostone - MCF7	0.362	2	0.507	0.48372	0.3404	50
825	gallamine triethiodide - PC3	0.246	2	0.507	0.48487	0.4507	50
826	piretanide - MCF7	0.226	2	0.507	0.48509	0.3824	50
827	bromopride - PC3	-0.412	2	-0.507	0.48545	0.4602	100
828	pivampicillin - MCF7	0.263	2	0.506	0.48644	0.4928	50
829	mepenzolate bromide - PC3	-0.532	2	-0.506	0.48666	0.5896	100
830	PNU-0293363 - PC3	-0.361	2	-0.506	0.48698	0.4085	100
831	guanadrel - PC3	-0.314	2	-0.505	0.48879	0.4228	100
832	prochlorperazine - MCF7	-0.282	9	-0.262	0.48904	0.6937	66
833	2,6-dimethylpiperidine - PC3	-0.467	2	-0.505	0.48914	0.5125	100
834	triamterene - MCF7	0.268	2	0.505	0.4892	0.3788	50
835	withaferin A - PC3	-0.368	2	-0.505	0.4895	0.55	100
836	epirizole - MCF7	-0.526	2	-0.505	0.48992	0.6319	100
837	dinoprost - MCF7	0.397	2	0.504	0.4904	0.4359	50
838	SC-58125 - MCF7	-0.452	2	-0.504	0.49177	0.5	100
839	spiradoline - PC3	-0.402	2	-0.503	0.49266	0.6054	100
840	meclofenoxate - MCF7	-0.399	3	-0.437	0.49459	0.5363	66
841	cefoxitin - MCF7	0.35	2	0.502	0.49491	0.4783	50
842	rotenone - MCF7	-0.37	2	-0.502	0.49505	0.4015	100
843	diltiazem - PC3	-0.478	2	-0.502	0.49543	0.788	100
844	(-)-isoprenaline - MCF7	-0.224	2	-0.501	0.49688	0.4881	50
845	tamoxifen - MCF7	0.057	4	0.379	0.49689	0.5602	50
846	BAS-012416453 - MCF7	0.294	2	0.5	0.49785	0.6443	50
847	piperacetazine - MCF7	0.299	2	0.499	0.50125	0.6279	50
848	hydroflumethiazide - MCF7	-0.28	2	-0.499	0.50215	0.7322	50
849	PNU-0230031 - MCF7	0.097	4	0.377	0.50317	0.4419	50
850	sitosterol - MCF7	-0.38	2	-0.499	0.50368	0.7634	50
851	hydralazine - MCF7	-0.295	3	-0.433	0.50517	0.6166	66
852	myosmine - PC3	0.144	2	0.498	0.50684	0.5036	50
853	hesperetin - MCF7	-0.418	2	-0.497	0.50889	0.6994	50
854	noretynodrel - MCF7	-0.29	2	-0.497	0.50964	0.6781	50
855	diethylcarbamazine - MCF7	0.027	2	0.497	0.51036	0.156	50
856	F0447-0125 - MCF7	-0.338	2	-0.497	0.51097	0.7025	50
857	fluphenazine - MCF7	-0.208	10	-0.244	0.51187	0.7087	70
858	thiamazole - MCF7	0.218	3	0.43	0.51202	0.589	66
859	5707885 - PC3	0.088	2	0.496	0.51364	0.6543	50
860	calcium folinate - PC3	-0.185	2	-0.496	0.51485	0.5467	50
861	chlorprothixene - MCF7	0.164	2	0.495	0.51936	0.5625	50
862	gossypol - MCF7	0.109	3	0.425	0.52418	0.6257	66
863	vancomycin - MCF7	0.082	2	0.493	0.52507	0.637	50
864	sulfathiazole - PC3	0.098	2	0.493	0.5264	0.6567	50
865	trifluoperazine - PC3	-0.414	3	-0.425	0.52752	0.6466	66
866	MS-275 - PC3	-0.319	2	-0.492	0.52835	0.6914	50
867	(+)-chelidonine - MCF7	-0.066	2	-0.492	0.53145	0.3154	50
868	omeprazole - MCF7	-0.356	2	-0.491	0.53263	0.8042	50
869	naftidrofuryl - MCF7	0.212	2	0.491	0.53296	0.5803	50
870	meclofenamic acid - MCF7	0.172	2	0.491	0.5342	0.6516	50
871	naltrexone - PC3	0.118	2	0.49	0.5361	0.6241	50
872	diphenylpyraline - PC3	0.13	2	0.49	0.53746	0.3684	50
873	bupropion - MCF7	-0.237	2	-0.49	0.53893	0.5338	50
874	solanine - MCF7	-0.183	2	-0.489	0.53954	0.372	50
875	PF-00539758-00 - PC3	0.14	2	0.489	0.5405	0.6597	50
876	glipizide - MCF7	0.028	2	0.489	0.5405	0.2482	50
877	guanfacine - MCF7	-0.379	3	-0.418	0.54573	0.7515	66
878	calycanthine - MCF7	0.179	2	0.488	0.54577	0.4	50
879	citalopram - PC3	0.038	2	0.487	0.54748	0.6568	50
880	dehydrocholic acid - PC3	0.065	2	0.487	0.54825	0.6115	50
881	piromidic acid - MCF7	-0.347	2	-0.487	0.54952	0.7753	50
882	terguride - HL60	-0.088	2	-0.487	0.54952	0.4328	50
883	colchicine - MCF7	-0.263	3	-0.416	0.5499	0.6795	66
884	isoetarine - MCF7	-0.27	2	-0.487	0.54996	0.6145	50
885	epirizole - PC3	0.127	2	0.486	0.55119	0.3333	50
886	nimodipine - MCF7	0.151	2	0.486	0.55211	0.5095	50
887	tacrine - MCF7	0.113	2	0.486	0.55275	0.3885	50
888	11-deoxy-16,16-dimethylprostaglandin E2 - PC3	-0.179	2	-0.486	0.55286	0.6556	50
889	amprolium - MCF7	-0.227	2	-0.485	0.55551	0.8198	50
890	flucytosine - MCF7	-0.424	2	-0.485	0.55551	0.6546	50
891	lactobionic acid - MCF7	0.088	2	0.485	0.55674	0.3643	50
892	pirinixic acid - PC3	0.059	2	0.484	0.55853	0.6096	50
893	Prestwick-665 - MCF7	-0.423	2	-0.484	0.55929	0.5267	50
894	Prestwick-1084 - MCF7	-0.389	2	-0.484	0.56229	0.8663	50
895	nilutamide - MCF7	-0.082	2	-0.484	0.56229	0.4138	50
896	streptozocin - MCF7	0.116	2	0.483	0.5633	0.5177	50
897	furaltadone - PC3	-0.195	2	-0.483	0.56404	0.7528	50
898	tolazoline - MCF7	0.127	2	0.483	0.56463	0.6025	50
899	josamycin - PC3	0.11	2	0.483	0.56517	0.673	50
900	6-benzylaminopurine - MCF7	-0.38	3	-0.41	0.56654	0.5629	66
901	STOCK1N-35215 - PC3	0.023	2	0.482	0.56694	0.6705	50
902	BCB000040 - MCF7	0.109	2	0.482	0.56746	0.4716	50
903	prochlorperazine - PC3	-0.38	3	-0.41	0.5679	0.65	66
904	vanoxerine - MCF7	0.081	2	0.482	0.56799	0.7841	50
905	ciclosporin - MCF7	0.012	4	0.359	0.56808	0.6358	50
906	aciclovir - PC3	0.124	2	0.482	0.56875	0.7988	50
907	diflunisal - PC3	-0.256	2	-0.481	0.57128	0.7129	50
908	hydrocortisone - MCF7	-0.416	2	-0.481	0.57128	0.6243	50
909	(-)-atenolol - MCF7	-0.277	2	-0.481	0.57205	0.5743	50
910	cyclopenthiazide - MCF7	-0.174	2	-0.481	0.57205	0.5426	50
911	propoxycaine - MCF7	-0.414	2	-0.48	0.5741	0.6505	50
912	sulfamethoxazole - MCF7	-0.225	2	-0.48	0.57483	0.4341	50
913	prilocaine - MCF7	-0.267	3	-0.406	0.57812	0.5714	66
914	oxetacaine - PC3	-0.235	2	-0.479	0.57829	0.6081	50
915	butoconazole - MCF7	0.068	2	0.479	0.57841	0.7	50
916	cinchocaine - MCF7	-0.187	2	-0.479	0.57883	0.6708	50
917	clozapine - MCF7	0.109	10	0.232	0.57961	0.6591	50
918	phentolamine - MCF7	0.148	4	0.355	0.57968	0.6734	50
919	tetrahydroalstonine - MCF7	0.082	2	0.479	0.57998	0.4578	50
920	procaine - PC3	-0.28	2	-0.478	0.58102	0.8088	50
921	estrone - MCF7	-0.085	2	-0.478	0.58281	0.5298	50
922	lanatoside C - PC3	0.186	2	0.478	0.5831	0.8491	50
923	scopolamine - MCF7	-0.382	2	-0.477	0.58537	0.6101	50
924	bendroflumethiazide - MCF7	-0.317	3	-0.403	0.58567	0.7135	66
925	metronidazole - PC3	0.17	2	0.477	0.58613	0.7662	50
926	naftifine - MCF7	0.158	2	0.477	0.58748	0.7879	50
927	NS-398 - MCF7	0.051	2	0.477	0.58811	0.6458	50
928	diclofenac - MCF7	0.127	3	0.402	0.58823	0.4474	66
929	pralidoxime - MCF7	0.107	2	0.476	0.58921	0.5259	50
930	minocycline - MCF7	0.174	3	0.402	0.5895	0.6707	66
931	isradipine - MCF7	0.101	2	0.476	0.58986	0.6201	50
932	methylergometrine - MCF7	-0.368	2	-0.476	0.59024	0.8066	50
933	paromomycin - MCF7	-0.327	2	-0.476	0.59157	0.7143	50
934	carisoprodol - MCF7	-0.113	2	-0.475	0.59225	0.4756	50
935	ramipril - MCF7	-0.094	2	-0.475	0.59332	0.35	50
936	Prestwick-920 - MCF7	0.052	2	0.475	0.59356	0.6074	50
937	thioproperazine - MCF7	-0.225	2	-0.475	0.59432	0.5762	50
938	ascorbic acid - MCF7	0.029	2	0.474	0.59575	0.6299	50
939	diclofenamide - MCF7	0.088	2	0.474	0.59575	0.5723	50
940	pyrvinium - MCF7	0.075	4	0.351	0.59631	0.8955	50
941	nifenazone - MCF7	-0.299	2	-0.474	0.59688	0.6272	50
942	strophanthidin - MCF7	0.171	2	0.474	0.59825	0.7853	50
943	PF-01378883-00 - MCF7	-0.193	2	-0.474	0.59849	0.6175	50
944	ketoconazole - MCF7	-0.403	2	-0.474	0.59849	0.5196	50
945	santonin - MCF7	-0.175	2	-0.473	0.59913	0.6098	50
946	0179445-0000 - MCF7	-0.313	4	-0.351	0.60075	0.6879	75
947	PNU-0251126 - MCF7	0.055	2	0.473	0.60076	0.6988	50
948	adenosine phosphate - MCF7	-0.105	2	-0.473	0.60177	0.466	50
949	iproniazid - PC3	0.114	2	0.473	0.60205	0.858	50
950	bufexamac - MCF7	-0.32	2	-0.472	0.60265	0.7593	50
951	decamethonium bromide - MCF7	0.14	2	0.473	0.60267	0.7845	50
952	amodiaquine - MCF7	-0.252	2	-0.472	0.60315	0.6667	50
953	alcuronium chloride - MCF7	-0.225	2	-0.472	0.60464	0.6836	50
954	5194442 - MCF7	0.077	2	0.471	0.60629	0.6566	50
955	homatropine - MCF7	0.148	2	0.471	0.60672	0.6235	50
956	succinylsulfathiazole - MCF7	0.175	2	0.47	0.61044	0.4371	50
957	netilmicin - MCF7	-0.085	2	-0.47	0.61235	0.5069	50
958	methyldopa - MCF7	-0.436	3	-0.393	0.61435	0.7208	66
959	cefotiam - MCF7	0.15	2	0.469	0.61488	0.7467	50
960	imipramine - MCF7	-0.299	2	-0.469	0.61521	0.5684	50
961	cinchonidine - MCF7	0.084	2	0.469	0.61561	0.6342	50
962	sulfamethoxypyridazine - MCF7	-0.438	3	-0.391	0.61998	0.7194	66
963	pepstatin - MCF7	0.097	2	0.468	0.62058	0.5163	50
964	palmatine - MCF7	-0.045	2	-0.467	0.62235	0.3918	50
965	gemfibrozil - MCF7	0.079	2	0.466	0.6271	0.6175	50
966	ampyrone - MCF7	-0.193	2	-0.466	0.62768	0.7089	50
967	propidium iodide - MCF7	-0.21	2	-0.466	0.62768	0.4438	50
968	adrenosterone - MCF7	-0.007	2	0.465	0.62885	0.6319	50
969	16,16-dimethylprostaglandin E2 - PC3	0.031	2	0.465	0.6306	0.7371	50
970	noscapine - MCF7	0.071	2	0.465	0.63094	0.4817	50
971	raubasine - MCF7	-0.267	2	-0.465	0.63104	0.62	50
972	sertaconazole - MCF7	-0.319	2	-0.464	0.63219	0.7368	50
973	naphazoline - MCF7	0.085	2	0.464	0.63255	0.44	50
974	nifenazone - PC3	-0.19	2	-0.464	0.63275	0.6415	50
975	alprenolol - MCF7	-0.19	2	-0.464	0.6336	0.6802	50
976	5253409 - MCF7	-0.101	2	-0.464	0.6342	0.453	50
977	risperidone - MCF7	-0.132	2	-0.463	0.63567	0.3663	50
978	riboflavin - MCF7	-0.294	2	-0.463	0.6369	0.8111	50
979	vinblastine - MCF7	0.17	2	0.462	0.64038	0.8047	50
980	R-atenolol - MCF7	0.097	2	0.461	0.64146	0.5442	50
981	probenecid - MCF7	-0.106	2	-0.462	0.64241	0.5742	50
982	nifedipine - MCF7	-0.167	4	-0.339	0.64264	0.7006	50
983	physostigmine - MCF7	-0.134	2	-0.461	0.64513	0.6509	50
984	triprolidine - MCF7	0.077	2	0.46	0.64766	0.4853	50
985	rifampicin - MCF7	0.097	2	0.459	0.64907	0.7044	50
986	meropenem - MCF7	-0.22	2	-0.459	0.64935	0.7674	50
987	diflunisal - MCF7	0.124	2	0.459	0.64959	0.3517	50
988	thioproperazine - PC3	0.044	2	0.459	0.64959	0.7099	50
989	laudanosine - MCF7	-0.082	2	-0.459	0.6507	0.4835	50
990	AG-012559 - PC3	0.157	2	0.458	0.65327	0.6179	50
991	5211181 - MCF7	-0.135	2	-0.458	0.65386	0.4593	50
992	phenindione - MCF7	-0.374	2	-0.458	0.65386	0.6571	50
993	chlorambucil - PC3	-0.169	2	-0.458	0.65436	0.7195	50
994	berberine - MCF7	-0.366	2	-0.458	0.65494	0.7303	50
995	epivincamine - MCF7	-0.158	2	-0.458	0.65537	0.5833	50
996	acetohexamide - MCF7	0.095	2	0.457	0.65601	0.5974	50
997	butirosin - MCF7	-0.005	2	0.457	0.65663	0.6686	50
998	probucol - MCF7	-0.174	4	-0.334	0.65673	0.6216	50
999	zidovudine - MCF7	-0.201	2	-0.457	0.6576	0.6322	50
1000	pronetalol - MCF7	-0.242	2	-0.457	0.6582	0.7604	50
1001	alprostadil - PC3	0.124	3	0.377	0.65916	0.8377	66
1002	ketoprofen - MCF7	-0.225	3	-0.377	0.65936	0.6464	66
1003	diflorasone - MCF7	-0.22	2	-0.456	0.65987	0.7815	50
1004	altretamine - MCF7	-0.199	2	-0.456	0.66092	0.6398	50
1005	diclofenac - PC3	-0.251	2	-0.456	0.66092	0.84	50
1006	corticosterone - MCF7	0.038	2	0.455	0.66134	0.743	50
1007	desoxycortone - MCF7	-0.116	2	-0.456	0.66215	0.5455	50
1008	mefenamic acid - PC3	-0.087	2	-0.456	0.66271	0.4333	50
1009	salsolidin - MCF7	-0.299	2	-0.456	0.66271	0.7118	50
1010	tridihexethyl - MCF7	0.064	2	0.455	0.66392	0.5486	50
1011	lobeline - MCF7	-0.086	2	-0.455	0.66488	0.483	50
1012	protriptyline - MCF7	-0.234	2	-0.455	0.66488	0.5146	50
1013	AR-A014418 - PC3	0.154	2	0.454	0.66611	0.6853	50
1014	alfaxalone - MCF7	-0.317	2	-0.454	0.66625	0.6705	50
1015	demeclocycline - PC3	-0.384	2	-0.454	0.66726	0.6612	50
1016	oxetacaine - MCF7	-0.234	2	-0.454	0.66726	0.7252	50
1017	debrisoquine - MCF7	0.14	2	0.453	0.66768	0.6291	50
1018	ioxaglic acid - MCF7	-0.233	2	-0.454	0.6678	0.6012	50
1019	buflomedil - MCF7	-0.356	2	-0.453	0.67046	0.7988	50
1020	benzonatate - PC3	0.082	2	0.452	0.67146	0.4307	50
1021	betazole - PC3	0.054	2	0.452	0.67194	0.5741	50
1022	suprofen - MCF7	-0.285	2	-0.452	0.67269	0.581	50
1023	dipyridamole - PC3	-0.258	2	-0.452	0.6749	0.7458	50
1024	N-acetylmuramic acid - MCF7	0.017	2	0.451	0.67524	0.5068	50
1025	harmaline - MCF7	-0.059	2	-0.452	0.67563	0.4884	50
1026	loperamide - MCF7	0.125	3	0.371	0.67669	0.868	66
1027	iodixanol - MCF7	0.126	2	0.451	0.67671	0.5273	50
1028	pimethixene - MCF7	-0.223	2	-0.451	0.67734	0.6563	50
1029	retrorsine - MCF7	-0.021	2	0.45	0.67933	0.4844	50
1030	propranolol - MCF7	-0.111	2	-0.45	0.68112	0.5	50
1031	oxaprozin - PC3	0.053	2	0.449	0.68335	0.6793	50
1032	amiodarone - MCF7	-0.341	3	-0.368	0.68414	0.7792	66
1033	tranylcypromine - MCF7	-0.327	2	-0.449	0.68555	0.791	50
1034	tetraethylenepentamine - MCF7	0.075	3	0.368	0.68634	0.7375	66
1035	clindamycin - PC3	-0.266	2	-0.448	0.68669	0.6973	50
1036	Trolox C - MCF7	-0.38	2	-0.448	0.68718	0.6215	50
1037	nordihydroguaiaretic acid - PC3	0.101	2	0.447	0.6885	0.6	50
1038	colforsin - MCF7	-0.256	2	-0.448	0.68862	0.7213	50
1039	fluorocurarine - MCF7	-0.011	2	0.447	0.68985	0.6327	50
1040	ciprofibrate - MCF7	0.029	2	0.446	0.69062	0.5714	50
1041	CP-319743 - MCF7	-0.319	2	-0.447	0.69082	0.7424	50
1042	pyrimethamine - MCF7	0.149	2	0.446	0.69118	0.6768	50
1043	dl-alpha tocopherol - MCF7	-0.086	2	-0.447	0.69124	0.4822	50
1044	nalidixic acid - MCF7	-0.109	2	-0.447	0.6918	0.5563	50
1045	idazoxan - MCF7	-0.198	2	-0.447	0.69223	0.7989	50
1046	sodium phenylbutyrate - HL60	-0.275	2	-0.447	0.69223	0.7654	50
1047	spectinomycin - MCF7	-0.127	2	-0.446	0.69267	0.7024	50
1048	pergolide - MCF7	0.074	2	0.446	0.69347	0.7315	50
1049	oxamniquine - MCF7	0.064	2	0.445	0.69394	0.7517	50
1050	yohimbine - MCF7	0.197	3	0.365	0.6947	0.7099	66
1051	pipenzolate bromide - MCF7	-0.244	2	-0.445	0.69563	0.7301	50
1052	ampyrone - PC3	-0.072	2	-0.445	0.69609	0.6087	50
1053	PHA-00851261E - MCF7	-0.18	4	-0.323	0.69639	0.6928	50
1054	erythromycin - PC3	-0.008	2	0.445	0.69675	0.6336	50
1055	moxisylyte - PC3	0.115	2	0.444	0.69728	0.7296	50
1056	propafenone - MCF7	-0.154	2	-0.444	0.70029	0.6622	50
1057	furosemide - MCF7	0.034	2	0.443	0.70041	0.6377	50
1058	metrifonate - PC3	-0.071	2	-0.444	0.70064	0.5137	50
1059	heliotrine - PC3	-0.344	2	-0.444	0.70106	0.7321	50
1060	phenformin - MCF7	-0.217	4	-0.321	0.70147	0.6242	75
1061	riluzole - MCF7	-0.121	2	-0.443	0.7015	0.6027	50
1062	nordihydroguaiaretic acid - MCF7	-0.164	8	-0.233	0.70192	0.7377	62
1063	amoxicillin - MCF7	-0.356	2	-0.443	0.70241	0.7857	50
1064	danazol - MCF7	-0.164	2	-0.443	0.70241	0.5238	50
1065	carbinoxamine - MCF7	-0.09	2	-0.443	0.70293	0.5951	50
1066	SC-19220 - PC3	0.14	2	0.442	0.70313	0.6946	50
1067	isoxsuprine - MCF7	0.141	2	0.442	0.70385	0.8118	50
1068	sulfamethoxazole - PC3	-0.098	2	-0.442	0.70466	0.6023	50
1069	nocodazole - MCF7	-0.396	3	-0.361	0.70565	0.7174	66
1070	tiletamine - MCF7	-0.219	2	-0.442	0.70569	0.7323	50
1071	15(S)-15-methylprostaglandin E2 - PC3	0.125	2	0.441	0.70613	0.8684	50
1072	dapsone - PC3	0.027	2	0.441	0.70613	0.4849	50
1073	antazoline - MCF7	0.01	2	0.441	0.70671	0.7813	50
1074	prochlorperazine - HL60	-0.083	4	-0.319	0.70727	0.7568	50
1075	betonicine - MCF7	0.079	3	0.36	0.70728	0.5571	66
1076	lomustine - PC3	0.134	2	0.441	0.7085	0.7514	50
1077	spironolactone - PC3	0.067	2	0.441	0.70899	0.7349	50
1078	flunixin - PC3	-0.358	2	-0.44	0.71118	0.7292	50
1079	chlorpromazine - PC3	-0.132	4	-0.318	0.71259	0.7815	50
1080	metoclopramide - PC3	0.067	2	0.439	0.71311	0.4905	50
1081	carbenoxolone - MCF7	0.037	2	0.439	0.71402	0.6951	50
1082	merbromin - PC3	0.102	2	0.439	0.71498	0.8526	50
1083	rolipram - MCF7	-0.371	2	-0.439	0.7151	0.7088	50
1084	IC-86621 - MCF7	-0.206	2	-0.438	0.71544	0.6807	50
1085	prednisone - PC3	0.08	2	0.438	0.71623	0.6778	50
1086	midecamycin - PC3	-0.281	2	-0.438	0.71639	0.7903	50
1087	idoxuridine - MCF7	0.088	2	0.438	0.71659	0.8494	50
1088	hymecromone - MCF7	0.002	2	0.438	0.71705	0.7964	50
1089	ioversol - MCF7	-0.37	2	-0.438	0.71738	0.7027	50
1090	emetine - MCF7	-0.233	2	-0.438	0.71774	0.9222	50
1091	Prestwick-664 - PC3	-0.24	2	-0.438	0.71818	0.7964	50
1092	hydralazine - PC3	-0.285	2	-0.437	0.71911	0.7797	50
1093	enalapril - MCF7	0.043	2	0.436	0.72112	0.4859	50
1094	piracetam - MCF7	-0.37	2	-0.437	0.7213	0.7233	50
1095	drofenine - MCF7	-0.086	2	-0.436	0.72172	0.5615	50
1096	hexamethonium bromide - PC3	0.043	2	0.436	0.72245	0.5684	50
1097	bupivacaine - MCF7	-0.085	2	-0.436	0.72357	0.6327	50
1098	levodopa - MCF7	0.058	2	0.435	0.72532	0.5556	50
1099	ribavirin - MCF7	0.077	2	0.435	0.72532	0.8476	50
1100	chlorpropamide - MCF7	-0.182	4	-0.314	0.72546	0.6983	75
1101	telenzepine - MCF7	0.007	2	0.435	0.72623	0.6821	50
1102	Prestwick-1080 - PC3	-0.056	2	0.434	0.72689	0.6947	50
1103	sulfadiazine - MCF7	0.084	2	0.434	0.72689	0.5781	50
1104	carcinine - MCF7	0.074	2	0.434	0.72742	0.4341	50
1105	kawain - MCF7	-0.108	2	-0.434	0.72756	0.5573	50
1106	dizocilpine - PC3	0.101	2	0.434	0.72798	0.6391	50
1107	proxyphylline - MCF7	-0.156	2	-0.434	0.72814	0.8158	50
1108	PF-00562151-00 - MCF7	0.104	4	0.312	0.7284	0.7161	50
1109	chlorogenic acid - MCF7	-0.004	2	0.434	0.72898	0.6118	50
1110	benzonatate - MCF7	-0.01	2	0.433	0.73007	0.6645	50
1111	niclosamide - PC3	0.081	2	0.433	0.73063	0.8377	50
1112	epiandrosterone - MCF7	-0.31	2	-0.433	0.73084	0.7823	50
1113	naloxone - MCF7	-0.227	3	-0.351	0.73163	0.7888	66
1114	natamycin - MCF7	-0.314	2	-0.433	0.73188	0.8646	50
1115	fludroxycortide - PC3	-0.321	2	-0.433	0.73243	0.8864	50
1116	halofantrine - MCF7	0.085	2	0.433	0.73253	0.858	50
1117	brompheniramine - MCF7	-0.062	2	-0.432	0.73301	0.4423	50
1118	ozagrel - MCF7	-0.274	2	-0.432	0.73301	0.7459	50
1119	terbutaline - MCF7	-0.367	2	-0.432	0.73347	0.7396	50
1120	conessine - MCF7	0.047	2	0.432	0.7355	0.6084	50
1121	sulpiride - MCF7	-0.027	2	0.432	0.7355	0.748	50
1122	lynestrenol - MCF7	-0.061	2	-0.431	0.73554	0.5946	50
1123	diphemanil metilsulfate - PC3	0.081	2	0.431	0.73587	0.7517	50
1124	diethylstilbestrol - PC3	0.104	2	0.431	0.73772	0.7391	50
1125	profenamine - MCF7	0.117	2	0.43	0.73856	0.8818	50
1126	serotonin - MCF7	-0.232	3	-0.348	0.73942	0.7895	66
1127	zaprinast - MCF7	-0.099	2	-0.43	0.73963	0.5575	50
1128	prednicarbate - MCF7	0.013	2	0.43	0.73987	0.7425	50
1129	cefsulodin - MCF7	-0.34	2	-0.43	0.74088	0.8571	50
1130	proxymetacaine - MCF7	0.074	2	0.429	0.74152	0.6203	50
1131	isosorbide - MCF7	-0.092	2	-0.429	0.7419	0.6608	50
1132	lomefloxacin - MCF7	-0.191	3	-0.347	0.74255	0.7796	66
1133	azlocillin - MCF7	-0.159	2	-0.429	0.74275	0.7317	50
1134	quipazine - MCF7	0.087	2	0.429	0.74293	0.8132	50
1135	triamterene - PC3	0.099	2	0.428	0.74434	0.7586	50
1136	acacetin - MCF7	-0.202	3	-0.346	0.74758	0.7807	66
1137	cytisine - MCF7	-0.056	2	-0.427	0.74874	0.5747	50
1138	phentolamine - PC3	-0.221	2	-0.427	0.74963	0.7778	50
1139	sparteine - MCF7	-0.161	2	-0.427	0.74963	0.7657	50
1140	5707885 - MCF7	-0.236	2	-0.426	0.75043	0.6106	50
1141	ganciclovir - MCF7	0.092	2	0.426	0.75102	0.6087	50
1142	picrotoxinin - MCF7	-0.053	2	-0.426	0.75224	0.5988	50
1143	dexamethasone - MCF7	-0.162	4	-0.305	0.75241	0.8	50
1144	genistein - PC3	0.085	3	0.343	0.7526	0.7584	66
1145	haloperidol - PC3	0.084	6	0.254	0.75269	0.8286	50
1146	lysergol - MCF7	-0.116	2	-0.425	0.75289	0.75	50
1147	methylbenzethonium chloride - MCF7	-0.252	3	-0.343	0.75335	0.8036	66
1148	proadifen - MCF7	-0.021	2	0.425	0.75538	0.8818	50
1149	solasodine - MCF7	-0.282	3	-0.343	0.75543	0.8121	66
1150	trimethadione - MCF7	0.069	2	0.425	0.75572	0.7632	50
1151	ethoxyquin - MCF7	-0.172	2	-0.424	0.75595	0.5909	50
1152	deferoxamine - PC3	-0.243	3	-0.342	0.75631	0.8457	66
1153	tropine - MCF7	-0.061	2	-0.424	0.75665	0.6154	50
1154	PHA-00846566E - PC3	0.082	2	0.424	0.75764	0.6164	50
1155	sulfadiazine - PC3	-0.104	2	-0.424	0.75804	0.6378	50
1156	tretinoin - PC3	-0.249	4	-0.303	0.7581	0.8516	75
1157	PF-00875133-00 - MCF7	0.058	2	0.424	0.75882	0.7198	50
1158	guanabenz - MCF7	0.101	2	0.423	0.76041	0.8352	50
1159	pyrantel - MCF7	0.049	2	0.423	0.76154	0.7778	50
1160	etanidazole - MCF7	0.001	2	0.422	0.76188	0.7023	50
1161	harmalol - MCF7	0.038	2	0.421	0.76462	0.8029	50
1162	tiapride - MCF7	-0.043	2	-0.421	0.76576	0.649	50
1163	nomifensine - PC3	-0.002	2	0.421	0.76637	0.6552	50
1164	promazine - PC3	-0.357	2	-0.421	0.76657	0.7069	50
1165	nafcillin - MCF7	0.037	2	0.421	0.76677	0.709	50
1166	quercetin - MCF7	-0.184	4	-0.3	0.77012	0.6532	50
1167	chloropyramine - MCF7	-0.276	2	-0.419	0.77053	0.7888	50
1168	coralyne - MCF7	0.102	2	0.419	0.77293	0.827	50
1169	sotalol - MCF7	0.012	2	0.418	0.77383	0.6767	50
1170	suxibuzone - MCF7	-0.244	2	-0.418	0.7747	0.8156	50
1171	velnacrine - MCF7	0.112	2	0.418	0.77482	0.7724	50
1172	perphenazine - PC3	-0.237	2	-0.418	0.77514	0.7963	50
1173	cefotaxime - MCF7	0.077	2	0.417	0.77647	0.6735	50
1174	mebhydrolin - MCF7	-0.147	2	-0.417	0.77759	0.7821	50
1175	indapamide - PC3	-0.026	2	0.417	0.77763	0.5812	50
1176	CP-944629 - MCF7	-0.021	2	0.417	0.7782	0.7929	50
1177	boldine - MCF7	-0.038	2	-0.416	0.77844	0.6492	50
1178	bendroflumethiazide - PC3	0.022	2	0.416	0.7788	0.7857	50
1179	diphenhydramine - PC3	0.047	2	0.416	0.77934	0.8218	50
1180	homosalate - PC3	-0.16	2	-0.416	0.77961	0.8421	50
1181	3-nitropropionic acid - PC3	-0.255	2	-0.416	0.78007	0.9198	50
1182	amoxapine - MCF7	-0.162	2	-0.415	0.78144	0.7304	50
1183	tonzonium bromide - MCF7	-0.243	2	-0.415	0.78218	0.8571	50
1184	chlortetracycline - MCF7	-0.062	2	-0.415	0.78317	0.7114	50
1185	midecamycin - MCF7	-0.095	2	-0.414	0.78345	0.6964	50
1186	procarbazine - MCF7	-0.257	2	-0.414	0.78345	0.8037	50
1187	dicoumarol - PC3	-0.075	2	-0.413	0.78753	0.7225	50
1188	levodopa - PC3	-0.298	2	-0.413	0.78753	0.8889	50
1189	dehydrocholic acid - MCF7	-0.352	2	-0.412	0.78834	0.8571	50
1190	remoxipride - MCF7	-0.304	2	-0.412	0.7892	0.8506	50
1191	tenoxicam - MCF7	-0.059	2	-0.412	0.7892	0.6685	50
1192	isocarboxazid - PC3	0.05	2	0.413	0.78922	0.8758	50
1193	mifepristone - MCF7	-0.024	2	0.412	0.79184	0.7532	50
1194	phenelzine - MCF7	0.056	3	0.33	0.79387	0.7872	66
1195	dioxybenzone - MCF7	-0.351	2	-0.41	0.79427	0.8266	50
1196	dexibuprofen - MCF7	-0.351	2	-0.41	0.79454	0.7219	50
1197	Prestwick-674 - PC3	-0.014	2	0.41	0.7953	0.8054	50
1198	thalidomide - MCF7	-0.186	4	-0.291	0.79632	0.8061	50
1199	paracetamol - MCF7	0.038	2	0.409	0.79824	0.764	50
1200	pimozide - MCF7	-0.006	2	0.409	0.7987	0.9409	50
1201	bromopride - MCF7	-0.226	3	-0.329	0.79938	0.8	66
1202	letrozole - MCF7	0.044	2	0.408	0.80085	0.6667	50
1203	ethotoin - PC3	-0.23	2	-0.407	0.80266	0.8814	50
1204	sulfaquinoxaline - MCF7	0.014	2	0.407	0.80474	0.9048	50
1205	clofibrate - MCF7	-0.307	2	-0.406	0.8052	0.6939	50
1206	mefloquine - MCF7	-0.009	2	0.406	0.80536	0.9468	50
1207	piperacillin - PC3	0.023	2	0.406	0.80572	0.7467	50
1208	metaraminol - MCF7	-0.072	2	-0.406	0.80639	0.6529	50
1209	picotamide - MCF7	-0.032	2	0.406	0.80729	0.7731	50
1210	butyl hydroxybenzoate - MCF7	0.105	3	0.326	0.80801	0.8497	66
1211	ribostamycin - MCF7	0.014	2	0.405	0.80842	0.6806	50
1212	ivermectin - MCF7	-0.22	2	-0.405	0.80866	0.8597	50
1213	flavoxate - MCF7	-0.073	2	-0.404	0.8094	0.7256	50
1214	kawain - PC3	-0.273	2	-0.404	0.8094	0.8935	50
1215	nitrofural - MCF7	0.031	2	0.405	0.80963	0.8221	50
1216	dienestrol - MCF7	0.072	2	0.404	0.81017	0.8602	50
1217	dihydrostreptomycin - MCF7	-0.318	2	-0.404	0.81087	0.7143	50
1218	sulfapyridine - MCF7	-0.294	2	-0.403	0.8116	0.8387	50
1219	cefixime - MCF7	-0.347	2	-0.403	0.81232	0.7928	50
1220	napelline - MCF7	-0.328	2	-0.403	0.81309	0.8452	50
1221	0316684-0000 - MCF7	-0.237	2	-0.402	0.8153	0.8988	50
1222	S-propranolol - MCF7	-0.001	2	0.402	0.81582	0.6506	50
1223	niclosamide - MCF7	0.043	2	0.402	0.81582	0.9498	50
1224	isopropamide iodide - MCF7	-0.035	2	-0.401	0.81647	0.6629	50
1225	diazoxide - PC3	0.063	2	0.401	0.81683	0.6975	50
1226	aminohippuric acid - MCF7	-0.049	2	0.401	0.81789	0.7863	50
1227	bethanechol - MCF7	0.039	2	0.401	0.8184	0.7447	50
1228	hydrastinine - MCF7	0.051	2	0.401	0.8188	0.7847	50
1229	naproxen - PC3	-0.147	3	-0.323	0.81957	0.8216	66
1230	sulfaphenazole - MCF7	0.039	2	0.4	0.81995	0.8759	50
1231	fluvoxamine - MCF7	0.036	2	0.4	0.82027	0.8497	50
1232	metanephrine - MCF7	0.006	2	0.4	0.82111	0.8415	50
1233	dirithromycin - MCF7	-0.096	2	-0.398	0.82379	0.8232	50
1234	niflumic acid - MCF7	0.026	2	0.398	0.82492	0.8311	50
1235	metanephrine - PC3	-0.076	2	0.398	0.8253	0.8451	50
1236	flecainide - PC3	0.085	2	0.398	0.82562	0.7622	50
1237	fenspiride - PC3	-0.318	2	-0.397	0.82594	0.8602	50
1238	naringin - MCF7	-0.244	2	-0.397	0.82709	0.8531	50
1239	10-methoxyharmalan - MCF7	0.005	2	0.397	0.82801	0.7848	50
1240	(+/-)-catechin - MCF7	-0.343	2	-0.396	0.82844	0.8383	50
1241	labetalol - MCF7	-0.261	2	-0.396	0.82882	0.8194	50
1242	flucloxacillin - MCF7	-0.143	2	-0.396	0.8291	0.8521	50
1243	gelsemine - MCF7	-0.066	2	-0.396	0.82952	0.7039	50
1244	cefuroxime - MCF7	-0.123	2	-0.395	0.83053	0.7578	50
1245	prilocaine - PC3	0.036	2	0.396	0.83089	0.6544	50
1246	nialamide - MCF7	-0.133	2	-0.395	0.83152	0.7454	50
1247	riluzole - PC3	0.047	2	0.395	0.83186	0.8828	50
1248	cloperastine - MCF7	-0.183	3	-0.319	0.83319	0.8431	66
1249	trifluridine - MCF7	-0.116	2	-0.394	0.83367	0.8281	50
1250	scriptaid - PC3	-0.051	2	0.394	0.83496	0.9541	50
1251	paroxetine - PC3	-0.099	2	-0.394	0.835	0.7128	50
1252	glimepiride - MCF7	-0.11	2	-0.393	0.83602	0.7099	50
1253	5255229 - MCF7	-0.341	2	-0.393	0.83695	0.6967	50
1254	mephenesin - MCF7	-0.155	2	-0.393	0.83781	0.7362	50
1255	zoxazolamine - MCF7	-0.03	2	0.392	0.83976	0.8069	50
1256	suramin sodium - MCF7	-0.305	2	-0.392	0.84017	0.9167	50
1257	pentetrazol - MCF7	0.027	2	0.391	0.84141	0.8222	50
1258	(+)-isoprenaline - MCF7	0.032	2	0.391	0.84248	0.9043	50
1259	Prestwick-984 - MCF7	0.026	2	0.39	0.84274	0.7754	50
1260	tolbutamide - MCF7	-0.022	4	0.274	0.8443	0.8693	50
1261	terguride - MCF7	0.01	4	0.274	0.84478	0.7939	50
1262	isoconazole - MCF7	-0.044	2	-0.389	0.84554	0.6774	50
1263	ofloxacin - MCF7	0.02	2	0.389	0.84576	0.8264	50
1264	erythromycin - MCF7	0.014	2	0.389	0.84614	0.8011	50
1265	0198306-0000 - MCF7	-0.134	2	-0.389	0.84687	0.8693	50
1266	glycocholic acid - MCF7	-0.006	2	0.388	0.84691	0.8013	50
1267	pempidine - MCF7	-0.242	3	-0.315	0.84709	0.8671	66
1268	novobiocin - MCF7	-0.08	4	-0.273	0.8483	0.7943	50
1269	clomifene - MCF7	-0.339	2	-0.388	0.84838	0.9248	50
1270	mesoridazine - MCF7	-0.327	2	-0.387	0.85037	0.8505	50
1271	apomorphine - MCF7	-0.338	2	-0.387	0.85079	0.8982	50
1272	cyproheptadine - MCF7	-0.023	2	0.387	0.85125	0.9184	50
1273	0225151-0000 - PC3	0.053	2	0.386	0.85168	0.8916	50
1274	salsolinol - MCF7	-0.299	2	-0.386	0.85264	0.7442	50
1275	oleandomycin - MCF7	-0.338	2	-0.386	0.85329	0.8956	50
1276	ifosfamide - MCF7	-0.018	2	0.386	0.85335	0.7589	50
1277	xylometazoline - MCF7	-0.083	2	-0.385	0.85522	0.8571	50
1278	bergenin - MCF7	0.033	2	0.385	0.85548	0.8303	50
1279	bucladesine - MCF7	-0.138	4	-0.271	0.8557	0.8634	50
1280	sulfanilamide - MCF7	-0.001	2	0.384	0.85612	0.7946	50
1281	sulfadimidine - MCF7	-0.181	3	-0.312	0.85698	0.9107	66
1282	albendazole - MCF7	-0.28	2	-0.384	0.85779	0.9362	50
1283	propofol - MCF7	-0.169	2	-0.383	0.85801	0.832	50
1284	nomegestrol - MCF7	0.001	2	0.383	0.85864	0.8424	50
1285	amikacin - MCF7	-0.083	2	-0.382	0.86011	0.8032	50
1286	gliquidone - MCF7	-0.026	2	0.382	0.86143	0.7517	50
1287	sulfachlorpyridazine - PC3	0.033	2	0.381	0.86196	0.7786	50
1288	dihydroergotamine - PC3	0.034	2	0.381	0.86242	0.7764	50
1289	edrophonium chloride - MCF7	-0.261	2	-0.381	0.86248	0.8523	50
1290	cinoxacin - MCF7	-0.29	2	-0.381	0.86335	0.8037	50
1291	Prestwick-1100 - MCF7	0.016	2	0.38	0.86399	0.8562	50
1292	allantoin - MCF7	0.06	2	0.38	0.86399	0.8803	50
1293	alpha-ergocryptine - MCF7	-0.194	3	-0.31	0.86407	0.8299	66
1294	16-phenyltetranorprostaglandin E2 - PC3	-0.138	2	-0.38	0.86449	0.7655	50
1295	prasterone - MCF7	0.049	2	0.379	0.8663	0.951	50
1296	spiramycin - PC3	-0.011	2	0.379	0.86665	0.6852	50
1297	hecogenin - MCF7	-0.314	2	-0.379	0.86727	0.89	50
1298	morantel - PC3	-0.305	2	-0.378	0.86834	0.96	50
1299	oxedrine - MCF7	-0.062	2	-0.378	0.86872	0.8039	50
1300	tetrandrine - MCF7	0.045	2	0.378	0.86976	0.9227	50
1301	butacaine - MCF7	-0.264	2	-0.377	0.87077	0.875	50
1302	proglumide - MCF7	-0.025	2	0.377	0.87143	0.8415	50
1303	tiapride - PC3	-0.184	2	-0.377	0.87147	0.9077	50
1304	cyproheptadine - PC3	-0.322	2	-0.377	0.87182	0.8865	50
1305	nifurtimox - MCF7	-0.103	2	-0.376	0.87292	0.8857	50
1306	todralazine - MCF7	-0.27	2	-0.376	0.87324	0.8824	50
1307	dorzolamide - MCF7	-0.091	2	-0.376	0.87417	0.8267	50
1308	cyclopentolate - MCF7	0.002	2	0.375	0.87429	0.7936	50
1309	practolol - MCF7	-0.26	2	-0.375	0.87445	0.8964	50
1310	methoxsalen - MCF7	0.047	2	0.374	0.87681	0.8408	50
1311	etofylline - MCF7	-0.283	2	-0.374	0.87747	0.9053	50
1312	loxapine - MCF7	-0.002	2	0.373	0.87856	0.8649	50
1313	metrifonate - MCF7	0.003	2	0.373	0.87934	0.8271	50
1314	metergoline - MCF7	-0.098	2	-0.373	0.88007	0.8915	50
1315	orlistat - MCF7	-0.19	3	-0.303	0.88066	0.8765	66
1316	levcycloserine - MCF7	-0.027	2	0.372	0.88139	0.9041	50
1317	miconazole - MCF7	-0.331	2	-0.371	0.88304	0.8362	50
1318	khellin - PC3	-0.089	2	-0.371	0.88347	0.8323	50
1319	santonin - PC3	-0.032	2	0.371	0.88391	0.7632	50
1320	canrenoic acid - MCF7	-0.05	2	-0.37	0.88391	0.8314	50
1321	aceclofenac - PC3	0.046	2	0.37	0.88473	0.7936	50
1322	benzydamine - MCF7	0.064	2	0.369	0.88666	0.9091	50
1323	hexylcaine - MCF7	-0.013	2	0.369	0.88666	0.831	50
1324	mebeverine - MCF7	-0.046	2	0.369	0.88687	0.8924	50
1325	hyoscyamine - PC3	-0.001	2	0.368	0.88827	0.7328	50
1326	thiamazole - PC3	0.062	2	0.368	0.8888	0.9308	50
1327	ciclacillin - MCF7	0.012	2	0.367	0.89089	0.8188	50
1328	cefepime - MCF7	-0.096	2	-0.366	0.8918	0.7907	50
1329	PF-01378883-00 - PC3	0.04	2	0.367	0.8922	0.9021	50
1330	dizocilpine - MCF7	-0.031	2	0.366	0.89302	0.8714	50
1331	iobenguane - MCF7	0.053	2	0.366	0.8934	0.8321	50
1332	fluvastatin - MCF7	-0.088	2	-0.364	0.8956	0.7724	50
1333	valdecoxib - PC3	-0.063	2	0.364	0.89646	0.9103	50
1334	nicotinic acid - MCF7	-0.065	2	-0.363	0.89739	0.8519	50
1335	kaempferol - MCF7	0.051	2	0.364	0.89753	0.8882	50
1336	buspirone - MCF7	-0.298	2	-0.363	0.89795	0.9086	50
1337	isocarboxazid - MCF7	0.057	2	0.363	0.89862	0.9351	50
1338	oxybuprocaine - MCF7	-0.101	2	-0.362	0.89922	0.9167	50
1339	moracizine - MCF7	0.001	2	0.362	0.90008	0.8802	50
1340	hesperidin - MCF7	-0.113	2	-0.361	0.90081	0.9079	50
1341	ciprofloxacin - MCF7	-0.256	2	-0.36	0.90157	0.9138	50
1342	captopril - PC3	-0.119	2	-0.36	0.902	0.8654	50
1343	triflupromazine - MCF7	0.024	2	0.361	0.90268	0.9059	50
1344	meprylcaine - MCF7	-0.295	2	-0.36	0.90298	0.8693	50
1345	cefadroxil - MCF7	0.01	2	0.36	0.90389	0.8372	50
1346	isoxsuprine - PC3	-0.069	2	0.36	0.90421	0.8916	50
1347	betazole - MCF7	-0.041	2	0.36	0.90461	0.8897	50
1348	kinetin - MCF7	0.021	2	0.36	0.90515	0.912	50
1349	mometasone - MCF7	-0.249	2	-0.358	0.90526	0.8374	50
1350	dextromethorphan - MCF7	-0.08	2	-0.358	0.90588	0.8938	50
1351	zomepirac - MCF7	-0.052	2	-0.358	0.90691	0.9106	50
1352	hyoscyamine - MCF7	-0.091	2	-0.357	0.90799	0.9222	50
1353	tetryzoline - MCF7	-0.305	2	-0.357	0.90843	0.8727	50
1354	lisinopril - MCF7	-0.131	2	-0.357	0.90874	0.9471	50
1355	ursolic acid - PC3	0.049	2	0.357	0.90886	0.8786	50
1356	carbamazepine - PC3	0.047	2	0.357	0.90966	0.869	50
1357	hydroxyzine - MCF7	-0.003	2	0.356	0.91115	0.8077	50
1358	betulin - MCF7	-0.252	2	-0.355	0.91236	0.8598	50
1359	scopolamine N-oxide - MCF7	-0.008	2	0.355	0.91405	0.88	50
1360	homatropine - PC3	-0.052	2	-0.353	0.91447	0.8864	50
1361	gallamine triethiodide - MCF7	-0.169	2	-0.353	0.91479	0.9402	50
1362	acenocoumarol - PC3	0.009	2	0.354	0.91499	0.9464	50
1363	fluphenazine - HL60	-0.049	4	-0.247	0.91623	0.9702	50
1364	methylbenzethonium chloride - PC3	-0.156	2	-0.35	0.9188	0.8974	50
1365	alvespimycin - PC3	-0.175	2	-0.35	0.91926	0.8851	50
1366	meptazinol - MCF7	-0.005	2	0.351	0.9197	0.8786	50
1367	lincomycin - MCF7	0.033	2	0.351	0.92024	0.88	50
1368	megestrol - MCF7	-0.041	2	0.349	0.9222	0.9133	50
1369	parbendazole - PC3	-0.019	2	0.349	0.92296	0.8889	50
1370	SB-202190 - PC3	-0.017	2	0.348	0.92371	0.9	50
1371	4-hydroxyphenazone - PC3	0.025	2	0.348	0.92399	0.92	50
1372	ketoprofen - PC3	-0.026	2	0.348	0.92415	0.854	50
1373	quinidine - MCF7	-0.136	2	-0.347	0.92487	0.9317	50
1374	chlortetracycline - PC3	-0.094	2	-0.347	0.92513	0.9492	50
1375	dydrogesterone - MCF7	-0.071	2	-0.346	0.92604	0.9085	50
1376	cotinine - MCF7	-0.206	3	-0.283	0.92667	0.9271	66
1377	acemetacin - MCF7	0.023	2	0.347	0.92678	0.9543	50
1378	thiethylperazine - MCF7	0.027	2	0.346	0.92845	0.9064	50
1379	griseofulvin - PC3	-0.124	2	-0.344	0.92908	0.9203	50
1380	etofenamate - MCF7	0.039	2	0.345	0.92934	0.8378	50
1381	dequalinium chloride - MCF7	-0.017	2	0.344	0.93067	0.9558	50
1382	cefalotin - MCF7	-0.117	2	-0.343	0.93067	0.931	50
1383	orlistat - PC3	0.007	2	0.343	0.93169	0.8214	50
1384	griseofulvin - MCF7	-0.08	2	-0.341	0.93292	0.8971	50
1385	dimethadione - MCF7	0.035	2	0.341	0.93517	0.9111	50
1386	cyanocobalamin - MCF7	-0.052	2	-0.34	0.93529	0.8579	50
1387	flutamide - PC3	-0.083	2	-0.339	0.93552	0.912	50
1388	tracazolate - MCF7	-0.064	2	-0.339	0.93616	0.9355	50
1389	bisoprolol - MCF7	0.037	2	0.34	0.93713	0.9241	50
1390	tetramisole - MCF7	0.013	2	0.336	0.94296	0.9463	50
1391	mecamylamine - MCF7	-0.072	2	-0.333	0.94455	0.9419	50
1392	salbutamol - MCF7	-0.129	2	-0.332	0.94517	0.9615	50
1393	clonidine - MCF7	-0.075	2	-0.331	0.94636	0.9211	50
1394	paclitaxel - PC3	-0.03	2	0.333	0.94658	0.8307	50
1395	sisomicin - MCF7	-0.126	2	-0.331	0.94696	0.9657	50
1396	vorinostat - PC3	-0.103	2	-0.33	0.94777	0.9889	50
1397	oxantel - MCF7	-0.016	2	0.331	0.94881	0.9507	50
1398	proguanil - MCF7	0.021	2	0.33	0.95022	0.9627	50
1399	AG-028671 - PC3	-0.102	2	-0.328	0.95071	0.9886	50
1400	allantoin - PC3	-0.027	2	0.33	0.95079	0.9267	50
1401	pentolonium - MCF7	-0.046	2	-0.327	0.95121	0.8926	50
1402	amiloride - MCF7	-0.095	2	-0.327	0.95226	0.9901	50
1403	dipivefrine - MCF7	-0.129	2	-0.326	0.9524	0.9398	50
1404	amiloride - PC3	-0.101	2	-0.326	0.95312	0.9205	50
1405	propantheline bromide - MCF7	-0.108	2	-0.325	0.95437	0.9116	50
1406	benfotiamine - MCF7	-0.188	3	-0.264	0.9576	0.9281	66
1407	wortmannin - PC3	-0.06	2	0.324	0.95827	0.9819	50
1408	AG-013608 - PC3	-0.037	4	0.228	0.95838	0.975	50
1409	nordihydroguaiaretic acid - ssMCF7	-0.012	2	0.323	0.95932	0.9935	50
1410	tolbutamide - PC3	-0.07	2	-0.321	0.9596	0.9152	50
1411	colforsin - PC3	-0.029	2	0.323	0.95964	0.9665	50
1412	mexiletine - PC3	-0.084	2	-0.32	0.9601	0.9618	50
1413	ethosuximide - PC3	-0.092	2	-0.32	0.96081	0.9663	50
1414	ranitidine - MCF7	-0.115	2	-0.319	0.96099	0.9608	50
1415	mefexamide - MCF7	0.011	2	0.321	0.96159	0.9456	50
1416	lidoflazine - MCF7	0.017	2	0.319	0.96304	0.9551	50
1417	aconitine - MCF7	-0.007	2	0.318	0.96399	0.928	50
1418	phenelzine - PC3	-0.044	2	-0.316	0.96511	0.9212	50
1419	SB-202190 - MCF7	-0.206	3	-0.257	0.96531	0.9779	66
1420	amiprilose - MCF7	0.008	2	0.317	0.96549	0.9389	50
1421	ivermectin - PC3	-0.091	2	-0.314	0.96759	0.9849	50
1422	fenbufen - MCF7	-0.173	3	-0.254	0.96783	0.9834	66
1423	fusidic acid - MCF7	-0.048	2	-0.313	0.96825	0.9571	50
1424	etofylline - PC3	-0.093	2	-0.313	0.96861	0.9297	50
1425	Prestwick-689 - MCF7	-0.034	2	0.313	0.96982	0.9927	50
1426	aminophenazone - MCF7	-0.058	2	0.311	0.97107	0.9779	50
1427	PHA-00816795 - PC3	-0.103	2	-0.308	0.97278	0.9745	50
1428	rofecoxib - MCF7	-0.05	4	-0.217	0.97384	0.963	50
1429	niridazole - MCF7	-0.103	2	-0.306	0.97455	0.9444	50
1430	lymecycline - MCF7	-0.086	2	-0.304	0.97662	0.9881	50
1431	diphemanil metilsulfate - MCF7	-0.039	2	0.304	0.97737	0.9759	50
1432	hydrochlorothiazide - PC3	-0.077	2	-0.303	0.97753	0.9943	50
1433	AH-23848 - MCF7	-0.026	2	0.304	0.97773	0.9784	50
1434	tolmetin - MCF7	-0.092	2	-0.302	0.97815	0.9615	50
1435	tremorine - MCF7	-0.068	2	-0.3	0.97962	0.9946	50
1436	aminophenazone - PC3	-0.046	2	-0.3	0.97976	0.9615	50
1437	quinethazone - PC3	-0.041	2	0.299	0.98093	0.9771	50
1438	sulfathiazole - MCF7	-0.09	2	-0.296	0.98258	0.9691	50
1439	depudecin - MCF7	-0.075	2	-0.296	0.9829	0.9803	50
1440	Prestwick-682 - MCF7	-0.035	2	0.297	0.98292	0.9809	50
1441	mianserin - MCF7	-0.021	2	0.296	0.98342	1	50
1442	etodolac - PC3	-0.028	2	0.294	0.98483	0.972	50
1443	suloctidil - MCF7	-0.034	2	0.294	0.98503	0.9907	50
1444	C-75 - PC3	-0.057	2	-0.291	0.98644	0.9626	50
1445	BCB000039 - PC3	-0.033	2	0.292	0.98672	0.9795	50
1446	morantel - MCF7	-0.078	2	-0.291	0.9871	0.9951	50
1447	cefazolin - MCF7	-0.041	2	-0.288	0.98835	1	50
1448	indometacin - PC3	-0.049	2	0.288	0.98877	0.9735	50
1449	verapamil - PC3	-0.043	2	-0.287	0.98954	0.9645	50
1450	lobelanidine - MCF7	-0.02	2	0.287	0.9896	0.9931	50
1451	mephentermine - MCF7	-0.025	2	0.285	0.99052	0.9836	50
1452	SR-95531 - MCF7	-0.047	2	-0.282	0.99193	1	50
1453	meclocycline - MCF7	-0.041	2	-0.282	0.99211	0.9934	50
1454	primidone - MCF7	-0.066	2	-0.282	0.99229	0.9874	50
1455	chlorcyclizine - MCF7	-0.136	3	-0.22	0.99283	1	66
1456	fenbendazole - PC3	-0.055	2	-0.279	0.99334	0.9917	50
1457	cinnarizine - MCF7	-0.059	2	-0.277	0.99408	0.9936	50
1458	phenazopyridine - MCF7	-0.054	2	-0.275	0.99475	0.9936	50
1459	calmidazolium - MCF7	-0.048	2	0.273	0.99592	1	50
1460	alpha-ergocryptine - PC3	-0.038	2	0.268	0.99753	0.991	50
1461	citalopram - MCF7	-0.05	2	-0.256	0.99966	1	50
1462	etamsylate - HL60	-1	1	-1	---	---	100
1463	enoxacin - HL60	0.977	1	1	---	---	100
1464	oxamniquine - HL60	-0.987	1	-1	---	---	100
1465	adiphenine - HL60	0.963	1	1	---	---	100
1466	iopanoic acid - HL60	-0.963	1	-1	---	---	100
1467	chlorogenic acid - HL60	0.938	1	1	---	---	100
1468	ethosuximide - HL60	-0.962	1	-1	---	---	100
1469	SR-95639A - HL60	0.937	1	0.999	---	---	100
1470	tracazolate - HL60	-0.955	1	-0.999	---	---	100
1471	Prestwick-1083 - HL60	-0.946	1	-0.999	---	---	100
1472	corticosterone - HL60	0.935	1	0.999	---	---	100
1473	lymecycline - HL60	-0.944	1	-0.999	---	---	100
1474	proguanil - HL60	0.9	1	0.999	---	---	100
1475	talampicillin - HL60	-0.943	1	-0.999	---	---	100
1476	flupentixol - HL60	-0.939	1	-0.999	---	---	100
1477	lumicolchicine - HL60	0.897	1	0.999	---	---	100
1478	ginkgolide A - HL60	-0.938	1	-0.999	---	---	100
1479	levopropoxyphene - HL60	0.892	1	0.999	---	---	100
1480	Prestwick-682 - HL60	0.892	1	0.998	---	---	100
1481	fursultiamine - HL60	-0.936	1	-0.998	---	---	100
1482	carbarsone - HL60	0.89	1	0.998	---	---	100
1483	piribedil - HL60	-0.935	1	-0.998	---	---	100
1484	rescinnamine - HL60	0.886	1	0.998	---	---	100
1485	sotalol - HL60	-0.931	1	-0.998	---	---	100
1486	ipratropium bromide - HL60	-0.93	1	-0.998	---	---	100
1487	mafenide - HL60	0.884	1	0.998	---	---	100
1488	diphenhydramine - HL60	0.883	1	0.998	---	---	100
1489	epivincamine - HL60	-0.924	1	-0.998	---	---	100
1490	cyclopenthiazide - HL60	0.876	1	0.998	---	---	100
1491	ioxaglic acid - HL60	-0.922	1	-0.998	---	---	100
1492	levocabastine - HL60	-0.92	1	-0.997	---	---	100
1493	dexpropranolol - HL60	-0.914	1	-0.997	---	---	100
1494	memantine - HL60	-0.912	1	-0.997	---	---	100
1495	dioxybenzone - HL60	-0.912	1	-0.997	---	---	100
1496	hydroxyachillin - HL60	0.867	1	0.997	---	---	100
1497	methyldopate - HL60	-0.911	1	-0.997	---	---	100
1498	tranexamic acid - HL60	0.865	1	0.997	---	---	100
1499	todralazine - HL60	-0.909	1	-0.997	---	---	100
1500	canavanine - MCF7	-0.909	1	-0.996	---	---	100
1501	hydrastinine - HL60	0.863	1	0.996	---	---	100
1502	etofenamate - HL60	-0.907	1	-0.996	---	---	100
1503	apramycin - HL60	-0.907	1	-0.996	---	---	100
1504	pivampicillin - HL60	-0.906	1	-0.996	---	---	100
1505	thiamazole - HL60	0.854	1	0.996	---	---	100
1506	flunarizine - HL60	-0.905	1	-0.996	---	---	100
1507	amitriptyline - HL60	0.851	1	0.996	---	---	100
1508	phthalylsulfathiazole - HL60	-0.903	1	-0.996	---	---	100
1509	dehydrocholic acid - HL60	0.846	1	0.995	---	---	100
1510	mesalazine - HL60	-0.901	1	-0.995	---	---	100
1511	morantel - HL60	-0.9	1	-0.995	---	---	100
1512	lorglumide - HL60	-0.899	1	-0.995	---	---	100
1513	fluvoxamine - HL60	-0.898	1	-0.995	---	---	100
1514	ozagrel - HL60	0.838	1	0.995	---	---	100
1515	cefalonium - HL60	-0.897	1	-0.995	---	---	100
1516	ramifenazone - HL60	0.834	1	0.995	---	---	100
1517	rimexolone - HL60	-0.895	1	-0.995	---	---	100
1518	molindone - HL60	-0.892	1	-0.994	---	---	100
1519	dl-alpha tocopherol - HL60	0.83	1	0.994	---	---	100
1520	torasemide - HL60	-0.89	1	-0.994	---	---	100
1521	cefotiam - HL60	0.83	1	0.994	---	---	100
1522	etofylline - HL60	-0.888	1	-0.994	---	---	100
1523	phentolamine - HL60	-0.887	1	-0.994	---	---	100
1524	atovaquone - MCF7	-0.887	1	-0.994	---	---	100
1525	asiaticoside - HL60	0.828	1	0.993	---	---	100
1526	naftopidil - HL60	-0.886	1	-0.993	---	---	100
1527	allantoin - HL60	-0.885	1	-0.993	---	---	100
1528	demecarium bromide - HL60	0.828	1	0.993	---	---	100
1529	tropicamide - HL60	-0.885	1	-0.993	---	---	100
1530	zaprinast - HL60	0.825	1	0.993	---	---	100
1531	dacarbazine - HL60	-0.881	1	-0.993	---	---	100
1532	isocorydine - HL60	0.825	1	0.993	---	---	100
1533	homatropine - HL60	0.823	1	0.993	---	---	100
1534	meticrane - HL60	-0.881	1	-0.993	---	---	100
1535	harman - HL60	0.822	1	0.992	---	---	100
1536	sulfaphenazole - HL60	-0.88	1	-0.992	---	---	100
1537	alexidine - HL60	0.822	1	0.992	---	---	100
1538	ursodeoxycholic acid - HL60	-0.88	1	-0.992	---	---	100
1539	furosemide - HL60	0.821	1	0.992	---	---	100
1540	pronetalol - HL60	-0.879	1	-0.992	---	---	100
1541	cyclic adenosine monophosphate - HL60	0.818	1	0.992	---	---	100
1542	fusidic acid - HL60	0.818	1	0.992	---	---	100
1543	alfadolone - HL60	0.816	1	0.992	---	---	100
1544	6-azathymine - HL60	-0.875	1	-0.991	---	---	100
1545	vigabatrin - MCF7	0.816	1	0.991	---	---	100
1546	pargyline - HL60	-0.875	1	-0.991	---	---	100
1547	procarbazine - HL60	0.812	1	0.991	---	---	100
1548	droperidol - HL60	0.807	1	0.991	---	---	100
1549	Prestwick-984 - HL60	0.806	1	0.991	---	---	100
1550	desoxycortone - HL60	-0.872	1	-0.991	---	---	100
1551	N-acetyl-L-leucine - HL60	-0.872	1	-0.991	---	---	100
1552	pindolol - HL60	0.806	1	0.991	---	---	100
1553	decamethonium bromide - HL60	-0.872	1	-0.99	---	---	100
1554	metformin - HL60	0.804	1	0.99	---	---	100
1555	Gly-His-Lys - MCF7	0.803	1	0.99	---	---	100
1556	etomidate - HL60	-0.871	1	-0.99	---	---	100
1557	bethanechol - HL60	-0.869	1	-0.99	---	---	100
1558	protriptyline - HL60	-0.869	1	-0.99	---	---	100
1559	metyrapone - HL60	-0.869	1	-0.99	---	---	100
1560	vitexin - HL60	0.799	1	0.99	---	---	100
1561	sulfabenzamide - HL60	0.798	1	0.99	---	---	100
1562	mifepristone - HL60	0.798	1	0.989	---	---	100
1563	ticarcillin - HL60	-0.868	1	-0.989	---	---	100
1564	syrosingopine - HL60	-0.867	1	-0.989	---	---	100
1565	capsaicin - HL60	-0.867	1	-0.989	---	---	100
1566	isoflupredone - HL60	0.795	1	0.989	---	---	100
1567	sanguinarine - HL60	-0.866	1	-0.989	---	---	100
1568	cyanocobalamin - HL60	-0.866	1	-0.989	---	---	100
1569	merbromin - HL60	0.794	1	0.989	---	---	100
1570	pheneticillin - HL60	0.793	1	0.989	---	---	100
1571	propylthiouracil - HL60	-0.865	1	-0.989	---	---	100
1572	isradipine - HL60	-0.864	1	-0.988	---	---	100
1573	repaglinide - HL60	-0.86	1	-0.988	---	---	100
1574	dequalinium chloride - HL60	-0.858	1	-0.988	---	---	100
1575	chlortalidone - PC3	0.791	1	0.988	---	---	100
1576	hydrocotarnine - HL60	-0.858	1	-0.988	---	---	100
1577	pipemidic acid - HL60	-0.857	1	-0.988	---	---	100
1578	(+/-)-catechin - HL60	0.788	1	0.988	---	---	100
1579	fusaric acid - HL60	-0.857	1	-0.988	---	---	100
1580	sitosterol - HL60	-0.857	1	-0.987	---	---	100
1581	isoflupredone - PC3	0.786	1	0.987	---	---	100
1582	roxarsone - HL60	-0.855	1	-0.987	---	---	100
1583	halofantrine - HL60	0.783	1	0.987	---	---	100
1584	chloramphenicol - HL60	-0.855	1	-0.987	---	---	100
1585	doxazosin - HL60	-0.855	1	-0.986	---	---	100
1586	mebhydrolin - HL60	0.782	1	0.986	---	---	100
1587	picrotoxinin - HL60	-0.853	1	-0.986	---	---	100
1588	benzylpenicillin - HL60	-0.852	1	-0.986	---	---	100
1589	sulconazole - HL60	-0.851	1	-0.986	---	---	100
1590	flucloxacillin - HL60	0.779	1	0.986	---	---	100
1591	piperidolate - HL60	-0.851	1	-0.986	---	---	100
1592	carbenoxolone - HL60	0.779	1	0.986	---	---	100
1593	fluvastatin - HL60	-0.85	1	-0.986	---	---	100
1594	boldine - HL60	0.778	1	0.985	---	---	100
1595	urapidil - HL60	-0.847	1	-0.985	---	---	100
1596	natamycin - HL60	-0.847	1	-0.985	---	---	100
1597	procainamide - HL60	0.777	1	0.985	---	---	100
1598	naringin - HL60	-0.847	1	-0.985	---	---	100
1599	cantharidin - HL60	-0.846	1	-0.985	---	---	100
1600	piperine - HL60	0.775	1	0.985	---	---	100
1601	carisoprodol - HL60	0.775	1	0.984	---	---	100
1602	pyrvinium - HL60	-0.846	1	-0.984	---	---	100
1603	(-)-atenolol - HL60	-0.846	1	-0.984	---	---	100
1604	tenoxicam - HL60	0.775	1	0.984	---	---	100
1605	mevalolactone - HL60	-0.845	1	-0.984	---	---	100
1606	dextromethorphan - HL60	-0.844	1	-0.984	---	---	100
1607	ritodrine - HL60	0.774	1	0.984	---	---	100
1608	streptozocin - HL60	0.773	1	0.984	---	---	100
1609	Prestwick-967 - HL60	-0.842	1	-0.983	---	---	100
1610	propidium iodide - HL60	0.771	1	0.983	---	---	100
1611	dantrolene - HL60	-0.84	1	-0.983	---	---	100
1612	telenzepine - HL60	-0.839	1	-0.983	---	---	100
1613	dicloxacillin - HL60	-0.838	1	-0.983	---	---	100
1614	fludrocortisone - HL60	0.769	1	0.983	---	---	100
1615	gliclazide - HL60	-0.837	1	-0.983	---	---	100
1616	denatonium benzoate - HL60	-0.837	1	-0.982	---	---	100
1617	lobelanidine - HL60	0.766	1	0.982	---	---	100
1618	iocetamic acid - HL60	0.764	1	0.982	---	---	100
1619	SR-95531 - HL60	0.763	1	0.981	---	---	100
1620	cinoxacin - HL60	-0.833	1	-0.981	---	---	100
1621	cefalotin - HL60	-0.833	1	-0.981	---	---	100
1622	meclocycline - HL60	0.763	1	0.981	---	---	100
1623	betulin - HL60	0.761	1	0.981	---	---	100
1624	aciclovir - HL60	0.76	1	0.981	---	---	100
1625	profenamine - HL60	-0.832	1	-0.981	---	---	100
1626	tetracaine - HL60	0.76	1	0.981	---	---	100
1627	flunixin - HL60	-0.831	1	-0.981	---	---	100
1628	nocodazole - HL60	0.76	1	0.981	---	---	100
1629	meclofenoxate - HL60	-0.829	1	-0.98	---	---	100
1630	pepstatin - PC3	0.759	1	0.98	---	---	100
1631	thioproperazine - HL60	0.759	1	0.98	---	---	100
1632	clorgiline - HL60	0.759	1	0.98	---	---	100
1633	anisomycin - HL60	0.758	1	0.98	---	---	100
1634	tubocurarine chloride - HL60	-0.827	1	-0.98	---	---	100
1635	domperidone - HL60	0.757	1	0.98	---	---	100
1636	metoprolol - HL60	-0.826	1	-0.98	---	---	100
1637	gibberellic acid - HL60	-0.825	1	-0.98	---	---	100
1638	Chicago Sky Blue 6B - HL60	0.755	1	0.98	---	---	100
1639	bufexamac - HL60	-0.825	1	-0.979	---	---	100
1640	nitrofural - HL60	0.754	1	0.979	---	---	100
1641	scopoletin - HL60	-0.822	1	-0.979	---	---	100
1642	aminohippuric acid - HL60	-0.822	1	-0.979	---	---	100
1643	trimipramine - HL60	0.753	1	0.979	---	---	100
1644	fluticasone - HL60	-0.822	1	-0.979	---	---	100
1645	zardaverine - HL60	-0.821	1	-0.979	---	---	100
1646	lansoprazole - HL60	0.749	1	0.978	---	---	100
1647	homochlorcyclizine - HL60	0.749	1	0.978	---	---	100
1648	pimethixene - HL60	-0.82	1	-0.978	---	---	100
1649	promethazine - HL60	-0.82	1	-0.978	---	---	100
1650	trihexyphenidyl - PC3	0.748	1	0.978	---	---	100
1651	isometheptene - HL60	0.748	1	0.978	---	---	100
1652	letrozole - HL60	-0.82	1	-0.978	---	---	100
1653	norcyclobenzaprine - HL60	-0.819	1	-0.978	---	---	100
1654	guanabenz - HL60	0.747	1	0.977	---	---	100
1655	skimmianine - HL60	-0.819	1	-0.977	---	---	100
1656	8-azaguanine - HL60	-0.818	1	-0.977	---	---	100
1657	tyloxapol - HL60	-0.817	1	-0.977	---	---	100
1658	moxonidine - HL60	-0.817	1	-0.977	---	---	100
1659	nicardipine - HL60	0.745	1	0.977	---	---	100
1660	sulfamethoxypyridazine - HL60	-0.817	1	-0.977	---	---	100
1661	viomycin - PC3	0.745	1	0.976	---	---	100
1662	N6-methyladenosine - HL60	-0.816	1	-0.976	---	---	100
1663	myricetin - HL60	0.744	1	0.976	---	---	100
1664	meropenem - HL60	-0.81	1	-0.975	---	---	100
1665	nilutamide - HL60	0.742	1	0.975	---	---	100
1666	zuclopenthixol - HL60	-0.81	1	-0.975	---	---	100
1667	azapropazone - PC3	0.741	1	0.975	---	---	100
1668	methyldopa - HL60	-0.809	1	-0.975	---	---	100
1669	fluoxetine - HL60	0.741	1	0.974	---	---	100
1670	rolitetracycline - HL60	-0.807	1	-0.974	---	---	100
1671	saquinavir - HL60	0.741	1	0.974	---	---	100
1672	estriol - HL60	-0.807	1	-0.974	---	---	100
1673	alpha-ergocryptine - HL60	0.739	1	0.974	---	---	100
1674	pergolide - PC3	0.738	1	0.974	---	---	100
1675	acemetacin - PC3	0.737	1	0.973	---	---	100
1676	riboflavin - HL60	-0.806	1	-0.973	---	---	100
1677	alsterpaullone - MCF7	-0.806	1	-0.973	---	---	100
1678	etacrynic acid - HL60	0.737	1	0.973	---	---	100
1679	oxprenolol - HL60	-0.806	1	-0.973	---	---	100
1680	atractyloside - HL60	0.736	1	0.973	---	---	100
1681	triflusal - HL60	-0.805	1	-0.973	---	---	100
1682	arcaine - HL60	-0.804	1	-0.972	---	---	100
1683	pralidoxime - HL60	0.735	1	0.972	---	---	100
1684	nafcillin - HL60	0.735	1	0.972	---	---	100
1685	arecoline - HL60	-0.804	1	-0.972	---	---	100
1686	sulfamonomethoxine - PC3	0.735	1	0.972	---	---	100
1687	fluspirilene - HL60	-0.803	1	-0.972	---	---	100
1688	beclometasone - PC3	0.734	1	0.971	---	---	100
1689	felodipine - HL60	-0.803	1	-0.971	---	---	100
1690	mefenamic acid - HL60	0.734	1	0.971	---	---	100
1691	podophyllotoxin - HL60	0.734	1	0.971	---	---	100
1692	tremorine - HL60	-0.801	1	-0.971	---	---	100
1693	dexibuprofen - HL60	0.733	1	0.971	---	---	100
1694	tolbutamide - HL60	-0.801	1	-0.971	---	---	100
1695	heptaminol - HL60	0.733	1	0.97	---	---	100
1696	nystatin - HL60	0.733	1	0.97	---	---	100
1697	xylazine - HL60	-0.8	1	-0.97	---	---	100
1698	famprofazone - HL60	-0.8	1	-0.969	---	---	100
1699	griseofulvin - HL60	0.732	1	0.969	---	---	100
1700	terbutaline - HL60	-0.799	1	-0.969	---	---	100
1701	levonorgestrel - HL60	-0.798	1	-0.969	---	---	100
1702	gliquidone - HL60	0.731	1	0.969	---	---	100
1703	trichlormethiazide - HL60	-0.798	1	-0.969	---	---	100
1704	omeprazole - HL60	-0.798	1	-0.969	---	---	100
1705	sparteine - HL60	0.731	1	0.969	---	---	100
1706	alfaxalone - HL60	-0.797	1	-0.969	---	---	100
1707	tolmetin - HL60	0.73	1	0.969	---	---	100
1708	bemegride - HL60	-0.796	1	-0.968	---	---	100
1709	levocabastine - PC3	0.728	1	0.968	---	---	100
1710	cyclobenzaprine - HL60	0.727	1	0.968	---	---	100
1711	norethisterone - HL60	-0.796	1	-0.968	---	---	100
1712	lithocholic acid - HL60	0.727	1	0.968	---	---	100
1713	thioguanosine - HL60	-0.795	1	-0.968	---	---	100
1714	verteporfin - HL60	-0.795	1	-0.968	---	---	100
1715	hydroflumethiazide - HL60	-0.795	1	-0.967	---	---	100
1716	scoulerine - HL60	0.726	1	0.967	---	---	100
1717	ethotoin - HL60	-0.794	1	-0.967	---	---	100
1718	rifampicin - PC3	0.726	1	0.967	---	---	100
1719	mepyramine - HL60	0.724	1	0.967	---	---	100
1720	calcium pantothenate - HL60	-0.792	1	-0.967	---	---	100
1721	cefmetazole - HL60	0.724	1	0.967	---	---	100
1722	ribostamycin - HL60	-0.792	1	-0.966	---	---	100
1723	dicoumarol - HL60	-0.792	1	-0.966	---	---	100
1724	kinetin - HL60	-0.791	1	-0.966	---	---	100
1725	penbutolol - HL60	0.723	1	0.966	---	---	100
1726	aconitine - PC3	0.723	1	0.966	---	---	100
1727	nitrendipine - HL60	-0.79	1	-0.966	---	---	100
1728	primaquine - HL60	0.723	1	0.966	---	---	100
1729	nadide - HL60	0.722	1	0.966	---	---	100
1730	benzonatate - HL60	-0.79	1	-0.965	---	---	100
1731	tyrphostin AG-825 - MCF7	-0.788	1	-0.965	---	---	100
1732	benfluorex - HL60	-0.788	1	-0.965	---	---	100
1733	trazodone - HL60	-0.787	1	-0.965	---	---	100
1734	clofazimine - HL60	-0.787	1	-0.965	---	---	100
1735	napelline - HL60	-0.786	1	-0.964	---	---	100
1736	pentamidine - HL60	-0.786	1	-0.964	---	---	100
1737	Prestwick-1083 - MCF7	0.718	1	0.964	---	---	100
1738	colecalciferol - HL60	-0.785	1	-0.964	---	---	100
1739	nomifensine - HL60	0.718	1	0.963	---	---	100
1740	chenodeoxycholic acid - PC3	0.717	1	0.963	---	---	100
1741	acetazolamide - PC3	0.717	1	0.963	---	---	100
1742	SC-58125 - HL60	0.717	1	0.963	---	---	100
1743	ganciclovir - HL60	-0.782	1	-0.963	---	---	100
1744	meprylcaine - HL60	0.716	1	0.963	---	---	100
1745	medrysone - HL60	-0.782	1	-0.963	---	---	100
1746	estropipate - HL60	-0.782	1	-0.962	---	---	100
1747	gramine - PC3	0.716	1	0.962	---	---	100
1748	viomycin - HL60	0.716	1	0.962	---	---	100
1749	imipramine - HL60	-0.779	1	-0.961	---	---	100
1750	molsidomine - HL60	0.714	1	0.961	---	---	100
1751	Prestwick-860 - HL60	-0.777	1	-0.961	---	---	100
1752	carbachol - HL60	-0.777	1	-0.96	---	---	100
1753	tropine - HL60	0.712	1	0.96	---	---	100
1754	esculin - HL60	-0.776	1	-0.96	---	---	100
1755	ketotifen - PC3	0.711	1	0.96	---	---	100
1756	nifenazone - HL60	0.71	1	0.959	---	---	100
1757	reserpine - HL60	-0.775	1	-0.959	---	---	100
1758	prazosin - HL60	-0.775	1	-0.959	---	---	100
1759	sulfaguanidine - HL60	0.709	1	0.959	---	---	100
1760	ethaverine - HL60	-0.775	1	-0.959	---	---	100
1761	naftifine - PC3	0.709	1	0.959	---	---	100
1762	trifluridine - HL60	-0.775	1	-0.959	---	---	100
1763	azaperone - HL60	-0.775	1	-0.958	---	---	100
1764	benzocaine - HL60	0.708	1	0.958	---	---	100
1765	carbimazole - HL60	0.708	1	0.958	---	---	100
1766	aminocaproic acid - MCF7	-0.774	1	-0.958	---	---	100
1767	primidone - HL60	0.707	1	0.958	---	---	100
1768	zuclopenthixol - PC3	-0.774	1	-0.958	---	---	100
1769	seneciphylline - HL60	0.706	1	0.957	---	---	100
1770	thiocolchicoside - PC3	-0.773	1	-0.957	---	---	100
1771	paclitaxel - HL60	0.706	1	0.957	---	---	100
1772	iodixanol - HL60	0.705	1	0.957	---	---	100
1773	sertaconazole - PC3	-0.772	1	-0.956	---	---	100
1774	methanthelinium bromide - HL60	0.705	1	0.956	---	---	100
1775	vigabatrin - HL60	0.704	1	0.956	---	---	100
1776	chlorphenamine - HL60	0.704	1	0.956	---	---	100
1777	etidronic acid - HL60	0.703	1	0.955	---	---	100
1778	labetalol - HL60	-0.77	1	-0.955	---	---	100
1779	cetirizine - HL60	-0.77	1	-0.955	---	---	100
1780	sulmazole - HL60	0.702	1	0.955	---	---	100
1781	fosfosal - HL60	-0.77	1	-0.955	---	---	100
1782	hexetidine - HL60	0.702	1	0.955	---	---	100
1783	sulfametoxydiazine - HL60	-0.77	1	-0.954	---	---	100
1784	theobromine - HL60	0.702	1	0.954	---	---	100
1785	fluorocurarine - HL60	-0.769	1	-0.954	---	---	100
1786	equilin - HL60	-0.768	1	-0.954	---	---	100
1787	sulfadimidine - HL60	-0.768	1	-0.953	---	---	100
1788	caffeic acid - MCF7	-0.767	1	-0.953	---	---	100
1789	clofilium tosylate - PC3	0.7	1	0.953	---	---	100
1790	Prestwick-972 - HL60	0.7	1	0.953	---	---	100
1791	niclosamide - HL60	-0.766	1	-0.952	---	---	100
1792	Prestwick-692 - HL60	0.699	1	0.952	---	---	100
1793	succinylsulfathiazole - HL60	-0.766	1	-0.952	---	---	100
1794	clemastine - HL60	0.698	1	0.952	---	---	100
1795	benzthiazide - HL60	0.698	1	0.952	---	---	100
1796	cephaeline - HL60	0.698	1	0.951	---	---	100
1797	triamterene - HL60	-0.765	1	-0.951	---	---	100
1798	epitiostanol - HL60	-0.764	1	-0.951	---	---	100
1799	trimethylcolchicinic acid - HL60	0.698	1	0.951	---	---	100
1800	DL-PPMP - MCF7	0.697	1	0.951	---	---	100
1801	rimexolone - PC3	-0.764	1	-0.951	---	---	100
1802	clorsulon - PC3	0.697	1	0.95	---	---	100
1803	hexamethonium bromide - HL60	-0.763	1	-0.95	---	---	100
1804	tribenoside - HL60	0.696	1	0.95	---	---	100
1805	solanine - HL60	-0.763	1	-0.95	---	---	100
1806	metampicillin - HL60	-0.762	1	-0.95	---	---	100
1807	nalbuphine - HL60	-0.762	1	-0.949	---	---	100
1808	ronidazole - HL60	-0.762	1	-0.949	---	---	100
1809	estropipate - PC3	0.694	1	0.949	---	---	100
1810	Prestwick-864 - HL60	0.693	1	0.949	---	---	100
1811	palmatine - HL60	-0.761	1	-0.949	---	---	100
1812	betamethasone - MCF7	-0.761	1	-0.949	---	---	100
1813	sulfadimethoxine - HL60	0.693	1	0.949	---	---	100
1814	liothyronine - HL60	-0.761	1	-0.949	---	---	100
1815	loracarbef - HL60	0.692	1	0.948	---	---	100
1816	alfuzosin - HL60	0.691	1	0.948	---	---	100
1817	nicotinic acid - HL60	-0.759	1	-0.948	---	---	100
1818	dapsone - HL60	0.69	1	0.947	---	---	100
1819	trimethobenzamide - HL60	0.69	1	0.947	---	---	100
1820	vanoxerine - HL60	-0.759	1	-0.947	---	---	100
1821	benzbromarone - MCF7	0.689	1	0.947	---	---	100
1822	adipiodone - HL60	0.689	1	0.946	---	---	100
1823	conessine - HL60	-0.757	1	-0.946	---	---	100
1824	ipratropium bromide - MCF7	-0.757	1	-0.946	---	---	100
1825	berberine - HL60	-0.757	1	-0.946	---	---	100
1826	laudanosine - PC3	0.687	1	0.946	---	---	100
1827	zalcitabine - HL60	-0.756	1	-0.946	---	---	100
1828	rilmenidine - HL60	0.686	1	0.945	---	---	100
1829	ciprofibrate - HL60	0.686	1	0.945	---	---	100
1830	levothyroxine sodium - HL60	0.686	1	0.945	---	---	100
1831	tolazamide - HL60	-0.754	1	-0.945	---	---	100
1832	nadolol - HL60	0.684	1	0.944	---	---	100
1833	biperiden - HL60	0.683	1	0.944	---	---	100
1834	chloropyramine - HL60	0.683	1	0.944	---	---	100
1835	mephenytoin - HL60	0.681	1	0.943	---	---	100
1836	estrone - HL60	0.681	1	0.943	---	---	100
1837	ampicillin - PC3	-0.751	1	-0.943	---	---	100
1838	noscapine - HL60	0.681	1	0.943	---	---	100
1839	triprolidine - HL60	-0.75	1	-0.942	---	---	100
1840	trihexyphenidyl - HL60	0.68	1	0.942	---	---	100
1841	(+)-chelidonine - HL60	0.679	1	0.942	---	---	100
1842	cefalexin - HL60	-0.749	1	-0.942	---	---	100
1843	pipemidic acid - MCF7	0.679	1	0.942	---	---	100
1844	N-acetylmuramic acid - HL60	0.679	1	0.942	---	---	100
1845	trioxysalen - HL60	-0.748	1	-0.942	---	---	100
1846	chlorogenic acid - PC3	0.679	1	0.942	---	---	100
1847	R-atenolol - PC3	-0.747	1	-0.941	---	---	100
1848	isoflupredone - MCF7	0.677	1	0.941	---	---	100
1849	pentetrazol - HL60	-0.747	1	-0.941	---	---	100
1850	6-benzylaminopurine - HL60	-0.746	1	-0.941	---	---	100
1851	laudanosine - HL60	-0.746	1	-0.94	---	---	100
1852	betamethasone - HL60	0.676	1	0.94	---	---	100
1853	Prestwick-1082 - PC3	0.675	1	0.94	---	---	100
1854	cloperastine - HL60	-0.746	1	-0.94	---	---	100
1855	guanfacine - HL60	0.675	1	0.94	---	---	100
1856	tiaprofenic acid - PC3	-0.745	1	-0.94	---	---	100
1857	lactobionic acid - HL60	0.675	1	0.94	---	---	100
1858	diethylcarbamazine - HL60	-0.745	1	-0.939	---	---	100
1859	3-hydroxy-DL-kynurenine - HL60	0.675	1	0.939	---	---	100
1860	acebutolol - HL60	-0.743	1	-0.939	---	---	100
1861	beclometasone - HL60	-0.743	1	-0.939	---	---	100
1862	memantine - PC3	0.675	1	0.939	---	---	100
1863	bethanechol - PC3	0.674	1	0.938	---	---	100
1864	raloxifene - ssMCF7	0.674	1	0.938	---	---	100
1865	sulfafurazole - HL60	-0.741	1	-0.938	---	---	100
1866	phenazone - MCF7	0.673	1	0.938	---	---	100
1867	pheneticillin - PC3	0.673	1	0.938	---	---	100
1868	oxantel - HL60	-0.741	1	-0.938	---	---	100
1869	sulfathiazole - HL60	-0.741	1	-0.937	---	---	100
1870	sulfasalazine - HL60	0.672	1	0.937	---	---	100
1871	furosemide - PC3	0.672	1	0.937	---	---	100
1872	metamizole sodium - HL60	-0.741	1	-0.937	---	---	100
1873	nomegestrol - PC3	0.672	1	0.937	---	---	100
1874	netilmicin - HL60	0.672	1	0.937	---	---	100
1875	indometacin - HL60	-0.74	1	-0.936	---	---	100
1876	trihexyphenidyl - MCF7	0.67	1	0.936	---	---	100
1877	metrizamide - HL60	0.67	1	0.936	---	---	100
1878	Prestwick-665 - HL60	-0.738	1	-0.936	---	---	100
1879	finasteride - HL60	0.669	1	0.935	---	---	100
1880	etodolac - HL60	-0.738	1	-0.935	---	---	100
1881	aminohippuric acid - PC3	-0.737	1	-0.935	---	---	100
1882	probenecid - PC3	0.666	1	0.933	---	---	100
1883	sulmazole - MCF7	0.666	1	0.933	---	---	100
1884	clioquinol - HL60	0.664	1	0.933	---	---	100
1885	dimethadione - HL60	-0.734	1	-0.933	---	---	100
1886	cefotetan - HL60	-0.734	1	-0.933	---	---	100
1887	debrisoquine - HL60	-0.733	1	-0.932	---	---	100
1888	tetrahydroalstonine - PC3	0.663	1	0.932	---	---	100
1889	disopyramide - PC3	0.663	1	0.932	---	---	100
1890	isoxsuprine - HL60	-0.733	1	-0.932	---	---	100
1891	alprenolol - PC3	0.663	1	0.932	---	---	100
1892	ioversol - HL60	-0.733	1	-0.932	---	---	100
1893	propofol - HL60	-0.733	1	-0.932	---	---	100
1894	levobunolol - PC3	0.663	1	0.931	---	---	100
1895	ciclosporin - PC3	0.663	1	0.931	---	---	100
1896	spaglumic acid - HL60	-0.732	1	-0.931	---	---	100
1897	monensin - HL60	0.661	1	0.931	---	---	100
1898	benfotiamine - PC3	-0.732	1	-0.93	---	---	100
1899	chlorhexidine - HL60	0.66	1	0.93	---	---	100
1900	etanidazole - HL60	-0.731	1	-0.93	---	---	100
1901	ondansetron - HL60	0.66	1	0.93	---	---	100
1902	tinidazole - HL60	-0.73	1	-0.93	---	---	100
1903	calcium folinate - HL60	0.659	1	0.93	---	---	100
1904	zidovudine - HL60	0.659	1	0.929	---	---	100
1905	altizide - HL60	-0.729	1	-0.929	---	---	100
1906	Prestwick-857 - HL60	0.659	1	0.929	---	---	100
1907	chlortalidone - HL60	-0.729	1	-0.929	---	---	100
1908	altretamine - HL60	0.658	1	0.929	---	---	100
1909	apigenin - HL60	-0.729	1	-0.928	---	---	100
1910	octopamine - HL60	0.658	1	0.928	---	---	100
1911	sanguinarine - MCF7	-0.729	1	-0.928	---	---	100
1912	cefoperazone - MCF7	0.658	1	0.928	---	---	100
1913	remoxipride - PC3	-0.728	1	-0.928	---	---	100
1914	chlorphenamine - PC3	-0.727	1	-0.928	---	---	100
1915	pirenperone - HL60	0.658	1	0.928	---	---	100
1916	doxorubicin - PC3	-0.727	1	-0.928	---	---	100
1917	bepridil - HL60	-0.726	1	-0.927	---	---	100
1918	methazolamide - HL60	-0.726	1	-0.927	---	---	100
1919	paromomycin - HL60	0.657	1	0.927	---	---	100
1920	hexestrol - HL60	-0.725	1	-0.927	---	---	100
1921	atracurium besilate - PC3	0.656	1	0.927	---	---	100
1922	camptothecin - PC3	-0.724	1	-0.926	---	---	100
1923	buspirone - HL60	-0.724	1	-0.926	---	---	100
1924	diethylstilbestrol - HL60	0.655	1	0.925	---	---	100
1925	dobutamine - PC3	-0.721	1	-0.925	---	---	100
1926	lasalocid - PC3	0.655	1	0.925	---	---	100
1927	procaine - HL60	-0.721	1	-0.925	---	---	100
1928	Prestwick-664 - HL60	-0.72	1	-0.925	---	---	100
1929	leflunomide - HL60	0.655	1	0.925	---	---	100
1930	dropropizine - HL60	-0.72	1	-0.924	---	---	100
1931	maprotiline - HL60	0.654	1	0.924	---	---	100
1932	cyproheptadine - HL60	-0.719	1	-0.923	---	---	100
1933	glycopyrronium bromide - HL60	0.654	1	0.923	---	---	100
1934	cycloserine - HL60	-0.719	1	-0.923	---	---	100
1935	salsolidin - HL60	-0.719	1	-0.923	---	---	100
1936	moroxydine - HL60	0.653	1	0.922	---	---	100
1937	promazine - HL60	-0.718	1	-0.922	---	---	100
1938	bisacodyl - HL60	-0.718	1	-0.922	---	---	100
1939	diprophylline - HL60	0.652	1	0.922	---	---	100
1940	mefexamide - PC3	0.652	1	0.922	---	---	100
1941	carteolol - HL60	0.652	1	0.921	---	---	100
1942	ebselen - PC3	-0.716	1	-0.921	---	---	100
1943	melatonin - HL60	0.651	1	0.921	---	---	100
1944	yohimbic acid - MCF7	0.65	1	0.921	---	---	100
1945	lisinopril - HL60	-0.715	1	-0.92	---	---	100
1946	zomepirac - HL60	-0.714	1	-0.92	---	---	100
1947	lycorine - HL60	0.648	1	0.92	---	---	100
1948	canadine - HL60	0.648	1	0.92	---	---	100
1949	imipenem - HL60	-0.714	1	-0.92	---	---	100
1950	PF-00539745-00 - MCF7	0.648	1	0.92	---	---	100
1951	gallamine triethiodide - HL60	-0.714	1	-0.919	---	---	100
1952	acetylsalicylsalicylic acid - HL60	0.648	1	0.919	---	---	100
1953	chlorpropamide - HL60	0.648	1	0.919	---	---	100
1954	Prestwick-692 - PC3	0.647	1	0.919	---	---	100
1955	pancuronium bromide - HL60	-0.713	1	-0.919	---	---	100
1956	oxolamine - HL60	0.647	1	0.919	---	---	100
1957	vinburnine - PC3	0.647	1	0.918	---	---	100
1958	tocainide - HL60	-0.711	1	-0.918	---	---	100
1959	puromycin - HL60	0.644	1	0.918	---	---	100
1960	racecadotril - PC3	0.644	1	0.917	---	---	100
1961	lisuride - HL60	0.642	1	0.917	---	---	100
1962	molindone - PC3	0.642	1	0.916	---	---	100
1963	paracetamol - HL60	-0.709	1	-0.916	---	---	100
1964	isoxicam - HL60	0.641	1	0.916	---	---	100
1965	Prestwick-675 - MCF7	0.641	1	0.915	---	---	100
1966	pempidine - HL60	-0.708	1	-0.915	---	---	100
1967	amylocaine - HL60	-0.707	1	-0.915	---	---	100
1968	antimycin A - HL60	-0.707	1	-0.915	---	---	100
1969	colistin - HL60	0.639	1	0.914	---	---	100
1970	5186223 - MCF7	0.639	1	0.914	---	---	100
1971	meclozine - HL60	-0.707	1	-0.914	---	---	100
1972	megestrol - HL60	0.638	1	0.914	---	---	100
1973	articaine - PC3	0.638	1	0.914	---	---	100
1974	yohimbine - HL60	-0.705	1	-0.913	---	---	100
1975	diperodon - HL60	0.637	1	0.913	---	---	100
1976	naringenin - HL60	0.637	1	0.912	---	---	100
1977	aztreonam - HL60	-0.704	1	-0.912	---	---	100
1978	galantamine - PC3	0.636	1	0.912	---	---	100
1979	papaverine - HL60	-0.703	1	-0.911	---	---	100
1980	butamben - HL60	0.635	1	0.911	---	---	100
1981	piribedil - PC3	-0.703	1	-0.911	---	---	100
1982	suprofen - HL60	0.635	1	0.911	---	---	100
1983	clopamide - HL60	0.634	1	0.91	---	---	100
1984	clebopride - HL60	-0.701	1	-0.91	---	---	100
1985	dyclonine - HL60	-0.701	1	-0.91	---	---	100
1986	ellipticine - PC3	-0.7	1	-0.909	---	---	100
1987	thalidomide - HL60	-0.7	1	-0.909	---	---	100
1988	nicardipine - PC3	-0.7	1	-0.909	---	---	100
1989	nadolol - PC3	0.632	1	0.909	---	---	100
1990	(+)-chelidonine - PC3	0.632	1	0.909	---	---	100
1991	Prestwick-689 - HL60	-0.699	1	-0.908	---	---	100
1992	piromidic acid - HL60	-0.699	1	-0.908	---	---	100
1993	terconazole - PC3	0.63	1	0.907	---	---	100
1994	tolazoline - HL60	0.63	1	0.907	---	---	100
1995	pinacidil - HL60	-0.698	1	-0.907	---	---	100
1996	theophylline - HL60	0.63	1	0.907	---	---	100
1997	fipexide - MCF7	-0.698	1	-0.906	---	---	100
1998	methylbenzethonium chloride - HL60	0.629	1	0.906	---	---	100
1999	oxybenzone - HL60	0.629	1	0.905	---	---	100
[truncated: 1,588 more rows]

## Sheet: by atc code
rank	atc code	mean	n	enrichment	p	specificity	percent non-null
1	L01DB	-0.678	10	-0.695	2e-05	0.063	100
2	R05CB	0.608	4	0.83	0.00127	0.0065	100
3	C07AA	0.203	36	0.289	0.00415	0.0759	61
4	J04BA	0.317	10	0.502	0.00756	0.0842	80
5	N07BB	0.358	10	0.491	0.00951	0.0936	70
6	N06BX	-0.444	17	-0.38	0.01027	0.2053	76
7	R06AA	0.258	23	0.329	0.01029	0.0993	65
8	S01ED	0.229	16	0.39	0.01055	0.0694	68
9	B01AC	-0.276	35	-0.261	0.01346	0.0968	65
10	R05CA	-0.476	10	-0.473	0.01384	0.0948	90
11	H03BB	0.389	9	0.491	0.01567	0.1503	77
12	G01AX	0.255	8	0.518	0.01587	0.165	50
13	L01AD	0.262	15	0.385	0.01624	0.2778	60
14	H02AA	0.247	12	0.419	0.01898	0.0743	75
15	C04AD	0.439	5	0.63	0.01979	0.0899	80
16	C02CA	-0.413	14	-0.388	0.02062	0.0562	78
17	S01BA	-0.253	45	-0.22	0.02179	0.1593	62
18	A03AX	0.237	8	0.497	0.02397	0.0248	62
19	P03AA	0.445	5	0.616	0.02471	0.2139	80
20	J01CE	0.195	12	0.403	0.0272	0.0488	58
21	V08AB	0.136	26	0.278	0.02869	0.2432	50
22	N05AB	-0.202	60	-0.184	0.02962	0.5534	61
23	G04CB	0.436	6	0.55	0.03144	0.1284	83
24	D06BX	0.426	5	0.595	0.03352	0.1557	80
25	C01EB	-0.437	12	-0.395	0.03375	0.173	83
26	J04AC	0.49	5	0.594	0.0343	0.0795	80
27	D06BB	0.314	15	0.354	0.03544	0.3423	66
28	C01EA	0.32	7	0.501	0.03695	0.2406	71
29	N07AX	0.346	4	0.642	0.03995	0.1572	75
30	B02BX	-0.629	4	-0.629	0.04657	0.1386	100
31	A10BX	-0.623	4	-0.626	0.04846	0.1716	100
32	J01XB	0.393	4	0.625	0.04955	0.1758	75
33	N01AX	-0.418	14	-0.348	0.0507	0.2071	78
34	L02AA	0.342	6	0.516	0.05206	0.3263	83
35	N04AA	0.187	20	0.293	0.05259	0.2742	60
36	P02CE	-0.627	4	-0.618	0.05333	0.1031	100
37	G03HA	-0.547	4	-0.607	0.06119	0.1497	100
38	A10BB	-0.192	41	-0.202	0.06171	0.2022	63
39	P02CA	-0.325	16	-0.316	0.06337	0.237	62
40	P01BE	-0.539	3	-0.682	0.06494	0.0422	100
41	L01AX	-0.442	4	-0.602	0.06581	0.1088	75
42	V04CD	-0.606	4	-0.598	0.06835	0.1005	100
43	G03CA	0.098	45	0.19	0.06848	0.4054	51
44	S01LA	-0.645	3	-0.673	0.06999	0.2151	100
45	D11AX	0.086	29	0.229	0.08005	0.1271	51
46	A06AB	-0.546	4	-0.585	0.08021	0.1048	100
47	A06AG	-0.546	4	-0.585	0.08021	0.1048	100
48	S01HA	-0.228	26	-0.242	0.08257	0.285	61
49	M09AA	0.451	4	0.58	0.08359	0.1637	75
50	H03BA	-0.647	4	-0.579	0.08606	0.2135	100
51	J01DC	0.094	35	0.205	0.09244	0.4247	51
52	H03AA	0.222	8	0.414	0.09339	0.1397	62
53	N03AF	-0.313	8	-0.408	0.10312	0.1212	75
54	C08DB	-0.536	5	-0.502	0.1071	0.3125	100
55	P01AC	0.3	4	0.554	0.10951	0.2326	75
56	R01AX	-0.427	3	-0.613	0.12471	0.2637	66
57	R03BB	-0.427	3	-0.613	0.12471	0.2637	66
58	N07CA	-0.294	12	-0.325	0.12576	0.2809	66
59	D08AC	0.238	5	0.488	0.12813	0.2346	60
60	R02AA	0.238	5	0.488	0.12813	0.2346	60
61	A07DA	0.17	6	0.447	0.1287	0.3636	66
62	C05AX	0.284	4	0.538	0.12891	0.254	50
63	C05CX	0.284	4	0.538	0.12891	0.254	50
64	G03DA	-0.512	4	-0.54	0.12895	0.1342	100
65	J01CF	0.174	12	0.324	0.129	0.2237	58
66	J01AA	-0.177	41	-0.179	0.12947	0.3927	56
67	D01AC	-0.262	35	-0.193	0.12978	0.4014	62
68	A03BA	-0.288	9	-0.37	0.13149	0.3918	66
69	S01EX	-0.489	3	-0.607	0.1318	0.1497	100
70	B03BA	-0.389	4	-0.536	0.13392	0.1081	75
71	G01AG	-0.318	4	-0.534	0.1368	0.155	75
72	A05BA	-0.367	6	-0.441	0.14016	0.2167	66
73	J05AF	0.114	8	0.383	0.14496	0.0813	62
74	G03AC	-0.283	19	-0.252	0.15025	0.25	68
75	C03BA	-0.111	28	-0.208	0.15362	0.3379	53
76	G02CC	0.2	13	0.299	0.15832	0.3529	53
77	D10BA	0.3	4	0.513	0.16201	0.2742	50
78	A05AA	0.066	7	0.398	0.16397	0.1225	57
79	S01BC	-0.224	30	-0.199	0.16411	0.3026	60
80	B02BA	-0.61	2	-0.707	0.17126	0.3103	100
81	G03CB	0.244	9	0.35	0.17405	0.5567	66
82	V03AC	-0.32	8	-0.37	0.17422	0.3436	75
83	V03AF	0.288	5	0.461	0.17481	0.5083	60
84	N06DA	-0.261	8	-0.369	0.17486	0.1235	75
85	D07AD	-0.344	8	-0.368	0.17809	0.3312	75
86	C02AA	-0.308	6	-0.421	0.17828	0.2707	66
87	L01XX	-0.221	34	-0.183	0.17832	0.3929	64
88	C08CA	-0.157	31	-0.19	0.18597	0.2761	54
89	J01XA	0.318	4	0.497	0.18763	0.4611	75
90	P01CC	0.2	8	0.363	0.18836	0.1803	62
91	L04AX	-0.286	22	-0.224	0.19012	0.4331	68
92	N01BB	-0.17	23	-0.22	0.19163	0.2587	60
93	B02AA	0.212	8	0.359	0.19699	0.2778	62
94	N07AB	-0.313	8	-0.358	0.20224	0.1755	75
95	N03AA	0.257	4	0.488	0.20237	0.1328	75
96	N05CH	0.354	4	0.488	0.20307	0.2821	75
97	P01BD	0.223	5	0.446	0.20308	0.3086	60
98	D08AF	0.317	4	0.488	0.20325	0.1961	75
99	S01GA	-0.211	20	-0.231	0.20471	0.2994	65
100	B03BB	0.254	4	0.483	0.21242	0.3352	75
101	J01FA	-0.185	37	-0.169	0.21494	0.4033	56
102	D10AA	-0.256	16	-0.252	0.21757	0.2688	68
103	C02KD	-0.412	4	-0.481	0.22113	0.2634	75
104	M03BX	-0.215	22	-0.216	0.22225	0.2254	63
105	C05AA	-0.174	28	-0.192	0.22286	0.3354	57
106	R06AE	-0.266	19	-0.231	0.22504	0.3006	68
107	D09AA	0.118	18	0.237	0.22594	0.3791	55
108	L02BB	0.108	9	0.328	0.23284	0.2465	66
109	D03AX	-0.331	8	-0.346	0.23508	0.3674	62
110	N05AX	-0.309	3	-0.54	0.24393	0.1947	66
111	J01EB	-0.219	28	-0.187	0.24674	0.459	60
112	L01BB	-0.384	3	-0.538	0.24694	0.2826	100
113	A03AD	-0.477	4	-0.468	0.24874	0.2516	75
114	C07AB	-0.195	21	-0.214	0.24892	0.2757	61
115	N05AE	0.194	4	0.464	0.25175	0.2083	75
116	G02AB	-0.301	4	-0.466	0.25202	0.3988	50
117	R01AA	-0.251	16	-0.243	0.25316	0.3904	68
118	R01AB	-0.251	16	-0.243	0.25316	0.3904	68
119	S01FA	-0.232	23	-0.205	0.25596	0.4032	65
120	G01AA	-0.202	19	-0.223	0.26072	0.3797	52
121	C02DC	0.118	5	0.419	0.26224	0.1778	60
122	C02DA	0.146	5	0.419	0.26276	0.3108	60
123	V03AH	0.146	5	0.419	0.26276	0.3108	60
124	J01ED	-0.211	23	-0.203	0.26372	0.4952	56
125	R05DA	-0.167	8	-0.335	0.26498	0.2698	62
126	J01DH	-0.312	4	-0.46	0.26742	0.418	50
127	D05AD	-0.341	7	-0.356	0.26836	0.545	71
128	D05BA	-0.341	7	-0.356	0.26836	0.545	71
129	J01BA	0.191	9	0.316	0.26933	0.4384	55
130	N01BX	-0.245	8	-0.331	0.28093	0.2749	62
131	L04AD	0.11	9	0.312	0.28176	0.4783	55
132	P01BX	0.318	3	0.522	0.28309	0.4483	66
133	N05AF	-0.231	12	-0.271	0.28362	0.3304	58
134	L01CA	0.304	3	0.521	0.28511	0.5525	66
135	D08AH	-0.284	5	-0.407	0.29116	0.3719	80
136	G01AC	-0.284	5	-0.407	0.29116	0.3719	80
137	P01AA	-0.284	5	-0.407	0.29116	0.3719	80
138	C01CX	0.193	3	0.516	0.29585	0.3916	66
139	C01DX	0.116	21	0.204	0.30184	0.5027	52
140	A11HA	-0.298	11	-0.279	0.30204	0.4278	63
141	N02BE	-0.221	8	-0.323	0.30749	0.3979	62
142	J01GA	0.219	4	0.44	0.31162	0.4082	75
143	J04AK	-0.297	9	-0.303	0.31529	0.4681	66
144	P02CB	-0.296	4	-0.439	0.31787	0.1814	75
145	A07AB	-0.311	14	-0.245	0.31872	0.6503	71
146	N04BD	-0.32	4	-0.438	0.32326	0.2548	75
147	J01XE	-0.431	5	-0.393	0.32602	0.3889	80
148	N06DX	0.136	4	0.434	0.32764	0.3129	75
149	C03CA	0.113	16	0.227	0.32913	0.5352	50
150	V04CH	-0.414	4	-0.435	0.3312	0.5648	75
151	J01XC	0.273	4	0.431	0.33559	0.2484	75
152	D06AX	0.076	24	0.185	0.33812	0.3982	50
153	P01BB	0.314	3	0.497	0.33906	0.3785	66
154	N02CA	0.128	10	0.281	0.34192	0.6064	60
155	N05AL	-0.184	14	-0.239	0.34399	0.5263	57
156	D01AA	-0.167	12	-0.257	0.34564	0.3631	58
157	G04BD	-0.233	8	-0.312	0.34598	0.4645	62
158	M04AC	-0.302	6	-0.352	0.35938	0.4085	66
159	N05AA	-0.202	37	-0.147	0.36179	0.4882	56
160	B05CA	0.036	18	0.209	0.36349	0.3139	50
161	R03BX	-0.312	5	-0.38	0.36834	0.5728	60
162	R03DX	-0.312	5	-0.38	0.36834	0.5728	60
163	J01FF	0.136	8	0.302	0.38154	0.4634	50
164	A07AX	0.205	4	0.414	0.38433	0.5614	75
165	C05AD	-0.148	32	-0.155	0.38821	0.5027	53
166	G03DB	0.141	11	0.258	0.38964	0.5027	54
167	J01DB	-0.224	22	-0.186	0.39041	0.6188	59
168	G03XB	0.187	4	0.412	0.39191	0.3182	50
169	N02CX	0.128	8	0.297	0.4026	0.4975	62
170	R06AC	-0.196	12	-0.242	0.41225	0.4856	58
171	D07AA	-0.274	12	-0.242	0.41449	0.4778	66
172	C02KC	-0.477	4	-0.405	0.41807	0.6703	75
173	L01BA	-0.276	8	-0.292	0.42358	0.6164	75
174	C01CE	-0.179	13	-0.231	0.42536	0.5211	53
175	N05AG	-0.298	8	-0.29	0.43339	0.7757	62
176	C03DA	-0.341	5	-0.36	0.43483	0.4902	80
177	C02AC	-0.135	16	-0.205	0.44971	0.4186	50
178	N05CE	0.139	4	0.392	0.45455	0.6529	50
179	J01DE	0.079	4	0.391	0.45835	0.5548	50
180	G02CB	0.063	14	0.218	0.46127	0.5819	50
181	A07AC	-0.31	5	-0.353	0.46172	0.4729	60
182	N07BA	-0.264	4	-0.39	0.46532	0.5824	50
183	R03AC	-0.19	21	-0.178	0.4671	0.6667	52
184	N04BC	-0.281	18	-0.192	0.46797	0.5842	66
185	C02CC	-0.227	7	-0.298	0.47718	0.4202	71
186	D07XB	-0.154	23	-0.169	0.47777	0.6061	52
187	G03BA	-0.357	5	-0.348	0.478	0.4774	80
188	C01BA	0.027	18	0.189	0.47999	0.5234	50
189	N02BA	-0.18	18	-0.189	0.48099	0.6616	61
190	M03BB	-0.118	8	-0.278	0.48363	0.5135	50
191	N03AD	-0.348	8	-0.278	0.48506	0.6281	62
192	C03BD	0.02	4	0.381	0.49046	0.3448	50
193	V08AC	-0.078	12	-0.226	0.49767	0.5465	50
194	J02AB	-0.241	9	-0.259	0.50664	0.5152	55
195	C01BD	-0.25	9	-0.257	0.51272	0.6011	55
196	A07EB	0.121	2	0.496	0.51622	0.4733	50
197	R03BC	0.121	2	0.496	0.51622	0.4733	50
198	P02BA	0.011	8	0.27	0.51839	0.4657	50
199	N02BG	-0.19	9	-0.256	0.51923	0.5696	55
200	C04AE	0.105	9	0.254	0.52641	0.6477	55
201	L01CD	0.053	6	0.304	0.53558	0.5323	50
202	A01AD	-0.204	17	-0.186	0.53651	0.6685	58
203	L04AA	-0.154	51	-0.109	0.53739	0.9028	56
204	G02CA	-0.268	7	-0.282	0.54121	0.6312	71
205	N07AA	-0.015	4	-0.368	0.542	0.5977	50
206	A07XA	0.134	4	0.365	0.54523	0.5962	50
207	J04AD	0.141	3	0.417	0.54595	0.5592	66
208	A05AX	0.026	4	0.365	0.54636	0.6027	50
209	C08EA	-0.261	7	-0.281	0.54676	0.5966	71
210	C04AC	-0.301	4	-0.363	0.55814	0.5629	75
211	C10AD	-0.301	4	-0.363	0.55814	0.5629	75
212	P01CX	0.036	4	0.359	0.56808	0.5959	50
213	S01EC	-0.189	20	-0.167	0.5781	0.6051	65
214	C07AG	-0.323	4	-0.355	0.58633	0.5612	50
215	G04BX	-0.292	4	-0.352	0.59701	0.7089	75
216	L02AB	0.139	4	0.349	0.60079	0.7697	50
217	L01AA	0.071	7	0.268	0.60452	0.539	57
218	M03AA	-0.225	2	-0.472	0.60464	0.6836	50
219	D07AB	-0.126	27	-0.141	0.60493	0.759	51
220	J01EC	-0.007	10	0.226	0.60707	0.5596	50
221	S01EB	-0.087	16	-0.18	0.61029	0.5989	50
222	C09AA	-0.073	16	0.177	0.63351	0.6036	50
223	L01CB	-0.168	4	-0.341	0.63562	0.6923	50
224	S01AB	-0.215	13	-0.191	0.66226	0.7337	61
225	H02AB	-0.138	40	-0.11	0.66987	0.7654	52
226	M01AB	-0.124	49	-0.1	0.67156	0.7461	51
227	C08DA	-0.107	6	-0.273	0.67308	0.6938	50
228	A04AD	-0.247	4	-0.329	0.67439	0.6667	50
229	N05CM	-0.247	4	-0.329	0.67439	0.6667	50
230	M01AG	-0.143	20	-0.154	0.67546	0.6612	65
231	N04BA	-0.199	5	-0.297	0.6758	0.7626	60
232	R07AB	-0.22	12	-0.196	0.67621	0.7581	58
233	N06AF	-0.115	25	-0.137	0.6841	0.6936	52
234	D10AD	-0.161	26	-0.134	0.68542	0.9225	53
235	J01GB	-0.103	33	-0.12	0.68732	0.7959	54
236	R06AX	-0.137	36	-0.114	0.69594	0.7549	55
237	C02DB	-0.144	6	-0.265	0.70687	0.709	50
238	M03CA	0.03	6	0.263	0.71511	0.8526	50
239	S03BA	-0.003	16	0.165	0.7184	0.7831	50
240	S01XA	-0.222	8	-0.223	0.74759	0.7168	62
241	P02BX	-0.126	4	-0.306	0.74873	0.776	50
242	M05BA	-0.184	4	-0.306	0.74935	0.8313	75
243	S01CB	-0.129	23	-0.135	0.75135	0.732	52
244	P02CC	-0.212	9	-0.209	0.75553	0.8148	55
245	R05DB	-0.171	23	-0.132	0.771	0.7351	56
246	C02BB	0.127	3	0.334	0.77732	0.7519	66
247	N05BE	-0.19	4	-0.297	0.77883	0.7134	50
248	G01AD	-0.257	4	-0.297	0.77953	0.75	75
249	V04CA	-0.147	7	-0.229	0.7844	0.7333	57
250	D06AA	-0.141	19	-0.142	0.78751	0.8522	52
251	N02BB	-0.154	19	-0.142	0.78992	0.8333	52
252	C04AX	-0.15	37	-0.102	0.79529	0.8032	56
253	M01AA	0.123	4	0.287	0.80682	0.943	50
254	D01BA	0.065	5	0.256	0.82601	0.7891	60
255	S02DA	-0.129	5	-0.254	0.83296	0.7853	60
256	C01BG	-0.154	4	-0.279	0.83316	0.8278	50
257	N03AB	-0.239	10	-0.182	0.83568	0.8833	60
258	A07EC	-0.154	10	-0.18	0.84599	0.7626	60
259	N06AX	-0.126	18	-0.135	0.8582	0.8963	55
260	V04CG	-0.097	5	-0.24	0.87508	0.8392	60
261	A11DA	-0.172	8	-0.192	0.8803	0.897	50
262	N06AB	-0.124	21	-0.121	0.8813	0.9138	57
263	J02AX	-0.214	4	-0.26	0.88518	0.9017	50
264	R01BA	-0.142	4	-0.259	0.88711	0.872	50
265	N02AF	-0.118	5	-0.23	0.90307	0.9022	60
266	J01DD	-0.085	22	-0.114	0.90727	0.9036	50
267	G03DC	-0.134	19	-0.121	0.91386	0.9231	57
268	D07XA	-0.165	8	-0.18	0.91969	0.9152	50
269	P02CX	-0.16	6	-0.203	0.92483	0.9794	50
270	J05AE	-0.127	4	-0.239	0.93664	0.9205	50
271	A03FA	-0.147	24	-0.102	0.94073	0.912	58
272	A03AA	-0.162	12	-0.14	0.94835	0.9506	58
273	P01BA	-0.138	12	-0.138	0.95127	0.9562	50
274	C10AX	-0.116	10	-0.148	0.9585	0.9236	50
275	V03AB	-0.078	18	-0.107	0.97227	0.9836	50
276	G03XA	-0.045	4	0.217	0.97271	0.9758	50
277	J01XX	-0.156	4	-0.217	0.97342	0.9464	50
278	C10AB	-0.112	18	-0.105	0.97756	0.9583	50
279	C01BC	-0.095	10	-0.136	0.97982	0.9724	50
280	N06AA	-0.09	46	-0.064	0.98711	1	52
281	G03GB	-0.15	4	-0.191	0.99254	0.9928	50
282	J05AX	0.181	5	0.489	---	---	40
283	N04BB	0.099	4	0.486	---	---	25
284	G03XC	0.197	7	0.467	---	---	42
285	G02AD	0.169	8	0.441	---	---	37
286	A04AA	-0.017	4	0.428	---	---	25
287	N03AC	-0.158	4	0.421	---	---	25
288	N03AX	-0.138	5	0.411	---	---	20
289	P01BC	-0.166	5	0.407	---	---	20
290	L01XE	-0.181	3	-0.4	---	---	33
291	C01AA	-0.051	10	0.386	---	---	10
292	R03AB	-0.011	4	0.355	---	---	25
293	R03CB	-0.011	4	0.355	---	---	25
294	J01DF	-0.212	5	-0.355	---	---	40
295	A16AX	0.102	7	0.34	---	---	42
296	S01EA	-0.087	8	-0.327	---	---	37
297	L01XB	0.099	3	0.325	---	---	33
298	C02DG	-0.081	4	-0.317	---	---	25
299	C08EX	-0.212	7	0.316	---	---	14
300	C01AB	-0.052	3	0.306	---	---	33
301	C03CC	0.072	3	0.306	---	---	33
302	A02BX	0.021	14	0.303	---	---	35
303	P02CF	-0.124	5	-0.28	---	---	40
304	D04AA	0.02	20	0.267	---	---	40
305	A08AB	-0.111	5	0.263	---	---	40
306	M02AX	-0.056	5	0.263	---	---	40
307	D07XC	-0.005	7	0.258	---	---	28
308	A02BC	-0.029	8	-0.252	---	---	37
309	N05AC	-0.065	24	0.24	---	---	33
310	R06AB	0.027	13	0.233	---	---	46
311	S01GX	-0.06	12	0.229	---	---	41
312	A03AB	-0.131	13	0.228	---	---	30
313	A11CC	-0.009	8	0.227	---	---	37
314	N05BB	-0.12	5	-0.221	---	---	40
315	A14AA	-0.121	4	0.219	---	---	25
316	S03AA	0.067	28	0.215	---	---	46
317	N05AH	0.087	21	0.213	---	---	47
318	M01AH	-0.082	14	0.213	---	---	42
319	R02AD	0.022	13	0.211	---	---	38
320	N01BA	-0.018	12	0.208	---	---	33
321	M03BA	-0.036	7	0.207	---	---	28
322	R02AB	-0.06	8	0.203	---	---	37
323	P02DA	-0.104	5	0.202	---	---	40
324	A01AC	-0.025	16	0.201	---	---	37
325	J01MB	-0.197	25	-0.199	---	---	48
326	A10BG	-0.023	41	0.196	---	---	36
327	J04AB	-0.078	11	-0.196	---	---	45
328	J01EA	-0.137	5	-0.195	---	---	40
329	D01AE	-0.014	21	0.194	---	---	33
330	N07XX	-0.03	5	0.19	---	---	40
331	L02BG	-0.128	5	0.189	---	---	40
332	C04AB	-0.085	12	0.189	---	---	33
333	M04AB	-0.009	11	0.188	---	---	45
334	M01AC	-0.039	8	0.187	---	---	37
335	G03CC	0.004	17	0.186	---	---	47
336	G04CA	0.01	9	0.186	---	---	44
337	S01AX	-0.024	30	0.185	---	---	36
338	J05AB	0.018	23	0.181	---	---	43
339	D10AF	0.021	18	0.176	---	---	38
340	R01AC	-0.164	12	0.174	---	---	25
341	P02BB	-0.027	5	0.173	---	---	40
342	S02AA	0.004	42	0.168	---	---	40
343	R03DA	-0.047	21	0.164	---	---	38
344	A01AB	0.041	53	0.162	---	---	47
345	C04AA	-0.118	5	0.16	---	---	40
346	M01AX	-0.145	19	0.159	---	---	21
347	P01AX	-0.095	9	0.156	---	---	33
348	D06BA	-0.061	23	0.156	---	---	39
349	C10AA	-0.066	12	-0.155	---	---	41
350	R06AD	-0.054	12	-0.155	---	---	41
351	A02BA	-0.109	19	0.154	---	---	31
352	A10BA	-0.023	17	0.153	---	---	35
353	R03CC	-0.139	25	-0.149	---	---	48
354	N05AD	-0.027	43	0.149	---	---	48
355	S02BA	-0.047	19	0.149	---	---	42
356	C01CA	0.003	35	0.148	---	---	48
357	B01AA	-0.077	15	0.147	---	---	33
358	J01XD	-0.036	16	0.145	---	---	37
359	P01AB	-0.036	16	0.145	---	---	37
360	C03DB	-0.042	10	0.138	---	---	40
361	G01AF	-0.083	37	0.135	---	---	32
362	D07AC	-0.156	35	-0.132	---	---	48
363	J01MA	-0.145	25	0.124	---	---	24
364	L02BA	-0.031	47	0.123	---	---	40
365	C01BB	-0.058	15	-0.121	---	---	46
366	A07EA	-0.063	23	0.119	---	---	39
367	S01AD	-0.056	23	-0.117	---	---	47
368	M02AA	-0.064	83	0.109	---	---	36
369	A07AA	-0.025	32	0.108	---	---	43
370	J01CA	-0.113	41	-0.108	---	---	46
371	C03AA	-0.063	24	0.105	---	---	37
372	R01AD	-0.096	42	-0.105	---	---	45
373	N03AG	-0.112	60	0.104	---	---	28
374	R03BA	-0.121	29	-0.091	---	---	44
375	D04AB	-0.075	30	-0.089	---	---	46
376	G04BE	-0.102	28	0.07	---	---	32
377	M01AE	-0.095	54	0.069	---	---	33
378	S01AA	-0.084	68	-0.049	---	---	48
