# Supplementary material for: AKR1C3 and Its Transcription Factor HOXB4 Are Promising Diagnostic Biomarkers for Acute Myocardial Infarction
Source: Front Cardiovasc Med. 2021 Sep 9;8:694238. doi: 10.3389/fcvm.2021.694238 (PMC8458746; doi:10.3389/fcvm.2021.694238)
Supplement: Supplementary Table 11 — The primers of the gene for RT-qPCR test. [file Table_11.XLS]

## Sheet: Sheet1
species	gene	F	R
Human	AKR1C3	GCAACCAGGTAGAATGTCATCCGTAT	CCAGAGCACTATAGGCAACCAGAAC
Human	HOXB4	AGGTCTTGGAGCTGGAGAAGGAATT	GGTGTTGGGCAACTTGTGGTCTT
Human	cel-miR-39	CAGTGCAGGGTCCGAGGTAT	AGCCCGTCACCTGGTGTAAATC
Human	cel-miR-39-RT	GTCGTATCCAGTGCAGGGTCCGAGGTATTCGCACTGGATACGACCAAGCT
Rat	AKR1C3	TGAGGAGAGAATCAGAGAGA	TCAGAGAATGGAAAGTTAGG
Rat	HOXB4	CTACACTCGCCAGCAGGTCCTGG	GGGCAACTTGTGGTCTTTTTTCC
Rat	Actin	CCACCATGTACCCAGGCATT	AGGGTGTAAAACGCAGCTCA
